# Supplementary material for: RASCL: Rapid Assessment of Selection in CLades through molecular sequence analysis
Source: PLoS One. 2022 Nov 2;17(11):e0275623. doi: 10.1371/journal.pone.0275623 (PMC9629619; doi:10.1371/journal.pone.0275623)
Supplement: S1 File — We also report the GISAID accession ID’s for our Nextstrain background dataset. (ZIP) [file pone.0275623.s001.zip]

Archive with 8 entries (8 files):
- Background_Dataset/Background_NextStrain.txt
- GISAID_TableS1/B.1.1.7-04-20-2021.txt
- GISAID_TableS1/B.1.617.2-05-11-2021.txt
- GISAID_TableS1/B.1.621-09-01-2021.txt
- GISAID_TableS1/BA.1-01-02-2022.txt
- GISAID_TableS1/BA.2-02-07-2022.txt
- GISAID_TableS1/C.37-07-06-2021.txt
- GISAID_TableS1/P.1-04-12-2021.txt
