# Supplementary material for: RASCL: Rapid Assessment of Selection in CLades through molecular sequence analysis
Source: PLoS One. 2022 Nov 2;17(11):e0275623. doi: 10.1371/journal.pone.0275623 (PMC9629619; doi:10.1371/journal.pone.0275623)
Supplement: S1 File — We also report the GISAID accession ID’s for our Nextstrain background dataset. (ZIP) [file pone.0275623.s001.zip › Background_Dataset/Background_NextStrain.txt]

>Wuhan-Hu-1_2019
>Wuhan_WH01_2019
>CHN_Wuhan_IME-WH03_2019
>NPL_61-TW_2020
>VNM_nCoV-19-02S_2020
>HongKong_HKU-001a_2020
>THA_SI203285-NT_2020
>KOR_KCDC03_2020
>TWN_CGMH-CGU-01_2020
>AUS_VIC03_2020
>CHN_CN3_2020
>USA_CA-CDC-03039595-001_2020
>Finland_FIN-1-VE6-P1_2020
>GBR_DMSOp13_5_2020
>ITA_INMI1_2020
>AUS_SA01_2020
>AUS_SA02_2020
>USA_WI-CDC-03041142-001_2020
>IND_166_2020
>AUS_VIC13_2020
>AUS_VIC14_2020
>CHN_Hefei-153_2020
>ITA_INMI2-B_2020
>BEL_GHB-03021_2020
>KOR_KCDC03-NCCP43326_2020
>SWE_01_2020
>THA_SI202205-NT_2020
>AUS_VIC07_2020
>USA_TX-CDC-03050000-001_2020
>Japan_DP0121_2020
>HongKong_60_0802_2020
>AUS_NT01_2020
>AUS_NT05_2020
>FIN_FIN-25-VE6-H10_2020
>ESP_Valencia4_2020
>SAU_656_2020
>England_CAMB-8475A_2020
>TWN_CGMH-CGU-05_2020
>DEU_NRW-08_2020
>NZL_20VR0174_2020
>Iceland_13_2020
>BRA_SP02_2020
>GEO_MM202082_2020
>Switzerland_ZH-UZH-1000477796_2020
>LR963416
>LR963466
>USA_RI-CDC-03065076-001_2020
>THA_SI206377-NST_2020
>TUN_TUN-20202909_2020
>USA_HI-CDC-03068466-001_2020
>USA_VT-CDC-03068154-001_2020
>USA_NH-CDC-03068247-001_2020
>CHN_YN-0306-466_2020
>USA_OH-CDC-03068278-001_2020
>PRY_WOR12903A600_202103266_2-4710511_2020
>LR884063
>ITA_34104_2020
>Jamaica_UN-CDC-3088774-001_2020
>TWN_CGMH-CGU-08_2020
>COL_79256_Antioquia_2020
>IND_GMCKN318_2020
>Feliscatus_BEL_BE-MG-0320_2020
>ISR_hCov-19-Israel-CVL-n4065_2020
>GRC_207_33548_2020
>URY_Mdeo-1_2020
>BRA_HIAE-SP03_2020
>USA_UT-QDX-2207_2020
>EGY_CPHL-NRC-20_2020
>EGY_CPHL-NRC-21_2020
>GEO_MM2020637_2020
>PER_covper071_2020
>PER_covper083_2020
>GAB_56_Gabon_2020
>CHL_2020-27991_2020
>VEN_17M_2020
>EGY_CPHL-NRC-6_2020
>LKA_COV38_2020
>ZMB_29_2020
>VEN_1Z_2020
>PER_covper065_2020
>PER_covper066_2020
>USA_IN-QDX-964_2020
>USA_MN-QDX-1007_2020
>USA_AR-QDX-1249_2020
>PAK_AKUs59_2020
>BRA_SPPU-007_2020
>NZL_20CV0265_2020
>FIN_hCoV19-Fin-THL20201067_2020
>GAB_62_Gabon_2020
>SouthAfrica_NHLS-UCT-LA-9004_2020
>Iceland_201_2020
>BEN_501_2020
>USA_ME-HETL-J0031_2020
>PER_covper060_2020
>USA_OH-QDX-1501_2020
>USA_NV-QDX-2104_2020
>USA_CA-QDX-2387_2020
>KOR_KCDC15-NCCP43331_2020
>GMB_GC19-015_2020
>SouthAfrica_NHLS-UCT-GS-0038_2020
>BRA_SP02cc_2020
>USA_USA-KY-9A06_2020
>MYS_188407_2020
>TUN_COV0010-12_2020
>USA_ME-HETL-J0081_2020
>VEN_8LR_2020
>PER_covper054_2020
>PER_covper069_2020
>USA_AR-QDX-537_2020
>USA_CO-QDX-2368_2020
>CHL_Santiago-PUC_MVL_0020_2020
>CHL_Santiago-PUC_MVL_0022_2020
>MLI_UCRC68_2020
>NOR_Bergen-01_2020
>LC594644
>USA_CT-Yale-020_2020
>USA_ME-HETL-J0087_2020
>PER_covper086_2020
>CHL_Santiago-PUC_MVL_0016_2020
>CHL_Santiago-PUC_MVL_0013_2020
>KAZ_NCB-1_2020
>RUS_SCPM-O-cDNA-01_2020
>BRA_HIAE-SP04_2020
>LBN_LB-R10_2020
>Belize_UN-CDC-3595760-001_2020
>PER_covper090_2020
>USA_MS-QDX-1071_2020
>USA_WY-QDX-1066_2020
>GMB_GC19-023_2020
>Netherlands_NA_159_2020
>PER_covper087_2020
>KHM_Kunming_kms-2_2020
>SouthAfrica_NHLS-UCT-LA-9010_2020
>DEU_SCoV2_6ZK_2020
>NGA_NG57839_2020
>PER_covper092_2020
>CHL_Santiago-PUC_MVL_0051_2020
>GMB_GC19-027_2020
>NZL_20CV0274_2020
>PRY_WOR12903A609_202103267_2-4710520_2020
>USA_COVID19-AK141_2020
>USA_COVID19-AK142_2020
>BRA_RJ01_2020
>BRA_RJ-DCVN1_2020
>PER_covper061_2020
>USA_AL-QDX-949_2020
>NZL_20CV0273_2020
>FRA_IHUCOVID-033522_Nova1_2020
>OV043501
>AUS_NT16_2020
>USA_FL-BPHL-0456_2020
>AUS_VIC598_2020
>AUS_NT12_2020
>BEN_1022_2020
>AUS_TAS84_2020
>CHL_Santiago-PUC_MVL_0026_2020
>CHL_Santiago-PUC_MVL_0031_2020
>NZL_20VR2531_2020
>AUS_QLD935_2020
>USA_TG670260_2020
>NZL_20CV0284_2020
>NZL_20VR1763_2020
>NZL_20CV0285_2020
>USA_MI-MDHHS-SC26198_2020
>GUM_GU-NHG-01_2020
>USA_SC-NHRC-03_2020
>CZE_IAB_8_2020
>IRN_Iran_2020
>USA_SEARCH-0072-NBG_2020
>CAN_RIM-1_2020
>NZL_20CV0298_2020
>NZL_20CV0293_2020
>NZL_20VR1785_2020
>NZL_20CV0289_2020
>NZL_20CV0288_2020
>PRY_WOR12903A616_202103268_2-4710527_2020
>BEN_1092_2020
>GHA_2333_S5_2020
>CHL_Santiago-PUC_MVL_0036_2020
>HongKong_HKPU-00037_2020
>GAB_7919_Gabon_2020
>USA_ID-UW-4378_2020
>JOR_SEARCH-0039-JOR_2020
>GHA_2709_S25_2020
>CHL_Santiago-PUC_MVL_0044_2020
>Switzerland_BS-UHB-42210896_2020
>AUS_TAS227_2020
>KEN_S299_2020
>TUN_COV1339_2020
>TLS_TL25_2020
>MAR_RMPS04_2020
>MAR_RMPS-05_2020
>MAR_RMPS05_2020
>USA_WY-WYPHL-20006826_2020
>SLE_KGH-G-8548_2020
>USA_CT-Yale-212_2020
>CHL_Santiago-PUC_MVL_0075_2020
>NZL_20VR2952_2020
>England_NORT-2837A4_2020
>NZL_20CV0306_2020
>NZL_20CV0303_2020
>SLE_KGH-G-8549_2020
>PER_covper056_2020
>SRB_PA00791-01-04_2020
>CHL_Santiago-PUC_MVL_0096_2020
>CHL_Santiago-PUC_MVL_0086_2020
>MLI_UCRC31_2020
>LR963404
>USA_PR-CDC-S19_2020
>GRC_52_37266_2020
>TUN_COV1663_2020
>POL_PL_P10_2020
>USA_CA-CZB-1506_2020
>Morocc0_RMPS6_2020
>PER_cov001_2020
>PER_covper049_2020
>PER_covper050_2020
>PER_covper051_2020
>PER_covper052_2020
>PER_covper055_2020
>PER_covper093_2020
>PER_covper095_2020
>CHL_Santiago-PUC_MVL_0106_2020
>CHL_Santiago-PUC_MVL_0107_2020
>TUN_TUN-2020-6895_2020
>NZL_20VR2006_2020
>NZL_20VR1937_2020
>NZL_20VR2032_2020
>NZL_20VR2037_2020
>NZL_20CV0318_2020
>NZL_20CV0310_2020
>CHN_HN07_2020
>COL_Cali-01_2020
>USA_AK092_2020
>USA_WY-WYPHL-20007411_2020
>JOR_SEARCH-0055-JOR_2020
>MYS_IIUM91_2020
>NZL_20CV0325_2020
>PHL_GS_2020
>USA_UT-UPHL-201130046_2020
>USA_VT-CDC-2-4044446_2020
>Netherlands_NoordBrabant_146_2020
>LR884006
>USA_WI-UW-269_2020
>USA_MA_MGH_00242_2020
>BEN_1409_2020
>IND_nimh-116_2020
>USA_MD-MDH-0035_2020
>PER_CoV-19_HRL-187_2020
>EGY_CPHL-NRC-4_2020
>SLE_KGH-G-8627_2020
>PER_CoV-19_HRL-223_2020
>USA_VSP0011_2020
>USA_NV-QDX-217_2020
>AUS_TAS81_2020
>USA_UT-UPHL-201019696_2020
>PRY_WOR12903A659_202103274_2-4710620_2020
>SLE_KGH-G-8625_2020
>VEN_3NE_2020
>USA_Oklahoma-ADDL-1_2020
>PER_CoV-19_HRL-224_2020
>PER_CoV-19_HRL-239_2020
>CHL_Santiago-PUC_MVL_0168_2020
>Iceland_769_2020
>TUN_TUN-20209111_2020
>SRB_SA00025-12-04_2020
>KEN_C589_2020
>JPN_JP_Hiro46050c_2020
>AUS_VIC1325_2020
>TLS_TL19_2020
>MAR_RMPS01_2020
>SLE_KGH-G-8669_2020
>USA_MN-MDH-1794_2020
>TUR_IMU-SP-01_2020
>BEN_1950_2020
>BEN_2012_2020
>PAK_SARS-CoV-2_90_2020
>NZL_20VR2556_2020
>BRA_ICO1016_2020
>FRA_IHUCOVID-015115-Nova1E_2020
>CHL_Santiago-PUC_MVL_0183_2020
>CHL_Los_Angeles-PUC_MVL_0181_2020
>CHL_Santiago-PUC_MVL_0190_2020
>CHE_H1087_2020
>USA_964295_2020
>TWN_CGMH-CGU-26_2020
>AUS_TAS180_2020
>USA_UT-UPHL-201122369_2020
>GMB_GC19-029_2020
>England_LOND-D6258_2020
>GAB_88L_Gabon_2020
>GAB_149L_Gabon_2020
>GAB_196L_Gabon_2020
>LR992106
>BRA_691_SPPU_2020
>RUS_-41_2020
>SouthAfrica_NHLS-UCT-GP-5157_2020
>OU072879
>BRA_SARS-CoV-2_IC01048platelet_4_2020
>BRA_SARS-CoV-2_IC01050platelet_3_2020
>BRA_SARS-CoV-2_IC01050platelet_4_2020
>BRA_SARS-CoV-2_IC01049platelet_2_2020
>MAR_OUA677_19_2020
>USA_GA-EHC-209C_2020
>USA_VT-CDC-2-4044349_2020
>BRA_ICO1055_2020
>SouthAfrica_NHLS-UCT-GP-5183_2020
>OU990151
>GHA_84162_S45_2020
>CHL_Santiago-PUC_MVL_0214_2020
>CHL_Santiago-p18d1_2020
>ISR_hCov-19-Israel-CVL-n-11468_2020
>NZL_20VR2931_2020
>NZL_20VR2917_2020
>LR877182
>CZE_IAB_14_2020
>USA_MS-QDX-247_2020
>CHL_Santiago-PUC_MVL_0237_2020
>USA_IN-QDX-184_2020
>CHL_Santiago-CPR2424_2020
>IRN_12624_2020
>DJI_NAMRU3_CL1_2020
>DJI_NAMRU3_CL2_2020
>USA_987243_2020
>BGD_DNAS_RAB_isl_88_BGD_2020
>GEO_Tb-6572_2020
>EGY_EGY_CCHE57357_A_13_2020
>USA_MI-MDHHS-SC20853_2020
>PRY_WOR12903A652_202103277_2-4710613_2020
>BRA_6439cm_2020
>MW342708
>CHL_Santiago-PUC_MVL_0247_2020
>CHL_Santiago-PUC_MVL_0271_2020
>CHL_Santiago-MME4342_2020
>USA_GA-EHC-227U_2020
>BRA_ICO1062_2020
>BRA_ICO1064_2020
>BRA_ICO1065_2020
>SouthAfrica_NHLS-UCT-GP-5269_2020
>Netherlands_Flevoland_12_2020
>LR963398
>LR963415
>LR963450
>AUS_NT41_2020
>AUS_NT42_2020
>IRN_COVID19-IRVSH6_2020
>NZL_20VR3128_2020
>EGY_CUNCI-HGC010_2020
>PER_covper026_2020
>PER_covper029_2020
>LR884122
>RUS_3663_2020
>SouthAfrica_NHLS-UCT-GP-5312_2020
>PER_covper033_2020
>PER_covper034_2020
>PER_covper035_2020
>PER_covper036_2020
>PER_covper037_2020
>PER_covper038_2020
>PER_covper039_2020
>PER_covper041_2020
>PER_covper042_2020
>CHL_Santiago-JST3802_2020
>PER_covper043_2020
>PER_covper046_2020
>BRA_ICO10208_2020
>BRA_ICO1067_2020
>BRA_ICO1068_2020
>LR992084
>AUS_TAS259_2020
>CHL_Santiago-AGR8546_2020
>BRA_SPPU-1366_2020
>GAB_627L_Gabon_2020
>England_BRIS-12D6FB_2020
>BRA_Rio-P1_2020
>USA_TX-DSHS-0004_2020
>Switzerland_SH-ETHZ-130015_2020
>SouthAfrica_NHLS-UCT-GS-2911_2020
>PRY_WOR12903A627_202103280_2-4710538_2020
>BRA_RIO-RS1_2020
>BRA_LRV-SARS_CoV-2_1_2020
>AUS_TAS260_2020
>GAB_1479-23A_Gabon_2020
>NZL_20VR2481_2020
>CHL_Santiago-PUC_MVL_0331_2020
>AUS_VIC1663_2020
>CHL_Santiago-PUC_MVL_0354_2020
>BRA_1504_SPPU_2020
>BRA_SPPU-1460_2020
>USA_WA-S1275_2020
>USA_CT-Yale-333_2020
>CHL_Santiago-PUC_MVL_0394_2020
>CHL_Santiago-PUC_MVL_0419_2020
>CHL_Santiago-PUC_MVL_0380_2020
>CHL_Santiago-VAV0484_2020
>CHL_Santiago-GAV3827_2020
>OU072877
>OV087906
>SRB_NP1764-14-05_2020
>CHL_Puerto_Montt-PUC_MVL_0424_2020
>GIN_C2_2020
>USA_SEARCH-0852-NBG_2020
>BRA_ICO1081_2020
>GIN_C1_2020
>MAR_15N_2020
>Mesocricetusauratus_HKG_8_P2_2020
>KEN_C6380_2020
>ARG_Cordoba-189-251_2020
>AUS_VIC1697_2020
>TUR_KOC-IST-SP3_2020
>IDN_RSDS-RCVTD-UNAIR-11-B_2020
>GAB_1740L_Gabon_2020
>KOR_CNUHV03-CA22_2020
>DNK_DK-AHH1_2020
>LR899108
>VEN_12MZ_2020
>USA_OH-UHTL-7_2020
>DJI_NAMRU3_004_2020
>USA_VSP0163_2020
>Mexico_BCN-SEARCH-102980_2020
>PRY_WOR12903A660_202103282_2-4710621_2020
>GHA_34928_S21_2020
>VEN_11MZ_2020
>PRY_WOR12903A607_202103283_2-4710518_2020
>FRA_IHUCOVID-000828_2020
>Japan_Donner444_2020
>BGD_DNAS_isl_75_2020
>SouthAfrica_NHLS-UCT-GP-5890_2020
>USA_MD-MDH-0079_2020
>GHA_84049_S31_2020
>GHA_84182_S43_2020
>BRA_SPPU-1717_2020
>BRA_SPPU-1718_2020
>IND_GBRC158_2020
>USA_AK-PHL346_2020
>TUN_TUN_ADAGE_EZ224_2020
>USA_COVID20-0515_2020
>USA_Oklahoma-ADDL-3_2020
>CHL_Santiago-PUC_MVL_0520_2020
>CHL_Puerto_Montt-PUC_MVL_0534_2020
>EGY_EGY_CCHE57357_A_25_2020
>PRY_WOR12903A615_202103284_2-4710526_2020
>GEO_Tb-22208_2020
>USA_DC-DFS-PHL-0077_2020
>TUN_TUN_ADAGE_EZ432_2020
>PAK_SARS-CoV-2_147_2020
>TUN_TUN_ADAGE_EZ504_2020
>BHR_090000572_S16_L001_2020
>LR963378
>LR963437
>AUS_VIC1899_2020
>KOR_KD-SARS2-2_2020
>SouthAfrica_NHLS-UCT-GP-6014_2020
>EGY_CUNCI-HGC6I031_2020
>EGY_HCoV2-Egy-002_2020
>USA_MD-MDH-0166_2020
>PAK_JRCGR-KHI40_2020
>USA_ND-NDDH-0001_2020
>IND_GBRC182a_2020
>BRA_SPPU-2019_2020
>RUS_Dubrovka_2020
>ARG_Cordoba-2635-202_2020
>ARG_Cordoba-2842-202_2020
>ARG_Cordoba-1006-155_2020
>ARG_Cordoba-16232-61_2020
>ARG_Cordoba-11300-61_2020
>ARG_Cordoba-3734-24_2020
>ARG_Cordoba-12873-61_2020
>ARG_Cordoba-11859-61_2020
>ARG_Cordoba-323-200_2020
>ARG_Cordoba-3696-24_2020
>ARG_Cordoba-12712-61_2020
>ARG_Cordoba-11301-61_2020
>ARG_Cordoba-586-147_2020
>BRA_PR-HF443_2020
>KEN_C14933_2020
>PRY_WOR12903A628_202103288_2-4710539_2020
>POL_PL_MCB_59_2020
>IRQ_USAFSAM-S075_2020
>USA_MD-MDH-0195_2020
>USA_MD-MDH-0196_2020
>USA_CT-UW-510_2020
>USA_WA-S2164_2020
>CHL_Santiago-5120619_2020
>CHL_Santiago-5120626_2020
>CHL_Santiago-5120618_2020
>CHL_Santiago-5092661_2020
>CHL_Santiago-5120615_2020
>CHL_Santiago-5110605_2020
>CHL_Santiago-5120613_2020
>CHL_Santiago-5102652_2020
>CHL_Santiago-5092657_2020
>CHL_Santiago-5120649_2020
>CHL_Santiago-5132608_2020
>CHL_Santiago-5132614_2020
>CHL_Santiago-5132613_2020
>Mexico_BCN-SEARCH-103015_2020
>Mexico_BCN-SEARCH-103017_2020
>BRA_Rio-NS1_2020
>BRA_SPPU-2119_2020
>MLI_M00959_2020
>GEO_Tb-27822_2020
>Japan_Donner44_2020
>ISR_NH_M2_0614_2020
>GIN_C3_2020
>OU453220
>SRB_NS19622-16-06_2020
>NZL_20VR3131_2020
>FRA_IHUCOVID-014843-Nova1M_2020
>OV081802
>BGD_BCSIR_NILMRC_130_2020
>GAB_5789-ENM1_Gabon_2020
>NZL_20CV0063_2020
>GAB_5906-NMD1_Gabon_2020
>PRY_WOR12903A643_202103289_2-4710604_2020
>SouthAfrica_NHLS-UCT-GS-4652_2020
>EGY_EGY_CCHE57357_A_45_2020
>DJI_NAMRU3_024_2020
>DJI_NAMRU3_028_2020
>HongKong_Case1142_2020
>NZL_20VR3476_2020
>BHR_Wuhan-Hu-1_2020
>BRA_SPPU-2375_2020
>AUS_VIC2193_2020
>PER_covper048_2020
>USA_NJ-CDC-2-3714270_2020
>KEN_C24113_2020
>IDN_RSDS-RCVTD-UNAIR-33-B_2020
>SouthAfrica_NHLS-UCT-GP-6111_2020
>GAB_3815L_Gabon_2020
>BRA_Rio-NS2_2020
>DJI_NAMRU3_033_2020
>USA_FL-BPHL-0856_2020
>NZL_20VR3759_2020
>USA_CO-UW-739_2020
>mink_DK_AD37_Farm3_2020
>PHL_COVID-3593_2020
>ITA_PA-IZSBM169-59_2020_2020
>BRA_MASP1C844R1_2020
>USA_VSP0230_2020
>AUS_NT53_2020
>PER_covper007_2020
>England_ALDP-702EEF_2020
>PER_covper003_2020
>PER_covper005_2020
>PER_covper006_2020
>PER_covper021_2020
>EGY_EGY_CCHE57357_A_49_2020
>MAR_Morocco_HMIMV_279CC_2020
>USA_1089488_2020
>OU471385
>AUS_NT51_2020
>PER_covper009_2020
>USA_AK-PHL806_2020
>PAK_JRCGR-KHI18_2020
>GAB_4035L_Gabon_2020
>PER_covper001_2020
>PER_covper015_2020
>PER_covper018_2020
>PER_covper020_2020
>KEN_C28495_2020
>KEN_C28838_2020
>PER_covper011_2020
>PER_covper013_2020
>PER_covper017_2020
>PER_covper024_2020
>SRB_VRB23947-06-07_2020
>Mexico_BCN-SEARCH-103026_2020
>USA_NJ-UW-755_2020
>TUN_TUN_ADAGE_4761_2020
>TUN_TUN_ADAGE_4681_2020
>NZL_20VR3802_2020
>OU079548
>AUS_NT52_2020
>USA_COVID20-1084_2020
>England_QEUH-7A508E_2020
>SouthAfrica_NHLS-UCT-GS-3427_2020
>USA_MA-MGH-02981_2020
>USA_KY-QDX-3309_2020
>BGD_DNAS_DRICM_isl_Iffat_2020
>HongKong_Case1437_2020
>TUN_TUN-202019695_2020
>EGY_EGY_CCHE57357_P_27_2020
>EGY_EGY_CCHE57357_P_33_2020
>BRA_MT21774_2020
>PRY_WOR12903A606_202103291_2-4710517_2020
>Switzerland_BL-UHB-65252178_2020
>PHL_COVID-5127_2020
>ISR_NH_GD1_2020
>URY_M284_2020
>URY_M297_2020
>URY_M285_2020
>URY_M292_2020
>URY_M287_2020
>URY_M288_2020
>URY_M296_2020
>USA_MP-CDC-2-3831107_2020
>NZL_20VR3828_2020
>TUR_Kafkas-SARSCoV2-0046_2020
>USA_MD-MDH-0164_2020
>NGA_BCVL-3259_2020
>LC654461
>URY_299_N_7_del12_2020
>URY_300_N_7_del12_2020
>KEN_K26281_2020
>NGA_BCVL-3632_2020
>NGA_BCVL-3645_2020
>IND_GBRC411_2020
>AUS_TAS278_2020
>BRA_RJ-DCV05_2020
>BRA_RJ-DCV1_2020
>BRA_RJ-DCV3_2020
>BRA_RJ-DCV5_2020
>BRA_RJ-DCVN2_2020
>BRA_RJ-DCVN3_2020
>BRA_RJ-DCVN5_2020
>BRA_RJ-DCVN4_2020
>ROU_BUCHAREST-IMT-1_2020
>MW294007
>AUS_QLD02_2020
>FRA_IHUCOVID-000970_2020
>AUS_VIC5759_2020
>GHA_WACCBIP_nCoV_GS11_2020
>GHA_WACCBIP_nCoV_GS25_2020
>SouthAfrica_NHLS-UCT-GS-0756_2020
>NZL_20VR3879_2020
>AUS_VIC6038_2020
>SouthAfrica_NHLS-UCT-GS-0869_2020
>DJI_NAMRU3_E106_2020
>DJI_NAMRU3_E108_2020
>BHR_920319237_S17_L001_2020
>KOR_KCDC9349-NCCP43343_2020
>ARM_UW-ARM6_2020
>OV091531
>MEX_JAL-142_2020
>PRY_WOR12903A654_202103293_2-4710615_2020
>USA_NC-SLPH-0008_2020
>RUS_3656_2020
>TWN_CGMH-CGU-31_2020
>GHA_WACCBIP_nCoV_GS33_2020
>UGA_MUWRP-KIR200040S_2020
>Iceland_3685_2020
>LC594651
>USA_MN-MDH-1554_2020
>GHA_WACCBIP_nCoV_GS34_2020
>PRY_WOR12903A667_202103294_2-4710628_2020
>USA_MA-MGH-03052_2020
>Iceland_4574_2020
>HG994213
>USA_TN-QDX-2887_2020
>USA_CO-QDX-3318_2020
>USA_OSPHL01508_2020
>FRA_IHUCOVID-035231_Nova1_2020
>ESP_HUD-79063144_2020
>PRY_WOR12903A599_202103295_2-4710510_2020
>PAK_JRCGR-KHI41_2020
>RUS_5473_2020
>USA_KY-QDX-2892_2020
>OV089965
>NZL_20CV0068_2020
>BGD_NGRI-R3-O5_2020
>PRY_WOR12903A625_202103296_2-4710536_2020
>NZL_20VR3920_2020
>NZL_20VR3919_2020
>SouthAfrica_NHLS-UCT-GS-0023_2020
>PRY_WOR12903A639_202103297_2-4710550_2020
>MLT_Sliema_3_2020
>NZL_20CV0079_2020
>PER_un-CDC-3958462-001_2020
>AUS_GC-291_2020
>AUS_GC-292_2020
>NZL_20VR3903_2020
>KEN_C43696_2020
>HongKong_WHP2161_2020
>EGY_EGY-S037_2020
>EGY_EGY-S040_2020
>BHR_340513774_S1_L001_2020
>USA_TN-QDX-4450_2020
>MEX_CMX-46932_2020
>PER_un-CDC-3958226-001_2020
>USA_FL-BPHL-1168_2020
>AUS_VIC14821_2020
>PER_un-CDC-3958248-001_2020
>URY_649_N_7_del12_2020
>SouthAfrica_NHLS-UCT-GS-0032_2020
>PRY_WOR12903A620_202103300_2-4710531_2020
>PRY_WOR12903A653_202103301_2-4710614_2020
>SRB_SA00001-21-08_2020
>GHA_WACCBIP_nCoV_GS44_2020
>USA_KS-QDX-4448_2020
>PER_un-CDC-3958043-001_2020
>England_QEUH-96D7C7_2020
>USA_KY-QDX-4461_2020
>PER_un-CDC-3959175-001_2020
>USA_FL-BPHL-1702_2020
>BRA_MT21770_2020
>USA_LA-BIE-LSUH000773_2020
>USA_WI-UW-1277_2020
>GHA_WACCBIP_nCoV_GS14_2020
>ARM_UW-ARM33_2020
>USA_CO-QDX-4467_2020
>Switzerland_ZH-ETHZ-260142_2020
>USA_VSP0327_2020
>Rodent_CHN_C57MA14_2020
>SouthAfrica_NHLS-UCT-GS-1925_2020
>UGA_MUWRP-KIR200098_2020
>USA_NMDOH-2020316610_2020
>LR992097
>UGA_MUWRP-KIR200049S_2020
>OU076977
>EGY_EGY-145_2020
>NZL_20CV0223_2020
>KEN_C51644_2020
>AUS_VIC10677_2020
>USA_NMDOH-2020320943_2020
>USA_WA-S2945_2020
>URY_731_N_7_del12_2020
>USA_1213603_2020
>LR992098
>AUS_VIC10738_2020
>USA_AR-CDC-2-3713957_2020
>UGA_MUWRP-JIN200233_2020
>USA_AL-QDX-3486_2020
>ARM_UW-ARM44_2020
>MLT_Sliema_2_2020
>FRA_IHUCOVID-009033_Illu1_2020
>USA_MO-UW-1392_2020
>Scotland_QEUH-9B54F6_2020
>NZL_20CV0343_2020
>KEN_C54633_2020
>Mexico_BCN-SEARCH-103031_2020
>NZL_20CV0332_2020
>USA_CO-QDX-3512_2020
>IND_CMP_31_FMR_2020
>URY_799_N_7_del12_2020
>Switzerland_VD-ETHZ-280173_2020
>USA_LA-QDX-4487_2020
>PER_un-CDC-3958735-001_2020
>SouthAfrica_NHLS-UCT-GS-1856_2020
>BGD_NGRI-R2-24_2020
>USA_WI-UW-1641_2020
>USA_IL-QDX-4491_2020
>TUR_Tur-P9_2020
>ARG_Cordoba-2932_2020
>USA_IL-UW-1521_2020
>USA_TX-DSHS-1611_2020
>ARG_Cordoba-920_2020
>ARG_Cordoba-15977_2020
>ARG_Cordoba-15965_2020
>ARG_Cordoba-891_2020
>ARG_Cordoba-919_2020
>URY_822_N_7_del12_2020
>AUS_VIC14455_2020
>USA_OR-QDX-3525_2020
>ARG_Cordoba-973_2020
>PER_un-CDC-4033267-001_2020
>NZL_20CV0356_2020
>ARG_Cordoba-84101_2020
>ARG_Cordoba-1568_2020
>URY_839_2020
>URY_840_N_7_del12_2020
>HG994233
>TWN_CGMH-CGU-36_2020
>ARG_Cordoba-3199_2020
>Japan_Donner116_2020
>URY_879_2020
>SouthAfrica_NHLS-UCT-GS-2058_2020
>HongKong_Case5010_2020
>ARG_Cordoba-3719_2020
>ARG_Cordoba-13221_2020
>USA_TX-DSHS-4555_2020
>TUN_TUN_ADAGE_9-12622_2020
>ARG_Cordoba-2489_2020
>MEX_CICESE-BC5_2020
>USA_AK-PHL6680_2020
>NZL_20CV0362_2020
>OU077028
>URY_899_2020
>URY_917_2020
>Estonia_Cov0495_2020
>SouthAfrica_NHLS-UCT-GS-2089_2020
>IRN_4058_2020
>Mexico_BCN-SEARCH-103034_2020
>NOR_Bergen-02_2020
>USA_NE-001-17_2020
>USA_NE-004-17_2020
>BHR_340767543_S9_L001_2020
>Iceland_5286_2020
>USA_UT-UPHL-201125055_2020
>URY_926_del4_2020
>UGA_MAKCHScov6_2020
>UGA_MAKCHScov5_2020
>URY_931_del4_2020
>URY_934_del4_2020
>URY_935_del4_2020
>USA_FL-BPHL-1722_2020
>IRQ_IRQ-BAS1_2020
>URY_969_del4_2020
>AUS_VIC15589_2020
>SYC_G9497_2020
>AUS_VIC15729_2020
>TWN_CGMH-CGU-33_2020
>USA_WA-S2912_2020
>USA_MD-MDH-0252_2020
>PER_un-CDC-4033329-001_2020
>PER_un-CDC-4033331-001_2020
>URY_1021_N_7_del12_2020
>URY_1023_del4_2020
>HongKong_Case5135_2020
>USA_TN-QDX-4511_2020
>SouthAfrica_NHLS-UCT-GS-3534_2020
>UGA_MUWRP-KIR200099S_2020
>USA_SD-SDPHL-0082_2020
>URY_1045_del4_2020
>USA_WI-UW-2066_2020
>FIN_SR121-VE6-H10_2020
>Belgium_42477217_2020
>IRN_3533_2020
>TUN_TUN_ADAGE_15-17872_2020
>UZB_hCoV-19-Uzb-CGB-04_2020
>URY_1086_del4_2020
>URY_1087_del4_2020
>KEN_C64714_2020
>PAK_GL-NIBD-04_2020
>PER_un-CDC-4033364-001_2020
>KEN_C64748_2020
>URY_1104_del4_2020
>URY_1102_N7_del12_2020
>USA_MD-MDH-0313_2020
>USA_SRL_254602761_2020
>NZL_20CV0456_2020
>USA_MI-MDHHS-SC22158_2020
>DJI_NAMRU3_EB1_2020
>USA_VSP0424_2020
>MYS_M_N15018_2020
>USA_ID-UI-IIDS-U0558_2020
>FRA_IHUCOVID-013950_Nova1_2020
>UGA_MAKCHScov19_2020
>England_MILK-ACD4AF_2020
>USA_OR-QDX-3377_2020
>USA_TG741841_2020
>USA_VSP0425_2020
>BGD_NGRI-R3-15_2020
>Liechtenstein_UHB-0697495800_2020
>USA_SC_3408_T56_2020
>NZL_20CV0488_2020
>SouthAfrica_NHLS-UCT-GS-0970_2020
>MW294011
>BHR_260104364_2020
>USA_RI-Broad_RIDOH-00004_2020
>SouthAfrica_NHLS-UCT-GS-0974_2020
>USA_TG989815_2020
>Switzerland_SH-ETHZ-340166_2020
>NZL_20CV0504_2020
>USA_NE-Noblis-S55B06_2020
>NZL_20CV0511_2020
>USA_MT-CDC-2-3693754_2020
>USA_MT-CDC-2-3693496_2020
>USA_OH-CDC-2-3693592_2020
>USA_MT-CDC-2-3693668_2020
>ITA_201112-33_2020
>TUN_TUN202055006_2020
>TUN_TUN202055304_2020
>RUS_201101-5_2020
>UGA_MUWRP-JIN200227S_2020
>USA_DC-DFS-PHL-0390_2020
>TUN_TUN-202055308_2020
>USA_NH-CDC-2-3714193_2020
>NZL_20CV0518_2020
>SouthAfrica_NHLS-UCT-GS-1298_2020
>BGD_NGRI-R4-OR24_2020
>USA_JEGK_2020
>HongKong_HKPU-00076_2020
>KEN_C69864_2020
>Neovisonvison_NLD_NB68-08_2020
>Estonia_Cov2679_2020
>HG994274
>USA_OK-CDC-2-3693789_2020
>WestBank_AAS8_2020
>England_CAMC-B34DE3_2020
>USA_NH-CDC-2-3714285_2020
>GHA_nmimr-SARS-CoV-2-NTRA-8993_2020
>PAK_JRCGR_SCV-73_2020
>NZL_20CV0541_2020
>NZL_20CV0527_2020
>USA_NV-CDC-2-3693480_2020
>SRB_LI00536-09-11_2020
>Switzerland_TI-ETHZ-530016_2020
>USA_MO-CDC-2-3714154_2020
>ETH_AH-003_2020
>URY_1633_del4_2020
>RUS_4061_2020
>KEN_C74434_2020
>TUN_TUN-202058412_2020
>NZL_20CV0556_2020
>KEN_C70769_2020
>UGA_MUWRP-KIR200137S_2020
>BHR_341016827_S18_L001_2020
>USA_SC-QDX-3420_2020
>SRB_NSNIVNS4-12-11_2020
>GHA_nmimr-SARS-CoV-2-NTRA-9791_2020
>GHA_nmimr-SARS-CoV-2-NTRA-9793_2020
>MEX_CMX-48587_2020
>USA_1426647_2020
>FRA_IHUCOVID-037416-Nova1M_2020
>Iceland_4579_2020
>USA_ND-CDC-2-4044402_2020
>UGA_MAKCHScov14_2020
>USA_MP-CDC-2-3831041_2020
>Denmark_DCGC-208451_2020
>MEX_CMX-67_2020
>USA_OK-CDC-2-3693466_2020
>ZAF_Yale-3366_2020
>DJI_NAMRU3_A08_2020
>DJI_NAMRU3_KH_2020
>DJI_NAMRU3_G19_2020
>UGA_MUWRP-KIR200144S_2020
>Liechtenstein_UHB-4168696501_2020
>USA_DE-CDC-2-3713963_2020
>USA_UND-00028796_2020
>NZL_20CV0563_2020
>EGY_EGY-ARMY-MCL001_2020
>EGY_EGY-ARMY-MCL005_2020
>EGY_EGY-ARMY-MCL012_2020
>Japan_Donner174_2020
>USA_NC-CDC-2-3693570_2020
>NZL_20CV0594_2020
>USA_MN-MDH-2175_2020
>BRA_MASP2C844R2_2020
>TUN_TUN-202061627_2020
>USA_WA-S4151_2020
>CZE_JCUCB118-181_2020
>SouthAfrica_NHLS-UCT-GS-7042-KRISP_2020
>USA_NE-CDC-2-3714255_2020
>TWN_CGMH-CGU-51_2020
>NZL_20CV0606_2020
>OU077088
>USA_VT-CDC-2-4044610_2020
>IND_GBRC489_2020
>USA_VT-CDC-2-4044713_2020
>OU471409
>USA_UT-CDC-2-4044409_2020
>USA_CA-CZB-16077_2020
>MYS_UG172_2020
>FIN_FIN22-H10-THL-202039825_2020
>TUN_TUN-202063686_2020
>RUS_4460_2020
>UGA_MUWRP-KIR200176S_2020
>KOR_DJ512_2020
>TWN_CGMH-CGU-42_2020
>SAU_KAIMRC-S87_2020
>KEN_C75501_2020
>USA_WY-CDC-2-3714476_2020
>IRN_3279_2020
>USA_HI-CDC-2-4068582_2020
>UZB_hCoV-19-Uzb-CGB-25_2020
>SLE_SL03_2020
>Denmark_DCGC-114776_2020
>SLE_SL01_2020
>USA_NY-CUIMC-NP-3713_2020
>SRB_KM04398-09-12_2020
>Homosapines_BRA_hCoV_19_Brazil_RJ_FIOCRUZ_LABMOF_69_2020
>KEN_C76490_2020
>Iceland_6058_2020
>USA_MS-CDC-2-4122332_2020
>PAK_JRCGR_SCV-52_IBGE-04_2020
>DJI_NAMRU3_C28_2020
>KEN_K96885_2020
>OU077219
>BHR_460056646_2020
>UGA_MUWRP-MUL016N_2020
>MZ330784
>USA_DC-DFS-PHL-0095_2020
>SouthAfrica_NHLS-UCT-GS-7844_2020
>BRA_GO-DNAGYN-236_2020
>OU600618
>Japan_Donner372_2020
>USA_NV-CDC-2-4044414_2020
>SouthAfrica_NHLS-UCT-GS-7975_2020
>UGA_MUWRP-JIN200272S_2020
>BRA_684_2020
>NZL_20CV0672_2020
>BRA_GO-DNAGYN-240_2020
>USA_CO-CDC-2-4058076_2020
>FIN_87HEL-VE6-H10_2020
>MYS_M_N33549_2020
>ITA_APU-POLBA01_2020
>BGD_GRBL_S1_2020
>NLD_Rotterdam-UK1_2020
>ETH_AH-001_2020
>DJI_NAMRU3_E19_2020
>ETH_39379_S7_L001_1_2020
>ETH_39650_S8_L001_1_2020
>England_MILK-D0C034_2020
>NZL_20CV0676_2020
>USA_WY-CDC-2-4044633_2020
>BRA_CD1739-P4_2020
>IRL_AIIDW008_2020
>TGO_nmimr-TG-SARS-CoV-2-TGS-015-21_2020
>Mexico_SEARCH-100827_2020
>USA_AK-PHL6685_2020
>MWI_MLW001015_2020
>Switzerland_BL-UHB-42609588_2020
>TUN_TUN-202069681_2020
>IND_GBRC453a_2020
>GHA_nmimr-SARS-CoV-2-NTRA-14955_2020
>GHA_nmimr-SARS-CoV-2-NTRA-14996_2020
>GHA_nmimr-SARS-CoV-2-NTRA-15059_2020
>DJI_NAMRU3_C25_2020
>USA_MS-CDC-LC0001045_2020
>EGY_CUNCI-HGC8I034_2020
>EGY_CUNCI-HGC10I001_2020
>EGY_CUNCI-HGC10I044_2020
>NZL_20CV0709_2020
>USA_VT-CDC-2-4044622_2020
>USA_AR-CDC-2-3769356_2020
>USA_OR-CDC-LC0000220_2020
>USA_NE-CDC-LC0000327_2020
>USA_MN-MDH-2450_2020
>USA_DC-CDC-LC0000358_2020
>USA_TG745284_2020
>HongKong_HKPU-00090_2020
>USA_OK-CDC-2-3829815_2020
>PHL_PH-PGC-00315_2020
>USA_UMW22548065_2020
>USA_WV064586_2020
>BRA_GO-DNAGYN-186_2020
>Liechtenstein_UHB-4176424301_2020
>SLE_SL05_2020
>SouthAfrica_NHLS-UCT-GS-9104_2020
>PRY_WOR12903A668_202103302_2-4710629_2020
>PER_LIM-INS-173_2020
>PER_UPCH_cov0372_2021
>VEN_Bol4715_2021
>SouthAfrica_NHLS-UCT-GS-9424_2021
>Estonia_Cov7261_2021
>USA_WI-UW-2630_2021
>USA_MI-CDC-2-3829812_2021
>Switzerland_AG-ETHZ-481214_2021
>TWN_CGMH-CGU-52_2021
>SYC_G28007_2021
>USA_VA-CDC-LC0002558_2021
>MEX_CMX-120_2021
>Iceland_3858_2020
>WestBank_AAS46_2021
>BRA_GO-DNAGYN-195_2021
>TUN_TUN-20211241_2021
>TUN_TUN-20211267_2021
>GHA_WACCBIP_nCoV_GS64_2021
>PAK_IoM-II_2021
>FIN_hCoV19-Fin-THL202101018_2021
>NGA_BCVL-18600_2021
>MWI_MLW001023_2021
>TUN_TUN-20212285_2021
>GHA_WACCBIP_nCoV_GS136_2021
>MAR_FMP80_2021
>NZL_21CV0069_2021
>MWI_MLW001006_2021
>HG997017
>ITA_PA_PC2021_2274_2021
>EGY_CUNCI-HGC12I031_2021
>BHR_341310417_2021
>NZL_21CV0055_2021
>NGA_BCVL-18820_2021
>GHA_WACCBIP_nCoV_GS149_2021
>USA_ND-CDC-2-3829425_2021
>SAU_KAIMRC-S486_2021
>SouthAfrica_NHLS-UCT-GS-9966_2021
>MWI_MLW001050_2021
>TGO_nmimr-TG-SARS-CoV-2-TGS-040-21_2021
>NZL_21CV0106_2021
>FRA_IHUCOVID-042206_Nova1_2021
>USA_KY-CDC-STM-000001689_2021
>SLE_SL21_2021
>USA_WV015951_2021
>USA_WY-CDC-2-4084833_2021
>TGO_nmimr-TG-SARS-CoV-2-TGS-024-21_2021
>MYS_C588_2021
>USA_D9B894C20SZ_2021
>USA_ID-UI-IIDS-U1475_2021
>Denmark_DCGC-268925_2021
>CHN_RS4_pool_2021
>NGA_BCVL-20823_2021
>IND_KA-NIMH-SEQ-150_2021
>UGA_MAKCHScov26_2021
>ESP_hCoV-19_Spain_CT-HUVH-78614_2021_2021
>PER_un-CDC-4051668-001_2021
>PER_un-CDC-4051669-001_2021
>DJI_NAMRU3_38_2021
>DJI_NAMRU3_68_2021
>Mexico_SEARCH-102363_2021
>PHL_PH-PGC-02793_2021
>USA_AK-PHL6833_2021
>ARM_IMB1-2_2021
>USA_RI-Broad_RIDOH-00208_2021
>PER_un-CDC-4051671-001_2021
>PER_un-CDC-4051677-001_2021
>IRQ_Samawa-52_2021
>DJI_NAMRU3_C681_2021
>NZL_21CV0128_2021
>NLD_EMC-Beta-1_2021
>HongKong_HKPU-00006_2021
>VEN_Bol4720_2021
>VEN_Bol4717_2021
>PER_un-CDC-4051672-001_2021
>PER_un-CDC-4051673-001_2021
>PER_un-CDC-4051674-001_2021
>NZL_21CV0142_2021
>BRA_GO-DNAGYN-211_2021
>BRA_GO-DNAGYN-244_2021
>BRA_GO-DNAGYN-245_2021
>ETH_S7_2021
>ETH_S9_2021
>BRA_GO-DNAGYN-247_2021
>ETH_S2_2021
>SLE_nmimr-SLE-SARS-CoV-2-SLSEQ14_2021
>SouthAfrica_NHLS-UCT-GS-A656_2021
>UGA_MUWRP-JIN210062S_2021
>Liechtenstein_UHB-4181325501_2021
>SLE_nmimr-SLE-SARS-CoV-2-SLSEQ067_2021
>Lebanon_QIB-152_2021
>PER_un-CDC-4051678-001_2021
>JPN_HiroC31c_2021
>OU368343
>USA_TX-DSHS-4191_2021
>PER_un-CDC-4051679-001_2021
>TGO_nmimr-TG-SARS-CoV-2-TGS-035-21_2021
>PER_UPCH_cov0434_2021
>PER_UPCH_cov0438_2021
>PRY_202102773_631346_2021
>BGD_GC001_2021
>PRY_202102778_631454_2021
>PRY_202102780_631471_2021
>PRY_202102786_631494_2021
>PRY_202102796_631553_2021
>PRY_202102802_631658_2021
>PRY_202102808_631690_2021
>PRY_202102814_631750_2021
>PRY_202102818_631790_2021
>PRY_202102819_631808_2021
>PRY_202102823_631861_2021
>PRY_202102827_631910_2021
>PRY_202102833_632010_2021
>SLE_nmimr-SLE-SARS-CoV-2-SLSEQ029_2021
>ETH_S6_2021
>ETH_S13_2021
>BRA_210202-1_2021
>MWI_MLW001048_2021
>MWI_MLW001196_2021
>Liechtenstein_UHB-4182376401_2021
>USA_MS-CDC-2-3973086_2021
>PER_un-CDC-4051681-001_2021
>PER_UPCH_cov0431_2021
>MWI_MLW001185_2021
>BRA_GO-DNAGYN-25_2021
>BRA_GO-DNAGYN-29_2021
>USA_SD-SDAIHG-0888_2021
>ETH_S12_2021
>OU471476
>GHA_nmimr-SARS-CoV-2-NTRA-21-22438_2021
>SLE_nmimr-SLE-SARS-CoV-2-SLSEQ073_2021
>SYC_G38723_2021
>SYC_G38725_2021
>NGA_BCVL-22850_2021
>USA_IL-CDC-4040968-001_2021
>WestBank_AAS56_2021
>OU026737
>BRA_1061_2021
>USA_GU-CDC-2-4634562_2021
>LC655366
>USA_CO-Broad_WarriorLab-00248_2021
>USA_NH-CDC-QDX21866329_2021
>NGA_BCVL-23361_2021
>USA_SD-SDAIHG-0903_2021
>OU078177
>USA_VA-CDC-LC0014238_2021
>ESP_HUD-79270571_2021
>EGY_PHARCO-ARMY001_2021
>EGY_PHARCO-ARMY34_2021
>PER_un-CDC-4051683-001_2021
>HongKong_HKPU-00126_2021
>GHA_nmimr-SARS-CoV-2-NTRA-21-25386_2021
>DJI_NAMRU3_B192_2021
>FRA_IHUCOVID-025940_Nova1_2021
>Estonia_Cov8541_2021
>OV103918
>PER_un-CDC-4051687-001_2021
>VEN_Bol5332_2021
>SLE_nmimr-SLE-SARS-CoV-2-SLSEQ074_2021
>SYC_G40372_2021
>USA_TN-CDC-2-4011975_2021
>NZL_21MV0083_2021
>MEX_SLP-67_2021
>JAM_202112020_2021
>NOR_Bergen-03_2021
>USA_NMDOH-2021057855_2021
>USA_CT-CDC-LC0018140_2021
>USA_ID-UI-IIDS-U1598_2021
>PER_UPCH_cov0446_2021
>PER_UPCH_cov0452_2021
>TGO_nmimr-TG-SARS-CoV-2-TGS-044-21_2021
>SouthAfrica_NHLS-UCT-GS-B174_2021
>USA_FL-CDC-QDX22062447_2021
>PER_un-CDC-4051688-001_2021
>SAU_KAIMRC-S497_2021
>MYS_NCOV13680_2021
>PER_UPCH_cov0460_2021
>MEX_PUE-00143_2021
>GAB_13134_Gabon_2021
>BHR_5901599688_2021
>USA_WY-CDC-2-3972459_2021
>USA_AK-PHL7261_2021
>USA_AK-PHL7329_2021
>SouthAfrica_NHLS-UCT-GS-B199_2021
>BRA_1236_2021
>UGA_MAKCHScov7_2021
>UGA_MAKCHScov8_2021
>GHA_nmimr-SARS-CoV-2-NTRA-21-32640_2021
>PRY_202102843_29841_2021
>PRY_202102844_29845_2021
>PRY_202102845_29865_2021
>PRY_202102846_29867_2021
>TUN_TUN-IPT-Q8734_2021
>PER_un-CDC-4051692-001_2021
>TGO_nmimr-TG-SARS-CoV-2-TGS-052-21_2021
>KEN_SS3070_2021
>PRY_202102834_26921_2021
>BRA_GO-DNAGYN-48_2021
>NZL_21MV0102_2021
>USA_NY-CDC-QDX22443607_2021
>USA_MO-CDC-LC0020492_2021
>PER_un-CDC-4051693-001_2021
>PRY_202102859_29963_2021
>PRY_202102862_29975_2021
>PRY_202102863_29977_2021
>PRY_202102866_29987_2021
>PRY_202102867_29995_2021
>IND_AIIMS-Bhopal-Sample21_2021
>GAB_13593_Gabon_2021
>PRY_202102869_30569_2021
>PRY_202102873_31558_2021
>PRY_202102876_31568_2021
>USA_NM-UNM-EDB00240_2021
>KOR_KCDC03-NCCP43346_2021
>SouthAfrica_NHLS-UCT-GS-B228_2021
>IRL_AIIDV1752_2021
>USA_DE-CDC-QDX22522577_2021
>USA_ND-CDC-2-4058184_2021
>LBY_BTRCLibyaSARS-CoV-2WGS-6_2021
>LBY_BTRCLibyaSARS-CoV-2WGS-12_2021
>LBY_BTRCLibyaSARS-CoV-2WGS-22_2021
>TGO_nmimr-TG-SARS-CoV-2-TGS-053-21_2021
>BGD_ideSHi-B-302502004_2021
>KEN_SS2952_2021
>Pantheraleopersica_CZE_3855-1_2021
>KEN_C85595_2021
>England_MILK-1343E98_2021
>BLR_Sars-Cov-2isolate724GomelBelarus_2021
>USA_MD-CDC-LC0022520_2021
>BRA_1431_2021
>BRA_1441_2021
>BRA_1447_2021
>BRA_1460_2021
>BRA_1462_2021
>PER_UPCH_cov0461_2021
>DJI_NAMRU3_C593_2021
>RUS_210306-30_2021
>SOM_NAMRU3_Mog_18_2021
>VEN_LaG1414_2021
>SOM_NAMRU3_Mog_46_2021
>SOM_NAMRU3_Mog_54_2021
>NGA_BCVL-24606_2021
>EGY_PHARCO-ARMY97_2021
>PER_UPCH_cov0449_2021
>TWN_CGMH-CGU-58_2021
>GAB_14017-1B_Gabon_2021
>BRA_PR-HF128_2021
>BRA_PR-HF151_2021
>NGA_BCVL-24703_2021
>PER_UPCH_cov0463_2021
>USA_MT-CDC-ASC210002176_2021
>USA_NMDOH-2021075707_2021
>USA_NE-CDC-2-4058399_2021
>USA_TG759090_2021
>USA_TG768237_2021
>NGA_BCVL-24746_2021
>GAB_14637-12B_Gabon_2021
>Switzerland_SO-UHB-42729974_2021
>Scotland_QEUH-13F7B32_2021
>Estonia_Cov9736_2021
>USA_VT-CDC-QDX22632234_2021
>PAK_JRCGR_SCV-86_LHR-03_2021
>PER_AFI00052_2021
>MEX_CHH_00383_2021
>USA_OK-CDC-ASC210002845_2021
>BRA_PR-HF138_2021
>BRA_PR-HF178_2021
>USA_CT-CDC-QDX22752486_2021
>BRA_PR-HF106_2021
>BRA_PR-HF133_2021
>PER_UPCH_cov0462_2021
>PER_UPCH_cov0468_2021
>MNG_3002951735_2021
>USA_MS-CDC-ASC210003310_2021
>IRQ_Erbil5_2021
>OU099888
>USA_LA-CDC-QDX22906074_2021
>PER_UPCH_cov0467_2021
>RUS_RU-Sar-471_2021
>USA_MT-CDC-2-4043821_2021
>URY_374_2021
>URY_380_2021
>PER_UPCH_cov0459_2021
>SouthAfrica_NHLS-UCT-GP-6148_2021
>TUR_ERAGEM-ALP-1102_2021
>OU026796
>Lebanon_QIB-545_2021
>PHL_COVID51005_2021
>HongKong_HKPU-00138_2021
>GHA_nmimr-SARS-CoV-2-TRA-21-6360_2021
>VEN_Anz7498_2021
>NGA_BCVL-24974_2021
>KEN_C86889_2021
>USA_ID-CDC-ASC210005586_2021
>PER_UPCH_cov0464_2021
>VEN_Dtt54_2021
>NLD_120421-16__2019-nCoV_2021
>USA_GU-CDC-2-4176749_2021
>USA_CT-CDC-QDX23007648_2021
>GHA_nmimr-SARS-CoV-2-TRA-21-13645_2021
>NZL_21CV0234_2021
>ARG_210316-1_2021
>PRY_202102895_57346_2021
>PRY_202102897_57354_2021
>PRY_202102899_57356_2021
>GHA_nmimr-SARS-CoV-2-NTRA-21-8945_2021
>KHM_B117_2021
>huamn_CHN_CD-27553_2021
>USA_MN-CDC-IBX916251767796_2021
>PRY_202102892_56575_2021
>USA_ME-CDC-QDX23088395_2021
>PER_UPCH_cov0470_2021
>Gorillagorillagorilla_CZE_5145-2_2021
>PRY_202102905_58287_2021
>USA_WA-S5810_2021
>BHR_341699781_2021
>PRY_202102915_59428_2021
>PRY_202102917_59435_2021
>OU470841
>USA_MS-CDC-STM-000039992_2021
>USA_IN-CDC-STM-000040414_2021
>VEN_Mir17_2021
>KEN_CBRD75_2021
>FIN_FIN40-VE6-THL-202109869_2021
>SouthAfrica_NHLS-UCT-GS-B357_2021
>PRY_202102920_60573_2021
>PRY_202102926_60815_2021
>USA_TG796494_2021
>SouthAfrica_NHLS-UCT-AM-Z009_2021
>PRY_202102924_60631_2021
>PRY_202102932_61958_2021
>PRY_202102938_62236_2021
>PRY_202102939_62242_2021
>EGY_PHARCO-ARMY54_2021
>USA_MD-CDC-LC0035664_2021
>USA_MI-MDHHS-SC26032_2021
>MYS_NCOV24018_2021
>DJI_NAMRU3_D473_2021
>OU474604
>USA_OR-CDC-ASC210018393_2021
>USA_MA-CDC-LC0037567_2021
>Dog_ESP_B_1_1_7_2021
>Mexico_SEARCH-8876_2021
>IND_INSACOG-GBRC1395_2021
>USA_UT-CDC-ASC210019462_2021
>PER_ANC-INS-1132_2021
>OD987183
>USA_FL-CDC-FG-018535_2021
>Feliscatus_PER_UPCH_sc2_cat2_2021
>Feliscatus_PER_UPCH_sc2_cat1_2021
>USA_GU-CDC-2-4243088_2021
>NZL_21MV0243_2021
>USA_PA-CDC-STM-000045816_2021
>USA_MI-CDC-LC0039629_2021
>USA_DE-CDC-ASC210040117_2021
>AUT_SKV-115_2021
>BGD_ideSHi-N-1483_2021
>Denmark_DCGC-115500_2021
>USA_FL-CDC-FG-017780_2021
>USA_DE-CDC-2-4215137_2021
>USA_PR-CDC-ASC210039636_2021
>BRA_3048_2021
>MLI_MAL0119_2021
>USA_KS-CDC-LC0039215_2021
>USA_MD-CDC-2-4193877_2021
>USA_IL-CDC-ASC210039711_2021
>DJI_NAMRU3_B69_2021
>DJI_NAMRU3_E747_2021
>MLI_MAL0114_2021
>MLI_MAL0118_2021
>KEN_C89794_2021
>MYS_UMP5371_2021
>USA_MA-CDC-LC0037842_2021
>USA_IL-CDC-ASC210042199_2021
>LC650844
>USA_LA-CDC-ASC210043539_2021
>BGD_ideSHi-TR-216_2021
>USA_MI-CDC-IBX146441594721_2021
>Estonia_Cov11322_2021
>USA_FL-CDC-STM-000050631_2021
>TWN_CGMH-CGU-60_2021
>USA_CA-CDC-ASC210045565_2021
>SOM_NAMRU3_Mog_10_2021
>NLD_120421-14__2019-nCoV_2021
>MLI_MAL0125_2021
>MLI_MAL0133_2021
>USA_MO-CDC-ASC210045987_2021
>BRA_PR-HF356_2021
>Vero_RUS_Dubrovka-ca-D2_2021
>OU474581
>Denmark_DCGC-111130_2021
>USA_CA-CDC-FG-018352_2021
>SOM_NAMRU3_Mog_24_2021
>SAU_KAIMRC-S835_2021
>KEN_C90939_2021
>USA_AK-PHL8000_2021
>BRA_PR-HF311_2021
>PHL_COVID58620_2021
>BRA_PR-HF322_2021
>VEN_Mir761_2021
>Pakistan_UHS-PAK-S27_2021
>WestBank_AAS64_2021
>USA_MO-CDC-ASC210055101_2021
>BRA_PR-HF282_2021
>BRA_PR-HF314_2021
>BRA_PR-HF319_2021
>MLI_MAL0079_2021
>BHR_920859623_2021
>USA_GA-CDC-STM-000054215_2021
>BRA_PR-HF349_2021
>BRA_PR-HF366_2021
>USA_CO-CDC-ASC210057586_2021
>DJI_NAMRU3_F232_2021
>USA_AR-UNM-2110200000215_2021
>USA_AK-PHL8248_2021
>DJI_NAMRU3_TF360_2021
>PRY_202102943_91525_2021
>USA_NY-CDCBI-CRSP_02912_2021
>USA_PR-CDC-ASC210069767_2021
>IND_GBRC702_2021
>NGA_BCVL-25657_2021
>Lebanon_QIB-804_2021
>SouthAfrica_NHLS-UCT-GP-6229_2021
>BRA_GO-DNAGYN-227_2021
>USA_AK-CDC-2-4306914_2021
>GAB_4910_Gabon_2021
>PRY_202102942_91514_2021
>PRY_202102945_91551_2021
>PRY_202102946_91552_2021
>PRY_202102949_91566_2021
>PRY_202102953_91675_2021
>PRY_202102955_91854_2021
>England_QEUH-150BE03_2021
>VEN_DeA1365_2021
>NZL_21MV0359_2021
>PRY_202102957_92045_2021
>PRY_202102962_92075_2021
>EGY_Third-Wave-EGY-ARMY41_2021
>EGY_Third-Wave-EGY-ARMY58_2021
>VEN_Dtt24_2021
>VEN_Ama1935_2021
>NGA_BCVL-25699_2021
>NGA_BCVL-25700_2021
>BRA_GO-DNAGYN-215_2021
>USA_VT-CDC-2-4282630_2021
>SYC_SS460_2021
>KEN_C93300_2021
>PRY_202102788_94871_2021
>PRY_202102971_94853_2021
>OU471056
>USA_CO-CDC-FG-028046_2021
>USA_IN-CDC-STM-000061132_2021
>MAR_CNRST-IND01_2021
>USA_FL-CDC-ASC210030429_2021
>USA_VI-CDC-2-4420259_2021
>MAR_CNRST-IND2-2021_2021
>USA_hCoV_19_USA_ID_IBL_724858_2021_2021
>USA_RI-CDCBI-RIDOH_02055_2021
>DJI_NAMRU3_G170_2021
>USA_AZ-CDC-LC0053118_2021
>TUN_TUN-202129100_2021
>MNG_10011713_2021
>EGY_Egypt-Army-Thirdwave-325_2021
>SYC_SS458_2021
>NZL_21CH0023_2021
>OU152917
>ROU_412085_2021
>USA_CO-CDC-ASC210034050_2021
>TUN_TUN-202129459_2021
>USA_TN-CDC-ASC210033931_2021
>LKA_KDU9116_2021
>SYC_SS461_2021
>Liechtenstein_FL-Risch-2142606109_2021
>USA_TX-CDC-QDX24365295_2021
>KEN_SS392_2021
>SouthAfrica_NHLS-UCT-AM-Z031_2021
>SouthAfrica_NHLS-UCT-PA-J009_2021
>FRA_IHUCOVID-005678_Illu1_2021
>AUT_SKV-166_2021
>HongKong_HKU-210804-001_2021
>USA_MP-CDC-2-4392999_2021
>USA_VI-CDC-2-4420272_2021
>OU325215
>PRY_WOR12903A626_202103304_2-4710537_2021
>PRY_WOR12903A598_202103303_2-4710509_2021
>BRA_GO-DNAGYN-231_2021
>DJI_NAMRU3_A63_2021
>ETH_S15_2021
>BRA_RJ-NVBS656GENOV700904604600_2021
>OU325010
>USA_AZ-CDC-ASC210058358_2021
>USA_MS-CDC-ASC210057632_2021
>Feliscatus_PER_UPCH_sc2_cat3_2021
>NZL_21MV0403_2021
>PRY_WOR12903A604_202103307_2-4710515_2021
>PRY_WOR12903A641_202103313_2-4710602_2021
>BRA_MS-NXBS90GENOV700904909767_2021
>BRA_RJ-NXBS745GENOV700904661962_2021
>BRA_RJ-NVBS618GENOV827517347110_2021
>USA_MI-CDC-2-4394076_2021
>SouthAfrica_NHLS-UCT-GP-6371_2021
>PRY_WOR12903A669_202103310_2-4710630_2021
>BRA_RJ-NVBS666GENOV827522857208_2021
>Lebanon_QIB-905_2021
>USA_LA-CDC-STM-000069660_2021
>VEN_Car8286_2021
>MLI_MAL0138_2021
>MYS_NCOV2754_2021
>FIN_FIN37-H10-THL-202117309_2021
>USA_NH-CDCBI-CRSP_ITHL3ZSKWIKKQWRB_2021
>USA_OH-CDC-LC0059226_2021
>USA_VI-CDC-2-4448386_2021
>DJI_NAMRU3_A171_2021
>PRY_WOR12903A670_202103318_2-4710631_2021
>Liechtenstein_FL-Risch-2150607761_2021
>USA_NY-CDC-LC0057005_2021
>USA_PR-CDC-ASC210060407_2021
>HongKong_HKPU-00186_2021
>DJI_NAMRU3_A175_2021
>USA_IN-CDC-STM-000071083_2021
>BRA_CE-NXBS352GENOV701304025927_2021
>OU201406
>VEN_Zul6567_2021
>MNG_3002951746_2021
>PRY_WOR12903A611_202103323_2-4710522_2021
>EGY_CCHE57357_Wave_3_A073_2021
>VEN_Ara6800_2021
>USA_PR-CDC-ASC210061431_2021
>USA_BSU40683_2021
>BRA_RJ-NXBS78GENOV827546010900_2021
>BRA_RJ-NVBS604GENOV700906610692_2021
>BRA_MS-NVBS773GENOV700905079193_2021
>BRA_RJ-NVBS627GENOV700906702717_2021
>England_MILK-1579F85_2021
>PRY_WOR12903A658_202103325_2-4710619_2021
>BRA_RJ-NXBS43GENOV827551373182_2021
>BRA_RJ-NXBS184GENOV827553964401_2021
>Switzerland_VD-CHUV-GEN4897_2021
>USA_KS-CDC-LC0059671_2021
>USA_AL-UAB-GX294_2021
>BRA_SP-NXBS349GENOV827557437291_2021
>VEN_Yar9463_2021
>PRY_WOR12903A646_202103329_2-4710607_2021
>GAB_5407_Gabon_2021
>PRY_WOR12903A613_202103332_2-4710524_2021
>EGY_CCHE57357_Wave_3_A020_2021
>AUT_SKV-184_2021
>PRY_WOR12903A657_202103333_2-4710618_2021
>THA_AFRIMS-COV0196_2021
>IND_INSACOG-GBRC908_2021
>KEN_SS878_2021
>PHL_210518-8_2021
>ARG_210524-2_2021
>Japan_SZ-NIG-Y21265_2021
>USA_TN-CDC-ASC210065024_2021
>USA_NE-CDC-ASC210064958_2021
>JAM_3002654949_2105023_2021
>OU471037
>USA_OH-CDC-QDX25122523_2021
>USA_ND-CDC-MMB08872806_2021
>USA_DC-DFS-PHL-0643_2021
>PER_AFI00513_2021
>SYC_SS477_2021
>OU475491
>PRY_WOR12903A634_202103338_2-4710545_2021
>KEN_SS768_2021
>USA_OK-CDC-LC0064502_2021
>USA_WY-CDC-2-4451099_2021
>USA_DE-CDC-LC0063084_2021
>VEN_Dtt17_2021
>VEN_Mir6242_2021
>PRY_WOR12903A677_202103342_2-4710638_2021
>UGA_MUWRP-KIR210118S_2021
>USA_ID-CDC-LC0067681_2021
>USA_NE-CDC-ASC210067130_2021
>VEN_Dtt292_2021
>SouthAfrica_NHLS-UCT-GS-B938_2021
>BGD_IEDCR-OIS-99_2021
>BHR_342176584_2021
>PRY_WOR12903A648_202103345_2-4710609_2021
>IRL_AIIDB0457_2021
>Pakistan_UHS2-Pak-28_2021
>USA_KS-CDC-2-4500978_2021
>SouthAfrica_NHLS-UCT-GP-6543_2021
>CHN_5873_2021
>USA_ID-CDC-LC0069068_2021
>NLD_2201742__2019-nCoV_2021
>GAB_5652_Gabon_2021
>PRY_WOR12903A637_202103348_2-4710548_2021
>UGA_MUWRP-MUL210273_2021
>UGA_MUWRP-KIR210128S_2021
>Denmark_DCGC-113517_2021
>USA_AZ-CDC-ASC210106440_2021
>USA_TX-CDC-QDX25497674_2021
>PRY_WOR12903A647_202103353_2-4710608_2021
>BRA_SP-NVBS1370GENOV827650681911_2021
>USA_RI-CDCBI-RIDOH_10460_2021
>USA_CA-CDC-LC0069676_2021
>NLD_2209092__2019-nCoV_2021
>NZL_21CH0033_2021
>CHN_6191_2021
>GAB_5729_Gabon_2021
>KEN_SS7178_2021
>BRA_MA-NXBS1434GENOV70974874617_2021
>BRA_PR-NVBS875GENOV827656102885_2021
>UGA_MUWRP-MUL210284_2021
>UGA_MUWRP-GUL210086S_2021
>USA_OH-UHTL-1007_2021
>USA_AL-UAB-GX342_2021
>SLE_SL30_2021
>EGY_CCHE57357_W3_A139_2021
>SYC_SS1015_2021
>SYC_SS1006_2021
>UGA_MUWRP-KIR210140S_2021
>OU322715
>USA_NY-CDC-ASC210107870_2021
>SouthAfrica_NHLS-UCT-GS-C370_2021
>BRA_SP-NXBS1621GENOV130638138780_2021
>BRA_SP-NXBS1678GENOV827668038219_2021
>EGY_CCHE57357_W3_A138_2021
>USA_IL-CDC-LC0072387_2021
>PRY_WOR12903A847_202103358_202103358_2-4740145_2021
>BRA_RJ-NXBS1893GENOV700913377687_2021
>BRA_RJ-NXBS1894GENOV821437177116_2021
>SLE_SL35_2021
>USA_KY-CDC-LC0073655_2021
>ARG_210613-39_2021
>ARG_210610-225_2021
>HongKong_WHP4738_2021
>PRY_WOR12903A818_202103361_202103361_2-4740116_2021
>USA_FL-CDC-ASC210108318_2021
>SLE_SL53_2021
>NZL_21MV0487_2021
>PRY_WOR12903A790_202103364_202103364_2-4740038_2021
>BRA_SP-NXBS1590GENOV827680064289_2021
>MEX_SIN_HJ1782_2021
>GAB_5870_Gabon_2021
>OU471063
>DOM_UNIBE004_2021
>EGY_CCHE57357_W3_A106_2021
>IND_INSACOG-GBRC1596_2021
>KEN_SS7095_2021
>BRA_SP-NVBS1228GENOV827688806966_2021
>USA_KY-CDC-QDX25848381_2021
>PRY_WOR12903A819_202103377_202103377_2-4740117_2021
>USA_NJ-CDC-LC0072748_2021
>USA_AK-PHL9915_2021
>ROU_ro14_2021
>PRY_WOR12903A849_202103374_202103374_2-4740147_2021
>USA_GA-CDC-QDX25847658_2021
>USA_TN-CDC-QDX25890728_2021
>ARG_210615-23_2021
>BRA_PR-NVBS976GENOV827705622333_2021
>BRA_PR-NVBS1125GENOV45367647048_2021
>BRA_RS-NVBS1128GENOV45367673597_2021
>Denmark_DCGC-113697_2021
>USA_OH-CDC-MMB09160761_2021
>USA_WY-CDC-2-4567880_2021
>PRY_WOR12903A775_202103383_202103383_2-4740023_2021
>PRY_WOR12903A830_202103381_202103381_2-4740128_2021
>USA_NE-CDC-LC0079137_2021
>PRY_WOR12903A815_202103385_202103385_2-4740113_2021
>PRY_WOR12903A796_202103388_202103388_2-4740044_2021
>USA_OH-CDC-FG-038219_2021
>USA_OR-CDC-ASC210109910_2021
>USA_NMDOH-2021132499_2021
>SouthAfrica_NHLS-UCT-GS-C655_2021
>Switzerland_BS-UHB-42906807_2021
>FIN_FIN45-VE6-THL-202121391_2021
>Liechtenstein_FL-Risch-2161901046_2021
>USA_CT-CDC-QDX26076011_2021
>Japan_SZ-NIG-Y21551_2021
>MWI_MLW001188_2021
>Pakistan_UHS2-Pak-420_2021
>USA_NV-CDC-QDX26215190_2021
>THA_AFRIMS-COV1380_2021
>PER_AFI00996_2021
>PRY_WOR12903A832_202103397_202103397_2-4740130_2021
>USA_VA-CDC-LC0084917_2021
>KEN_SS3820_2021
>PRY_WOR12903A845_202103398_202103398_2-4740143_2021
>BGD_icddrb-CMOSH-CU-2551741_2021
>USA_MP-CDC-2-4634175_2021
>Mexico_BCN-SEARCH-105344_2021
>PRY_WOR12903A817_202103401_202103401_2-4740115_2021
>USA_1743089_2021
>BHR_921080317_2021
>SRB_ZJZKV0001-29-06_2021
>USA_VT-CDC-QDX26380828_2021
>USA_LA-CDC-4194288-001_2021
>SouthAfrica_NHLS-UCT-GS-D110_2021
>OU706259
>USA_NV-CDC-QDX26400871_2021
>USA_RI-QDX-26489215_2021
>NGA_BCVL-26007_2021
>DJI_NAMRU3_C675_2021
>FRA_IHUCOVID-015012-N1_2021
>England_PLYM-180EDD3_2021
>USA_SRL_329661878_2021
>USA_2107010025_2021
>PHL_COVID-74517_2021
>PRY_WOR12903A800_202103408_202103408_2-4740048_2021
>BRA_SP-NVBS3293GENOV045615453438_2021
>BRA_DF-NVBS3941GENOV827790291575_2021
>KEN_C102416_2021
>SouthAfrica_NHLS-UCT-AM-Z063_2021
>BRA_SP-NVBS3297GENOV827795280451_2021
>TWN_CGMH-CGU-80_2021
>PRY_WOR12903A833_202103421_202103421_2-4740131_2021
>Peru_PE-LMA-UW21070382842_2021
>BRA_PR-NVBS3825GENOV827799694742_2021
>KEN_C102525_2021
>ARG_210711-54_2021
>PRY_WOR12903A812_202103428_202103428_2-4740110_2021
>Mexico_JAL-SEARCH-106743_2021
>MMR_NayPyiTaw-dsmrc-034_2021
>GAB_6709_Gabon_2021
>PRY_WOR12903A824_202103433_202103433_2-4740122_2021
>PRY_WOR12903A811_202103434_202103434_2-4740109_2021
>BRA_SP-NVBS3053GENOV827809646167_2021
>BRA_SP-NVBS2994GENOV827805305617_2021
>THA_AFRIMS-COV1677_2021
>MAR_CNRST131_INH5858_2021
>MAR_CNRST132_INH5900_2021
>PRY_WOR12903A851_202103440_202103440_2-4740149_2021
>PRY_WOR12903A857_202103447_202103447_2-4754115_2021
>PRY_WOR12903A873_202103446_202103446_2-4754131_2021
>PRY_WOR12903A867_202103442_202103442_2-4754125_2021
>BRA_RJ-NVBS3493GENOV700921803444_2021
>BRA_SP-NVBS2737GENOV827808982372_2021
>GAB_6788_Gabon_2021
>SouthAfrica_NHLS-UCT-GS-D052_2021
>PRY_WOR12903A864_202103445_202103445_2-4754122_2021
>BRA_PR-NVBS2639GENOV827820189858_2021
>USA_MS-MSPHL-0054_2021
>PRY_WOR12903A871_202103460_202103460_2-4754129_2021
>BRA_DF-NVBS3892GENOV827824569878_2021
>PRY_WOR12903A865_202103461_202103461_2-4754123_2021
>USA_SC-CDC-QDX26763738_2021
>USA_ND-CDC-2-4653695_2021
>AUT_SKV-219_2021
>GAB_6829_Gabon_2021
>BRA_RJ-NVBS3728GENOV827834390806_2021
>BRA_SP-NVBS3172GENOV827835534599_2021
>USA_ND-CDC-2-4653773_2021
>ROU_88_2021
>Chile_CL-RM-UW21071349152_2021
>MWI_MLW001102_2021
>BRA_PR-NVBS2702GENOV45371728955_2021
>Denmark_DCGC-132016_2021
>BHR_342371660_2021
>USA_KS-CDC-LC0134176_2021
>SYC_SS2596_2021
>BGD_Laila_230_2021
>MEX_SIN-3_HJ2726_2021
>Switzerland_BL-ETHZ-33501117_2021
>USA_ID-CDC-ASC210160745_2021
>USA_CO-CDC-QDX26988179_2021
>USA_KY-CDC-ASC210160673_2021
>SYC_SS2598_2021
>England_ALDP-199A49A_2021
>NZL_21CH0064_2021
>SouthAfrica_NHLS-UCT-GS-E170_2021
>Colombia_CO-DC-UW21071958902_2021
>USA_IN-CDC-STM-000708538_2021
>USA_NV-CDC-LC0166933_2021
>NZL_21CH0068_2021
>OU819881
>USA_OH-CDC-FG-052899_2021
>USA_FL-CDC-ASC210240752_2021
>Colombia_CO-ATL-UW21072275714_2021
>Pakistan_UHS2-Pak-417_2021
>UZB_hCoV-19-Uzb-CGB-10_2021
>USA_TX-CDC-ASC210248234_2021
>USA_MI-MDHHS-SC31536_2021
>USA_CA-CDC-ASC210244896_2021
>USA_WV121258_2021
>OU471351
>USA_OKPHLCOV0006871_2021
>MNG_10011556_2021
>FRA_IHUCOVID-020337_Nova1_2021
>USA_CT-CDC-ASC210249037_2021
>IND_INSACOG-GBRC1518_2021
>MWI_MLW00965_2021
>VNM_HCMC_149_2021
>OU649024
>USA_SC-COVID21-2703_2021
>NZL_21CV0566_2021
>ESP_Rota_33_2021
>USA_TN-CDC-ASC210234177_2021
>USA_WV121589_2021
>MLI_MAL0141_2021
>Japan_SZ-NIG-Y211076_2021
>USA_SC-CDC-MMB09536976_2021
>USA_ME-CDC-ASC210201840_2021
>MLI_MAL0143_2021
>CAN_Kappa_NML_P4_2021
>IRL_AIIDB0470_2021
>USA_KS-CDC-LC0153106_2021
>USA_CT-CDC-LC0190532_2021
>USA_MT-CDC-STM-000714478_2021
>NGA_BCVL-26837_2021
>MLI_MAL0142_2021
>CHN_CS-Liu_2021
>MLI_MAL0145_2021
>USA_MI-MDHHS-SC31981_2021
>MWI_MLW001020_2021
>MWI_MLW001010_2021
>MWI_MLW001011_2021
>Liechtenstein_FL-Risch-2180303454_2021
>USA_NJ-CDC-LC0167177_2021
>USA_HI-CDC-QDX27493693_2021
>KEN_C106489_2021
>SYC_SS3425_2021
>NGA_BCVL-26972_2021
>NGA_BCVL-26980_2021
>NGA_BCVL-27021_2021
>USA_CO-CDC-MMB09583829_2021
>EGY_EGY-Wave4-001_2021
>EGY_EGY-Wave4-004_2021
>PER_CF02100-SW-V0101_2021
>PER_CF00700-SW-V0101_2021
>PER_CF01201-SW-V0201_2021
>PER_CF00402-SW-V0201_2021
>PER_CF00200-SW-V0101_2021
>PER_CF01700-SW-V0101_2021
>PER_CF01702-SW-V0201_2021
>PER_CF01402-SW-V0201_2021
>PER_CF00400-SW-V0101_2021
>PER_CF00100-SW-V0101_2021
>PER_CF01201-SW-V0301_2021
>PER_CF00201-SW-V0301_2021
>PER_CF00800-SW-V0101_2021
>BRA_PE-NVBS4339GENOV827936046199_2021
>CHL_AR-UFRO-0001_2021
>CHL_AR-UFRO-0003_2021
>SouthAfrica_NHLS-UCT-GS-F705_2021
>DJI_NAMRU3_C121_2021
>DJI_NAMRU3_SOTFEA_46_2021
>CHL_AR-UFRO-0011_2021
>CHL_AR-UFRO-0012_2021
>CHL_AR-UFRO-0019_2021
>CHL_AR-UFRO-0002_2021
>CHL_AR-UFRO-0006_2021
>BRA_PR-NVBS4548GENOV827942366625_2021
>USA_ID-CDC-MMB09884571_2021
>CHL_AR-UFRO-0004_2021
>CHL_AR-UFRO-0009_2021
>CHL_AR-UFRO-0010_2021
>England_NEWC-1B410BA_2021
>THA_AFRIMS-COV4747_2021
>AUT_SKV-231_2021
>CHL_AR-UFRO-0008_2021
>MNG_10011649_2021
>PRI_PR-UPRRP-4019_2021
>BRA_DF-NVBS4176GENOV827957013651_2021
>BRA_SC-NXBS4887GENOV045615916728_2021
>SWE_000200117338_2021
>FRA_IHUCOVID-028036_Nova1_2021
>BRA_PE-NVBS4373GENOV827962964368_2021
>MLI_MAL0110_2021
>BGD_Laila_304_2021
>BRA_PE-NVBS4429GENOV045615947630_2021
>BRA_SP-NXBS4754GENOV827969513637_2021
>USA_WV-CDC-LC0186934_2021
>SouthAfrica_NHLS-UCT-GS-G073_2021
>BRA_PR-NVBS5679GENOV045376274174_2021
>BRA_PR-NVBS5644GENOV827978834396_2021
>BRA_SP-NXBS5094GENOV827979340407_2021
>USA_NV-CDC-QDX27748518_2021
>USA_TX-CDC-QDX27870596_2021
>BRA_DF-NVBS4138GENOV827984715825_2021
>BRA_SP-NXBS4716GENOV827984618836_2021
>BRA_RJ-NXBS5106GENOV827983813768_2021
>KEN_C107173_2021
>USA_UT-UPHL-210828327105_2021
>NZL_21MV0742_2021
>ITA_Padova_02_2021
>SouthAfrica_NHLS-UCT-LA-Z625_2021
>USA_CT-CDC-QDX27934459_2021
>SYC_SS2643_2021
>NZL_21CH0097_2021
>NZL_21MV0758_2021
>Switzerland_AG-ETHZ-33783425_2021
>Denmark_DCGC-157416_2021
>PLW_PW-CDC-2-5064370_2021
>PLW_PW-CDC-2-5064293_2021
>VNM_HCMC_404_2021
>OU937499
>Lesotho_UHB-MI-SEB-00882_2021
>NZL_21CV0263_2021
>BHR_921370422_S305_L001_2021
>USA_NY-CDC-FG-098495_2021
>MMR_Yangon-dsmrc-033_2021
>DJI_NAMRU3_C775_2021
>Lesotho_UHB-MI-SEB-00885_2021
>USA_ND-CDC-2-4886542_2021
>NZL_21CH0159_2021
>Lesotho_UHB-MI-SEB-00896_2021
>RUS_RU-Sar-2789_2021
>PAK_JRCGR_KHI_SCV-126_2021
>NZL_21MV1180_2021
>GAB_7004_Gabon_2021
>GAB_7086_Gabon_2021
>KEN_SS8077_2021
>JPN_HiroC140c_2021
>EGY_CCHE57357_W4_A068_2021
>USA_MS-CDC-LC0241138_2021
>USA_MO-CDC-LC0270548_2021
>USA_SC-CDC-ASC210182331_2021
>USA_KS-CDC-LC0280950_2021
>USA_2108300072_2021
>MLI_MAL0134_2021
>OU857986
>USA_KS-CDC-LC0280755_2021
>NZL_21CV0388_2021
>NZL_21CV0399_2021
>GAB_24182-6C_Gabon_2021
>TWN_CGMH-CGU-89_2021
>EGY_CCHE57357_W4_A027_2021
>NZL_21CV0420_2021
>USA_AL-UAB-GX1314_2021
>Denmark_DCGC-167279_2021
>EGY_CCHE57357_W4_A029_2021
>NZL_21MV1333_2021
>BRA_RJ-NVBS6392GENOV700938410529_2021
>USA_CO-CDC-ASC210104624_2021
>USA_IA-CDC-ASC210126922_2021
>BRA_RJ-NVBS6399GENOV828077255389_2021
>EGY_CCHE57357_W4_A023_2021
>USA_MI-MDHHS-SC33559_2021
>BRA_RJ-NVBS6477GENOV890123787748_2021
>USA_VSP6554_2021
>FRA_IHUCOVID-030726_Nova1_2021
>Japan_SZ-NIG-Y212057_2021
>KEN_SS3749_2021
>KEN_SS3750_2021
>USA_GU-CDC-2-5097650_2021
>BRA_DF-NVBS6091GENOV828085145559_2021
>USA_DC-CDC-LC0260171_2021
>USA_FL-BPHL-17259_2021
>MNG_10011834_2021
>VNM_HCMC_480_2021
>BRA_SP-NVBS6928GENOV828089433164_2021
>Liechtenstein_FL-Risch-2191402893_2021
>SouthAfrica_NHLS-UCT-GS-AD97_2021
>BRA_RJ-NVBS6579GENOV828092152557_2021
>BRA_SP-NVBS6247GENOV821444248472_2021
>USA_IA-CDC-ASC210085721_2021
>USA_TN-CDC-ASC210119289_2021
>BGD_Laila_603_2021
>BRA_RJ-NVBS6255GENOV828098314058_2021
>IND_404MN908947_3_2021
>USA_OK-CDC-ASC210083233_2021
>USA_WY-CDC-LC0299375_2021
>BRA_DF-NVBS5940GENOV828103043522_2021
>BRA_SP-NVBS7060GENOV828103588122_2021
>JAM_202112040_2021
>JAM_202112039_2021
>BRA_SP-NVBS7085GENOV828106674938_2021
>Scotland_QEUH-1E3AE4E_2021
>USA_WY-CDC-2-4936046_2021
>BRA_DF-NVBS6113GENOV828112750114_2021
>OU857885
>USA_MA-CDCBI-CRSP_SUJOTSHZW56SC5ME_2021
>SouthAfrica_NHLS-UCT-AM-Z088_2021
>GAB_25014-28C_Gabon_2021
>BRA_RJ-NVBS6536GENOV821444579644_2021
>USA_OH-CDC-ASC210279313_2021
>USA_MP-CDC-2-4972255_2021
>USA_PA-CDC-STM-000732544_2021
>USA_UT-CDC-ASC210280259_2021
>SYC_SS3577_2021
>AUT_SKV-253_2021
>USA_AS-CDC-2-5343430_2021
>BHR_21921542230_S52_L001_2021
>USA_WV-CDC-ASC210284604_2021
>USA_OH-CDC-ASC210285000_2021
>NZL_21MV1672_2021
>USA_NMDOH-2021177681_2021
>USA_SC-CDC-ASC210328130_2021
>USA_NH-CDC-ASC210328064_2021
>SYC_SS3602_2021
>DJI_NAMRU3_D570_2021
>GAB_7279L_Gabon_2021
>MEX_AGU-5_2720_2021
>KEN_SS8181_2021
>OV358639
>SYC_SS3608_2021
>TUR_Ank_DLT_2021
>USA_KY-CDC-LC0303631_2021
>USA_PA-CDC-LC0305926_2021
>USA_PR-CDC-ASC210095138_2021
>CHL_AR-UFRO-0031_2021
>THA_AFRIMS-COV7272_2021
>CHL_AR-UFRO-0032_2021
>USA_MN-CDC-IBX773788269776_2021
>USA_ND-CDC-MMB10719366_2021
>USA_VI-CDC-ASC210318919_2021
>CHL_AR-UFRO-0078_2021
>NZL_21MV1778_2021
>Switzerland_SG-CLM-09279000_2021
>USA_WY-CDC-IBX988780914611_2021
>DJI_NAMRU3_E299_2021
>CHL_AR-UFRO-0037_2021
>CHL_AR-UFRO-0041_2021
>CHL_AR-UFRO-0195_2021
>SouthAfrica_NHLS-UCT-GS-AD19_2021
>USA_UT-CDC-LC0316903_2021
>USA_OR-CDC-QDX29320112_2021
>CHL_AR-UFRO-0095_2021
>GAB_7348L_Gabon_2021
>USA_MI-CDC-STM-000737614_2021
>DJI_NAMRU3_E264_2021
>CHL_AR-UFRO-0053_2021
>CHL_AR-UFRO-0054_2021
>CHL_AR-UFRO-0097_2021
>CHL_AR-UFRO-0106_2021
>Japan_SZ-NIG-Y212186_2021
>USA_MT-CDC-LC0328689_2021
>USA_NY-CDC-FG-145426_2021
>SYC_SS3883_2021
>BRA_SP-NVBS8156GENOV828199828751_2021
>BRA_RJ-NVBS8797GENOV828202918356_2021
>Switzerland_AG-ETHZ-34307606_2021
>CHL_AR-UFRO-0071_2021
>BRA_RJ-NVBS8696GENOV828204184568_2021
>USA_DE-CDC-LC0310369_2021
>Cat_ESP_B_1_617_2_2021
>CHL_AR-UFRO-0075_2021
>BRA_SP-NVBS8011GENOV828210176328_2021
>USA_WY-CDC-LC0325421_2021
>AUT_SKV-269_2021
>CHL_AR-UFRO-0120_2021
>OV109367
>USA_OSPHL03060_2021
>USA_MN-CDC-IBX387868160220_2021
>COM_SS3802_2021
>TUR_ERAGEM-DEL-1103_2021
>BRA_RJ-NVBS8599GENOV828214785342_2021
>BRA_SP-NVBS8241GENOV828221421875_2021
>NZL_21CV0718_2021
>Serbia_UHB-43087878_2021
>USA_WY-CDC-ASC210339469_2021
>CHL_AR-UFRO-0137_2021
>BGD_Laila_511_2021
>BRA_SC-NVBS8295GENOV45616588085_2021
>BRA_DF-NVBS9060GENOV828224147215_2021
>Liechtenstein_FL-Risch-21A0804510_2021
>SYC_SS3910_2021
>CHL_AR-UFRO-0141_2021
>USA_NM-CDC-IBX622034134919_2021
>USA_ID-CDC-ASC210343912_2021
>USA_WI-CDC-ASC210316323_2021
>SouthAfrica_NHLS-UCT-GS-AD84_2021
>SouthAfrica_NHLS-UCT-LA-Z722_2021
>RUS_Podolsk_2021
>BRA_RJ-NVBS8359GENOV701335624762_2021
>DJI_NAMRU3_E286_2021
>BRA_RJ-NVBS8854GENOV700949347524_2021
>FRA_IHUCOVID-038284-Nova1M_2021
>BRA_RJ-NVBS8902GENOV700949511369_2021
>USA_MN-CDC-ASC210359481_2021
>CHL_AR-UFRO-0198_2021
>CHL_AR-UFRO-0220_2021
>BRA_RJ-NVBS8924GENOV700949662047_2021
>USA_MA-CDCBI-CRSP_BHOSP5KTIVNBDGUF_2021
>USA_WV125313_2021
>DJI_NAMRU3_E933_2021
>CHL_AR-UFRO-0213_2021
>SouthAfrica_NHLS-UCT-GS-AE42_2021
>USA_262265_2021
>USA_NC-CDC-LC0331482_2021
>USA_NJ-CDC-ASC210364179_2021
>DJI_NAMRU3_IT002_2021
>USA_RI-CDC-ASC210461885_2021
>CHL_AR-UFRO-0233_2021
>COM_SS3793_2021
>England_NEWC-277A80C_2021
>DOM_1323354_2021
>Denmark_DCGC-186608_2021
>USA_IN-CDC-ASC210470706_2021
>CHL_AR-UFRO-0245_2021
>USA_CA-CDC-FG-154383_2021
>EGY_CCHE57357_Wave_4_099_2021
>SYC_SS3962_2021
>USA_AL-CDC-ASC210475791_2021
>EGY_CCHE57357_Wave_4_086_2021
>USA_MO-CDC-LC0358505_2021
>USA_SC-CDC-MMB11227334_2021
>CHL_AR-UFRO-0299_2021
>USA_NJ-CDC-QDX30363458_2021
>KEN_SS4133_2021
>VNM_HCMC_549_2021
>USA_MO-CDC-ASC210498199_2021
>USA_AL-CDC-ASC210497791_2021
>USA_TN-CDC-ASC210496529_2021
>COM_SS3797_2021
>CHL_AR-UFRO-0354_2021
>SGP_SNDE2_2021
>USA_OH-CDC-LC0356983_2021
>USA_CT-CDC-QDX30567749_2021
>THA_AFRIMS-COV8158_2021
>TWN_CGMH-CGU-91_2021
>NZL_21MV2633_2021
>OV111427
>USA_MD-CDC-LC0359247_2021
>CHL_AR-UFRO-0371_2021
>JAM_JPL1619590_2021
>USA_PA-CDC-ASC210446314_2021
>USA_MI-CDC-ASC210385360_2021
>MEX_SLP-1_4013_2021
>BRA_SC-NVBS10826GENOV045616876182_2021
>OV103861
>AUT_SKV-271_2021
>CHL_AR-UFRO-0380_2021
>THA_AFRIMS-COV8366_2021
>BRA_RJ-NVBS9375GENOV700955928779_2021
>BRA_RJ-NVBS9725GENOV700955742221_2021
>USA_CA-CDC-FG-164676_2021
>USA_AK-PHL15245_2021
>CHL_AR-UFRO-0386_2021
>USA_AS-CDC-2-5343436_2021
>BRA_RJ-NVBS9663GENOV828356514879_2021
>CHL_AR-UFRO-0394_2021
>BRA_SC-NVBS11040GENOV044909896869_2021
>NZL_21MV3365_2021
>CHL_AR-UFRO-0400_2021
>CHL_AR-UFRO-0403_2021
>CHL_AR-UFRO-0405_2021
>BRA_PE-NVBS9789GENOV828369292122_2021
>KEN_SS4153_2021
>BRA_RJ-NVBS9719GENOV828373433153_2021
>Denmark_DCGC-217398_2021
>CHL_AR-UFRO-0432_2021
>BRA_DF-NVBS9969GENOV828378803319_2021
>BRA_SP-NVBS10095GENOV045616963073_2021
>BRA_SP-NVBS10416GENOV828378763934_2021
>USA_WA-CDC-UW21111044670_2021
>SYC_SS4670_2021
>Spain_UW21111038921_2021
>BRA_SP-NVBS10456GENOV828386853993_2021
>Liechtenstein_FL-Risch-21B2218884_2021
>Japan_SZ-NIG-3-C13091_2021
>USA_IN-CDC-LC0377397_2021
>USA_NH-CDC-ASC210398599_2021
>USA_SD-CDC-4362120-001_2021
>CHL_AR-UFRO-0445_2021
>CHL_AR-UFRO-0449_2021
>CHL_AR-UFRO-0451_2021
>SGP_PB_D1_2021
>USA_MS-CDC-ASC210400814_2021
>BGD_Laila_503_2021
>SouthAfrica_NHLS-UCT-GP-M981_2021
>BRA_RJ-NVBS9467GENOV700959302223_2021
>OV211099
>USA_CT-CDC-LC0387886_2021
>SYC_SS4729_2021
>USA_DE-CDC-2-5234575_2021
>Colombia_CO-SAN-UW21111638288_2021
>USA_NJ-CDC-LC0389047_2021
>HongKong_WHP5074_2021
>OV315721
>USA_VT-CDCBI-CRSP_BSHRV6GXBJPJ4M3B_2021
>FRA_IHUCOVID-049040_Nova1_2021
>TWN_CGMH-CGU-100_2021
>USA_AL-CDC-LC0409476_2021
>USA_SRL_331539871_2021
>CHL_AR-UFRO-0468_2021
>CAN_ON-NML-249359_2021
>USA_KY-CDC-LC0395673_2021
>DJI_NAMRU3_G638_2021_2021
>Peru_PE-LMA-UW21112340735_2021
>MMR_DSMRC043_2021
>USA_IN-CDC-LC0405218_2021
>AUS_A12-WW-209C_2021
>PRT_PT_CBR_263811_2021
>SouthAfrica_NHLS-UCT-GP-N029_2021
>CHL_AR-UFRO-0480_2021
>CHL_AR-UFRO-0483_2021
>Argentina_UW21112608981_2021
>Colombia_CO-ANT-UW21112682564_2021
>VNM_HCMC_633_2021
>BHR_21922002824_2021
>Belgium_UW21112853265_2021
>NLD_EMC-Omicron-1_2021
>MYS_M_C15458_2021
>Colombia_CO-DC-UW21112981790_2021
>Switzerland_BE-IFIK-211206_os_36_2021
>SouthAfrica_NHLS-UCT-GP-N033_2021
>NZL_21CH0859_2021
>USA_CO-CDC-MMB11930902_2021
>CHL_AR-UFRO-0488_2021
>DOM_1572742_2021
>FIN_FIN55-VE6-THL-202126660_2021
>NOR_4_2021
>SouthAfrica_NHLS-UCT-GP-N034_2021
>Chile_CL-RM-UW21120143695_2021
>NZL_21CV3349_2021
>NZL_21MV3377_2021
>USA_NV-CDC-FG-183434_2021
>USA_ND-CDC-IBX241308416135_2021
>CHL_AR-UFRO-0499_2021
>Colombia_CO-ANT-UW21120294257_2021
>BRA_SP-NVBS11362GENOV828486516224_2021
>BRA_SP-NVBS11541GENOV828488900366_2021
>MMR_DSMRC053_2021
>USA_AS-CDC-FG-188657_2021
>USA_MA-CDCBI-CRSP_POI6PSRHYLMDOBIX_2021
>USA_GU-CDC-2-5400903_2021
>BRA_SP-NVBS11297GENOV828494290536_2021
>USA_IN-CDC-ASC210529524_2021
>CHL_AR-UFRO-0489_2021
>CHL_AR-UFRO-0491_2021
>CHL_AR-UFRO-0493_2021
>CHL_AR-UFRO-0494_2021
>CHL_AR-UFRO-0495_2021
>CHL_AR-UFRO-0496_2021
>CHL_AR-UFRO-0497_2021
>PRT_PT_CBR_269681_2021
>CHL_AR-UFRO-0492_2021
>Colombia_CO-ANT-UW21120502843_2021
>Colombia_CO-ANT-UW21120525120_2021
>Denmark_DCGC-274730_2021
>USA_RI-CDC-FG-189332_2021
>USA_VT-CDCBI-CRSP_3VGTFJWT7GXRZVIZ_2021
>CHL_AR-UFRO-0501_2021
>CHL_AR-UFRO-0502_2021
>Colombia_CO-SAN-UW21120641495_2021
>Colombia_CO-SAN-UW21120626151_2021
>BRA_SP-NVBS11898GENOV828509796091_2021
>OV360158
>AUT_SKV-291_2021
>KEN_SS4363_2021
>BGD_DNAS-19_ALEX_2021
>VNM_HCMC_738_2021
>BRA_SP-NVBS11520GENOV828514741925_2021
>USA_AZ-ASU27241_2021
>EGY_Suez-om58_2021
>USA_NJ-CDC-FG-196167_2021
>BRA_SP-NVBS11828GENOV828522336151_2021
>USA_ID-CDC-LC0423647_2021
>USA_MA-MGB-02925_2021
>BRA_SE-NVBS11133GENOV701348990731_2021
>MNG_10011945_2021
>BRA_SC-NVBS11825GENOV045617313501_2021
>OW103008
>BRA_SP-NVBS11560GENOV828533789656_2021
>Liechtenstein_FL-Risch-21C2211506_2021
>BRA_SC-NVBS11286GENOV045617342884_2021
>BRA_RJ-NVBS11917GENOV828542565463_2021
>USA_NC-CDC-LC0429613_2021
>MWI_MLW000810_2021
>BRA_SP-NVBS11474GENOV500278615215_2021
>USA_MN-MDH-19814_2021
>USA_PA-CDC-LC0443095_2021
>USA_MA-CDC-QDX32187450_2021
>BHR_21400277398_S90_L001_2021
>MYS_M_C15834_2021
>USA_AK-PHL16640_2021
>USA_DE-CDC-ASC210635717_2021
>PAK_276079_2021
>BRA_SP-NVBS11077GENOV828565927422_2021
>USA_NV-CDC-LC0460769_2021
>USA_VA_FBCH_1664_2021
>Peru_PE-LMA-UW21122144710_2021
>Peru_PE-LMA-UW21122147811_2021
>MAR_CNRST-HM36_2021
>USA_GA-CDC-ASC210567726_2021
>USA_JW3885_2021
>DJI_NAMRU3_H951_2021
>USA_VA_FBCH_1819_2021
>IND_22_2021
>Peru_PE-LMA-UW21122339931_2021
>USA_CT-CDC-LC0439152_2021
>DJI_NAMRU3_H907_2021
>CHN_CS-JIAO_2021
>HongKong_HKU-220213-262_2021
>USA_FL-CDC-ASC210642302_2021
>USA_WV128699_2021
>TWN_CGMH-CGU-125_2021
>USA_NV-CDC-FG-225199_2021
>MAR_FMP414_2021
>DJI_NAMRU3_A50_2021
>THA_AFRIMS-COV9014_2021
>MWI_MLW000888_2021
>FRA_IHUCOVID-056031-Nova1_2021
>Japan_SZ-NIG-216037_2021
>USA_WI-CDC-FG-235557_2021
>MWI_MLW000837_2021
>OW308137
>USA_MA-CDCBI-CRSP_VLK3O37BAS7H7PWK_2021
>USA_WY-CDC-ASC210559290_2021
>SouthAfrica_NHLS-UCT-GP-N350_2021
>USA_MN-MDH-20942_2021
>SouthAfrica_NHLS-UCT-GP-N369_2021
>SGP_PB_D48_2021
>SYC_SS7502_2021
>SYC_SS7503_2021
>Switzerland_TI-ETHZ-35514203_2021
>AUT_SKV-301_2022
>DJI_NAMRU3_A183_2022
>DJI_NAMRU3_SOTFEA_88_2022_2022
>SGP_PA_D50_2022
>NOR_Bergen-05_2022
>SouthAfrica_NHLS-UCT-GS-BA76_2022
>KEN_SS7415_2022
>USA_DC-CDC-LC0462810_2022
>USA_WY-CDC-ASC210595912_2022
>PRI_PR-UPRRP-5398_2022
>BRA_2069001_2022
>BRA_2069005_2022
>BRA_MIC-0501-020_2022
>USA_VA-VTVAS3-GSC31235_2022
>SYC_SS7537_2022
>USA_DE-CDC-LC0466644_2022
>MWI_MLW000923_2022
>MWI_MLW000908_2022
>BRA_2068779_2022
>PAK_JRCGR_KHI_SCV-186_2022
>BRA_2069102_2022
>BRA_CBT-0701-004_2022
>USA_LA-CDC-STM-9WQN79WXB_2022
>TWN_CGMH-CGU-149_2022
>BRA_CBT-0801-004_2022
>USA_MA-CDCBI-CRSP_RUL7HK45IB5NP4PQ_2022
>BRA_CBT-1001-006_2022
>BRA_CIS-084_2022
>BRA_CRO-1001-061_2022
>BRA_JDI-1001-008_2022
>BRA_TEA-1001-422_2022
>MYS_M_C16107_2022
>SYC_SS7624_2022
>Switzerland_GE-HUG-36669907_2022
>USA_SC-CDC-LC0479948_2022
>PER_LSP0940_2022
>PER_LSP0723_2022
>PER_LSP0836_2022
>PER_LSP0854_2022
>FRA_IHUCOVID-059819_Nova1_2022
>SYC_SS7640_2022
>MNG_10011894_2022
>PER_LSP0986_2022
>PER_LSP1010_2022
>OW302160
>USA_OH-CDC-LC0497900_2022
>PER_LSP1244_2022
>MWI_MLW000931_2022
>PER_LSP1265_2022
>PER_LSP1438_2022
>PER_LSP1461_2022
>USA_TG1173770_2022
>USA_OH-CDC-FG-243405_2022
>USA_VA-VTVAS3-GSC32356_2022
>FIN_FIN58-H10-THL-202203911_2022
>England_ALDP-32BC387_2022
>PER_LSP1871_2022
>USA_CA-CDC-FG-239696_2022
>WestBank_MH_2201_1147_S20_2022
>ITA_TUS-Siena5324294_2022
>Japan_SZ-NIG-Y212699_2022
>USA_CA-CDC-FG-241635_2022
>SouthAfrica_NHLS-UCT-LA-Z838_2022
>IND_LNHD188_2022
>DJI_NAMRU3_TF_508_2022
>USA_NJ-CDC-LC0494388_2022
>USA_WY-CDC-ASC210602519_2022
>USA_WI-CDC-FG-248494_2022
>USA_KS-CDC-LC0503928_2022
>USA_AL-CDC-QDX33163426_2022
>USA_HI-CDC-QDX33163992_2022
>KEN_SS6688_2022
>OW111887
>SouthAfrica_NHLS-UCT-GS-AY95_2022
>RUS_Altufjevo_2022
>BHR_22690018382_2022
>Denmark_DCGC-344902_2022
>USA_ND-CDC-QDX33502174_2022
>IRL_69-XY-301459_2022
>HongKong_HKU-220213-412_2022
>USA_MT-CDC-ASC210546771_2022
>USA_ND-CDC-MMB13994543_2022
>USA_IN-CDC-LC0527271_2022
>USA_WV130234_2022
>USA_MN-CDC-IBX129508875206_2022
>THA_CONI-1986_2022
>USA_KS-CDC-LC0530648_2022
>USA_MP-CDC-2-5693297_2022
>DJI_NAMRU3_B961_2022
>KEN_SS6967_2022
>SYC_SS7762_2022
>OW501918
>DJI_NAMRU3_B859_2022
>DJI_NAMRU3_B864_2022
>MWI_MLW001213_2022
>SouthAfrica_NHLS-UCT-GP-N851_2022
>KEN_SS6308_2022
>THA_AFRIMS-COV10279_2022
>Switzerland_VD-CHUV-GEN10271_2022
>Denmark_DCGC-353273_2022
>BGD_Laila_990_2022
>USA_KY-CDC-LC0530053_2022
>USA_MN-CDC-IBX217411030180_2022
>USA_NC-CDC-ASC210652191_2022
>USA_2038956_2022
>USA_KS-CDC-LC0537336_2022
>USA_NE-CDC-ASC210548400_2022
>USA_OH-CDC-2-5629665_2022
>USA_NC-CDC-MMB14269059_2022
>ZAF_SCV2-LA-Z875_2022
>Japan_SZ-NIG-4-C3363_2022
>CHN_NJ_16_2022
>MWI_MLW001207_2022
>FRA_IHUCOVID-064890_Nano1_2022
>MYS_M_D00333_2022
>TUR_ERAGEM-OM-1104_2022
>PAK_42693_2022
>USA_WI-CDC-ASC210856515_2022
>USA_MS-CDC-2-5693191_2022
>MWI_MLW001208_2022
>OW813346
>USA_MI-CDC-QDX34165221_2022
>USA_MI-CDC-QDX34165315_2022
>HongKong_HKU-220326-016_2022
>MMR_DSMRC-095_2022
>KEN_SS4993_2022
>USA_22U053MD00151_3-2-22_2022
>USA_MI-CDC-QDX34247560_2022
>SouthAfrica_NHLS-UCT-GS-BD47_2022
>USA_OKPHL0016212_2022
>OW232270
>USA_NC-CDC-ASC210825566_2022
>USA_CT-CDC-LC0554045_2022
>USA_MD-CDC-MMB14572073_2022
>Japan_SZ-NIG-Y213918_2022
>USA_LA-CDC-STM-BEXR4QNU2_2022
>USA_IN-CDC-STM-MCPG3YZS5_2022
>HongKong_HKU-220326-154_2022
>USA_CA-CDC-STM-6NBXSMUF4_2022
>USA_WV-CDC-STM-J3AQA38Y9_2022
>USA_SD-CDC-2-5721809_2022
>KEN_SS7492_2022
>USA_NMDOH-2022051224_2022
>USA_OH-CDC-QDX34497091_2022
>USA_KS-CDC-QDX34588588_2022
>FRA_IHUCOVID-071437-Miseq2M_2022
>BHR_100500552_2022
>USA_HI-CDC-ASC210758203_2022
>USA_MN-CDC-QDX34747096_2022
>USA_MA-Broad-CRSP_BQ5CTI4ZOK4FV2FN_2022
>USA_NH-CDC-QDX34789968_2022
>USA_KS-CDC-QDX34746715_2022
>USA_DC-CDC-LC0562457_2022
>OW809107
>MYS_H23_22609_2022
>MMR_DSMRC-081_2022
>USA_VT-Broad-CRSP_QPEJVMTFGIAWPCJE_2022
>USA_RI-CDC-ASC210735233_2022
>USA_DC-CDC-QDX34836552_2022
>THA_AFRIMS-COV11215_2022
>USA_ME-CDC-ASC210735961_2022
>USA_ND-CDC-2-5803004_2022
>SouthAfrica_NHLS-UCT-LA-Z944_2022
>USA_ME-CDC-ASC210736395_2022
>USA_KS-CDC-ASC210845991_2022
>OW523290
>USA_NH-Broad-CRSP_7NA4RZDSI3OKVLML_2022
>Switzerland_BS-UHB-43419766_2022
>USA_CA-CDC-LC0568286_2022
>USA_TX-CDC-STM-R68CJK3QB_2022
>USA_CA-CDC-ASC210847996_2022
>KEN_SS8013_2022
>USA_NH-Broad-CRSP_PVBJHVPL27KP6YXP_2022
>USA_NY-CDC-QDX35420223_2022
>USA_GA-CDC-QDX35482792_2022
>SouthAfrica_NHLS-UCT-LA-Z967_2022
>USA_NY-CDC-ASC210849679_2022
>USA_MO-CDC-ASC210849659_2022
>SouthAfrica_NHLS-UCT-GP-O583_2022
>USA_PA-CDC-ASC210722439_2022
>OW807579
>USA_WI-CDC-2-5904054_2022
>USA_VA-CDC-QDX35574944_2022
>USA_CA-CDC-QDX35575434_2022
>KEN_SS8017_2022
>Switzerland_TG-ETHZ-37071744_2022
>Homospiens_BHR_22970156246_S21_L001_2022
>USA_CA-CDC-ASC210724409_2022
>USA_LA-CDC-QDX35776884_2022
>USA_MT-CDC-2-5877275_2022
>USA_KY-CDC-LC0576119_2022
>USA_MI-CDC-QDX35824933_2022
>USA_NH-CDC-LC0584292_2022
>USA_S32B1_534593_2022
>SouthAfrica_NHLS-UCT-GP-O609_2022
>USA_DE-CDC-LC0577646_2022
>USA_VI-CDC-2-5903795_2022
>USA_SC-CDC-QDX36017637_2022
>SouthAfrica_NHLS-UCT-GP-O606_2022
>USA_2087117_2022
>MYS_M58_13465_2022
>SouthAfrica_NHLS-UCT-GP-O615_2022
>USA_TX-CDC-QDX36018550_2022
>USA_OR-CDC-LC0589533_2022
>KEN_SS8362_2022
>OW792898
>USA_MA-Broad-CRSP_6RVX7QIN5QMVAKJY_2022
>USA_GA-GPHL-1291_2022
>USA_WA-UW-22042161534_2022
>KEN_SS8374_2022
>USA_VA-CDC-LC0598098_2022
>USA_CO-CDC-MMB15116319_2022
>USA_PA-CDC-STM-5SJ9FG9XT_2022
>USA_NY-CDC-LC0604819_2022
>USA_FL-CDC-QDX36514843_2022
>USA_NJ-CDC-LC0616226_2022
>USA_KY-CDC-LC0617218_2022
>USA_WV-CDC-LC0617137_2022
>USA_TN-CDC-QDX36604576_2022
>SouthAfrica_NHLS-UCT-GS-BJ42_2022
>OW849809
>SouthAfrica_NHLS-UCT-GS-BJ36_2022
>SouthAfrica_NHLS-UCT-LA-ZA06_2022
>USA_MS-MSPHL-0905_2022
>Switzerland_ZH-UZH-IMV-3ba6365f_2022
>KEN_SS8388_2022
>USA_NY-CDC-QDX36807903_2022
>USA_IL-CDC-QDX36808080_2022
>USA_TX-CDC-QDX36806838_2022
>USA_AK-CDC-LC0634668_2022
>USA_TN-CDC-LC0628958_2022
>USA_MI-CDC-STM-8KT9CGYWA_2022
>USA_NC-CDC-LC0632481_2022
>USA_DE-CDC-LC0646454_2022
>USA_NV-CDC-QDX37055062_2022
>KEN_C117140_2022
>GBR_BIE-LSUH003024_2022
>USA_VA-CDC-LC0648254_2022
>KEN_SS8471_2022
>MYS_H70_36716_2022
>USA_VA-CDC-LC0670682_2022
>USA_FL-CDC-STM-KV4NWPK25_2022
>USA_AL-CDC-STM-UBRM4NWW5_2022
>USA_MN-MDH-25820_2022
>USA_MN-MDH-25821_2022
>USA_AZ-2022-1102_2022
