# Supplementary material for: RASCL: Rapid Assessment of Selection in CLades through molecular sequence analysis
Source: PLoS One. 2022 Nov 2;17(11):e0275623. doi: 10.1371/journal.pone.0275623 (PMC9629619; doi:10.1371/journal.pone.0275623)
Supplement: S1 File — We also report the GISAID accession ID’s for our Nextstrain background dataset. (ZIP) [file pone.0275623.s001.zip › GISAID_TableS1/B.1.1.7-04-20-2021.txt]

>hCoV-19/France/IDF-IPP03691/2021|EPI_ISL_1036400|2021-02-04
>hCoV-19/France/IDF-IPP03688/2021|EPI_ISL_1036401|2021-02-04
>hCoV-19/France/IDF-IPP03689/2021|EPI_ISL_1036402|2021-02-04
>hCoV-19/France/IDF-IPP03226/2021|EPI_ISL_1036407|2021-02-08
>hCoV-19/France/IDF-IPP03252/2021|EPI_ISL_1036408|2021-02-03
>hCoV-19/France/IDF-IPP03346/2021|EPI_ISL_1036409|2021-02-04
>hCoV-19/France/IDF-IPP03328/2021|EPI_ISL_1036410|2021-02-02
>hCoV-19/France/IDF-IPP03329/2021|EPI_ISL_1036411|2021-02-02
>hCoV-19/France/IDF-IPP03332/2021|EPI_ISL_1036412|2021-02-02
>hCoV-19/France/IDF-IPP03338/2021|EPI_ISL_1036413|2021-02-02
>hCoV-19/France/IDF-IPP03344/2021|EPI_ISL_1036414|2021-02-04
>hCoV-19/France/IDF-IPP03347/2021|EPI_ISL_1036415|2021-02-04
>hCoV-19/France/IDF-IPP03348/2021|EPI_ISL_1036416|2021-02-04
>hCoV-19/France/IDF-IPP03330/2021|EPI_ISL_1036417|2021-02-02
>hCoV-19/France/IDF-IPP03334/2021|EPI_ISL_1036418|2021-02-02
>hCoV-19/France/IDF-IPP03370/2021|EPI_ISL_1036427|2021-02-03
>hCoV-19/France/IDF-IPP03373/2021|EPI_ISL_1036428|2021-02-05
>hCoV-19/France/un-HMN-21022030255/2021|EPI_ISL_1085453|2021-02-03
>hCoV-19/France/un-HMN-21022030372/2021|EPI_ISL_1085473|2021-02-03
>hCoV-19/Estonia/151019/2021|EPI_ISL_1138561|2021-02-05
>hCoV-19/Estonia/15673423/2021|EPI_ISL_1138573|2021-02-10
>hCoV-19/Estonia/C010732/2021|EPI_ISL_1138588|2021-02-10
>hCoV-19/France/HDF-P11-21062M1016/2021|EPI_ISL_1209371|2021-02-08
>hCoV-19/France/HDF-P23-21063M0846/2021|EPI_ISL_1209372|2021-02-09
>hCoV-19/France/HDF-P18-21063M1454/2021|EPI_ISL_1209373|2021-02-10
>hCoV-19/France/HDF-P32-21063M1505/2021|EPI_ISL_1209374|2021-02-10
>hCoV-19/France/HDF-P20-21063M0557/2021|EPI_ISL_1209375|2021-02-08
>hCoV-19/France/HDF-P62-21053M0922/2021|EPI_ISL_1209376|2021-02-03
>hCoV-19/France/HDF-P1-21052M0841/2021|EPI_ISL_1209377|2021-02-02
>hCoV-19/France/HDF-P73-21051M1756/2021|EPI_ISL_1209378|2021-02-01
>hCoV-19/France/HDF-P74-21051M1765/2021|EPI_ISL_1209379|2021-02-01
>hCoV-19/France/HDF-P80-21032M1726/2021|EPI_ISL_1209380|2021-01-19
>hCoV-19/France/HDF-P28-21063M1481/2021|EPI_ISL_1209381|2021-02-10
>hCoV-19/France/HDF-P34-21064M0627/2021|EPI_ISL_1209382|2021-02-10
>hCoV-19/France/HDF-P14-21062M1257/2021|EPI_ISL_1209383|2021-02-09
>hCoV-19/France/HDF-P25-21063M0958/2021|EPI_ISL_1209384|2021-02-08
>hCoV-19/France/HDF-P7-21062M0280/2021|EPI_ISL_1209385|2021-02-06
>hCoV-19/France/HDF-P21-21071M1407/2021|EPI_ISL_1209386|2021-02-15
>hCoV-19/France/HDF-P78-21035C4396/2021|EPI_ISL_1209387|2021-01-22
>hCoV-19/France/HDF-P27-21063M1479/2021|EPI_ISL_1209388|2021-02-10
>hCoV-19/France/HDF-P33-21064M0563/2021|EPI_ISL_1209389|2021-02-10
>hCoV-19/France/HDF-P75-21063M1477/2021|EPI_ISL_1209390|2021-02-10
>hCoV-19/France/HDF-P13-21062M1246/2021|EPI_ISL_1209391|2021-02-09
>hCoV-19/France/HDF-P15-21062M1530/2021|EPI_ISL_1209392|2021-02-09
>hCoV-19/France/HDF-P26-21063M0962/2021|EPI_ISL_1209393|2021-02-08
>hCoV-19/France/HDF-P64-21034M1303/2021|EPI_ISL_1209394|2021-01-21
>hCoV-19/France/HDF-P24-21063M0850/2021|EPI_ISL_1209396|2021-02-09
>hCoV-19/Romania/Bucuresti_425712/2021|EPI_ISL_1224909|2021-02-15
>hCoV-19/Romania/Cluj_428275/2021|EPI_ISL_1224911|2021-02-18
>hCoV-19/Romania/Galati_428835/2021|EPI_ISL_1224912|2021-02-19
>hCoV-19/Indonesia/JK-NIHRD-MI211743/2021|EPI_ISL_1239143|2021-02-08
>hCoV-19/Switzerland/NE-PMI-2108-2088/2021|EPI_ISL_1302902|2021-02-23
>hCoV-19/Switzerland/NE-PMI-2108-2100/2021|EPI_ISL_1302903|2021-02-23
>hCoV-19/Switzerland/NE-PMI-2108-2118/2021|EPI_ISL_1302905|2021-02-23
>hCoV-19/Switzerland/NE-PMI-2108-2132/2021|EPI_ISL_1302906|2021-02-23
>hCoV-19/Switzerland/NE-PMI-2108-2154/2021|EPI_ISL_1302907|2021-02-23
>hCoV-19/Switzerland/NE-PMI-2108-2448/2021|EPI_ISL_1302909|2021-02-23
>hCoV-19/Switzerland/NE-PMI-2108-2493/2021|EPI_ISL_1302910|2021-02-23
>hCoV-19/Switzerland/NE-PMI-2108-3353/2021|EPI_ISL_1302915|2021-02-24
>hCoV-19/Switzerland/NE-PMI-2108-3448/2021|EPI_ISL_1302917|2021-02-24
>hCoV-19/Switzerland/NE-PMI-2108-3689/2021|EPI_ISL_1302920|2021-02-24
>hCoV-19/Switzerland/NE-PMI-2108-3692/2021|EPI_ISL_1302921|2021-02-24
>hCoV-19/Switzerland/NE-PMI-2108-3717/2021|EPI_ISL_1302922|2021-02-24
>hCoV-19/Switzerland/NE-PMI-2108-3726/2021|EPI_ISL_1302923|2021-02-24
>hCoV-19/Switzerland/NE-PMI-2108-3734/2021|EPI_ISL_1302924|2021-02-24
>hCoV-19/Switzerland/NE-PMI-2108-3738/2021|EPI_ISL_1302925|2021-02-24
>hCoV-19/Switzerland/NE-PMI-2108-3741/2021|EPI_ISL_1302926|2021-02-24
>hCoV-19/Switzerland/NE-PMI-2108-3742/2021|EPI_ISL_1302927|2021-02-24
>hCoV-19/Switzerland/NE-PMI-2108-4571/2021|EPI_ISL_1302929|2021-02-25
>hCoV-19/Switzerland/NE-PMI-2108-4768/2021|EPI_ISL_1302940|2021-02-25
>hCoV-19/Switzerland/NE-PMI-2108-5067/2021|EPI_ISL_1302945|2021-02-25
>hCoV-19/Switzerland/NE-PMI-2108-5068/2021|EPI_ISL_1302946|2021-02-25
>hCoV-19/Switzerland/NE-PMI-2108-5885/2021|EPI_ISL_1302953|2021-02-26
>hCoV-19/Switzerland/NE-PMI-2108-5891/2021|EPI_ISL_1302954|2021-02-26
>hCoV-19/Switzerland/NE-PMI-2108-5898/2021|EPI_ISL_1302956|2021-02-26
>hCoV-19/Switzerland/NE-PMI-2108-5899/2021|EPI_ISL_1302957|2021-02-26
>hCoV-19/Switzerland/NE-PMI-2108-5932/2021|EPI_ISL_1302958|2021-02-26
>hCoV-19/Switzerland/NE-PMI-2108-5955/2021|EPI_ISL_1302960|2021-02-26
>hCoV-19/Switzerland/NE-PMI-2108-5956/2021|EPI_ISL_1302961|2021-02-26
>hCoV-19/Switzerland/NE-PMI-2108-6305/2021|EPI_ISL_1302963|2021-02-26
>hCoV-19/Switzerland/NE-PMI-2108-6410/2021|EPI_ISL_1302965|2021-02-26
>hCoV-19/Switzerland/NE-PMI-2108-6411/2021|EPI_ISL_1302966|2021-02-26
>hCoV-19/Switzerland/NE-PMI-2108-6841/2021|EPI_ISL_1302970|2021-02-27
>hCoV-19/Switzerland/NE-PMI-2108-6860/2021|EPI_ISL_1302974|2021-02-27
>hCoV-19/Switzerland/NE-PMI-2108-6861/2021|EPI_ISL_1302975|2021-02-27
>hCoV-19/France/IDF-IPP04700/2021|EPI_ISL_1336337|2021-03-02
>hCoV-19/France/PDL-IPP04840/2021|EPI_ISL_1336342|2021-03-02
>hCoV-19/France/PDL-IPP04865/2021|EPI_ISL_1336344|2021-03-02
>hCoV-19/France/IDF-IPP04912/2021|EPI_ISL_1336345|2021-03-02
>hCoV-19/France/IDF-IPP04927/2021|EPI_ISL_1336346|2021-03-02
>hCoV-19/France/IDF-IPP04934/2021|EPI_ISL_1336347|2021-03-02
>hCoV-19/France/IDF-IPP05004/2021|EPI_ISL_1336350|2021-03-02
>hCoV-19/Costa_Rica/INC-0320/2021|EPI_ISL_1379413|2021-02-22
>hCoV-19/Bulgaria/21BG-EU_000613_Pl7/2021|EPI_ISL_1401099|2021-02-08
>hCoV-19/Bulgaria/21BG-EU_000614_Pl7/2021|EPI_ISL_1401100|2021-02-09
>hCoV-19/Bulgaria/21BG-EU_000615_Pl7/2021|EPI_ISL_1401101|2021-03-04
>hCoV-19/Bulgaria/21BG-EU_000616_Pl7/2021|EPI_ISL_1401102|2021-02-08
>hCoV-19/Bulgaria/21BG-EU_000617_Pl7/2021|EPI_ISL_1401103|2021-02-09
>hCoV-19/Bulgaria/21BG-EU_000618_Pl7/2021|EPI_ISL_1401104|2021-02-10
>hCoV-19/Bulgaria/21BG-EU_000619_Pl7/2021|EPI_ISL_1401105|2021-02-11
>hCoV-19/Bulgaria/21BG-EU_000620_Pl7/2021|EPI_ISL_1401106|2021-02-11
>hCoV-19/Bulgaria/21BG-EU_000621_Pl7/2021|EPI_ISL_1401107|2021-02-12
>hCoV-19/Bulgaria/21BG-EU_000623_Pl7/2021|EPI_ISL_1401109|2021-02-11
>hCoV-19/Bulgaria/21BG-EU_000625_Pl7/2021|EPI_ISL_1401111|2021-02-12
>hCoV-19/Bulgaria/21BG-EU_000626_Pl7/2021|EPI_ISL_1401112|2021-02-13
>hCoV-19/Bulgaria/21BG-EU_000627_Pl7/2021|EPI_ISL_1401113|2021-02-13
>hCoV-19/Bulgaria/21BG-EU_000628_Pl7/2021|EPI_ISL_1401114|2021-02-13
>hCoV-19/Bulgaria/21BG-EU_000629_Pl7/2021|EPI_ISL_1401115|2021-02-14
>hCoV-19/Bulgaria/21BG-EU_000630_Pl7/2021|EPI_ISL_1401116|2021-02-14
>hCoV-19/Bulgaria/21BG-EU_000631_Pl7/2021|EPI_ISL_1401117|2021-02-15
>hCoV-19/Bulgaria/21BG-EU_000632_Pl7/2021|EPI_ISL_1401118|2021-02-15
>hCoV-19/Bulgaria/21BG-EU_000633_Pl7/2021|EPI_ISL_1401119|2021-02-08
>hCoV-19/Bulgaria/21BG-EU_000634_Pl7/2021|EPI_ISL_1401120|2021-03-04
>hCoV-19/Bulgaria/21BG-EU_000635_Pl7/2021|EPI_ISL_1401121|2021-02-25
>hCoV-19/Bulgaria/21BG-EU_000636_Pl7/2021|EPI_ISL_1401122|2021-02-26
>hCoV-19/Bulgaria/21BG-EU_000639_Pl7/2021|EPI_ISL_1401125|2021-02-26
>hCoV-19/Bulgaria/21BG-EU_000640_Pl7/2021|EPI_ISL_1401126|2021-02-26
>hCoV-19/Bulgaria/21BG-EU_000641_Pl7/2021|EPI_ISL_1401127|2021-02-25
>hCoV-19/Bulgaria/21BG-EU_000643_Pl7/2021|EPI_ISL_1401129|2021-02-26
>hCoV-19/Bulgaria/21BG-EU_000645_Pl7/2021|EPI_ISL_1401131|2021-02-26
>hCoV-19/Bulgaria/21BG-EU_000646_Pl7/2021|EPI_ISL_1401132|2021-02-26
>hCoV-19/Bulgaria/21BG-EU_000647_Pl7/2021|EPI_ISL_1401133|2021-02-26
>hCoV-19/Bulgaria/21BG-EU_000655_Pl7/2021|EPI_ISL_1401141|2021-02-27
>hCoV-19/Bulgaria/21BG-EU_000656_Pl7/2021|EPI_ISL_1401142|2021-02-27
>hCoV-19/Bulgaria/21BG-EU_000657_Pl7/2021|EPI_ISL_1401143|2021-02-27
>hCoV-19/Bulgaria/21BG-EU_000658_Pl7/2021|EPI_ISL_1401144|2021-02-27
>hCoV-19/Bulgaria/21BG-EU_000659_Pl7/2021|EPI_ISL_1401145|2021-02-27
>hCoV-19/Bulgaria/21BG-EU_000660_Pl7/2021|EPI_ISL_1401146|2021-02-27
>hCoV-19/Bulgaria/21BG-EU_000661_Pl7/2021|EPI_ISL_1401147|2021-02-26
>hCoV-19/Bulgaria/21BG-EU_000662_Pl7/2021|EPI_ISL_1401148|2021-02-26
>hCoV-19/Bulgaria/21BG-EU_000663_Pl7/2021|EPI_ISL_1401149|2021-02-26
>hCoV-19/Belgium/SJ4255891/2021|EPI_ISL_1402413|2021-03-17
>hCoV-19/Belgium/SJ4257613/2021|EPI_ISL_1402414|2021-03-18
>hCoV-19/Belgium/SJ4258844/2021|EPI_ISL_1402419|2021-03-19
>hCoV-19/Belgium/SJ4259680/2021|EPI_ISL_1402421|2021-03-20
>hCoV-19/Belgium/12105104601/2021|EPI_ISL_1464602|2021-03-22
>hCoV-19/Belgium/12105480201/2021|EPI_ISL_1464606|2021-03-27
>hCoV-19/Belgium/12105527401/2021|EPI_ISL_1464610|2021-03-28
>hCoV-19/Belgium/12105598901/2021|EPI_ISL_1464616|2021-03-29
>hCoV-19/Belgium/12105606601/2021|EPI_ISL_1464617|2021-03-29
>hCoV-19/Italy/ABR-IZSGC-171853/2021|EPI_ISL_1524851|2021-03-21
>hCoV-19/Italy/ABR-IZSGC-172081/2021|EPI_ISL_1524852|2021-03-22
>hCoV-19/Italy/ABR-IZSGC-172161/2021|EPI_ISL_1524853|2021-03-22
>hCoV-19/Italy/ABR-IZSGC-172196/2021|EPI_ISL_1524854|2021-03-22
>hCoV-19/Italy/ABR-IZSGC-172201/2021|EPI_ISL_1524855|2021-03-22
>hCoV-19/Italy/ABR-IZSGC-172239/2021|EPI_ISL_1524856|2021-03-22
>hCoV-19/Italy/ABR-IZSGC-173894/2021|EPI_ISL_1524857|2021-03-22
>hCoV-19/Italy/ABR-IZSGC-174247/2021|EPI_ISL_1524858|2021-03-22
>hCoV-19/Italy/ABR-IZSGC-174503/2021|EPI_ISL_1524859|2021-03-22
>hCoV-19/Italy/ABR-IZSGC-175473/2021|EPI_ISL_1524860|2021-03-23
>hCoV-19/Italy/ABR-IZSGC-175569/2021|EPI_ISL_1524861|2021-03-23
>hCoV-19/Italy/ABR-IZSGC-175661/2021|EPI_ISL_1524862|2021-03-23
>hCoV-19/Italy/ABR-IZSGC-175888/2021|EPI_ISL_1524863|2021-03-23
>hCoV-19/Italy/ABR-IZSGC-175907/2021|EPI_ISL_1524864|2021-03-23
>hCoV-19/Italy/ABR-IZSGC-176240/2021|EPI_ISL_1524865|2021-03-23
>hCoV-19/Italy/ABR-IZSGC-176321/2021|EPI_ISL_1524866|2021-03-23
>hCoV-19/Italy/ABR-IZSGC-176601/2021|EPI_ISL_1524867|2021-03-23
>hCoV-19/Italy/ABR-IZSGC-177155/2021|EPI_ISL_1524868|2021-03-24
>hCoV-19/Italy/ABR-IZSGC-177294/2021|EPI_ISL_1524869|2021-03-24
>hCoV-19/Italy/ABR-IZSGC-177342/2021|EPI_ISL_1524870|2021-03-24
>hCoV-19/Italy/ABR-IZSGC-177997/2021|EPI_ISL_1524871|2021-03-24
>hCoV-19/France/HDF-P104-21112C0045/2021|EPI_ISL_1577335|2021-03-15
>hCoV-19/France/HDF-P105-21112C0969/2021|EPI_ISL_1577336|2021-03-16
>hCoV-19/France/HDF-P113-21112M1108/2021|EPI_ISL_1577338|2021-03-16
>hCoV-19/France/HDF-P116-21113C0230/2021|EPI_ISL_1577340|2021-03-17
>hCoV-19/France/HDF-P118-21113C3239/2021|EPI_ISL_1577341|2021-03-17
>hCoV-19/France/HDF-P119-21113C4773/2021|EPI_ISL_1577342|2021-03-17
>hCoV-19/France/HDF-P120-21113C5050/2021|EPI_ISL_1577343|2021-03-17
>hCoV-19/France/HDF-P122-21113C5107/2021|EPI_ISL_1577344|2021-03-17
>hCoV-19/France/HDF-P124-21113C5597/2021|EPI_ISL_1577345|2021-03-17
>hCoV-19/France/HDF-P127-21113C6437/2021|EPI_ISL_1577346|2021-03-17
>hCoV-19/France/HDF-P128-21113C6839/2021|EPI_ISL_1577347|2021-03-17
>hCoV-19/France/HDF-P130-21113M0472/2021|EPI_ISL_1577349|2021-03-17
>hCoV-19/France/HDF-P133-21113M0752/2021|EPI_ISL_1577351|2021-03-16
>hCoV-19/France/HDF-P134-21113M0831/2021|EPI_ISL_1577352|2021-03-17
>hCoV-19/France/HDF-P138-21113M1349/2021|EPI_ISL_1577355|2021-03-17
>hCoV-19/France/HDF-P139-21114C2942/2021|EPI_ISL_1577356|2021-03-18
>hCoV-19/France/HDF-P140-21114C3576/2021|EPI_ISL_1577357|2021-03-18
>hCoV-19/France/HDF-P141-21114C4366/2021|EPI_ISL_1577358|2021-03-18
>hCoV-19/France/HDF-P147-21114C6548/2021|EPI_ISL_1577359|2021-03-18
>hCoV-19/France/HDF-P150-21114M0986/2021|EPI_ISL_1577361|2021-03-16
>hCoV-19/France/HDF-P160-21114M1635/2021|EPI_ISL_1577369|2021-03-18
>hCoV-19/France/HDF-P164-21115C5405/2021|EPI_ISL_1577371|2021-03-19
>hCoV-19/France/HDF-P165-21115C6014/2021|EPI_ISL_1577372|2021-03-19
>hCoV-19/France/HDF-P176-21117C1488/2021|EPI_ISL_1577377|2021-03-21
>hCoV-19/France/HDF-P177-21117C2424/2021|EPI_ISL_1577378|2021-03-21
>hCoV-19/France/HDF-P182-21121C5384/2021|EPI_ISL_1577381|2021-03-22
>hCoV-19/France/HDF-P186-21121C7162/2021|EPI_ISL_1577383|2021-03-22
>hCoV-19/France/HDF-P187-21121C7163/2021|EPI_ISL_1577384|2021-03-22
>hCoV-19/France/HDF-P188-21121C7333/2021|EPI_ISL_1577385|2021-03-22
>hCoV-19/France/HDF-P189-21121C7588/2021|EPI_ISL_1577386|2021-03-22
>hCoV-19/France/HDF-P190-21121C7591/2021|EPI_ISL_1577387|2021-03-22
>hCoV-19/France/HDF-P191-21121C7592/2021|EPI_ISL_1577388|2021-03-22
>hCoV-19/France/IDF-IPP08338/2021|EPI_ISL_1583120|2021-03-29
>hCoV-19/France/IDF-IPP08339/2021|EPI_ISL_1583121|2021-03-29
>hCoV-19/France/IDF-IPP08340/2021|EPI_ISL_1583122|2021-03-29
>hCoV-19/France/IDF-IPP08341/2021|EPI_ISL_1583123|2021-03-29
>hCoV-19/France/IDF-IPP08342/2021|EPI_ISL_1583124|2021-03-30
>hCoV-19/France/IDF-IPP08352/2021|EPI_ISL_1583127|2021-03-25
>hCoV-19/France/IDF-IPP08353/2021|EPI_ISL_1583128|2021-03-29
>hCoV-19/France/IDF-IPP08354/2021|EPI_ISL_1583129|2021-03-30
>hCoV-19/France/IDF-IPP08355/2021|EPI_ISL_1583130|2021-03-30
>hCoV-19/France/IDF-IPP08357/2021|EPI_ISL_1583131|2021-03-29
>hCoV-19/France/IDF-IPP08358/2021|EPI_ISL_1583132|2021-03-28
>hCoV-19/France/IDF-IPP08359/2021|EPI_ISL_1583133|2021-03-29
>hCoV-19/France/IDF-IPP08360/2021|EPI_ISL_1583134|2021-03-29
>hCoV-19/France/IDF-IPP08362/2021|EPI_ISL_1583136|2021-03-28
>hCoV-19/France/IDF-IPP08365/2021|EPI_ISL_1583139|2021-03-28
>hCoV-19/France/IDF-IPP08366/2021|EPI_ISL_1583140|2021-03-29
>hCoV-19/France/IDF-IPP08368/2021|EPI_ISL_1583141|2021-03-29
>hCoV-19/France/IDF-IPP08369/2021|EPI_ISL_1583142|2021-03-29
>hCoV-19/France/IDF-IPP08371/2021|EPI_ISL_1583143|2021-03-29
>hCoV-19/France/IDF-IPP08372/2021|EPI_ISL_1583144|2021-03-25
>hCoV-19/France/IDF-IPP08376/2021|EPI_ISL_1583146|2021-03-25
>hCoV-19/France/IDF-IPP08377/2021|EPI_ISL_1583147|2021-03-25
>hCoV-19/France/IDF-IPP08378/2021|EPI_ISL_1583148|2021-03-25
>hCoV-19/France/IDF-IPP08384/2021|EPI_ISL_1583150|2021-03-25
>hCoV-19/France/IDF-IPP08386/2021|EPI_ISL_1583151|2021-03-25
>hCoV-19/France/IDF-IPP08388/2021|EPI_ISL_1583152|2021-03-25
>hCoV-19/France/IDF-IPP08389/2021|EPI_ISL_1583153|2021-03-25
>hCoV-19/France/IDF-IPP08390/2021|EPI_ISL_1583154|2021-03-25
>hCoV-19/France/IDF-IPP08392/2021|EPI_ISL_1583156|2021-03-25
>hCoV-19/France/HDF-IPP08395/2021|EPI_ISL_1583157|2021-03-09
>hCoV-19/Belgium/AZKLINA121-083938/2021|EPI_ISL_1601578|2021-04-12
>hCoV-19/Reunion/PIMIT_01169/2021|EPI_ISL_1629102|2021-02-21
>hCoV-19/Italy/ABR-IZSGC-369928/2020|EPI_ISL_833300|2020-12-28
>hCoV-19/Italy/ABR-IZSGC-356249/2020|EPI_ISL_833310|2020-12-21
>hCoV-19/Italy/ABR-IZSGC-356250/2020|EPI_ISL_833321|2020-12-21
>hCoV-19/Italy/ABR-IZSGC-369619/2020|EPI_ISL_833323|2020-12-28
>hCoV-19/Italy/ABR-IZSGC-370218/2020|EPI_ISL_833324|2020-12-28
>hCoV-19/France/PDL-IPP00128/2021|EPI_ISL_846642|2021-01-04
>hCoV-19/France/PDL-IPP00127/2021|EPI_ISL_846643|2021-01-04
>hCoV-19/France/NOR-IPP00113/2021|EPI_ISL_846644|2021-01-05
>hCoV-19/France/PDL-IPP00112/2021|EPI_ISL_846645|2021-01-04
>hCoV-19/France/IDF-IPP00125/2021|EPI_ISL_846646|2021-01-04
>hCoV-19/France/IDF-IPP00126/2021|EPI_ISL_846647|2021-01-04
>hCoV-19/France/HDF-IPP00666/2021|EPI_ISL_894219|2021-01-05
>hCoV-19/Belgium/AZDelta2103174322021/2021|EPI_ISL_910013|2021-01-21
>hCoV-19/France/HDF-IPP01172/2021|EPI_ISL_912602|2021-01-13
>hCoV-19/France/un-21012040010/2021|EPI_ISL_912669|2021-01-04
>hCoV-19/France/un-21012210520/2021|EPI_ISL_912670|2021-01-21
>hCoV-19/France/un-21012160187/2021|EPI_ISL_912671|2021-01-16
>hCoV-19/France/un-21012220389/2021|EPI_ISL_912678|2021-01-22
>hCoV-19/France/un-21012220001/2021|EPI_ISL_912682|2021-01-21
>hCoV-19/France/un-21012230299/2021|EPI_ISL_912684|2021-01-23
>hCoV-19/France/IDF-IPP01429/2021|EPI_ISL_941100|2021-01-14
>hCoV-19/France/IDF-IPP01430/2021|EPI_ISL_941101|2021-01-14
>hCoV-19/France/IDF-IPP01431/2021|EPI_ISL_941102|2021-01-11
>hCoV-19/France/IDF-IPP01432/2021|EPI_ISL_941103|2021-01-14
>hCoV-19/Romania/B-2221/2021|EPI_ISL_979801|2021-01-27
>hCoV-19/Romania/B-2222/2021|EPI_ISL_979802|2021-01-27
>hCoV-19/Romania/B-2274/2021|EPI_ISL_979803|2021-01-28
>hCoV-19/Romania/B-2303/2021|EPI_ISL_979804|2021-01-28
>hCoV-19/Romania/B-2395/2021|EPI_ISL_979893|2021-01-28
>hCoV-19/Italy/TUS-AOUC-8/2021|EPI_ISL_983097|2021-01-27
>hCoV-19/Italy/TUS-AOUC-9/2021|EPI_ISL_983098|2021-01-29
>hCoV-19/France/un-HMN-21022070094/2021|EPI_ISL_1085585|2021-02-07
>hCoV-19/France/un-HMN-21022050069/2021|EPI_ISL_1085588|2021-02-05
>hCoV-19/France/un-HMN-21022050238/2021|EPI_ISL_1085589|2021-02-05
>hCoV-19/France/un-HMN-21022050507/2021|EPI_ISL_1085590|2021-02-05
>hCoV-19/France/un-HMN-21022040020/2021|EPI_ISL_1085591|2021-02-04
>hCoV-19/France/un-HMN-21022050487/2021|EPI_ISL_1085594|2021-02-05
>hCoV-19/France/IDF-IPP03284/2021|EPI_ISL_1096236|2021-02-08
>hCoV-19/France/IDF-IPP03285/2021|EPI_ISL_1096237|2021-02-08
>hCoV-19/France/IDF-IPP03286/2021|EPI_ISL_1096238|2021-02-08
>hCoV-19/France/IDF-IPP03287/2021|EPI_ISL_1096239|2021-02-08
>hCoV-19/France/IDF-IPP03697/2021|EPI_ISL_1096240|2021-02-11
>hCoV-19/France/IDF-IPP03698/2021|EPI_ISL_1096241|2021-02-11
>hCoV-19/France/IDF-IPP03779/2021|EPI_ISL_1096242|2021-02-16
>hCoV-19/France/IDF-IPP03780/2021|EPI_ISL_1096243|2021-02-16
>hCoV-19/France/IDF-IPP03781/2021|EPI_ISL_1096244|2021-02-16
>hCoV-19/France/BRE-IPP03811/2021|EPI_ISL_1096245|2021-02-15
>hCoV-19/France/BRE-IPP03812/2021|EPI_ISL_1096246|2021-02-15
>hCoV-19/France/CVL-IPP03761/2021|EPI_ISL_1096248|2021-02-07
>hCoV-19/France/CVL-IPP03783/2021|EPI_ISL_1096250|2021-02-15
>hCoV-19/France/CVL-IPP03784/2021|EPI_ISL_1096251|2021-02-15
>hCoV-19/France/CVL-IPP03785/2021|EPI_ISL_1096252|2021-02-15
>hCoV-19/France/HDF-IPP03724/2021|EPI_ISL_1096253|2021-02-16
>hCoV-19/France/HDF-IPP03719/2021|EPI_ISL_1096254|2021-02-15
>hCoV-19/France/IDF-IPP03821/2021|EPI_ISL_1096255|2021-02-16
>hCoV-19/France/IDF-IPP03822/2021|EPI_ISL_1096256|2021-02-16
>hCoV-19/France/IDF-IPP03778/2021|EPI_ISL_1096257|2021-02-16
>hCoV-19/France/PDL-IPP03800/2021|EPI_ISL_1096258|2021-01-25
>hCoV-19/Belgium/AZKLINA121-040364/2021|EPI_ISL_1108770|2021-02-22
>hCoV-19/France/IDF-IPP04171/2021|EPI_ISL_1110890|2021-02-16
>hCoV-19/France/IDF-IPP04173/2021|EPI_ISL_1110891|2021-02-16
>hCoV-19/France/BRE-IPP04174/2021|EPI_ISL_1110892|2021-02-16
>hCoV-19/France/BRE-IPP04175/2021|EPI_ISL_1110893|2021-02-16
>hCoV-19/France/BRE-IPP04177/2021|EPI_ISL_1110894|2021-02-16
>hCoV-19/France/BRE-IPP04179/2021|EPI_ISL_1110895|2021-02-17
>hCoV-19/France/BRE-IPP04180/2021|EPI_ISL_1110896|2021-02-17
>hCoV-19/France/BRE-IPP04182/2021|EPI_ISL_1110897|2021-02-16
>hCoV-19/France/IDF-IPP04054/2021|EPI_ISL_1110898|2021-02-15
>hCoV-19/France/BRE-IPP03995/2021|EPI_ISL_1110899|2021-01-25
>hCoV-19/Estonia/C010856/2021|EPI_ISL_1138592|2021-02-10
>hCoV-19/France/IDF-IPP04253/2021|EPI_ISL_1168202|2021-02-18
>hCoV-19/France/IDF-IPP04254/2021|EPI_ISL_1168203|2021-02-19
>hCoV-19/Romania/B-4511/2021|EPI_ISL_1186215|2021-03-02
>hCoV-19/Austria/CeMM4364/2021|EPI_ISL_1209265|2021-02-23
>hCoV-19/Austria/CeMM4365/2021|EPI_ISL_1209266|2021-02-23
>hCoV-19/Austria/CeMM4417/2021|EPI_ISL_1209273|2021-02-19
>hCoV-19/Austria/CeMM4420/2021|EPI_ISL_1209276|2021-02-19
>hCoV-19/Austria/CeMM4421/2021|EPI_ISL_1209277|2021-02-19
>hCoV-19/Austria/CeMM4427/2021|EPI_ISL_1209283|2021-02-22
>hCoV-19/Austria/CeMM4429/2021|EPI_ISL_1209285|2021-02-22
>hCoV-19/Austria/CeMM4433/2021|EPI_ISL_1209289|2021-02-23
>hCoV-19/Italy/APU-IZSPB-669PT/2021|EPI_ISL_1261868|2021-02-12
>hCoV-19/Italy/APU-IZSPB-855PT/2021|EPI_ISL_1261869|2021-03-01
>hCoV-19/Italy/APU-IZSPB-861PT/2021|EPI_ISL_1261870|2021-03-02
>hCoV-19/France/HDF-P30-21063M1488/2021|EPI_ISL_1273842|2021-02-10
>hCoV-19/Switzerland/NE-PMI-2108-4615/2021|EPI_ISL_1302934|2021-02-25
>hCoV-19/Switzerland/NE-PMI-2108-4617/2021|EPI_ISL_1302935|2021-02-25
>hCoV-19/Switzerland/NE-PMI-2108-4619/2021|EPI_ISL_1302936|2021-02-25
>hCoV-19/Switzerland/NE-PMI-2108-4641/2021|EPI_ISL_1302938|2021-02-25
>hCoV-19/Italy/APU-IZSPB-969PT/2021|EPI_ISL_1391052|2021-03-18
>hCoV-19/Italy/APU-IZSPB-970PT/2021|EPI_ISL_1391053|2021-03-18
>hCoV-19/Italy/APU-IZSPB-971PT/2021|EPI_ISL_1391054|2021-03-18
>hCoV-19/Italy/APU-IZSPB-972PT/2021|EPI_ISL_1391055|2021-03-18
>hCoV-19/Italy/APU-IZSPB-973PT/2021|EPI_ISL_1391056|2021-03-18
>hCoV-19/Italy/APU-IZSPB-974PT/2021|EPI_ISL_1391057|2021-03-18
>hCoV-19/Italy/APU-IZSPB-978PT/2021|EPI_ISL_1391058|2021-03-18
>hCoV-19/Italy/APU-IZSPB-979PT/2021|EPI_ISL_1391059|2021-03-19
>hCoV-19/Italy/APU-IZSPB-980PT/2021|EPI_ISL_1391060|2021-03-18
>hCoV-19/Italy/APU-IZSPB-981PT/2021|EPI_ISL_1391061|2021-03-18
>hCoV-19/Italy/APU-IZSPB-982PT/2021|EPI_ISL_1391062|2021-03-18
>hCoV-19/Italy/APU-IZSPB-984PT/2021|EPI_ISL_1391063|2021-03-18
>hCoV-19/Italy/APU-IZSPB-985PT/2021|EPI_ISL_1391064|2021-03-18
>hCoV-19/Italy/APU-IZSPB-988PT/2021|EPI_ISL_1391065|2021-03-18
>hCoV-19/Italy/APU-IZSPB-989PT/2021|EPI_ISL_1391066|2021-03-18
>hCoV-19/Italy/APU-IZSPB-990PT/2021|EPI_ISL_1391067|2021-03-18
>hCoV-19/Italy/APU-IZSPB-992PT/2021|EPI_ISL_1391069|2021-03-18
>hCoV-19/Italy/APU-IZSPB-993PT/2021|EPI_ISL_1391070|2021-03-18
>hCoV-19/Italy/APU-IZSPB-994PT/2021|EPI_ISL_1391071|2021-03-18
>hCoV-19/Italy/APU-IZSPB-995PT/2021|EPI_ISL_1391072|2021-03-18
>hCoV-19/Italy/APU-IZSPB-996PT/2021|EPI_ISL_1391073|2021-03-18
>hCoV-19/Italy/APU-IZSPB-997PT/2021|EPI_ISL_1391074|2021-03-18
>hCoV-19/Italy/APU-IZSPB-998PT/2021|EPI_ISL_1391075|2021-03-18
>hCoV-19/Italy/APU-IZSPB-999PT/2021|EPI_ISL_1391076|2021-03-18
>hCoV-19/Italy/APU-IZSPB-1000PT/2021|EPI_ISL_1391077|2021-03-10
>hCoV-19/Italy/APU-IZSPB-1002PT/2021|EPI_ISL_1391079|2021-03-18
>hCoV-19/Italy/APU-IZSPB-1003PT/2021|EPI_ISL_1391080|2021-03-18
>hCoV-19/Italy/APU-IZSPB-1004PT/2021|EPI_ISL_1391081|2021-03-18
>hCoV-19/Italy/APU-IZSPB-1005PT/2021|EPI_ISL_1391082|2021-03-18
>hCoV-19/Italy/APU-IZSPB-1007PT/2021|EPI_ISL_1391083|2021-03-11
>hCoV-19/Italy/APU-IZSPB-1009PT/2021|EPI_ISL_1391084|2021-03-18
>hCoV-19/Italy/APU-IZSPB-1010PT/2021|EPI_ISL_1391085|2021-03-18
>hCoV-19/Italy/APU-IZSPB-1011PT/2021|EPI_ISL_1391086|2021-03-18
>hCoV-19/Italy/APU-IZSPB-1015PT/2021|EPI_ISL_1391087|2021-03-18
>hCoV-19/Italy/APU-IZSPB-1016PT/2021|EPI_ISL_1391088|2021-03-18
>hCoV-19/Italy/APU-IZSPB-1017PT/2021|EPI_ISL_1391089|2021-03-18
>hCoV-19/Italy/APU-IZSPB-1018PT/2021|EPI_ISL_1391090|2021-03-18
>hCoV-19/Italy/APU-IZSPB-1020PT/2021|EPI_ISL_1391092|2021-03-18
>hCoV-19/Italy/APU-IZSPB-1022PT/2021|EPI_ISL_1391094|2021-03-18
>hCoV-19/Italy/APU-IZSPB-1023PT/2021|EPI_ISL_1391095|2021-03-18
>hCoV-19/Italy/APU-IZSPB-1024PT/2021|EPI_ISL_1391096|2021-03-18
>hCoV-19/Italy/APU-IZSPB-1026PT/2021|EPI_ISL_1391097|2021-03-15
>hCoV-19/Bulgaria/21BG-EU_000644_Pl7/2021|EPI_ISL_1401130|2021-02-25
>hCoV-19/Bulgaria/21BG-EU_000648_Pl7/2021|EPI_ISL_1401134|2021-02-26
>hCoV-19/Bulgaria/21BG-EU_000649_Pl7/2021|EPI_ISL_1401135|2021-02-26
>hCoV-19/Bulgaria/21BG-EU_000650_Pl7/2021|EPI_ISL_1401136|2021-02-26
>hCoV-19/Bulgaria/21BG-EU_000651_Pl7/2021|EPI_ISL_1401137|2021-02-27
>hCoV-19/Bulgaria/21BG-EU_000653_Pl7/2021|EPI_ISL_1401139|2021-02-27
>hCoV-19/France/IDF-IPP06744/2021|EPI_ISL_1463451|2021-03-15
>hCoV-19/France/IDF-IPP06746/2021|EPI_ISL_1463452|2021-03-15
>hCoV-19/France/IDF-IPP06748/2021|EPI_ISL_1463453|2021-03-15
>hCoV-19/France/IDF-IPP06750/2021|EPI_ISL_1463454|2021-03-15
>hCoV-19/France/IDF-IPP06751/2021|EPI_ISL_1463455|2021-03-15
>hCoV-19/France/IDF-IPP06753/2021|EPI_ISL_1463457|2021-03-15
>hCoV-19/France/IDF-IPP06754/2021|EPI_ISL_1463458|2021-03-15
>hCoV-19/France/IDF-IPP06755/2021|EPI_ISL_1463459|2021-03-15
>hCoV-19/France/IDF-IPP06756/2021|EPI_ISL_1463460|2021-03-15
>hCoV-19/France/IDF-IPP06757/2021|EPI_ISL_1463461|2021-03-15
>hCoV-19/France/IDF-IPP06760/2021|EPI_ISL_1463462|2021-03-15
>hCoV-19/France/IDF-IPP06761/2021|EPI_ISL_1463463|2021-03-15
>hCoV-19/France/IDF-IPP06762/2021|EPI_ISL_1463464|2021-03-15
>hCoV-19/France/IDF-IPP06765/2021|EPI_ISL_1463465|2021-03-15
>hCoV-19/France/IDF-IPP06766/2021|EPI_ISL_1463466|2021-03-15
>hCoV-19/France/IDF-IPP06768/2021|EPI_ISL_1463467|2021-03-15
>hCoV-19/France/IDF-IPP06769/2021|EPI_ISL_1463468|2021-03-15
>hCoV-19/France/IDF-IPP06775/2021|EPI_ISL_1463470|2021-03-15
>hCoV-19/France/IDF-IPP06777/2021|EPI_ISL_1463471|2021-03-15
>hCoV-19/France/IDF-IPP06779/2021|EPI_ISL_1463473|2021-03-15
>hCoV-19/France/IDF-IPP06780/2021|EPI_ISL_1463474|2021-03-15
>hCoV-19/France/IDF-IPP06781/2021|EPI_ISL_1463475|2021-03-15
>hCoV-19/France/IDF-IPP06782/2021|EPI_ISL_1463476|2021-03-15
>hCoV-19/France/IDF-IPP06783/2021|EPI_ISL_1463477|2021-03-15
>hCoV-19/France/IDF-IPP06784/2021|EPI_ISL_1463478|2021-03-15
>hCoV-19/France/IDF-IPP06785/2021|EPI_ISL_1463479|2021-03-15
>hCoV-19/France/IDF-IPP06806/2021|EPI_ISL_1463490|2021-03-15
>hCoV-19/France/IDF-IPP06807/2021|EPI_ISL_1463491|2021-03-15
>hCoV-19/France/IDF-IPP06811/2021|EPI_ISL_1463492|2021-03-16
>hCoV-19/France/IDF-IPP06812/2021|EPI_ISL_1463493|2021-03-16
>hCoV-19/France/IDF-IPP06813/2021|EPI_ISL_1463494|2021-03-16
>hCoV-19/France/IDF-IPP06814/2021|EPI_ISL_1463495|2021-03-15
>hCoV-19/France/IDF-IPP06815/2021|EPI_ISL_1463496|2021-03-17
>hCoV-19/France/IDF-IPP06817/2021|EPI_ISL_1463497|2021-03-17
>hCoV-19/France/IDF-IPP06820/2021|EPI_ISL_1463498|2021-03-17
>hCoV-19/France/IDF-IPP06821/2021|EPI_ISL_1463499|2021-03-17
>hCoV-19/Togo/C5780/2021|EPI_ISL_1500948|2021-01-22
>hCoV-19/France/IDF-APHP-HEGP-06-07-2131728879/2021|EPI_ISL_1500954|2021-01-20
>hCoV-19/France/IDF-APHP-HEGP-06-28-2131740105/2021|EPI_ISL_1500974|2021-01-27
>hCoV-19/France/IDF-APHP-HEGP-06-29-2131739047/2021|EPI_ISL_1500975|2021-01-26
>hCoV-19/France/IDF-APHP-HEGP-06-32-2137005905/2021|EPI_ISL_1500977|2021-01-20
>hCoV-19/France/IDF-APHP-HEGP-06-42-2131731041/2021|EPI_ISL_1500987|2021-01-21
>hCoV-19/France/IDF-APHP-HEGP-07-07-2131705000/2021|EPI_ISL_1500998|2021-01-07
>hCoV-19/France/IDF-APHP-HEGP-07-08-2131705510/2021|EPI_ISL_1500999|2021-01-07
>hCoV-19/France/ARA-700000187955/2021|EPI_ISL_1547440|2021-03-31
>hCoV-19/France/ARA-700000197907/2021|EPI_ISL_1547441|2021-03-30
>hCoV-19/France/ARA-700000199370/2021|EPI_ISL_1547442|2021-04-01
>hCoV-19/France/ARA-700000199564/2021|EPI_ISL_1547443|2021-04-01
>hCoV-19/France/ARA-700000199570/2021|EPI_ISL_1547444|2021-03-29
>hCoV-19/France/ARA-700000215699/2021|EPI_ISL_1547445|2021-04-01
>hCoV-19/France/ARA-700000220317/2021|EPI_ISL_1547446|2021-03-31
>hCoV-19/France/ARA-700000223117/2021|EPI_ISL_1547447|2021-03-30
>hCoV-19/France/ARA-210019979701/2021|EPI_ISL_1547450|2021-03-30
>hCoV-19/France/ARA-210020273501/2021|EPI_ISL_1547451|2021-03-31
>hCoV-19/France/ARA-210020990201/2021|EPI_ISL_1547452|2021-04-03
>hCoV-19/France/ARA-700000194630/2021|EPI_ISL_1547453|2021-04-02
>hCoV-19/France/ARA-210019652301/2021|EPI_ISL_1547458|2021-03-29
>hCoV-19/USA/SC-USC-1625630/2021|EPI_ISL_1559626|2021-03-25
>hCoV-19/France/HDF-IPP08406/2021|EPI_ISL_1583100|2021-03-25
>hCoV-19/France/HDF-IPP08407/2021|EPI_ISL_1583101|2021-03-25
>hCoV-19/France/IDF-IPP08316/2021|EPI_ISL_1583102|2021-03-23
>hCoV-19/France/IDF-IPP08317/2021|EPI_ISL_1583103|2021-03-23
>hCoV-19/France/IDF-IPP08318/2021|EPI_ISL_1583104|2021-03-23
>hCoV-19/France/IDF-IPP08321/2021|EPI_ISL_1583105|2021-03-23
>hCoV-19/France/IDF-IPP08323/2021|EPI_ISL_1583106|2021-03-29
>hCoV-19/France/IDF-IPP08324/2021|EPI_ISL_1583107|2021-03-29
>hCoV-19/France/IDF-IPP08325/2021|EPI_ISL_1583108|2021-03-29
>hCoV-19/France/IDF-IPP08326/2021|EPI_ISL_1583109|2021-03-29
>hCoV-19/France/IDF-IPP08327/2021|EPI_ISL_1583110|2021-03-29
>hCoV-19/France/IDF-IPP08328/2021|EPI_ISL_1583111|2021-03-28
>hCoV-19/France/IDF-IPP08330/2021|EPI_ISL_1583112|2021-03-29
>hCoV-19/France/IDF-IPP08331/2021|EPI_ISL_1583113|2021-03-29
>hCoV-19/France/IDF-IPP08332/2021|EPI_ISL_1583114|2021-03-29
>hCoV-19/France/IDF-IPP08333/2021|EPI_ISL_1583115|2021-03-29
>hCoV-19/France/IDF-IPP08334/2021|EPI_ISL_1583116|2021-03-29
>hCoV-19/France/IDF-IPP08335/2021|EPI_ISL_1583117|2021-03-29
>hCoV-19/France/IDF-IPP08336/2021|EPI_ISL_1583118|2021-03-29
>hCoV-19/France/IDF-IPP08337/2021|EPI_ISL_1583119|2021-03-29
>hCoV-19/Canada/NB-NML-21245/2021|EPI_ISL_1588135|2021-03-16
>hCoV-19/Canada/NB-NML-24049/2021|EPI_ISL_1588160|2021-03-23
>hCoV-19/Canada/NB-NML-24052/2021|EPI_ISL_1588165|2021-03-22
>hCoV-19/Canada/NB-NML-24053/2021|EPI_ISL_1588166|2021-03-22
>hCoV-19/Canada/NB-NML-24694/2021|EPI_ISL_1588192|2021-03-24
>hCoV-19/Canada/NB-NML-24696/2021|EPI_ISL_1588196|2021-03-24
>hCoV-19/Canada/NB-NML-24699/2021|EPI_ISL_1588198|2021-03-25
>hCoV-19/Italy/ABR-IZSGC-66575/2021|EPI_ISL_961710|2021-02-04
>hCoV-19/Italy/ABR-IZSGC-66641/2021|EPI_ISL_961711|2021-02-04
>hCoV-19/Italy/ABR-IZSGC-66470/2021|EPI_ISL_961712|2021-02-04
>hCoV-19/Italy/ABR-IZSGC-66484/2021|EPI_ISL_961713|2021-02-04
>hCoV-19/Italy/ABR-IZSGC-66638/2021|EPI_ISL_961714|2021-02-04
>hCoV-19/Italy/ABR-IZSGC-66376/2021|EPI_ISL_961715|2021-02-04
>hCoV-19/Italy/ABR-IZSGC-66434/2021|EPI_ISL_961716|2021-02-04
>hCoV-19/Italy/ABR-IZSGC-66590/2021|EPI_ISL_961717|2021-02-04
>hCoV-19/Italy/ABR-IZSGC-66368/2021|EPI_ISL_961718|2021-02-04
>hCoV-19/Italy/ABR-IZSGC-66415/2021|EPI_ISL_961719|2021-02-04
>hCoV-19/Italy/ABR-IZSGC-66369/2021|EPI_ISL_961720|2021-02-04
>hCoV-19/Italy/ABR-IZSGC-65660/2021|EPI_ISL_961721|2021-02-03
>hCoV-19/Italy/ABR-IZSGC-65675/2021|EPI_ISL_961722|2021-02-03
>hCoV-19/Italy/ABR-IZSGC-65722/2021|EPI_ISL_961723|2021-02-03
>hCoV-19/Italy/ABR-IZSGC-64358/2021|EPI_ISL_961724|2021-02-03
>hCoV-19/Italy/ABR-IZSGC-65858/2021|EPI_ISL_961725|2021-02-03
>hCoV-19/Italy/ABR-IZSGC-65433/2021|EPI_ISL_961726|2021-02-03
>hCoV-19/Italy/ABR-IZSGC-64389/2021|EPI_ISL_961727|2021-02-03
>hCoV-19/Italy/ABR-IZSGC-65836/2021|EPI_ISL_961728|2021-02-03
>hCoV-19/Italy/ABR-IZSGC-65511/2021|EPI_ISL_961729|2021-02-03
>hCoV-19/Italy/ABR-IZSGC-64636/2021|EPI_ISL_961730|2021-02-03
>hCoV-19/Italy/ABR-IZSGC-65576/2021|EPI_ISL_961731|2021-02-03
>hCoV-19/Italy/ABR-IZSGC-67711/2021|EPI_ISL_965253|2021-02-04
>hCoV-19/Italy/ABR-IZSGC-67502/2021|EPI_ISL_965254|2021-02-04
>hCoV-19/Italy/ABR-IZSGC-67397/2021|EPI_ISL_965255|2021-02-04
>hCoV-19/Italy/ABR-IZSGC-67509/2021|EPI_ISL_965256|2021-02-04
>hCoV-19/Italy/ABR-IZSGC-67862/2021|EPI_ISL_965257|2021-02-04
>hCoV-19/Italy/ABR-IZSGC-67563/2021|EPI_ISL_965258|2021-02-04
>hCoV-19/Italy/ABR-IZSGC-67510/2021|EPI_ISL_965259|2021-02-04
>hCoV-19/Italy/ABR-IZSGC-67842/2021|EPI_ISL_965260|2021-02-04
>hCoV-19/Italy/ABR-IZSGC-67653/2021|EPI_ISL_965261|2021-02-04
>hCoV-19/Italy/ABR-IZSGC-68326/2021|EPI_ISL_965262|2021-02-04
>hCoV-19/Italy/ABR-IZSGC-67826/2021|EPI_ISL_965263|2021-02-04
>hCoV-19/Italy/ABR-IZSGC-67504/2021|EPI_ISL_965265|2021-02-04
>hCoV-19/Italy/ABR-IZSGC-57882/2021|EPI_ISL_965266|2021-01-31
>hCoV-19/Italy/ABR-IZSGC-68359/2021|EPI_ISL_965267|2021-02-04
>hCoV-19/Italy/ABR-IZSGC-68327/2021|EPI_ISL_965268|2021-02-04
>hCoV-19/Italy/ABR-IZSGC-68328/2021|EPI_ISL_965269|2021-02-04
>hCoV-19/Italy/ABR-IZSGC-67720/2021|EPI_ISL_965270|2021-02-04
>hCoV-19/Italy/ABR-IZSGC-67724/2021|EPI_ISL_965271|2021-02-04
>hCoV-19/Italy/ABR-IZSGC-67718/2021|EPI_ISL_965272|2021-02-04
>hCoV-19/Italy/ABR-IZSGC-68399/2021|EPI_ISL_965273|2021-02-04
>hCoV-19/Italy/ABR-IZSGC-68405/2021|EPI_ISL_965274|2021-02-04
>hCoV-19/Italy/ABR-IZSGC-68412/2021|EPI_ISL_965275|2021-02-04
>hCoV-19/Italy/MOL-IZSGC-72053.1.12/2021|EPI_ISL_965280|2021-02-04
>hCoV-19/Italy/MOL-IZSGC-72053.1.11/2021|EPI_ISL_965281|2021-02-04
>hCoV-19/Italy/MOL-IZSGC-72053.1.10/2021|EPI_ISL_965282|2021-02-04
>hCoV-19/Italy/MOL-IZSGC-72035.1.6/2021|EPI_ISL_965283|2021-02-03
>hCoV-19/Italy/MOL-IZSGC-72053.1.7/2021|EPI_ISL_965284|2021-02-03
>hCoV-19/Italy/MOL-IZSGC-72053.1.8/2021|EPI_ISL_965285|2021-02-03
>hCoV-19/Italy/MOL-IZSGC-72035.1.3/2021|EPI_ISL_965286|2021-02-03
>hCoV-19/Italy/MOL-IZSGC-72053.1.3/2021|EPI_ISL_965287|2021-02-03
>hCoV-19/Italy/MOL-IZSGC-72035.1.4/2021|EPI_ISL_965288|2021-02-03
>hCoV-19/Italy/MOL-IZSGC-72053/2021|EPI_ISL_965289|2021-02-03
>hCoV-19/Italy/MOL-IZSGC-72053.1.14/2021|EPI_ISL_965290|2021-02-04
>hCoV-19/Italy/MOL-IZSGC-72035.1.7/2021|EPI_ISL_965291|2021-02-03
>hCoV-19/Italy/MOL-IZSGC-72053.1.15/2021|EPI_ISL_965292|2021-02-04
>hCoV-19/Italy/MOL-IZSGC-72053.1.5/2021|EPI_ISL_965293|2021-02-03
>hCoV-19/Italy/MOL-IZSGC-72035/2021|EPI_ISL_965294|2021-02-03
>hCoV-19/Italy/MOL-IZSGC-72053.1.2/2021|EPI_ISL_965295|2021-02-03
>hCoV-19/Italy/MOL-IZSGC-72053.1.16/2021|EPI_ISL_965296|2021-02-04
>hCoV-19/Italy/MOL-IZSGC-72053.1.6/2021|EPI_ISL_965297|2021-02-03
>hCoV-19/Italy/MOL-IZSGC-72053.1.13/2021|EPI_ISL_965298|2021-02-04
>hCoV-19/Italy/MOL-IZSGC-72035.1.2/2021|EPI_ISL_965299|2021-02-03
>hCoV-19/Spain/232153985/2021|EPI_ISL_974853|2021-01-29
>hCoV-19/Spain/GA-CHUVI-51522722/2021|EPI_ISL_1055754|2021-01-18
>hCoV-19/Spain/GA-CHUS-292842/2020|EPI_ISL_1055755|2020-12-29
>hCoV-19/Spain/GA-CHUS-292871/2020|EPI_ISL_1055756|2020-12-29
>hCoV-19/Spain/GA-CHUS-295168/2020|EPI_ISL_1055757|2020-12-29
>hCoV-19/Spain/GA-CHUS-337303/2020|EPI_ISL_1055758|2020-12-29
>hCoV-19/Spain/GA-VITHAS-10158337/2021|EPI_ISL_1055759|2021-01-05
>hCoV-19/Spain/GA-VITHAS-10158588/2021|EPI_ISL_1055760|2021-01-13
>hCoV-19/Spain/GA-VITHAS-10158704/2021|EPI_ISL_1055761|2021-01-18
>hCoV-19/Spain/GA-VITHAS-10158724/2021|EPI_ISL_1055762|2021-01-18
>hCoV-19/Spain/GA-VITHAS-9003661/2021|EPI_ISL_1055764|2021-01-18
>hCoV-19/France/BRE-IPP03996/2021|EPI_ISL_1110900|2021-01-26
>hCoV-19/France/BRE-IPP03999/2021|EPI_ISL_1110901|2021-01-27
>hCoV-19/France/IDF-IPP04058/2021|EPI_ISL_1110902|2021-02-16
>hCoV-19/France/IDF-IPP04059/2021|EPI_ISL_1110903|2021-02-16
>hCoV-19/France/IDF-IPP04091/2021|EPI_ISL_1110907|2021-02-15
>hCoV-19/France/IDF-IPP04104/2021|EPI_ISL_1110910|2021-02-15
>hCoV-19/France/IDF-IPP04113/2021|EPI_ISL_1110911|2021-02-15
>hCoV-19/France/IDF-IPP04115/2021|EPI_ISL_1110912|2021-02-15
>hCoV-19/France/IDF-IPP04116/2021|EPI_ISL_1110913|2021-02-15
>hCoV-19/France/IDF-IPP04122/2021|EPI_ISL_1110914|2021-02-15
>hCoV-19/France/IDF-IPP11324i/2020|EPI_ISL_1138411|2020-12-24
>hCoV-19/Italy/UMB-IZSGC-103976.1.3/2021|EPI_ISL_1164756|2021-02-18
>hCoV-19/France/IDF-IPP04271/2021|EPI_ISL_1168212|2021-02-17
>hCoV-19/France/IDF-IPP04272/2021|EPI_ISL_1168213|2021-02-21
>hCoV-19/France/IDF-IPP04273/2021|EPI_ISL_1168214|2021-02-22
>hCoV-19/France/IDF-IPP04274/2021|EPI_ISL_1168215|2021-02-22
>hCoV-19/France/IDF-IPP04275/2021|EPI_ISL_1168216|2021-02-17
>hCoV-19/France/IDF-IPP04276/2021|EPI_ISL_1168217|2021-02-15
>hCoV-19/France/HDF-IPP04281/2021|EPI_ISL_1168219|2021-02-15
>hCoV-19/France/HDF-IPP04282/2021|EPI_ISL_1168220|2021-02-17
>hCoV-19/Bosnia_and_Herzegovina/KCUS27759/2021|EPI_ISL_1240071|2021-03-07
>hCoV-19/Bosnia_and_Herzegovina/KCUS27934/2021|EPI_ISL_1240072|2021-03-07
>hCoV-19/Bosnia_and_Herzegovina/KCUS28724/2021|EPI_ISL_1240073|2021-03-08
>hCoV-19/Bosnia_and_Herzegovina/KCUS28698/2021|EPI_ISL_1240074|2021-03-08
>hCoV-19/Bosnia_and_Herzegovina/KCUS28628/2021|EPI_ISL_1240075|2021-03-08
>hCoV-19/Bosnia_and_Herzegovina/KCUS28415/2021|EPI_ISL_1240076|2021-03-08
>hCoV-19/Italy/APU-IZSPB-670PT/2021|EPI_ISL_1254647|2021-01-20
>hCoV-19/Italy/APU-IZSPB-671PT/2021|EPI_ISL_1254648|2021-01-07
>hCoV-19/Italy/APU-IZSPB-672PT/2021|EPI_ISL_1254649|2021-02-07
>hCoV-19/Italy/APU-IZSPB-673PT/2021|EPI_ISL_1254650|2021-02-09
>hCoV-19/Italy/APU-IZSPB-674PT/2021|EPI_ISL_1254651|2021-02-06
>hCoV-19/Italy/APU-IZSPB-681PT/2021|EPI_ISL_1254652|2021-02-12
>hCoV-19/Italy/APU-IZSPB-775PT/2021|EPI_ISL_1254656|2021-02-17
>hCoV-19/Italy/APU-IZSPB-795PT/2021|EPI_ISL_1254658|2021-02-18
>hCoV-19/Italy/APU-IZSPB-797PT/2021|EPI_ISL_1254659|2021-02-18
>hCoV-19/Italy/APU-IZSPB-801PT/2021|EPI_ISL_1254660|2021-02-20
>hCoV-19/Italy/APU-IZSPB-802PT/2021|EPI_ISL_1254661|2021-02-20
>hCoV-19/Italy/APU-IZSPB-803PT/2021|EPI_ISL_1254662|2021-02-20
>hCoV-19/Italy/APU-IZSPB-804PT/2021|EPI_ISL_1254663|2021-02-20
>hCoV-19/Italy/APU-IZSPB-805PT/2021|EPI_ISL_1254664|2021-02-20
>hCoV-19/Italy/APU-IZSPB-806PT/2021|EPI_ISL_1254665|2021-02-22
>hCoV-19/Italy/APU-IZSPB-808PT/2021|EPI_ISL_1254667|2021-02-09
>hCoV-19/Italy/APU-IZSPB-809PT/2021|EPI_ISL_1254668|2021-02-17
>hCoV-19/Italy/APU-IZSPB-810PT/2021|EPI_ISL_1254669|2021-02-20
>hCoV-19/Italy/APU-IZSPB-811PT/2021|EPI_ISL_1254670|2021-02-22
>hCoV-19/Italy/APU-IZSPB-817PT/2021|EPI_ISL_1254671|2021-02-23
>hCoV-19/Italy/APU-IZSPB-828PT/2021|EPI_ISL_1254675|2021-02-25
>hCoV-19/Italy/APU-IZSPB-831PT/2021|EPI_ISL_1254676|2021-03-01
>hCoV-19/Italy/APU-IZSPB-834PT/2021|EPI_ISL_1254677|2021-03-01
>hCoV-19/Italy/APU-IZSPB-838PT/2021|EPI_ISL_1254678|2021-03-01
>hCoV-19/Italy/APU-IZSPB-842PT/2021|EPI_ISL_1254679|2021-03-01
>hCoV-19/Italy/APU-IZSPB-848PT/2021|EPI_ISL_1254682|2021-02-25
>hCoV-19/Italy/APU-IZSPB-850PT/2021|EPI_ISL_1254683|2021-03-01
>hCoV-19/Italy/APU-IZSPB-851PT/2021|EPI_ISL_1254684|2021-03-01
>hCoV-19/Italy/APU-IZSPB-852PT/2021|EPI_ISL_1254685|2021-03-01
>hCoV-19/Italy/APU-IZSPB-853PT/2021|EPI_ISL_1254686|2021-03-01
>hCoV-19/Italy/APU-IZSPB-854PT/2021|EPI_ISL_1254687|2021-03-01
>hCoV-19/Italy/APU-IZSPB-858PT/2021|EPI_ISL_1254690|2021-02-20
>hCoV-19/Italy/APU-IZSPB-859PT/2021|EPI_ISL_1254691|2021-02-20
>hCoV-19/Italy/APU-IZSPB-860PT/2021|EPI_ISL_1254692|2021-03-02
>hCoV-19/Italy/APU-IZSPB-879PT/2021|EPI_ISL_1254696|2021-03-03
>hCoV-19/Italy/APU-IZSPB-880PT/2021|EPI_ISL_1254697|2021-03-03
>hCoV-19/Italy/APU-IZSPB-881PT/2021|EPI_ISL_1254698|2021-03-03
>hCoV-19/Italy/APU-IZSPB-883PT/2021|EPI_ISL_1254699|2021-02-26
>hCoV-19/Italy/APU-IZSPB-886PT/2021|EPI_ISL_1254700|2021-02-27
>hCoV-19/Italy/APU-IZSPB-888PT/2021|EPI_ISL_1254702|2021-02-28
>hCoV-19/Italy/APU-IZSPB-889PT/2021|EPI_ISL_1254703|2021-02-28
>hCoV-19/Switzerland/NE-PMI-2104-3407/2021|EPI_ISL_1302804|2021-01-27
>hCoV-19/Switzerland/NE-PMI-2104-4140/2021|EPI_ISL_1302806|2021-01-28
>hCoV-19/Switzerland/NE-PMI-2104-4151/2021|EPI_ISL_1302807|2021-01-28
>hCoV-19/Switzerland/NE-PMI-2105-4339/2021|EPI_ISL_1302821|2021-02-04
>hCoV-19/Switzerland/NE-PMI-2105-5455/2021|EPI_ISL_1302823|2021-02-05
>hCoV-19/Switzerland/NE-PMI-2105-6642/2021|EPI_ISL_1302831|2021-02-06
>hCoV-19/Switzerland/NE-PMI-2105-6649/2021|EPI_ISL_1302832|2021-02-06
>hCoV-19/Switzerland/NE-PMI-2105-6771/2021|EPI_ISL_1302834|2021-02-07
>hCoV-19/Switzerland/NE-PMI-2106-0841/2021|EPI_ISL_1302839|2021-02-08
>hCoV-19/Switzerland/NE-PMI-2106-1321/2021|EPI_ISL_1302843|2021-02-08
>hCoV-19/Switzerland/NE-PMI-2106-2372/2021|EPI_ISL_1302849|2021-02-09
>hCoV-19/Switzerland/NE-PMI-2106-2621/2021|EPI_ISL_1302852|2021-02-09
>hCoV-19/Switzerland/NE-PMI-2106-3464/2021|EPI_ISL_1302854|2021-02-10
>hCoV-19/Switzerland/NE-PMI-2106-3470/2021|EPI_ISL_1302855|2021-02-10
>hCoV-19/Switzerland/NE-PMI-2106-5818/2021|EPI_ISL_1302863|2021-02-12
>hCoV-19/Switzerland/NE-PMI-2106-6957/2021|EPI_ISL_1302864|2021-02-13
>hCoV-19/Switzerland/NE-PMI-2106-6981/2021|EPI_ISL_1302865|2021-02-13
>hCoV-19/Switzerland/NE-PMI-2106-6996/2021|EPI_ISL_1302866|2021-02-13
>hCoV-19/Switzerland/NE-PMI-2107-5170/2021|EPI_ISL_1302869|2021-02-18
>hCoV-19/Switzerland/NE-PMI-2107-6107/2021|EPI_ISL_1302872|2021-02-19
>hCoV-19/Switzerland/NE-PMI-2107-6867/2021|EPI_ISL_1302873|2021-02-20
>hCoV-19/Switzerland/NE-PMI-2107-7180/2021|EPI_ISL_1302875|2021-02-20
>hCoV-19/Switzerland/NE-PMI-2107-7287/2021|EPI_ISL_1302876|2021-02-20
>hCoV-19/Switzerland/NE-PMI-2107-7325/2021|EPI_ISL_1302877|2021-02-21
>hCoV-19/Switzerland/NE-PMI-2107-7374/2021|EPI_ISL_1302878|2021-02-21
>hCoV-19/Switzerland/NE-PMI-2108-0498/2021|EPI_ISL_1302881|2021-02-21
>hCoV-19/Switzerland/NE-PMI-2108-0504/2021|EPI_ISL_1302882|2021-02-21
>hCoV-19/Switzerland/NE-PMI-2108-0505/2021|EPI_ISL_1302883|2021-02-21
>hCoV-19/Switzerland/NE-PMI-2108-0805/2021|EPI_ISL_1302890|2021-02-22
>hCoV-19/Switzerland/NE-PMI-2108-0881/2021|EPI_ISL_1302891|2021-02-22
>hCoV-19/Switzerland/NE-PMI-2108-1208/2021|EPI_ISL_1302896|2021-02-22
>hCoV-19/Italy/APU-IZSPB-933PT/2021|EPI_ISL_1391020|2021-03-13
>hCoV-19/Italy/APU-IZSPB-934PT/2021|EPI_ISL_1391021|2021-03-09
>hCoV-19/Italy/APU-IZSPB-935PT/2021|EPI_ISL_1391022|2021-03-18
>hCoV-19/Italy/APU-IZSPB-936PT/2021|EPI_ISL_1391023|2021-03-08
>hCoV-19/Italy/APU-IZSPB-938PT/2021|EPI_ISL_1391025|2021-03-18
>hCoV-19/Italy/APU-IZSPB-939PT/2021|EPI_ISL_1391026|2021-03-18
>hCoV-19/Italy/APU-IZSPB-941PT/2021|EPI_ISL_1391028|2021-03-18
>hCoV-19/Italy/APU-IZSPB-945PT/2021|EPI_ISL_1391029|2021-03-19
>hCoV-19/Italy/APU-IZSPB-946PT/2021|EPI_ISL_1391030|2021-03-19
>hCoV-19/Italy/APU-IZSPB-947PT/2021|EPI_ISL_1391031|2021-03-19
>hCoV-19/Italy/APU-IZSPB-948PT/2021|EPI_ISL_1391032|2021-03-19
>hCoV-19/Italy/APU-IZSPB-949PT/2021|EPI_ISL_1391033|2021-03-19
>hCoV-19/Italy/APU-IZSPB-950PT/2021|EPI_ISL_1391034|2021-03-19
>hCoV-19/Italy/APU-IZSPB-951PT/2021|EPI_ISL_1391035|2021-03-19
>hCoV-19/Italy/APU-IZSPB-952PT/2021|EPI_ISL_1391036|2021-03-19
>hCoV-19/Italy/APU-IZSPB-953PT/2021|EPI_ISL_1391037|2021-03-19
>hCoV-19/Italy/APU-IZSPB-957PT/2021|EPI_ISL_1391041|2021-03-18
>hCoV-19/Italy/APU-IZSPB-958PT/2021|EPI_ISL_1391042|2021-03-18
>hCoV-19/Italy/APU-IZSPB-961PT/2021|EPI_ISL_1391044|2021-03-18
>hCoV-19/Italy/APU-IZSPB-962PT/2021|EPI_ISL_1391045|2021-03-18
>hCoV-19/Italy/APU-IZSPB-963PT/2021|EPI_ISL_1391046|2021-03-18
>hCoV-19/Italy/APU-IZSPB-964PT/2021|EPI_ISL_1391047|2021-03-18
>hCoV-19/Italy/APU-IZSPB-965PT/2021|EPI_ISL_1391048|2021-03-18
>hCoV-19/Italy/APU-IZSPB-966PT/2021|EPI_ISL_1391049|2021-03-18
>hCoV-19/Bulgaria/21BG-EU_000664_Pl7/2021|EPI_ISL_1401150|2021-02-26
>hCoV-19/Bulgaria/21BG-EU_000666_Pl7/2021|EPI_ISL_1401151|2021-02-26
>hCoV-19/Bulgaria/21BG-EU_000667_Pl7/2021|EPI_ISL_1401152|2021-02-26
>hCoV-19/Bulgaria/21BG-EU_000669_Pl7/2021|EPI_ISL_1401153|2021-02-26
>hCoV-19/Bulgaria/21BG-EU_000670_Pl7/2021|EPI_ISL_1401154|2021-02-26
>hCoV-19/Bulgaria/21BG-EU_000671_Pl7/2021|EPI_ISL_1401155|2021-02-27
>hCoV-19/Bulgaria/21BG-EU_000672_Pl7/2021|EPI_ISL_1401156|2021-02-26
>hCoV-19/Bulgaria/21BG-EU_000673_Pl7/2021|EPI_ISL_1401157|2021-02-26
>hCoV-19/Bulgaria/21BG-EU_000674_Pl7/2021|EPI_ISL_1401158|2021-02-28
>hCoV-19/Bulgaria/21BG-EU_000675_Pl7/2021|EPI_ISL_1401159|2021-02-28
>hCoV-19/Bulgaria/21BG-EU_000677_Pl7/2021|EPI_ISL_1401161|2021-02-28
>hCoV-19/Bulgaria/21BG-EU_000678_Pl7/2021|EPI_ISL_1401162|2021-02-28
>hCoV-19/Bulgaria/21BG-EU_000679_Pl7/2021|EPI_ISL_1401163|2021-02-28
>hCoV-19/Bulgaria/21BG-EU_000680_Pl7/2021|EPI_ISL_1401164|2021-02-28
>hCoV-19/Bulgaria/21BG-EU_000681_Pl7/2021|EPI_ISL_1401165|2021-02-26
>hCoV-19/Bulgaria/21BG-EU_000682_Pl7/2021|EPI_ISL_1401166|2021-02-26
>hCoV-19/Bulgaria/21BG-EU_000683_Pl7/2021|EPI_ISL_1401167|2021-03-04
>hCoV-19/Bulgaria/21BG-EU_000684_Pl7/2021|EPI_ISL_1401168|2021-02-28
>hCoV-19/Bulgaria/21BG-EU_000686_Pl7/2021|EPI_ISL_1401169|2021-02-27
>hCoV-19/Bulgaria/21BG-EU_000687_Pl7/2021|EPI_ISL_1401170|2021-02-27
>hCoV-19/Bulgaria/21BG-EU_000688_Pl7/2021|EPI_ISL_1401171|2021-02-27
>hCoV-19/Bulgaria/21BG-EU_000689_Pl7/2021|EPI_ISL_1401172|2021-02-27
>hCoV-19/Bulgaria/21BG-EU_000690_Pl7/2021|EPI_ISL_1401173|2021-02-27
>hCoV-19/Bulgaria/21BG-EU_000691_Pl7/2021|EPI_ISL_1401174|2021-03-01
>hCoV-19/Bulgaria/21BG-EU_000692_Pl7/2021|EPI_ISL_1401175|2021-03-01
>hCoV-19/Bulgaria/21BG-EU_000693_Pl7/2021|EPI_ISL_1401176|2021-03-01
>hCoV-19/Bulgaria/21BG-EU_000694_Pl7/2021|EPI_ISL_1401177|2021-03-01
>hCoV-19/Bulgaria/21BG-EU_000695_Pl7/2021|EPI_ISL_1401178|2021-03-01
>hCoV-19/Bulgaria/21BG-EU_000696_Pl7/2021|EPI_ISL_1401179|2021-03-01
>hCoV-19/Bulgaria/21BG-EU_000697_Pl7/2021|EPI_ISL_1401180|2021-03-01
>hCoV-19/Bulgaria/21BG-EU_000699_Pl7/2021|EPI_ISL_1401182|2021-03-01
>hCoV-19/Bulgaria/21BG-EU_000700_Pl7/2021|EPI_ISL_1401183|2021-03-01
>hCoV-19/Bulgaria/21BG-EU_000701_Pl7/2021|EPI_ISL_1401184|2021-03-01
>hCoV-19/Bulgaria/21BG-EU_000702_Pl7/2021|EPI_ISL_1401185|2021-03-01
>hCoV-19/Bulgaria/21BG-EU_000703_Pl7/2021|EPI_ISL_1401186|2021-03-01
>hCoV-19/Bulgaria/21BG-EU_000704_Pl7/2021|EPI_ISL_1401187|2021-03-01
>hCoV-19/Bulgaria/21BG-EU_000705_Pl7/2021|EPI_ISL_1401188|2021-02-28
>hCoV-19/Bulgaria/21BG-EU_000706_Pl7/2021|EPI_ISL_1401189|2021-02-28
>hCoV-19/Bulgaria/21BG-EU_000707_Pl8/2021|EPI_ISL_1401190|2021-03-01
>hCoV-19/Bulgaria/21BG-EU_000708_Pl8/2021|EPI_ISL_1401191|2021-03-01
>hCoV-19/Bulgaria/21BG-EU_000709_Pl8/2021|EPI_ISL_1401192|2021-03-01
>hCoV-19/Bulgaria/21BG-EU_000714_Pl8/2021|EPI_ISL_1401197|2021-03-01
>hCoV-19/Bulgaria/21BG-EU_000717_Pl8/2021|EPI_ISL_1401200|2021-03-01
>hCoV-19/Bulgaria/21BG-EU_000719_Pl8/2021|EPI_ISL_1401202|2021-03-01
>hCoV-19/Bulgaria/21BG-EU_000720_Pl8/2021|EPI_ISL_1401203|2021-03-01
>hCoV-19/Bulgaria/21BG-EU_000721_Pl8/2021|EPI_ISL_1401204|2021-03-01
>hCoV-19/Bulgaria/21BG-EU_000722_Pl8/2021|EPI_ISL_1401205|2021-03-01
>hCoV-19/Bulgaria/21BG-EU_000723_Pl8/2021|EPI_ISL_1401206|2021-03-01
>hCoV-19/Bulgaria/21BG-EU_000724_Pl8/2021|EPI_ISL_1401207|2021-03-01
>hCoV-19/Bulgaria/21BG-EU_000726_Pl8/2021|EPI_ISL_1401209|2021-02-28
>hCoV-19/Bulgaria/21BG-EU_000727_Pl8/2021|EPI_ISL_1401210|2021-03-01
>hCoV-19/Bulgaria/21BG-EU_000728_Pl8/2021|EPI_ISL_1401211|2021-03-01
>hCoV-19/Bulgaria/21BG-EU_000729_Pl8/2021|EPI_ISL_1401212|2021-03-01
>hCoV-19/Bulgaria/21BG-EU_000730_Pl8/2021|EPI_ISL_1401213|2021-03-02
>hCoV-19/Bulgaria/21BG-EU_000731_Pl8/2021|EPI_ISL_1401214|2021-03-02
>hCoV-19/Bulgaria/21BG-EU_000732_Pl8/2021|EPI_ISL_1401215|2021-03-02
>hCoV-19/Bulgaria/21BG-EU_000733_Pl8/2021|EPI_ISL_1401216|2021-03-02
>hCoV-19/Bulgaria/21BG-EU_000734_Pl8/2021|EPI_ISL_1401217|2021-03-02
>hCoV-19/Bulgaria/21BG-EU_000735_Pl8/2021|EPI_ISL_1401218|2021-03-04
>hCoV-19/Bulgaria/21BG-EU_000737_Pl8/2021|EPI_ISL_1401220|2021-03-01
>hCoV-19/Bulgaria/21BG-EU_000738_Pl8/2021|EPI_ISL_1401221|2021-03-01
>hCoV-19/Bulgaria/21BG-EU_000739_Pl8/2021|EPI_ISL_1401222|2021-03-01
>hCoV-19/Bulgaria/21BG-EU_000740_Pl8/2021|EPI_ISL_1401223|2021-03-01
>hCoV-19/Bulgaria/21BG-EU_000741_Pl8/2021|EPI_ISL_1401224|2021-03-01
>hCoV-19/Bulgaria/21BG-EU_000742_Pl8/2021|EPI_ISL_1401225|2021-03-01
>hCoV-19/Bulgaria/21BG-EU_000743_Pl8/2021|EPI_ISL_1401226|2021-03-01
>hCoV-19/Bulgaria/21BG-EU_000744_Pl8/2021|EPI_ISL_1401227|2021-03-01
>hCoV-19/Bulgaria/21BG-EU_000745_Pl8/2021|EPI_ISL_1401228|2021-03-01
>hCoV-19/Bulgaria/21BG-EU_000746_Pl8/2021|EPI_ISL_1401229|2021-03-01
>hCoV-19/Bulgaria/21BG-EU_000748_Pl8/2021|EPI_ISL_1401231|2021-03-01
>hCoV-19/Bulgaria/21BG-EU_000749_Pl8/2021|EPI_ISL_1401232|2021-03-02
>hCoV-19/Bulgaria/21BG-EU_000754_Pl8/2021|EPI_ISL_1401237|2021-03-01
>hCoV-19/Bulgaria/21BG-EU_000755_Pl8/2021|EPI_ISL_1401238|2021-03-01
>hCoV-19/Bulgaria/21BG-EU_000757_Pl8/2021|EPI_ISL_1401240|2021-03-01
>hCoV-19/Bulgaria/21BG-EU_000758_Pl8/2021|EPI_ISL_1401241|2021-03-02
>hCoV-19/Bulgaria/21BG-EU_000760_Pl8/2021|EPI_ISL_1401242|2021-03-02
>hCoV-19/Bulgaria/21BG-EU_000761_Pl8/2021|EPI_ISL_1401243|2021-03-02
>hCoV-19/Bulgaria/21BG-EU_000762_Pl8/2021|EPI_ISL_1401244|2021-03-02
>hCoV-19/Bulgaria/21BG-EU_000763_Pl8/2021|EPI_ISL_1401245|2021-03-02
>hCoV-19/Bulgaria/21BG-EU_000764_Pl8/2021|EPI_ISL_1401246|2021-03-03
>hCoV-19/Bulgaria/21BG-EU_000765_Pl8/2021|EPI_ISL_1401247|2021-03-03
>hCoV-19/Bulgaria/21BG-EU_000766_Pl8/2021|EPI_ISL_1401248|2021-03-03
>hCoV-19/Bulgaria/21BG-EU_000767_Pl8/2021|EPI_ISL_1401249|2021-03-03
>hCoV-19/Bulgaria/21BG-EU_000779_Pl8/2021|EPI_ISL_1401261|2021-03-02
>hCoV-19/Bulgaria/21BG-EU_000781_Pl8/2021|EPI_ISL_1401262|2021-03-02
>hCoV-19/Bulgaria/21BG-EU_000782_Pl8/2021|EPI_ISL_1401263|2021-03-02
>hCoV-19/Bulgaria/21BG-EU_000783_Pl8/2021|EPI_ISL_1401264|2021-03-04
>hCoV-19/Bulgaria/21BG-EU_000784_Pl8/2021|EPI_ISL_1401265|2021-03-04
>hCoV-19/Bulgaria/21BG-EU_000788_Pl8/2021|EPI_ISL_1401269|2021-03-03
>hCoV-19/France/IDF-IPP06786/2021|EPI_ISL_1463480|2021-03-15
>hCoV-19/France/IDF-IPP06789/2021|EPI_ISL_1463481|2021-03-15
>hCoV-19/France/IDF-IPP06790/2021|EPI_ISL_1463482|2021-03-15
>hCoV-19/France/IDF-IPP06791/2021|EPI_ISL_1463483|2021-03-15
>hCoV-19/France/IDF-IPP06793/2021|EPI_ISL_1463484|2021-03-15
>hCoV-19/France/IDF-IPP06795/2021|EPI_ISL_1463485|2021-03-15
>hCoV-19/France/IDF-IPP06801/2021|EPI_ISL_1463486|2021-03-15
>hCoV-19/France/IDF-IPP06803/2021|EPI_ISL_1463487|2021-03-15
>hCoV-19/France/IDF-IPP06804/2021|EPI_ISL_1463488|2021-03-15
>hCoV-19/Canada/NB-NML-17924/2021|EPI_ISL_1588100|2021-03-04
>hCoV-19/Canada/NB-NML-17925/2021|EPI_ISL_1588101|2021-03-03
>hCoV-19/Canada/NB-NML-17928/2021|EPI_ISL_1588106|2021-03-04
>hCoV-19/Canada/NB-NML-20882/2021|EPI_ISL_1588113|2021-03-07
>hCoV-19/Canada/NB-NML-20886/2021|EPI_ISL_1588119|2021-03-12
>hCoV-19/Canada/NB-NML-20887/2021|EPI_ISL_1588120|2021-03-12
>hCoV-19/Canada/NB-NML-21238/2021|EPI_ISL_1588125|2021-03-13
>hCoV-19/Canada/NB-NML-21239/2021|EPI_ISL_1588126|2021-03-14
>hCoV-19/Canada/NB-NML-24686/2021|EPI_ISL_1588185|2021-03-23
>hCoV-19/Canada/NB-NML-24690/2021|EPI_ISL_1588186|2021-03-24
>hCoV-19/Canada/NB-NML-24692/2021|EPI_ISL_1588189|2021-03-24
>hCoV-19/Mexico/CHH-InDRE_F12155_S1187/2021|EPI_ISL_1626794|2021-03-12
>hCoV-19/Mexico/CHH-InDRE_F12156_S1188/2021|EPI_ISL_1626795|2021-03-15
>hCoV-19/Mexico/CHH-InDRE_F12158_S1189/2021|EPI_ISL_1626796|2021-03-17
>hCoV-19/Mexico/CHH-InDRE_F12160_S1190/2021|EPI_ISL_1626797|2021-03-17
>hCoV-19/Mexico/CHH-InDRE_F12161_S1191/2021|EPI_ISL_1626798|2021-03-17
>hCoV-19/Mexico/CHH-InDRE_F12165_S1192/2021|EPI_ISL_1626799|2021-03-17
>hCoV-19/Hungary/UD-P66/2021|EPI_ISL_826269|2021-01-07
>hCoV-19/France/CVL-IPP11331/2020|EPI_ISL_832169|2020-12-22
>hCoV-19/France/CVL-IPP11332/2020|EPI_ISL_832170|2020-12-13
>hCoV-19/France/HDF-IPP11341/2020|EPI_ISL_832176|2020-12-26
>hCoV-19/France/HDF-IPP11342/2020|EPI_ISL_832177|2020-12-26
>hCoV-19/France/Bre-IPP11367/2020|EPI_ISL_832194|2020-12-23
>hCoV-19/France/Bre-IPP11368/2020|EPI_ISL_832195|2020-12-23
>hCoV-19/France/NO-CERBAHC-20211020-06/2021|EPI_ISL_871789|2021-01-07
>hCoV-19/France/IDF-IPP11324/2020|EPI_ISL_941270|2020-12-24
>hCoV-19/France/un-HMN-21022210047/2021|EPI_ISL_1085267|2021-02-21
>hCoV-19/France/un-HMN-21022210060/2021|EPI_ISL_1085268|2021-02-21
>hCoV-19/France/un-HMN-21022200009/2021|EPI_ISL_1085269|2021-02-20
>hCoV-19/France/IDF-IPP04060/2021|EPI_ISL_1110904|2021-02-16
>hCoV-19/France/IDF-IPP04067/2021|EPI_ISL_1110905|2021-02-16
>hCoV-19/France/IDF-IPP04076/2021|EPI_ISL_1110906|2021-02-16
>hCoV-19/France/IDF-IPP04096/2021|EPI_ISL_1110908|2021-02-15
>hCoV-19/France/IDF-IPP04103/2021|EPI_ISL_1110909|2021-02-15
>hCoV-19/France/IDF-IPP04125/2021|EPI_ISL_1110915|2021-02-16
>hCoV-19/France/BRE-IPP04181/2021|EPI_ISL_1110916|2021-02-16
>hCoV-19/France/IDF-IPP04185/2021|EPI_ISL_1110917|2021-02-15
>hCoV-19/France/HDF-IPP04214/2021|EPI_ISL_1110918|2021-02-16
>hCoV-19/France/HDF-IPP04215/2021|EPI_ISL_1110919|2021-02-16
>hCoV-19/France/HDF-IPP04219/2021|EPI_ISL_1110920|2021-02-16
>hCoV-19/France/HDF-IPP04216/2021|EPI_ISL_1110921|2021-02-16
>hCoV-19/France/HDF-IPP04208/2021|EPI_ISL_1110922|2021-02-16
>hCoV-19/France/IDF-IPP04152/2021|EPI_ISL_1110924|2021-02-16
>hCoV-19/France/IDF-IPP04153/2021|EPI_ISL_1110925|2021-02-16
>hCoV-19/France/IDF-IPP04155/2021|EPI_ISL_1110926|2021-02-16
>hCoV-19/France/BRE-IPP04178/2021|EPI_ISL_1110927|2021-02-16
>hCoV-19/France/BRE-IPP04183/2021|EPI_ISL_1110928|2021-02-16
>hCoV-19/France/BRE-IPP03990/2021|EPI_ISL_1110929|2021-01-24
>hCoV-19/France/BRE-IPP03994/2021|EPI_ISL_1110930|2021-01-25
>hCoV-19/France/BRE-IPP04001/2021|EPI_ISL_1110931|2021-01-28
>hCoV-19/France/BRE-IPP04045/2021|EPI_ISL_1110932|2021-02-14
>hCoV-19/France/IDF-IPP04068/2021|EPI_ISL_1110933|2021-02-16
>hCoV-19/France/IDF-IPP04069/2021|EPI_ISL_1110934|2021-02-16
>hCoV-19/France/IDF-IPP04070/2021|EPI_ISL_1110935|2021-02-16
>hCoV-19/France/IDF-IPP04079/2021|EPI_ISL_1110936|2021-02-16
>hCoV-19/France/IDF-IPP04087/2021|EPI_ISL_1110937|2021-02-15
>hCoV-19/France/IDF-IPP04089/2021|EPI_ISL_1110938|2021-02-15
>hCoV-19/France/IDF-IPP04090/2021|EPI_ISL_1110939|2021-02-15
>hCoV-19/France/IDF-IPP04093/2021|EPI_ISL_1110940|2021-02-15
>hCoV-19/France/IDF-IPP04094/2021|EPI_ISL_1110941|2021-02-15
>hCoV-19/France/IDF-IPP04098/2021|EPI_ISL_1110942|2021-02-15
>hCoV-19/France/IDF-IPP04099/2021|EPI_ISL_1110943|2021-02-15
>hCoV-19/France/IDF-IPP04100/2021|EPI_ISL_1110944|2021-02-15
>hCoV-19/France/IDF-IPP04101/2021|EPI_ISL_1110945|2021-02-15
>hCoV-19/France/IDF-IPP04110/2021|EPI_ISL_1110946|2021-02-15
>hCoV-19/France/IDF-IPP04111/2021|EPI_ISL_1110947|2021-02-15
>hCoV-19/France/IDF-IPP04112/2021|EPI_ISL_1110948|2021-02-15
>hCoV-19/France/IDF-IPP04118/2021|EPI_ISL_1110949|2021-02-15
>hCoV-19/France/IDF-IPP04120/2021|EPI_ISL_1110950|2021-02-15
>hCoV-19/France/IDF-IPP04128/2021|EPI_ISL_1110951|2021-02-16
>hCoV-19/France/HDF-IPP04209/2021|EPI_ISL_1110953|2021-02-16
>hCoV-19/France/HDF-IPP04217/2021|EPI_ISL_1110954|2021-02-16
>hCoV-19/USA/ID-IBL-710572/2021|EPI_ISL_1164787|2021-02-08
>hCoV-19/Italy/MOL-IZSGC-89759_1_73/2021|EPI_ISL_1171700|2021-02-12
>hCoV-19/Italy/MOL-IZSGC-89759_1_78/2021|EPI_ISL_1171701|2021-02-12
>hCoV-19/USA/TX-BSWTemple-KE06302/2021|EPI_ISL_1171707|2021-03-02
>hCoV-19/USA/TX-BSWTemple-GR00798/2021|EPI_ISL_1171711|2021-02-28
>hCoV-19/Austria/CeMM4438/2021|EPI_ISL_1209294|2021-02-24
>hCoV-19/Austria/CeMM4439/2021|EPI_ISL_1209295|2021-02-24
>hCoV-19/Austria/CeMM4440/2021|EPI_ISL_1209296|2021-02-24
>hCoV-19/Austria/CeMM4441/2021|EPI_ISL_1209297|2021-02-24
>hCoV-19/Austria/CeMM4442/2021|EPI_ISL_1209298|2021-02-24
>hCoV-19/Italy/UMB-IZSGC-70799_1_41/2021|EPI_ISL_1212700|2021-02-03
>hCoV-19/USA/NY-NYCPHL-003749/2021|EPI_ISL_1261811|2021-03-02
>hCoV-19/Romania/1484NEAUc/2021|EPI_ISL_1265368|2021-03-08
>hCoV-19/Romania/2411MAMIb/2021|EPI_ISL_1265372|2021-03-08
>hCoV-19/Switzerland/NE-PMI-2104-5896/2021|EPI_ISL_1302816|2021-01-30
>hCoV-19/Switzerland/NE-PMI-2104-5911/2021|EPI_ISL_1302817|2021-01-30
>hCoV-19/Switzerland/NE-PMI-2104-6276/2021|EPI_ISL_1302818|2021-01-30
>hCoV-19/Italy/UMB-IZSGC-149306-1-74/2021|EPI_ISL_1336179|2021-03-09
>hCoV-19/Bulgaria/21BG-EU_000768_Pl8/2021|EPI_ISL_1401250|2021-03-03
>hCoV-19/Bulgaria/21BG-EU_000769_Pl8/2021|EPI_ISL_1401251|2021-03-03
>hCoV-19/Bulgaria/21BG-EU_000771_Pl8/2021|EPI_ISL_1401253|2021-03-02
>hCoV-19/Bulgaria/21BG-EU_000772_Pl8/2021|EPI_ISL_1401254|2021-03-02
>hCoV-19/Bulgaria/21BG-EU_000773_Pl8/2021|EPI_ISL_1401255|2021-03-03
>hCoV-19/Bulgaria/21BG-EU_000774_Pl8/2021|EPI_ISL_1401256|2021-03-03
>hCoV-19/Bulgaria/21BG-EU_000775_Pl8/2021|EPI_ISL_1401257|2021-03-03
>hCoV-19/Bulgaria/21BG-EU_000776_Pl8/2021|EPI_ISL_1401258|2021-03-02
>hCoV-19/Bulgaria/21BG-EU_000777_Pl8/2021|EPI_ISL_1401259|2021-03-02
>hCoV-19/Bulgaria/21BG-EU_000785_Pl8/2021|EPI_ISL_1401266|2021-03-04
>hCoV-19/Bulgaria/21BG-EU_000786_Pl8/2021|EPI_ISL_1401267|2021-03-04
>hCoV-19/Bulgaria/21BG-EU_000787_Pl8/2021|EPI_ISL_1401268|2021-03-02
>hCoV-19/Bulgaria/21BG-EU_000789_Pl8/2021|EPI_ISL_1401270|2021-03-03
>hCoV-19/Bulgaria/21BG-EU_000790_Pl8/2021|EPI_ISL_1401271|2021-03-03
>hCoV-19/Bulgaria/21BG-EU_000791_Pl8/2021|EPI_ISL_1401272|2021-03-04
>hCoV-19/Bulgaria/21BG-EU_000792_Pl8/2021|EPI_ISL_1401273|2021-03-03
>hCoV-19/Bulgaria/21BG-EU_000793_Pl8/2021|EPI_ISL_1401274|2021-03-03
>hCoV-19/Bulgaria/21BG-EU_000795_Pl8/2021|EPI_ISL_1401276|2021-03-04
>hCoV-19/Bulgaria/21BG-EU_000796_Pl8/2021|EPI_ISL_1401277|2021-03-04
>hCoV-19/Bulgaria/21BG-EU_000797_Pl8/2021|EPI_ISL_1401278|2021-03-04
>hCoV-19/Bulgaria/21BG-EU_000798_Pl8/2021|EPI_ISL_1401279|2021-03-04
>hCoV-19/Bulgaria/21BG-EU_000799_Pl8/2021|EPI_ISL_1401280|2021-03-04
>hCoV-19/Bulgaria/21BG-EU_000800_Pl8/2021|EPI_ISL_1401281|2021-03-04
>hCoV-19/Bulgaria/21BG-EU_000801_Pl9/2021|EPI_ISL_1401282|2021-02-13
>hCoV-19/Bulgaria/21BG-EU_000802_Pl9/2021|EPI_ISL_1401283|2021-02-13
>hCoV-19/Bulgaria/21BG-EU_000803_Pl9/2021|EPI_ISL_1401284|2021-02-13
>hCoV-19/Bulgaria/21BG-EU_000804_Pl9/2021|EPI_ISL_1401285|2021-02-13
>hCoV-19/Bulgaria/21BG-EU_000806_Pl9/2021|EPI_ISL_1401287|2021-02-13
>hCoV-19/Bulgaria/21BG-EU_000807_Pl9/2021|EPI_ISL_1401288|2021-02-16
>hCoV-19/Bulgaria/21BG-EU_000808_Pl9/2021|EPI_ISL_1401289|2021-02-16
>hCoV-19/Bulgaria/21BG-EU_000809_Pl9/2021|EPI_ISL_1401290|2021-02-16
>hCoV-19/Bulgaria/21BG-EU_000810_Pl9/2021|EPI_ISL_1401291|2021-02-17
>hCoV-19/Bulgaria/21BG-EU_000811_Pl9/2021|EPI_ISL_1401292|2021-02-17
>hCoV-19/Bulgaria/21BG-EU_000812_Pl9/2021|EPI_ISL_1401293|2021-02-17
>hCoV-19/Bulgaria/21BG-EU_000814_Pl9/2021|EPI_ISL_1401294|2021-02-18
>hCoV-19/Bulgaria/21BG-EU_000815_Pl9/2021|EPI_ISL_1401295|2021-03-06
>hCoV-19/Bulgaria/21BG-EU_000816_Pl9/2021|EPI_ISL_1401296|2021-03-06
>hCoV-19/Bulgaria/21BG-EU_000817_Pl9/2021|EPI_ISL_1401297|2021-03-06
>hCoV-19/Bulgaria/21BG-EU_000818_Pl9/2021|EPI_ISL_1401298|2021-03-06
>hCoV-19/Bulgaria/21BG-EU_000819_Pl9/2021|EPI_ISL_1401299|2021-03-06
>hCoV-19/Indonesia/JB-NIHRD-WGS01437/2021|EPI_ISL_1415898|2021-02-17
>hCoV-19/France/IDF-IPP06891/2021|EPI_ISL_1463531|2021-03-16
>hCoV-19/France/IDF-IPP06893/2021|EPI_ISL_1463532|2021-03-16
>hCoV-19/France/IDF-IPP06896/2021|EPI_ISL_1463533|2021-03-16
>hCoV-19/France/IDF-IPP06899/2021|EPI_ISL_1463534|2021-03-16
>hCoV-19/France/IDF-IPP06901/2021|EPI_ISL_1463535|2021-03-16
>hCoV-19/France/IDF-IPP06902/2021|EPI_ISL_1463536|2021-03-16
>hCoV-19/France/IDF-IPP06910/2021|EPI_ISL_1463537|2021-03-16
>hCoV-19/France/IDF-IPP06914/2021|EPI_ISL_1463538|2021-03-16
>hCoV-19/France/IDF-IPP06916/2021|EPI_ISL_1463539|2021-03-16
>hCoV-19/France/BRE-IPP06923/2021|EPI_ISL_1463540|2021-03-16
>hCoV-19/Italy/UMB-IZSGC-179786.1.10/2021|EPI_ISL_1499474|2021-03-15
>hCoV-19/Italy/UMB-IZSGC-179786.1.13/2021|EPI_ISL_1499477|2021-03-15
>hCoV-19/Italy/UMB-IZSGC-179786.1.14/2021|EPI_ISL_1499478|2021-03-16
>hCoV-19/Italy/UMB-IZSGC-179786.1.15/2021|EPI_ISL_1499479|2021-03-16
>hCoV-19/Italy/UMB-IZSGC-179786.1.16/2021|EPI_ISL_1499480|2021-03-16
>hCoV-19/Italy/UMB-IZSGC-179786.1.17/2021|EPI_ISL_1499481|2021-03-16
>hCoV-19/Italy/UMB-IZSGC-179786.1.2/2021|EPI_ISL_1499484|2021-03-15
>hCoV-19/Italy/UMB-IZSGC-179786.1.20/2021|EPI_ISL_1499485|2021-03-17
>hCoV-19/Italy/UMB-IZSGC-179786.1.21/2021|EPI_ISL_1499486|2021-03-17
>hCoV-19/Italy/UMB-IZSGC-179786.1.22/2021|EPI_ISL_1499487|2021-03-17
>hCoV-19/Italy/UMB-IZSGC-179786.1.28/2021|EPI_ISL_1499493|2021-03-17
>hCoV-19/Italy/UMB-IZSGC-179786.1.29/2021|EPI_ISL_1499494|2021-03-19
>hCoV-19/Italy/UMB-IZSGC-179786.1.3/2021|EPI_ISL_1499495|2021-03-15
>hCoV-19/Italy/UMB-IZSGC-179786.1.30/2021|EPI_ISL_1499496|2021-03-19
>hCoV-19/Italy/UMB-IZSGC-179786.1.31/2021|EPI_ISL_1499497|2021-03-19
>hCoV-19/Italy/UMB-IZSGC-179786.1.32/2021|EPI_ISL_1499498|2021-03-20
>hCoV-19/Italy/UMB-IZSGC-179786.1.4/2021|EPI_ISL_1499499|2021-03-15
>hCoV-19/Italy/UMB-IZSGC-179786.1.9/2021|EPI_ISL_1499502|2021-03-16
>hCoV-19/Italy/UMB-IZSGC-179786/2021|EPI_ISL_1499503|2021-03-15
>hCoV-19/France/IDF-IPP05463/2021|EPI_ISL_1554890|2021-03-15
>hCoV-19/France/IDF-IPP05467/2021|EPI_ISL_1554893|2021-03-15
>hCoV-19/France/IDF-IPP05468/2021|EPI_ISL_1554894|2021-03-15
>hCoV-19/France/IDF-IPP05469/2021|EPI_ISL_1554895|2021-03-15
>hCoV-19/France/IDF-IPP05470/2021|EPI_ISL_1554896|2021-03-15
>hCoV-19/France/IDF-IPP05472/2021|EPI_ISL_1554897|2021-03-15
>hCoV-19/France/IDF-IPP05498/2021|EPI_ISL_1554898|2021-03-13
>hCoV-19/Canada/NB-NML-24703/2021|EPI_ISL_1588204|2021-03-25
>hCoV-19/Canada/NB-NML-24722/2021|EPI_ISL_1588230|2021-03-26
>hCoV-19/Canada/NB-NML-24723/2021|EPI_ISL_1588231|2021-03-27
>hCoV-19/Canada/NB-NML-30074/2021|EPI_ISL_1588265|2021-03-28
>hCoV-19/Canada/NB-NML-30075/2021|EPI_ISL_1588267|2021-03-28
>hCoV-19/Canada/NB-NML-30082/2021|EPI_ISL_1588278|2021-03-29
>hCoV-19/Canada/NB-NML-30084/2021|EPI_ISL_1588281|2021-03-29
>hCoV-19/Canada/NB-NML-30085/2021|EPI_ISL_1588282|2021-03-29
>hCoV-19/Canada/NB-NML-30086/2021|EPI_ISL_1588284|2021-03-29
>hCoV-19/Canada/NB-NML-30087/2021|EPI_ISL_1588285|2021-03-29
>hCoV-19/Italy/ABR-IZSGC-178947/2021|EPI_ISL_1607968|2021-03-24
>hCoV-19/Italy/ABR-IZSGC-180572/2021|EPI_ISL_1607969|2021-03-25
>hCoV-19/Italy/ABR-IZSGC-181079/2021|EPI_ISL_1607970|2021-03-25
>hCoV-19/Italy/ABR-IZSGC-185584/2021|EPI_ISL_1607971|2021-03-27
>hCoV-19/Italy/ABR-IZSGC-185589/2021|EPI_ISL_1607972|2021-03-27
>hCoV-19/Italy/ABR-IZSGC-185631/2021|EPI_ISL_1607973|2021-03-26
>hCoV-19/Italy/ABR-IZSGC-185823/2021|EPI_ISL_1607974|2021-03-27
>hCoV-19/Italy/ABR-IZSGC-185924/2021|EPI_ISL_1607975|2021-03-27
>hCoV-19/Italy/ABR-IZSGC-185980/2021|EPI_ISL_1607976|2021-03-27
>hCoV-19/Italy/ABR-IZSGC-186758/2021|EPI_ISL_1607977|2021-03-29
>hCoV-19/Italy/ABR-IZSGC-187694/2021|EPI_ISL_1607978|2021-03-29
>hCoV-19/Italy/ABR-IZSGC-188121/2021|EPI_ISL_1607979|2021-03-28
>hCoV-19/Italy/ABR-IZSGC-191988/2021|EPI_ISL_1607980|2021-03-31
>hCoV-19/Italy/ABR-IZSGC-193259/2021|EPI_ISL_1607981|2021-03-31
>hCoV-19/Mexico/CHH-InDRE_F12168_S1193/2021|EPI_ISL_1626800|2021-03-17
>hCoV-19/Mexico/CHH-InDRE_F12169_S1194/2021|EPI_ISL_1626801|2021-03-17
>hCoV-19/Mexico/YUC-InDRE_F12194_S1195/2021|EPI_ISL_1626802|2021-03-22
>hCoV-19/Mexico/CHH-InDRE_F12356_S1196/2021|EPI_ISL_1626803|2021-03-22
>hCoV-19/Mexico/CHH-InDRE_F12359_S1197/2021|EPI_ISL_1626804|2021-03-22
>hCoV-19/Mexico/CHH-InDRE_F12366_S1198/2021|EPI_ISL_1626805|2021-03-23
>hCoV-19/Mexico/NLE-InDRE_F11681_S1199/2021|EPI_ISL_1626806|2021-03-09
>hCoV-19/Mexico/GUA-InDRE_F12716_S1202/2021|EPI_ISL_1626809|2021-04-02
>hCoV-19/Reunion/PIMIT_01057/2021|EPI_ISL_1629037|2021-02-18
>hCoV-19/Italy/ABR-IZSGC-201964/2021|EPI_ISL_1647102|2021-04-07
>hCoV-19/Italy/ABR-IZSGC-202012/2021|EPI_ISL_1647103|2021-04-07
>hCoV-19/Italy/ABR-IZSGC-202152/2021|EPI_ISL_1647104|2021-04-07
>hCoV-19/Italy/ABR-IZSGC-202164/2021|EPI_ISL_1647105|2021-04-07
>hCoV-19/Italy/ABR-IZSGC-199362/2021|EPI_ISL_1647106|2021-04-03
>hCoV-19/Italy/ABR-IZSGC-202222/2021|EPI_ISL_1647107|2021-04-07
>hCoV-19/Italy/ABR-IZSGC-202590/2021|EPI_ISL_1647108|2021-04-07
>hCoV-19/Italy/ABR-IZSGC-202847/2021|EPI_ISL_1647109|2021-04-07
>hCoV-19/Italy/ABR-IZSGC-204888/2021|EPI_ISL_1647131|2021-04-08
>hCoV-19/Italy/ABR-IZSGC-204911/2021|EPI_ISL_1647133|2021-04-08
>hCoV-19/Italy/ABR-IZSGC-204926/2021|EPI_ISL_1647134|2021-04-08
>hCoV-19/Italy/ABR-IZSGC-204927/2021|EPI_ISL_1647135|2021-04-08
>hCoV-19/Italy/ABR-IZSGC-204930/2021|EPI_ISL_1647136|2021-04-08
>hCoV-19/Italy/ABR-IZSGC-204938/2021|EPI_ISL_1647137|2021-04-08
>hCoV-19/Italy/ABR-IZSGC-204785/2021|EPI_ISL_1647138|2021-04-08
>hCoV-19/Italy/ABR-IZSGC-204789/2021|EPI_ISL_1647139|2021-04-08
>hCoV-19/Italy/ABR-IZSGC-204195/2021|EPI_ISL_1647150|2021-04-08
>hCoV-19/Italy/ABR-IZSGC-204401/2021|EPI_ISL_1647151|2021-04-08
>hCoV-19/Italy/ABR-IZSGC-204942/2021|EPI_ISL_1647152|2021-04-08
>hCoV-19/Italy/ABR-IZSGC-205084/2021|EPI_ISL_1647153|2021-04-08
>hCoV-19/Italy/ABR-IZSGC-205297/2021|EPI_ISL_1647154|2021-04-08
>hCoV-19/Italy/ABR-IZSGC-205348/2021|EPI_ISL_1647155|2021-04-08
>hCoV-19/Italy/ABR-IZSGC-204068/2021|EPI_ISL_1647156|2021-04-07
>hCoV-19/Italy/ABR-IZSGC-207484/2021|EPI_ISL_1647158|2021-04-09
>hCoV-19/Italy/ABR-IZSGC-205266/2021|EPI_ISL_1647159|2021-04-08
>hCoV-19/Italy/ABR-IZSGC-205438/2021|EPI_ISL_1647160|2021-04-08
>hCoV-19/Italy/ABR-IZSGC-205723/2021|EPI_ISL_1647161|2021-04-08
>hCoV-19/Italy/ABR-IZSGC-205709/2021|EPI_ISL_1647162|2021-04-08
>hCoV-19/Italy/ABR-IZSGC-205715/2021|EPI_ISL_1647163|2021-04-08
>hCoV-19/Italy/ABR-IZSGC-205303/2021|EPI_ISL_1647165|2021-04-08
>hCoV-19/Italy/ABR-IZSGC-205249/2021|EPI_ISL_1647166|2021-04-08
>hCoV-19/Italy/ABR-IZSGC-204048/2021|EPI_ISL_1647167|2021-04-07
>hCoV-19/Italy/ABR-IZSGC-205287/2021|EPI_ISL_1647170|2021-04-08
>hCoV-19/Italy/ABR-IZSGC-205291/2021|EPI_ISL_1647171|2021-04-08
>hCoV-19/Italy/ABR-IZSGC-205887/2021|EPI_ISL_1647172|2021-04-08
>hCoV-19/Italy/ABR-IZSGC-205790/2021|EPI_ISL_1647173|2021-04-08
>hCoV-19/Italy/ABR-IZSGC-205724/2021|EPI_ISL_1647174|2021-04-08
>hCoV-19/Italy/ABR-IZSGC-205575/2021|EPI_ISL_1647175|2021-04-08
>hCoV-19/Italy/ABR-IZSGC-203991/2021|EPI_ISL_1647177|2021-04-07
>hCoV-19/Italy/ABR-IZSGC-205527/2021|EPI_ISL_1647178|2021-04-07
>hCoV-19/Italy/ABR-IZSGC-206348/2021|EPI_ISL_1647179|2021-04-09
>hCoV-19/Italy/ABR-IZSGC-206313/2021|EPI_ISL_1647180|2021-04-09
>hCoV-19/Italy/ABR-IZSGC-206513/2021|EPI_ISL_1647181|2021-04-09
>hCoV-19/Italy/ABR-IZSGC-207266/2021|EPI_ISL_1647182|2021-04-09
>hCoV-19/Italy/ABR-IZSGC-204257/2021|EPI_ISL_1647183|2021-04-08
>hCoV-19/Italy/ABR-IZSGC-204352/2021|EPI_ISL_1647184|2021-04-08
>hCoV-19/Italy/ABR-IZSGC-204603/2021|EPI_ISL_1647186|2021-04-08
>hCoV-19/Italy/ABR-IZSGC-204573/2021|EPI_ISL_1647187|2021-04-08
>hCoV-19/Hungary/UD-P540/2021|EPI_ISL_826270|2021-01-08
>hCoV-19/Iran/N193/2021|EPI_ISL_833578|2021-01-08
>hCoV-19/Switzerland/un-UHB-31177835/2020|EPI_ISL_910222|2020-12-29
>hCoV-19/Italy/TUS-AOUC-3/2020|EPI_ISL_911524|2020-12-31
>hCoV-19/Italy/TUS-AOUC-4/2021|EPI_ISL_911525|2021-01-19
>hCoV-19/USA/UT-ARUP-21021117888/2021|EPI_ISL_911548|2021-01-21
>hCoV-19/France/un-21012210520-2/2021|EPI_ISL_912831|2021-01-21
>hCoV-19/France/un-21012250663/2021|EPI_ISL_912834|2021-01-25
>hCoV-19/France/un-21012270024/2021|EPI_ISL_912835|2021-01-26
>hCoV-19/France/un-21012270519/2021|EPI_ISL_912836|2021-01-27
>hCoV-19/France/IDF-IPP01434/2021|EPI_ISL_935527|2021-01-12
>hCoV-19/France/IDF-IPP01435/2021|EPI_ISL_935528|2021-01-14
>hCoV-19/France/IDF-IPP01436/2021|EPI_ISL_935529|2021-01-13
>hCoV-19/France/IDF-IPP01437/2021|EPI_ISL_935530|2021-01-12
>hCoV-19/France/IDF-IPP01438/2021|EPI_ISL_935531|2021-01-12
>hCoV-19/France/IDF-IPP01439/2021|EPI_ISL_935532|2021-01-11
>hCoV-19/France/GES-IPP01441/2021|EPI_ISL_935533|2021-01-18
>hCoV-19/France/PDL-IPP01448/2021|EPI_ISL_935537|2021-01-14
>hCoV-19/France/PDL-IPP01449/2021|EPI_ISL_935538|2021-01-15
>hCoV-19/France/GES-IPP01462/2021|EPI_ISL_935549|2021-01-18
>hCoV-19/France/CVL-IPP01471/2021|EPI_ISL_935552|2021-01-14
>hCoV-19/France/CVL-IPP01472/2021|EPI_ISL_935553|2021-01-14
>hCoV-19/France/CVL-IPP01473/2021|EPI_ISL_935554|2021-01-14
>hCoV-19/France/CVL-IPP01474/2021|EPI_ISL_935555|2021-01-14
>hCoV-19/France/CVL-IPP01477/2021|EPI_ISL_935556|2021-01-15
>hCoV-19/France/CVL-IPP01478/2021|EPI_ISL_935557|2021-01-15
>hCoV-19/France/GES-IPP01484/2021|EPI_ISL_935563|2021-01-18
>hCoV-19/France/CVL-IPP01488/2021|EPI_ISL_935565|2021-01-16
>hCoV-19/France/HDF-IPP01499/2021|EPI_ISL_935570|2021-01-16
>hCoV-19/France/HDF-IPP01500/2021|EPI_ISL_935571|2021-01-15
>hCoV-19/France/HDF-IPP01501/2021|EPI_ISL_935572|2021-01-15
>hCoV-19/France/HDF-IPP01502/2021|EPI_ISL_935573|2021-01-15
>hCoV-19/France/HDF-IPP01503/2021|EPI_ISL_935574|2021-01-15
>hCoV-19/France/HDF-IPP01504/2021|EPI_ISL_935575|2021-01-15
>hCoV-19/Italy/ABR-IZSGC-83752/2021|EPI_ISL_1036200|2021-02-11
>hCoV-19/Italy/ABR-IZSGC-83608/2021|EPI_ISL_1036201|2021-02-11
>hCoV-19/Italy/ABR-IZSGC-81514/2021|EPI_ISL_1036202|2021-02-11
>hCoV-19/Italy/ABR-IZSGC-84146/2021|EPI_ISL_1036203|2021-02-11
>hCoV-19/Italy/ABR-IZSGC-79480/2021|EPI_ISL_1036204|2021-02-10
>hCoV-19/Italy/ABR-IZSGC-75725/2021|EPI_ISL_1036205|2021-02-08
>hCoV-19/Italy/ABR-IZSGC-80238/2021|EPI_ISL_1036206|2021-02-10
>hCoV-19/Italy/ABR-IZSGC-84470/2021|EPI_ISL_1036207|2021-02-12
>hCoV-19/Italy/ABR-IZSGC-84590/2021|EPI_ISL_1036208|2021-02-12
>hCoV-19/Italy/ABR-IZSGC-79550/2021|EPI_ISL_1036209|2021-02-09
>hCoV-19/Russia/SPE-RII-25700S/2021|EPI_ISL_1036272|2021-02-09
>hCoV-19/France/un-HMN-21022200074/2021|EPI_ISL_1085270|2021-02-20
>hCoV-19/France/un-HMN-21022190055/2021|EPI_ISL_1085273|2021-02-19
>hCoV-19/France/un-HMN-21022190435/2021|EPI_ISL_1085276|2021-02-19
>hCoV-19/France/un-HMN-21022180169/2021|EPI_ISL_1085278|2021-02-18
>hCoV-19/France/un-HMN-21022180270/2021|EPI_ISL_1085279|2021-02-18
>hCoV-19/France/un-HMN-21022180276/2021|EPI_ISL_1085280|2021-02-18
>hCoV-19/France/un-HMN-21022180294/2021|EPI_ISL_1085282|2021-02-18
>hCoV-19/France/un-HMN-21022180445/2021|EPI_ISL_1085283|2021-02-18
>hCoV-19/France/un-HMN-21022180611/2021|EPI_ISL_1085284|2021-02-18
>hCoV-19/Belgium/AZKLINA121-039796/2021|EPI_ISL_1108503|2021-02-21
>hCoV-19/France/IDF-IPP04056/2021|EPI_ISL_1110881|2021-02-16
>hCoV-19/France/IDF-IPP04159/2021|EPI_ISL_1110882|2021-02-10
>hCoV-19/France/IDF-IPP04161/2021|EPI_ISL_1110883|2021-02-16
>hCoV-19/France/BRE-IPP04050/2021|EPI_ISL_1110884|2021-02-15
>hCoV-19/France/BRE-IPP04051/2021|EPI_ISL_1110885|2021-02-16
>hCoV-19/France/HDF-IPP04148/2021|EPI_ISL_1110886|2021-02-16
>hCoV-19/France/HDF-IPP04149/2021|EPI_ISL_1110887|2021-02-16
>hCoV-19/France/IDF-IPP04154/2021|EPI_ISL_1110888|2021-02-16
>hCoV-19/France/IDF-IPP04156/2021|EPI_ISL_1110889|2021-02-16
>hCoV-19/Guadeloupe/IPP04221/2021|EPI_ISL_1168193|2021-02-16
>hCoV-19/Guadeloupe/IPP04223/2021|EPI_ISL_1168194|2021-02-16
>hCoV-19/France/IDF-IPP04225/2021|EPI_ISL_1168195|2021-02-16
>hCoV-19/France/IDF-IPP04227/2021|EPI_ISL_1168197|2021-02-16
>hCoV-19/France/IDF-IPP04228/2021|EPI_ISL_1168198|2021-02-16
>hCoV-19/Estonia/15753140/2021|EPI_ISL_1190906|2021-02-10
>hCoV-19/Estonia/15701851/2021|EPI_ISL_1190911|2021-02-10
>hCoV-19/Estonia/15701852/2021|EPI_ISL_1190912|2021-02-10
>hCoV-19/Estonia/15701860/2021|EPI_ISL_1190914|2021-02-10
>hCoV-19/Estonia/16145903/2021|EPI_ISL_1190923|2021-02-10
>hCoV-19/Estonia/16145887/2021|EPI_ISL_1190925|2021-02-10
>hCoV-19/Estonia/16115105/2021|EPI_ISL_1190927|2021-02-10
>hCoV-19/Estonia/15610782/2021|EPI_ISL_1190931|2021-02-10
>hCoV-19/Estonia/C010854/2021|EPI_ISL_1190933|2021-02-10
>hCoV-19/Estonia/151081/2021|EPI_ISL_1190935|2021-02-10
>hCoV-19/Estonia/922/2021|EPI_ISL_1190956|2021-02-13
>hCoV-19/Italy/UMB-IZSGC-70799_1_33/2021|EPI_ISL_1212684|2021-01-16
>hCoV-19/Italy/UMB-IZSGC-70799_1_34/2021|EPI_ISL_1212686|2021-01-16
>hCoV-19/Italy/UMB-IZSGC-70799_1_35/2021|EPI_ISL_1212689|2021-01-20
>hCoV-19/Spain/PV-HUD-64645807/2021|EPI_ISL_1291550|2021-02-24
>hCoV-19/Spain/PV-HUD-67577524/2021|EPI_ISL_1291551|2021-02-24
>hCoV-19/Switzerland/NE-PMI-2104-0894/2021|EPI_ISL_1302789|2021-01-25
>hCoV-19/Switzerland/NE-PMI-2104-1926/2021|EPI_ISL_1302794|2021-01-26
>hCoV-19/Switzerland/NE-PMI-2104-1945/2021|EPI_ISL_1302796|2021-01-26
>hCoV-19/Switzerland/NE-PMI-2104-2129/2021|EPI_ISL_1302798|2021-01-26
>hCoV-19/Italy/UMB-IZSGC-149306.1.73/2021|EPI_ISL_1321800|2021-03-09
>hCoV-19/Italy/UMB-IZSGC-149306.1.75/2021|EPI_ISL_1321801|2021-03-09
>hCoV-19/Italy/UMB-IZSGC-149306.1.76/2021|EPI_ISL_1321802|2021-03-09
>hCoV-19/Italy/UMB-IZSGC-149306.1.8/2021|EPI_ISL_1321804|2021-03-03
>hCoV-19/Belgium/WHT-UMONS-CV2013913592/2021|EPI_ISL_1387637|2021-03-08
>hCoV-19/Bulgaria/21BG-EU_000820_Pl9/2021|EPI_ISL_1401300|2021-03-06
>hCoV-19/Bulgaria/21BG-EU_000821_Pl9/2021|EPI_ISL_1401301|2021-03-06
>hCoV-19/Bulgaria/21BG-EU_000822_Pl9/2021|EPI_ISL_1401302|2021-03-06
>hCoV-19/Bulgaria/21BG-EU_000823_Pl9/2021|EPI_ISL_1401303|2021-03-06
>hCoV-19/Bulgaria/21BG-EU_000824_Pl9/2021|EPI_ISL_1401304|2021-03-15
>hCoV-19/Bulgaria/21BG-EU_000825_Pl9/2021|EPI_ISL_1401305|2021-03-15
>hCoV-19/Bulgaria/21BG-EU_000826_Pl9/2021|EPI_ISL_1401306|2021-03-15
>hCoV-19/Bulgaria/21BG-EU_000827_Pl9/2021|EPI_ISL_1401307|2021-03-15
>hCoV-19/Bulgaria/21BG-EU_000828_Pl9/2021|EPI_ISL_1401308|2021-03-15
>hCoV-19/Bulgaria/21BG-EU_000829_Pl9/2021|EPI_ISL_1401309|2021-03-15
>hCoV-19/Bulgaria/21BG-EU_000830_Pl9/2021|EPI_ISL_1401310|2021-03-15
>hCoV-19/Bulgaria/21BG-EU_000832_Pl9/2021|EPI_ISL_1401312|2021-03-15
>hCoV-19/Bulgaria/21BG-EU_000833_Pl9/2021|EPI_ISL_1401313|2021-03-15
>hCoV-19/Bulgaria/21BG-EU_000834_Pl9/2021|EPI_ISL_1401314|2021-03-15
>hCoV-19/Bulgaria/21BG-EU_000835_Pl9/2021|EPI_ISL_1401315|2021-03-15
>hCoV-19/Bulgaria/21BG-EU_000836_Pl9/2021|EPI_ISL_1401316|2021-03-15
>hCoV-19/Bulgaria/21BG-EU_000837_Pl9/2021|EPI_ISL_1401317|2021-03-15
>hCoV-19/Bulgaria/21BG-EU_000838_Pl9/2021|EPI_ISL_1401318|2021-03-10
>hCoV-19/Bulgaria/21BG-EU_000839_Pl9/2021|EPI_ISL_1401319|2021-03-10
>hCoV-19/Bulgaria/21BG-EU_000840_Pl9/2021|EPI_ISL_1401320|2021-03-04
>hCoV-19/Bulgaria/21BG-EU_000841_Pl9/2021|EPI_ISL_1401321|2021-03-04
>hCoV-19/Bulgaria/21BG-EU_000842_Pl9/2021|EPI_ISL_1401322|2021-03-04
>hCoV-19/Bulgaria/21BG-EU_000843_Pl9/2021|EPI_ISL_1401323|2021-03-04
>hCoV-19/Bulgaria/21BG-EU_000844_Pl9/2021|EPI_ISL_1401324|2021-03-04
>hCoV-19/Bulgaria/21BG-EU_000847_Pl9/2021|EPI_ISL_1401326|2021-03-04
>hCoV-19/Bulgaria/21BG-EU_000848_Pl9/2021|EPI_ISL_1401327|2021-03-04
>hCoV-19/Bulgaria/21BG-EU_000849_Pl9/2021|EPI_ISL_1401328|2021-03-04
>hCoV-19/Bulgaria/21BG-EU_000852_Pl9/2021|EPI_ISL_1401331|2021-03-04
>hCoV-19/Bulgaria/21BG-EU_000855_Pl9/2021|EPI_ISL_1401334|2021-03-04
>hCoV-19/Bulgaria/21BG-EU_000856_Pl9/2021|EPI_ISL_1401335|2021-03-04
>hCoV-19/Bulgaria/21BG-EU_000857_Pl9/2021|EPI_ISL_1401336|2021-03-04
>hCoV-19/Bulgaria/21BG-EU_000858_Pl9/2021|EPI_ISL_1401337|2021-03-04
>hCoV-19/Bulgaria/21BG-EU_000859_Pl9/2021|EPI_ISL_1401338|2021-03-04
>hCoV-19/Bulgaria/21BG-EU_000860_Pl9/2021|EPI_ISL_1401339|2021-03-04
>hCoV-19/Bulgaria/21BG-EU_000861_Pl9/2021|EPI_ISL_1401340|2021-03-04
>hCoV-19/Bulgaria/21BG-EU_000862_Pl9/2021|EPI_ISL_1401341|2021-03-05
>hCoV-19/Bulgaria/21BG-EU_000863_Pl9/2021|EPI_ISL_1401342|2021-03-05
>hCoV-19/Bulgaria/21BG-EU_000864_Pl9/2021|EPI_ISL_1401343|2021-03-05
>hCoV-19/Bulgaria/21BG-EU_000865_Pl9/2021|EPI_ISL_1401344|2021-03-05
>hCoV-19/Bulgaria/21BG-EU_000866_Pl9/2021|EPI_ISL_1401345|2021-03-05
>hCoV-19/Bulgaria/21BG-EU_000867_Pl9/2021|EPI_ISL_1401346|2021-03-05
>hCoV-19/Bulgaria/21BG-EU_000868_Pl9/2021|EPI_ISL_1401347|2021-03-05
>hCoV-19/Bulgaria/21BG-EU_000869_Pl9/2021|EPI_ISL_1401348|2021-03-05
>hCoV-19/Bulgaria/21BG-EU_000870_Pl9/2021|EPI_ISL_1401349|2021-03-04
>hCoV-19/Bulgaria/21BG-EU_000871_Pl9/2021|EPI_ISL_1401350|2021-03-04
>hCoV-19/Bulgaria/21BG-EU_000872_Pl9/2021|EPI_ISL_1401351|2021-03-04
>hCoV-19/Bulgaria/21BG-EU_000873_Pl9/2021|EPI_ISL_1401352|2021-03-05
>hCoV-19/Bulgaria/21BG-EU_000874_Pl9/2021|EPI_ISL_1401353|2021-03-05
>hCoV-19/Bulgaria/21BG-EU_000875_Pl9/2021|EPI_ISL_1401354|2021-03-05
>hCoV-19/Bulgaria/21BG-EU_000876_Pl9/2021|EPI_ISL_1401355|2021-03-05
>hCoV-19/Bulgaria/21BG-EU_000877_Pl9/2021|EPI_ISL_1401356|2021-03-04
>hCoV-19/Bulgaria/21BG-EU_000881_Pl9/2021|EPI_ISL_1401360|2021-03-05
>hCoV-19/Bulgaria/21BG-EU_000882_Pl9/2021|EPI_ISL_1401361|2021-03-05
>hCoV-19/Bulgaria/21BG-EU_000884_Pl9/2021|EPI_ISL_1401363|2021-03-06
>hCoV-19/Bulgaria/21BG-EU_000885_Pl9/2021|EPI_ISL_1401364|2021-03-06
>hCoV-19/Bulgaria/21BG-EU_000886_Pl9/2021|EPI_ISL_1401365|2021-03-06
>hCoV-19/Bulgaria/21BG-EU_000887_Pl9/2021|EPI_ISL_1401366|2021-03-05
>hCoV-19/Bulgaria/21BG-EU_000888_Pl9/2021|EPI_ISL_1401367|2021-03-06
>hCoV-19/Bulgaria/21BG-EU_000895_Pl10/2021|EPI_ISL_1401374|2021-03-06
>hCoV-19/Bulgaria/21BG-EU_000896_Pl10/2021|EPI_ISL_1401375|2021-03-05
>hCoV-19/Bulgaria/21BG-EU_000897_Pl10/2021|EPI_ISL_1401376|2021-03-06
>hCoV-19/Bulgaria/21BG-EU_000898_Pl10/2021|EPI_ISL_1401377|2021-03-05
>hCoV-19/Bulgaria/21BG-EU_000899_Pl10/2021|EPI_ISL_1401378|2021-03-06
>hCoV-19/Bulgaria/21BG-EU_000900_Pl10/2021|EPI_ISL_1401379|2021-03-06
>hCoV-19/Bulgaria/21BG-EU_000901_Pl10/2021|EPI_ISL_1401380|2021-03-06
>hCoV-19/Bulgaria/21BG-EU_000902_Pl10/2021|EPI_ISL_1401381|2021-03-05
>hCoV-19/Bulgaria/21BG-EU_000903_Pl10/2021|EPI_ISL_1401382|2021-03-06
>hCoV-19/Bulgaria/21BG-EU_000904_Pl10/2021|EPI_ISL_1401383|2021-03-06
>hCoV-19/Bulgaria/21BG-EU_000905_Pl10/2021|EPI_ISL_1401384|2021-03-06
>hCoV-19/Bulgaria/21BG-EU_000906_Pl10/2021|EPI_ISL_1401385|2021-03-06
>hCoV-19/Bulgaria/21BG-EU_000908_Pl10/2021|EPI_ISL_1401386|2021-03-06
>hCoV-19/Belgium/AZKLINA121-066857/2021|EPI_ISL_1457771|2021-03-23
>hCoV-19/Belgium/AZKLINA121-067487/2021|EPI_ISL_1457772|2021-03-24
>hCoV-19/Romania/3434RAMA16/2021|EPI_ISL_1457773|2021-03-17
>hCoV-19/Belgium/AZKLINA121-067497/2021|EPI_ISL_1457774|2021-03-24
>hCoV-19/Belgium/AZKLINA121-068498/2021|EPI_ISL_1457776|2021-03-25
>hCoV-19/Belgium/AZKLINA121-068880/2021|EPI_ISL_1457777|2021-03-25
>hCoV-19/Belgium/AZKLINA121-070009/2021|EPI_ISL_1457778|2021-03-26
>hCoV-19/Belgium/AZKLINA121-070818/2021|EPI_ISL_1457779|2021-03-27
>hCoV-19/Belgium/AZKLINA121-070940/2021|EPI_ISL_1457780|2021-03-27
>hCoV-19/Belgium/AZKLINA121-071215/2021|EPI_ISL_1457781|2021-03-27
>hCoV-19/Belgium/AZKLINA121-071392/2021|EPI_ISL_1457783|2021-03-28
>hCoV-19/Belgium/AZKLINA121-071496/2021|EPI_ISL_1457784|2021-03-28
>hCoV-19/Belgium/AZKLINA121-071627/2021|EPI_ISL_1457785|2021-03-28
>hCoV-19/Belgium/AZKLINA121-071726/2021|EPI_ISL_1457787|2021-03-28
>hCoV-19/Belgium/AZKLINA121-072343/2021|EPI_ISL_1457788|2021-03-29
>hCoV-19/Belgium/AZKLINA121-074003/2021|EPI_ISL_1457791|2021-03-30
>hCoV-19/France/IDF-IPP06823/2021|EPI_ISL_1463500|2021-03-17
>hCoV-19/France/IDF-IPP06825/2021|EPI_ISL_1463501|2021-03-17
>hCoV-19/France/IDF-IPP06826/2021|EPI_ISL_1463502|2021-03-17
>hCoV-19/France/IDF-IPP06835/2021|EPI_ISL_1463504|2021-03-16
>hCoV-19/France/IDF-IPP06836/2021|EPI_ISL_1463505|2021-03-16
>hCoV-19/France/IDF-IPP06837/2021|EPI_ISL_1463506|2021-03-16
>hCoV-19/France/IDF-IPP06839/2021|EPI_ISL_1463507|2021-03-16
>hCoV-19/France/IDF-IPP06841/2021|EPI_ISL_1463508|2021-03-16
>hCoV-19/France/IDF-IPP06843/2021|EPI_ISL_1463509|2021-03-16
>hCoV-19/France/IDF-IPP06845/2021|EPI_ISL_1463510|2021-03-16
>hCoV-19/France/IDF-IPP06847/2021|EPI_ISL_1463511|2021-03-16
>hCoV-19/France/IDF-IPP06848/2021|EPI_ISL_1463512|2021-03-16
>hCoV-19/France/IDF-IPP06850/2021|EPI_ISL_1463513|2021-03-16
>hCoV-19/France/IDF-IPP06852/2021|EPI_ISL_1463515|2021-03-15
>hCoV-19/France/IDF-IPP06855/2021|EPI_ISL_1463517|2021-03-15
>hCoV-19/France/IDF-IPP06859/2021|EPI_ISL_1463519|2021-03-15
>hCoV-19/France/IDF-IPP06864/2021|EPI_ISL_1463520|2021-03-16
>hCoV-19/France/IDF-IPP06867/2021|EPI_ISL_1463521|2021-03-16
>hCoV-19/France/IDF-IPP06872/2021|EPI_ISL_1463522|2021-03-16
>hCoV-19/France/IDF-IPP06873/2021|EPI_ISL_1463523|2021-03-16
>hCoV-19/France/IDF-IPP06875/2021|EPI_ISL_1463524|2021-03-16
>hCoV-19/France/IDF-IPP06877/2021|EPI_ISL_1463525|2021-03-16
>hCoV-19/France/IDF-IPP06878/2021|EPI_ISL_1463526|2021-03-16
>hCoV-19/France/IDF-IPP06879/2021|EPI_ISL_1463527|2021-03-16
>hCoV-19/France/IDF-IPP06882/2021|EPI_ISL_1463528|2021-03-16
>hCoV-19/France/IDF-IPP06884/2021|EPI_ISL_1463529|2021-03-16
>hCoV-19/Brazil/SP-2098/2021|EPI_ISL_1468411|2021-02-09
>hCoV-19/Cambodia/284464/2021|EPI_ISL_1534530|2021-03-02
>hCoV-19/France/IDF-IPP05452/2021|EPI_ISL_1554887|2021-03-12
>hCoV-19/France/IDF-IPP05456/2021|EPI_ISL_1554888|2021-03-15
>hCoV-19/France/IDF-IPP05458/2021|EPI_ISL_1554889|2021-03-15
>hCoV-19/Canada/NB-NML-24707/2021|EPI_ISL_1588210|2021-03-25
>hCoV-19/Canada/NB-NML-24712/2021|EPI_ISL_1588218|2021-03-26
>hCoV-19/Canada/NB-NML-24715/2021|EPI_ISL_1588222|2021-03-26
>hCoV-19/Canada/NB-NML-24719/2021|EPI_ISL_1588227|2021-03-26
>hCoV-19/Canada/NB-NML-24732/2021|EPI_ISL_1588242|2021-03-27
>hCoV-19/Canada/NB-NML-24733/2021|EPI_ISL_1588243|2021-03-27
>hCoV-19/Canada/NB-NML-24736/2021|EPI_ISL_1588247|2021-03-28
>hCoV-19/Belgium/AZKLINA121-084024/2021|EPI_ISL_1601807|2021-04-12
>hCoV-19/Reunion/PIMIT_05021/2021|EPI_ISL_1629374|2021-03-30
>hCoV-19/Italy/ABR-IZSGC-202973/2021|EPI_ISL_1647110|2021-04-07
>hCoV-19/Italy/ABR-IZSGC-203182/2021|EPI_ISL_1647112|2021-04-07
>hCoV-19/Italy/ABR-IZSGC-203225/2021|EPI_ISL_1647113|2021-04-06
>hCoV-19/Italy/ABR-IZSGC-203239/2021|EPI_ISL_1647114|2021-04-07
>hCoV-19/Italy/ABR-IZSGC-203191/2021|EPI_ISL_1647115|2021-04-07
>hCoV-19/Italy/ABR-IZSGC-203207/2021|EPI_ISL_1647116|2021-04-07
>hCoV-19/Italy/ABR-IZSGC-199325/2021|EPI_ISL_1647117|2021-04-03
>hCoV-19/Italy/ABR-IZSGC-203831/2021|EPI_ISL_1647118|2021-04-06
>hCoV-19/Italy/ABR-IZSGC-203511/2021|EPI_ISL_1647120|2021-04-07
>hCoV-19/Italy/ABR-IZSGC-203057/2021|EPI_ISL_1647121|2021-04-07
>hCoV-19/Italy/ABR-IZSGC-202948/2021|EPI_ISL_1647122|2021-04-07
>hCoV-19/Italy/ABR-IZSGC-202988/2021|EPI_ISL_1647123|2021-04-07
>hCoV-19/Italy/ABR-IZSGC-203094/2021|EPI_ISL_1647124|2021-04-07
>hCoV-19/Italy/ABR-IZSGC-199614/2021|EPI_ISL_1647125|2021-04-05
>hCoV-19/Italy/ABR-IZSGC-203540/2021|EPI_ISL_1647127|2021-04-07
>hCoV-19/Italy/ABR-IZSGC-204845/2021|EPI_ISL_1647128|2021-04-08
>hCoV-19/Italy/ABR-IZSGC-204854/2021|EPI_ISL_1647129|2021-04-08
>hCoV-19/Italy/ABR-IZSGC-204795/2021|EPI_ISL_1647140|2021-04-08
>hCoV-19/Italy/ABR-IZSGC-204812/2021|EPI_ISL_1647141|2021-04-08
>hCoV-19/Italy/ABR-IZSGC-204816/2021|EPI_ISL_1647142|2021-04-08
>hCoV-19/Italy/ABR-IZSGC-204822/2021|EPI_ISL_1647143|2021-04-08
>hCoV-19/Italy/ABR-IZSGC-204829/2021|EPI_ISL_1647144|2021-04-08
>hCoV-19/Italy/ABR-IZSGC-204834/2021|EPI_ISL_1647145|2021-04-08
>hCoV-19/Italy/ABR-IZSGC-204650/2021|EPI_ISL_1647146|2021-04-07
>hCoV-19/Italy/ABR-IZSGC-204886/2021|EPI_ISL_1647147|2021-04-08
>hCoV-19/Italy/ABR-IZSGC-204294/2021|EPI_ISL_1647148|2021-04-08
>hCoV-19/Italy/ABR-IZSGC-204196/2021|EPI_ISL_1647149|2021-04-08
>hCoV-19/India/GJ-GBRC-443/2020|EPI_ISL_825044|2020-12-22
>hCoV-19/India/GJ-GBRC-444/2020|EPI_ISL_825045|2020-12-22
>hCoV-19/India/GJ-GBRC-448/2020|EPI_ISL_825050|2020-12-24
>hCoV-19/India/GJ-GBRC-449/2020|EPI_ISL_825051|2020-12-24
>hCoV-19/India/GJ-GBRC-450/2020|EPI_ISL_825052|2020-12-24
>hCoV-19/India/GJ-GBRC-451/2020|EPI_ISL_825053|2020-12-24
>hCoV-19/India/GJ-GBRC-452/2020|EPI_ISL_825054|2020-12-25
>hCoV-19/India/GJ-GBRC-456/2020|EPI_ISL_825059|2020-12-26
>hCoV-19/India/GJ-GBRC-457/2020|EPI_ISL_825060|2020-12-26
>hCoV-19/France/IDF-CERBAHC-20211020-20/2021|EPI_ISL_862042|2021-01-08
>hCoV-19/France/IDF-CERBAHC-20211020-21/2021|EPI_ISL_862043|2021-01-07
>hCoV-19/France/IDF-CERBAHC-20211020-33/2021|EPI_ISL_862045|2021-01-07
>hCoV-19/France/PDL-CERBAHC-20211018-50/2021|EPI_ISL_862046|2021-01-07
>hCoV-19/France/PDL-CERBAHC-20211018-51/2021|EPI_ISL_862047|2021-01-07
>hCoV-19/Romania/CT-361/2021|EPI_ISL_875346|2021-01-07
>hCoV-19/Hong_Kong/VM21000371/2021|EPI_ISL_955905|2021-01-03
>hCoV-19/Czech_Republic/NRL_551-1/2021|EPI_ISL_960404|2021-01-08
>hCoV-19/Czech_Republic/NRL_551-2/2021|EPI_ISL_960405|2021-01-11
>hCoV-19/Czech_Republic/NRL_599/2021|EPI_ISL_960406|2021-01-17
>hCoV-19/Italy/ABR-IZSGC-65366/2021|EPI_ISL_961732|2021-02-03
>hCoV-19/Italy/ABR-IZSGC-65692/2021|EPI_ISL_961733|2021-02-03
>hCoV-19/Italy/ABR-IZSGC-64649/2021|EPI_ISL_961734|2021-02-03
>hCoV-19/Italy/ABR-IZSGC-65320/2021|EPI_ISL_961735|2021-02-03
>hCoV-19/Italy/ABR-IZSGC-65508/2021|EPI_ISL_961736|2021-02-03
>hCoV-19/Italy/ABR-IZSGC-65512/2021|EPI_ISL_961737|2021-02-03
>hCoV-19/Italy/ABR-IZSGC-65570/2021|EPI_ISL_961738|2021-02-03
>hCoV-19/Italy/ABR-IZSGC-65727/2021|EPI_ISL_961739|2021-02-03
>hCoV-19/Italy/ABR-IZSGC-64414/2021|EPI_ISL_961740|2021-02-03
>hCoV-19/Italy/ABR-IZSGC-65469/2021|EPI_ISL_961741|2021-02-03
>hCoV-19/Italy/ABR-IZSGC-65504/2021|EPI_ISL_961742|2021-02-03
>hCoV-19/Italy/ABR-IZSGC-65673/2021|EPI_ISL_961743|2021-02-03
>hCoV-19/Italy/ABR-IZSGC-65687/2021|EPI_ISL_961744|2021-02-03
>hCoV-19/Italy/ABR-IZSGC-65864/2021|EPI_ISL_961745|2021-02-03
>hCoV-19/Italy/ABR-IZSGC-65565/2021|EPI_ISL_961746|2021-02-03
>hCoV-19/Italy/ABR-IZSGC-62837/2021|EPI_ISL_961747|2021-02-02
>hCoV-19/Italy/ABR-IZSGC-64644/2021|EPI_ISL_961748|2021-02-03
>hCoV-19/Italy/ABR-IZSGC-65794/2021|EPI_ISL_961749|2021-02-03
>hCoV-19/Spain/AS-232154467/2021|EPI_ISL_977417|2021-01-29
>hCoV-19/Italy/APU-POLBA22/2021|EPI_ISL_977495|2021-02-03
>hCoV-19/Italy/APU-POLBA23/2021|EPI_ISL_977496|2021-02-04
>hCoV-19/Italy/APU-POLBA24/2021|EPI_ISL_977497|2021-02-05
>hCoV-19/Italy/APU-POLBA25/2021|EPI_ISL_977498|2021-02-04
>hCoV-19/France/un-HMN-21022190556/2021|EPI_ISL_1085307|2021-02-19
>hCoV-19/France/un-HMN-21022180627/2021|EPI_ISL_1085309|2021-02-18
>hCoV-19/Italy/MOL-IZSGC-89759_1_62/2021|EPI_ISL_1171690|2021-02-13
>hCoV-19/Italy/MOL-IZSGC-89759_1_76/2021|EPI_ISL_1171691|2021-02-12
>hCoV-19/Italy/MOL-IZSGC-89759_1_65/2021|EPI_ISL_1171692|2021-02-12
>hCoV-19/Italy/MOL-IZSGC-89759_1_71/2021|EPI_ISL_1171693|2021-02-12
>hCoV-19/Italy/MOL-IZSGC-89759_1_53/2021|EPI_ISL_1171694|2021-02-12
>hCoV-19/Italy/MOL-IZSGC-89759_1_77/2021|EPI_ISL_1171695|2021-02-12
>hCoV-19/Italy/MOL-IZSGC-89759_1_70/2021|EPI_ISL_1171696|2021-02-12
>hCoV-19/Italy/MOL-IZSGC-89759_1_54/2021|EPI_ISL_1171697|2021-02-12
>hCoV-19/Italy/MOL-IZSGC-89759_1_57/2021|EPI_ISL_1171698|2021-02-12
>hCoV-19/Italy/MOL-IZSGC-89759_1_75/2021|EPI_ISL_1171699|2021-02-12
>hCoV-19/Italy/UMB-IZSGC-70799/2021|EPI_ISL_1212619|2021-02-03
>hCoV-19/Italy/UMB-IZSGC-70799_1_2/2021|EPI_ISL_1212621|2021-02-03
>hCoV-19/Italy/UMB-IZSGC-70799_1_4/2021|EPI_ISL_1212626|2021-02-03
>hCoV-19/Italy/UMB-IZSGC-70799_1_6/2021|EPI_ISL_1212628|2021-02-03
>hCoV-19/Italy/UMB-IZSGC-70799_1_7/2021|EPI_ISL_1212630|2021-02-03
>hCoV-19/Italy/UMB-IZSGC-70799_1_8/2021|EPI_ISL_1212632|2021-02-03
>hCoV-19/Italy/UMB-IZSGC-70799_1_9/2021|EPI_ISL_1212634|2021-02-03
>hCoV-19/Italy/UMB-IZSGC-70799_1_10/2021|EPI_ISL_1212636|2021-02-04
>hCoV-19/Italy/UMB-IZSGC-70799_1_11/2021|EPI_ISL_1212638|2021-02-04
>hCoV-19/Italy/UMB-IZSGC-70799_1_13/2021|EPI_ISL_1212643|2021-02-04
>hCoV-19/Italy/UMB-IZSGC-70799_1_14/2021|EPI_ISL_1212645|2021-02-04
>hCoV-19/Italy/UMB-IZSGC-70799_1_15/2021|EPI_ISL_1212647|2021-02-04
>hCoV-19/Italy/UMB-IZSGC-70799_1_16/2021|EPI_ISL_1212650|2021-02-04
>hCoV-19/Italy/UMB-IZSGC-70799_1_17/2021|EPI_ISL_1212652|2021-02-04
>hCoV-19/Italy/UMB-IZSGC-70799_1_18/2021|EPI_ISL_1212654|2021-02-04
>hCoV-19/Italy/UMB-IZSGC-70799_1_19/2021|EPI_ISL_1212656|2021-02-04
>hCoV-19/Italy/UMB-IZSGC-70799_1_28/2021|EPI_ISL_1212673|2021-01-08
>hCoV-19/Italy/UMB-IZSGC-70799_1_29/2021|EPI_ISL_1212675|2021-01-08
>hCoV-19/Italy/UMB-IZSGC-70799_1_30/2021|EPI_ISL_1212677|2021-01-08
>hCoV-19/Italy/UMB-IZSGC-70799_1_31/2021|EPI_ISL_1212679|2021-01-08
>hCoV-19/Italy/UMB-IZSGC-70799_1_32/2021|EPI_ISL_1212681|2021-01-08
>hCoV-19/Italy/UMB-IZSGC-70799_1_36/2021|EPI_ISL_1212691|2021-01-20
>hCoV-19/Italy/UMB-IZSGC-70799_1_38/2021|EPI_ISL_1212693|2021-01-20
>hCoV-19/Italy/UMB-IZSGC-70799_1_39/2021|EPI_ISL_1212696|2021-02-02
>hCoV-19/Italy/UMB-IZSGC-70799_1_40/2021|EPI_ISL_1212698|2021-02-03
>hCoV-19/Italy/ABR-IZSGC-100086/2021|EPI_ISL_1250956|2021-02-19
>hCoV-19/Italy/ABR-IZSGC-117465/2021|EPI_ISL_1250958|2021-02-26
>hCoV-19/Italy/ABR-IZSGC-118247/2021|EPI_ISL_1250959|2021-02-26
>hCoV-19/Italy/ABR-IZSGC-120357/2021|EPI_ISL_1250961|2021-02-27
>hCoV-19/Italy/ABR-IZSGC-119665/2021|EPI_ISL_1250965|2021-02-27
>hCoV-19/Italy/ABR-IZSGC-99788/2021|EPI_ISL_1250966|2021-02-19
>hCoV-19/Italy/ABR-IZSGC-120586/2021|EPI_ISL_1250972|2021-02-27
>hCoV-19/Italy/ABR-IZSGC-107474/2021|EPI_ISL_1250976|2021-02-23
>hCoV-19/Italy/ABR-IZSGC-99967/2021|EPI_ISL_1250977|2021-02-19
>hCoV-19/Italy/ABR-IZSGC-107992/2021|EPI_ISL_1250982|2021-02-23
>hCoV-19/Italy/ABR-IZSGC-99694/2021|EPI_ISL_1250983|2021-02-19
>hCoV-19/Italy/ABR-IZSGC-102031/2021|EPI_ISL_1250985|2021-02-19
>hCoV-19/Italy/ABR-IZSGC-100919/2021|EPI_ISL_1250986|2021-02-19
>hCoV-19/Italy/ABR-IZSGC-94050/2021|EPI_ISL_1250988|2021-02-17
>hCoV-19/Italy/ABR-IZSGC-101605/2021|EPI_ISL_1250989|2021-02-19
>hCoV-19/Italy/ABR-IZSGC-102168/2021|EPI_ISL_1250991|2021-02-20
>hCoV-19/Italy/ABR-IZSGC-102148/2021|EPI_ISL_1250992|2021-02-20
>hCoV-19/Italy/ABR-IZSGC-102287/2021|EPI_ISL_1250994|2021-02-20
>hCoV-19/Italy/ABR-IZSGC-102741/2021|EPI_ISL_1250997|2021-02-20
>hCoV-19/Belgium/ZNA_75019869/2021|EPI_ISL_1259313|2021-03-05
>hCoV-19/France/PDL-IPP04841/2021|EPI_ISL_1262936|2021-03-02
>hCoV-19/France/PDL-IPP04842/2021|EPI_ISL_1262937|2021-03-02
>hCoV-19/France/PDL-IPP04843/2021|EPI_ISL_1262938|2021-03-02
>hCoV-19/France/PDL-IPP04848/2021|EPI_ISL_1262942|2021-03-02
>hCoV-19/France/PDL-IPP04849/2021|EPI_ISL_1262943|2021-03-02
>hCoV-19/France/PDL-IPP04853/2021|EPI_ISL_1262946|2021-03-02
>hCoV-19/France/PDL-IPP04854/2021|EPI_ISL_1262947|2021-03-02
>hCoV-19/France/PDL-IPP04855/2021|EPI_ISL_1262948|2021-03-02
>hCoV-19/France/PDL-IPP04856/2021|EPI_ISL_1262949|2021-03-02
>hCoV-19/France/PDL-IPP04857/2021|EPI_ISL_1262950|2021-03-02
>hCoV-19/France/PDL-IPP04858/2021|EPI_ISL_1262951|2021-03-02
>hCoV-19/France/PDL-IPP04859/2021|EPI_ISL_1262952|2021-03-02
>hCoV-19/France/PDL-IPP04860/2021|EPI_ISL_1262953|2021-03-02
>hCoV-19/France/PDL-IPP04862/2021|EPI_ISL_1262955|2021-03-02
>hCoV-19/France/PDL-IPP04864/2021|EPI_ISL_1262957|2021-03-02
>hCoV-19/France/PDL-IPP04866/2021|EPI_ISL_1262958|2021-03-02
>hCoV-19/France/PDL-IPP04868/2021|EPI_ISL_1262960|2021-03-02
>hCoV-19/France/PDL-IPP04869/2021|EPI_ISL_1262961|2021-03-02
>hCoV-19/France/PDL-IPP04870/2021|EPI_ISL_1262962|2021-03-02
>hCoV-19/France/PDL-IPP04871/2021|EPI_ISL_1262963|2021-03-02
>hCoV-19/France/PDL-IPP04873/2021|EPI_ISL_1262965|2021-03-02
>hCoV-19/France/PDL-IPP04874/2021|EPI_ISL_1262966|2021-03-02
>hCoV-19/France/PDL-IPP04875/2021|EPI_ISL_1262967|2021-03-02
>hCoV-19/France/PDL-IPP04876/2021|EPI_ISL_1262968|2021-03-02
>hCoV-19/France/PDL-IPP04877/2021|EPI_ISL_1262969|2021-03-02
>hCoV-19/France/PDL-IPP04878/2021|EPI_ISL_1262970|2021-03-02
>hCoV-19/France/PDL-IPP04879/2021|EPI_ISL_1262971|2021-03-02
>hCoV-19/France/PDL-IPP04880/2021|EPI_ISL_1262972|2021-03-02
>hCoV-19/France/PDL-IPP04881/2021|EPI_ISL_1262973|2021-03-02
>hCoV-19/France/PDL-IPP04882/2021|EPI_ISL_1262974|2021-03-02
>hCoV-19/France/PDL-IPP04884/2021|EPI_ISL_1262976|2021-03-02
>hCoV-19/France/PDL-IPP04885/2021|EPI_ISL_1262977|2021-03-02
>hCoV-19/France/PDL-IPP04886/2021|EPI_ISL_1262978|2021-03-02
>hCoV-19/France/PDL-IPP04888/2021|EPI_ISL_1262980|2021-03-02
>hCoV-19/France/CVL-IPP04890/2021|EPI_ISL_1262981|2021-03-02
>hCoV-19/France/CVL-IPP04891/2021|EPI_ISL_1262982|2021-03-02
>hCoV-19/France/CVL-IPP04893/2021|EPI_ISL_1262984|2021-03-02
>hCoV-19/France/CVL-IPP04894/2021|EPI_ISL_1262985|2021-03-02
>hCoV-19/France/IDF-IPP04911/2021|EPI_ISL_1262990|2021-03-02
>hCoV-19/France/IDF-IPP04913/2021|EPI_ISL_1262991|2021-03-02
>hCoV-19/France/IDF-IPP04914/2021|EPI_ISL_1262992|2021-03-02
>hCoV-19/France/IDF-IPP04915/2021|EPI_ISL_1262993|2021-03-02
>hCoV-19/France/IDF-IPP04916/2021|EPI_ISL_1262994|2021-03-02
>hCoV-19/France/IDF-IPP04919/2021|EPI_ISL_1262997|2021-03-02
>hCoV-19/France/IDF-IPP04920/2021|EPI_ISL_1262998|2021-03-02
>hCoV-19/France/IDF-IPP04921/2021|EPI_ISL_1262999|2021-03-02
>hCoV-19/Italy/UMB-IZSGC-172028_1_12/2021|EPI_ISL_1394739|2021-03-18
>hCoV-19/Italy/UMB-IZSGC-172028_1_13/2021|EPI_ISL_1394740|2021-03-18
>hCoV-19/Italy/UMB-IZSGC-172028_1_14/2021|EPI_ISL_1394741|2021-03-18
>hCoV-19/Italy/UMB-IZSGC-172028_1_15/2021|EPI_ISL_1394742|2021-03-18
>hCoV-19/Italy/UMB-IZSGC-172028_1_17/2021|EPI_ISL_1394744|2021-03-18
>hCoV-19/Italy/UMB-IZSGC-172028_1_18/2021|EPI_ISL_1394745|2021-03-18
>hCoV-19/Italy/UMB-IZSGC-172028_1_19/2021|EPI_ISL_1394746|2021-03-18
>hCoV-19/Italy/UMB-IZSGC-172028_1_21/2021|EPI_ISL_1394748|2021-03-18
>hCoV-19/Italy/UMB-IZSGC-172028_1_22/2021|EPI_ISL_1394749|2021-03-18
>hCoV-19/Italy/UMB-IZSGC-172028_1_23/2021|EPI_ISL_1394750|2021-03-18
>hCoV-19/Italy/UMB-IZSGC-172028_1_26/2021|EPI_ISL_1394752|2021-03-18
>hCoV-19/Italy/UMB-IZSGC-172028_1_6/2021|EPI_ISL_1394756|2021-03-18
>hCoV-19/Italy/UMB-IZSGC-172028/2021|EPI_ISL_1394758|2021-03-18
>hCoV-19/Bulgaria/21BG-EU_000914_Pl10/2021|EPI_ISL_1401392|2021-03-06
>hCoV-19/Bulgaria/21BG-EU_000915_Pl10/2021|EPI_ISL_1401393|2021-03-06
>hCoV-19/Bulgaria/21BG-EU_000917_Pl10/2021|EPI_ISL_1401395|2021-03-06
>hCoV-19/Bulgaria/21BG-EU_000918_Pl10/2021|EPI_ISL_1401396|2021-03-06
>hCoV-19/Bulgaria/21BG-EU_000919_Pl10/2021|EPI_ISL_1401397|2021-03-06
>hCoV-19/Bulgaria/21BG-EU_000920_Pl10/2021|EPI_ISL_1401398|2021-03-07
>hCoV-19/Bulgaria/21BG-EU_000921_Pl10/2021|EPI_ISL_1401399|2021-03-07
>hCoV-19/Italy/CAM-INTPas_C18b/2021|EPI_ISL_1406249|2021-03-24
>hCoV-19/Spain/PV-HUD-64769624/2021|EPI_ISL_1498306|2021-02-20
>hCoV-19/Spain/PV-HUD-97829401/2021|EPI_ISL_1498307|2021-02-21
>hCoV-19/Spain/PV-HUD-76770833/2021|EPI_ISL_1498310|2021-02-23
>hCoV-19/Italy/UMB-IZSGC-179786.1.33/2021|EPI_ISL_1499621|2021-03-20
>hCoV-19/Italy/UMB-IZSGC-179786.1.34/2021|EPI_ISL_1499622|2021-03-20
>hCoV-19/Italy/UMB-IZSGC-179786.1.35/2021|EPI_ISL_1499623|2021-03-20
>hCoV-19/Italy/UMB-IZSGC-179786.1.37/2021|EPI_ISL_1499625|2021-03-17
>hCoV-19/Italy/UMB-IZSGC-179786.1.38/2021|EPI_ISL_1499626|2021-03-17
>hCoV-19/Italy/UMB-IZSGC-179786.1.39/2021|EPI_ISL_1499627|2021-03-18
>hCoV-19/Italy/UMB-IZSGC-179786.1.42/2021|EPI_ISL_1499630|2021-03-23
>hCoV-19/Italy/UMB-IZSGC-179786.1.43/2021|EPI_ISL_1499631|2021-03-23
>hCoV-19/Italy/UMB-IZSGC-179786.1.45/2021|EPI_ISL_1499633|2021-03-23
>hCoV-19/Italy/UMB-IZSGC-179786.1.46/2021|EPI_ISL_1499634|2021-03-23
>hCoV-19/Italy/UMB-IZSGC-179786.1.48/2021|EPI_ISL_1499636|2021-03-24
>hCoV-19/Italy/UMB-IZSGC-179786.1.49/2021|EPI_ISL_1499637|2021-03-23
>hCoV-19/Italy/UMB-IZSGC-179786.1.50/2021|EPI_ISL_1499638|2021-03-23
>hCoV-19/Italy/UMB-IZSGC-179786.1.54/2021|EPI_ISL_1499641|2021-03-23
>hCoV-19/Italy/UMB-IZSGC-179786.1.55/2021|EPI_ISL_1499642|2021-03-23
>hCoV-19/Italy/UMB-IZSGC-179786.1.56/2021|EPI_ISL_1499643|2021-03-23
>hCoV-19/Italy/UMB-IZSGC-179786.1.57/2021|EPI_ISL_1499644|2021-03-23
>hCoV-19/Cambodia/299964/2021|EPI_ISL_1534531|2021-03-08
>hCoV-19/Cambodia/306782/2021|EPI_ISL_1534532|2021-03-11
>hCoV-19/Cambodia/252860/2021|EPI_ISL_1534533|2021-02-27
>hCoV-19/Cambodia/313750/2021|EPI_ISL_1534534|2021-03-12
>hCoV-19/Cambodia/302100/2021|EPI_ISL_1534535|2021-03-09
>hCoV-19/Cambodia/313050/2021|EPI_ISL_1534536|2021-03-12
>hCoV-19/Cambodia/300363/2021|EPI_ISL_1534537|2021-03-09
>hCoV-19/Cambodia/298905/2021|EPI_ISL_1534538|2021-03-08
>hCoV-19/Cambodia/297848/2021|EPI_ISL_1534539|2021-03-11
>hCoV-19/Cambodia/299182/2021|EPI_ISL_1534540|2021-03-08
>hCoV-19/Cambodia/309288/2021|EPI_ISL_1534541|2021-03-11
>hCoV-19/Cambodia/284343/2021|EPI_ISL_1534542|2021-03-02
>hCoV-19/Cambodia/316199/2021|EPI_ISL_1534543|2021-03-13
>hCoV-19/Italy/SAR-2085/2021|EPI_ISL_1557219|2021-03-30
>hCoV-19/Italy/SAR-2128/2021|EPI_ISL_1557220|2021-03-28
>hCoV-19/Italy/SAR-2141/2021|EPI_ISL_1557221|2021-03-29
>hCoV-19/Italy/LAZ-IZSLT-21037849/2021|EPI_ISL_1607869|2021-03-18
>hCoV-19/France/BRE-IPP08466/2021|EPI_ISL_1623012|2021-03-30
>hCoV-19/France/PDL-IPP08531/2021|EPI_ISL_1623018|2021-03-30
>hCoV-19/France/PDL-IPP08534/2021|EPI_ISL_1623019|2021-03-30
>hCoV-19/France/ARA-210021113101/2021|EPI_ISL_1623029|2021-04-04
>hCoV-19/France/ARA-210022392801/2021|EPI_ISL_1623037|2021-04-09
>hCoV-19/France/ARA-210022393101/2021|EPI_ISL_1623038|2021-04-09
>hCoV-19/France/ARA-210022393501/2021|EPI_ISL_1623039|2021-04-09
>hCoV-19/France/ARA-210022672901/2021|EPI_ISL_1623040|2021-04-11
>hCoV-19/France/ARA-213001485401/2021|EPI_ISL_1623041|2021-04-08
>hCoV-19/France/ARA-700000194653/2021|EPI_ISL_1623042|2021-04-07
>hCoV-19/France/ARA-700000195571/2021|EPI_ISL_1623043|2021-04-08
>hCoV-19/France/ARA-700000215668/2021|EPI_ISL_1623044|2021-04-06
>hCoV-19/France/ARA-700000164092/2021|EPI_ISL_1623045|2021-04-09
>hCoV-19/France/ARA-210021253901/2021|EPI_ISL_1623046|2021-04-05
>hCoV-19/France/ARA-210021278301/2021|EPI_ISL_1623047|2021-04-05
>hCoV-19/France/ARA-210021300801/2021|EPI_ISL_1623048|2021-04-05
>hCoV-19/France/ARA-210021316101/2021|EPI_ISL_1623049|2021-04-05
>hCoV-19/France/ARA-213001442501/2021|EPI_ISL_1623070|2021-04-06
>hCoV-19/France/ARA-213001460901/2021|EPI_ISL_1623071|2021-04-07
>hCoV-19/France/ARA-213001461001/2021|EPI_ISL_1623072|2021-04-07
>hCoV-19/France/ARA-213001461301/2021|EPI_ISL_1623073|2021-04-07
>hCoV-19/France/ARA-213001461501/2021|EPI_ISL_1623074|2021-04-07
>hCoV-19/France/ARA-213001482301/2021|EPI_ISL_1623075|2021-04-08
>hCoV-19/France/ARA-700000103769/2021|EPI_ISL_1623076|2021-04-07
>hCoV-19/France/ARA-700000156523/2021|EPI_ISL_1623077|2021-04-06
>hCoV-19/France/ARA-700000195444/2021|EPI_ISL_1623078|2021-04-06
>hCoV-19/France/ARA-700000211669/2021|EPI_ISL_1623079|2021-04-09
>hCoV-19/France/ARA-700000215680/2021|EPI_ISL_1623080|2021-04-06
>hCoV-19/France/ARA-700000215729/2021|EPI_ISL_1623081|2021-04-06
>hCoV-19/France/ARA-210022149301/2021|EPI_ISL_1623082|2021-04-08
>hCoV-19/France/ARA-210021156301/2021|EPI_ISL_1623085|2021-04-04
>hCoV-19/Italy/ABR-IZSGC-199497/2021|EPI_ISL_1647059|2021-04-05
>hCoV-19/Italy/ABR-IZSGC-199252/2021|EPI_ISL_1647060|2021-04-03
>hCoV-19/Italy/ABR-IZSGC-199418/2021|EPI_ISL_1647061|2021-04-03
>hCoV-19/Italy/ABR-IZSGC-199275/2021|EPI_ISL_1647062|2021-04-03
>hCoV-19/Italy/ABR-IZSGC-199232/2021|EPI_ISL_1647063|2021-04-03
>hCoV-19/Italy/ABR-IZSGC-199306/2021|EPI_ISL_1647064|2021-04-02
>hCoV-19/Italy/ABR-IZSGC-200031/2021|EPI_ISL_1647066|2021-04-06
>hCoV-19/Italy/ABR-IZSGC-199956/2021|EPI_ISL_1647067|2021-04-06
>hCoV-19/Italy/ABR-IZSGC-199014/2021|EPI_ISL_1647068|2021-04-03
>hCoV-19/Germany/BY-IMB14592/2020|EPI_ISL_755639|2020-12-20
>hCoV-19/Brazil/DF-1024/2020|EPI_ISL_882663|2020-12-31
>hCoV-19/Brazil/DF-1025/2020|EPI_ISL_882664|2020-12-31
>hCoV-19/Brazil/SP-1013/2021|EPI_ISL_882667|2021-01-08
>hCoV-19/Brazil/SP-1012/2021|EPI_ISL_882670|2021-01-12
>hCoV-19/France/GES-IPP00572/2021|EPI_ISL_883959|2021-01-08
>hCoV-19/France/IDF-IPP00383/2021|EPI_ISL_883962|2021-01-07
>hCoV-19/France/IDF-IPP00384/2021|EPI_ISL_883963|2021-01-07
>hCoV-19/France/IDF-IPP00386/2021|EPI_ISL_883965|2021-01-08
>hCoV-19/France/IDF-IPP00390/2021|EPI_ISL_883969|2021-01-07
>hCoV-19/France/IDF-IPP00392/2021|EPI_ISL_883971|2021-01-08
>hCoV-19/France/IDF-IPP00555/2021|EPI_ISL_883972|2021-01-07
>hCoV-19/France/IDF-IPP00556/2021|EPI_ISL_883973|2021-01-07
>hCoV-19/France/IDF-IPP00558/2021|EPI_ISL_883974|2021-01-07
>hCoV-19/France/IDF-IPP00560/2021|EPI_ISL_883975|2021-01-07
>hCoV-19/France/IDF-IPP00561/2021|EPI_ISL_883976|2021-01-07
>hCoV-19/France/IDF-IPP00562/2021|EPI_ISL_883977|2021-01-08
>hCoV-19/France/IDF-IPP00563/2021|EPI_ISL_883978|2021-01-08
>hCoV-19/France/IDF-IPP00564/2021|EPI_ISL_883979|2021-01-07
>hCoV-19/France/IDF-IPP00565/2021|EPI_ISL_883980|2021-01-07
>hCoV-19/France/IDF-IPP00567/2021|EPI_ISL_883982|2021-01-08
>hCoV-19/France/IDF-IPP00568/2021|EPI_ISL_883983|2021-01-08
>hCoV-19/France/IDF-IPP00569/2021|EPI_ISL_883984|2021-01-08
>hCoV-19/France/IDF-IPP00570/2021|EPI_ISL_883985|2021-01-07
>hCoV-19/France/PDL-IPP00585/2021|EPI_ISL_883997|2021-01-09
>hCoV-19/Switzerland/un-UHB-31177838/2020|EPI_ISL_910324|2020-12-30
>hCoV-19/France/un-20122280122/2020|EPI_ISL_912921|2020-12-28
>hCoV-19/France/un-20122290038/2020|EPI_ISL_912922|2020-12-29
>hCoV-19/France/IDF-IPP01557/2021|EPI_ISL_935602|2021-01-27
>hCoV-19/France/IDF-IPP01558/2021|EPI_ISL_935603|2021-01-27
>hCoV-19/France/IDF-IPP01559/2021|EPI_ISL_935604|2021-01-18
>hCoV-19/France/IDF-IPP01565/2021|EPI_ISL_935607|2021-01-18
>hCoV-19/France/IDF-IPP01566/2021|EPI_ISL_935608|2021-01-18
>hCoV-19/France/IDF-IPP01569/2021|EPI_ISL_935611|2021-01-19
>hCoV-19/France/IDF-IPP01570/2021|EPI_ISL_935612|2021-01-19
>hCoV-19/France/IDF-IPP01571/2021|EPI_ISL_935613|2021-01-19
>hCoV-19/France/IDF-IPP01574/2021|EPI_ISL_935615|2021-01-19
>hCoV-19/France/IDF-IPP01576/2021|EPI_ISL_935616|2021-01-19
>hCoV-19/France/IDF-IPP01578/2021|EPI_ISL_935617|2021-01-19
>hCoV-19/France/IDF-IPP01579/2021|EPI_ISL_935618|2021-01-19
>hCoV-19/France/IDF-IPP01580/2021|EPI_ISL_935619|2021-01-19
>hCoV-19/France/IDF-IPP01581/2021|EPI_ISL_935620|2021-01-19
>hCoV-19/France/IDF-IPP01582/2021|EPI_ISL_935621|2021-01-16
>hCoV-19/France/IDF-IPP01584/2021|EPI_ISL_935622|2021-01-16
>hCoV-19/France/IDF-IPP01585/2021|EPI_ISL_935623|2021-01-16
>hCoV-19/France/IDF-IPP01586/2021|EPI_ISL_935624|2021-01-16
>hCoV-19/France/IDF-IPP01587/2021|EPI_ISL_935625|2021-01-16
>hCoV-19/France/IDF-IPP01591/2021|EPI_ISL_935628|2021-01-16
>hCoV-19/France/IDF-IPP01593/2021|EPI_ISL_935629|2021-01-18
>hCoV-19/France/IDF-IPP01594/2021|EPI_ISL_935630|2021-01-18
>hCoV-19/France/IDF-IPP01595/2021|EPI_ISL_935631|2021-01-18
>hCoV-19/France/IDF-IPP01599/2021|EPI_ISL_935634|2021-01-18
>hCoV-19/France/IDF-IPP01600/2021|EPI_ISL_935635|2021-01-18
>hCoV-19/France/IDF-IPP01601/2021|EPI_ISL_935636|2021-01-18
>hCoV-19/France/NOR-IPP01617/2021|EPI_ISL_935643|2021-01-20
>hCoV-19/France/IDF-IPP02108/2021|EPI_ISL_1036373|2021-01-27
>hCoV-19/France/IDF-IPP02079/2021|EPI_ISL_1036374|2021-01-27
>hCoV-19/France/IDF-IPP02100/2021|EPI_ISL_1036375|2021-01-27
>hCoV-19/France/HDF-IPP03232/2021|EPI_ISL_1036376|2021-02-02
>hCoV-19/France/HDF-IPP03237/2021|EPI_ISL_1036377|2021-02-04
>hCoV-19/France/HDF-IPP03242/2021|EPI_ISL_1036378|2021-02-04
>hCoV-19/France/HDF-IPP03243/2021|EPI_ISL_1036379|2021-02-04
>hCoV-19/France/un-HMN-21022200173/2021|EPI_ISL_1085306|2021-02-20
>hCoV-19/Cambodia/VIR2115973/2021|EPI_ISL_1098602|2021-02-03
>hCoV-19/Cambodia/VIR2115974/2021|EPI_ISL_1098603|2021-02-03
>hCoV-19/Cambodia/VIR2118404/2021|EPI_ISL_1098604|2021-02-07
>hCoV-19/Cambodia/VIR2123240/2021|EPI_ISL_1098605|2021-02-17
>hCoV-19/Cambodia/250289/2021|EPI_ISL_1098606|2021-02-19
>hCoV-19/Cambodia/250293/2021|EPI_ISL_1098607|2021-02-19
>hCoV-19/Cambodia/250295/2021|EPI_ISL_1098608|2021-02-19
>hCoV-19/Belgium/AZKLINA121-038168/2021|EPI_ISL_1103575|2021-02-18
>hCoV-19/Belgium/AZKLINA121-038730/2021|EPI_ISL_1103578|2021-02-19
>hCoV-19/Belgium/AZKLINA121-038833/2021|EPI_ISL_1103580|2021-02-19
>hCoV-19/Italy/MOL-IZSGC-104622_1_18/2021|EPI_ISL_1171675|2021-02-18
>hCoV-19/Italy/MOL-IZSGC-104622_1_19/2021|EPI_ISL_1171676|2021-02-18
>hCoV-19/Italy/MOL-IZSGC-89759_1_79/2021|EPI_ISL_1171677|2021-02-12
>hCoV-19/Italy/MOL-IZSGC-89759_1_60/2021|EPI_ISL_1171678|2021-02-12
>hCoV-19/Italy/MOL-IZSGC-89759_1_58/2021|EPI_ISL_1171679|2021-02-12
>hCoV-19/Italy/MOL-IZSGC-89759_1_59/2021|EPI_ISL_1171680|2021-02-12
>hCoV-19/Italy/MOL-IZSGC-104622_1_20/2021|EPI_ISL_1171681|2021-02-18
>hCoV-19/Italy/MOL-IZSGC-89759_1_74/2021|EPI_ISL_1171682|2021-02-12
>hCoV-19/Italy/MOL-IZSGC-89759_1_64/2021|EPI_ISL_1171683|2021-02-12
>hCoV-19/Italy/MOL-IZSGC-104622_1_21/2021|EPI_ISL_1171684|2021-02-18
>hCoV-19/Italy/MOL-IZSGC-89759_1_52/2021|EPI_ISL_1171685|2021-02-12
>hCoV-19/Italy/MOL-IZSGC-89759_1_72/2021|EPI_ISL_1171686|2021-02-12
>hCoV-19/Italy/MOL-IZSGC-89759_1_61/2021|EPI_ISL_1171687|2021-02-12
>hCoV-19/Italy/MOL-IZSGC-89759_1_63/2021|EPI_ISL_1171688|2021-02-12
>hCoV-19/Italy/MOL-IZSGC-104622_1_17/2021|EPI_ISL_1171689|2021-02-18
>hCoV-19/Italy/UMB-IZSGC-115976.1.32/2021|EPI_ISL_1296260|2021-02-15
>hCoV-19/Italy/UMB-IZSGC-115976.1.33/2021|EPI_ISL_1296261|2021-02-16
>hCoV-19/Italy/UMB-IZSGC-115976.1.34/2021|EPI_ISL_1296262|2021-02-20
>hCoV-19/Italy/UMB-IZSGC-115976.1.37/2021|EPI_ISL_1296265|2021-02-16
>hCoV-19/Italy/UMB-IZSGC-115976.1.39/2021|EPI_ISL_1296267|2021-02-17
>hCoV-19/Italy/UMB-IZSGC-115976.1.40/2021|EPI_ISL_1296269|2021-02-17
>hCoV-19/Italy/UMB-IZSGC-115976.1.41/2021|EPI_ISL_1296270|2021-02-17
>hCoV-19/Italy/UMB-IZSGC-115976.1.44/2021|EPI_ISL_1296273|2021-02-19
>hCoV-19/Italy/UMB-IZSGC-115976.1.46/2021|EPI_ISL_1296275|2021-02-19
>hCoV-19/Italy/UMB-IZSGC-115976.1.47/2021|EPI_ISL_1296276|2021-02-19
>hCoV-19/Italy/UMB-IZSGC-115976.1.48/2021|EPI_ISL_1296277|2021-02-19
>hCoV-19/Italy/UMB-IZSGC-115976.1.49/2021|EPI_ISL_1296278|2021-02-19
>hCoV-19/Italy/UMB-IZSGC-115976.1.50/2021|EPI_ISL_1296280|2021-02-19
>hCoV-19/Italy/UMB-IZSGC-115976.1.51/2021|EPI_ISL_1296281|2021-02-19
>hCoV-19/Italy/UMB-IZSGC-115976.1.52/2021|EPI_ISL_1296282|2021-02-19
>hCoV-19/Italy/UMB-IZSGC-115976.1.53/2021|EPI_ISL_1296283|2021-02-20
>hCoV-19/Italy/UMB-IZSGC-115976.1.54/2021|EPI_ISL_1296284|2021-02-20
>hCoV-19/Bulgaria/21BG-EU_000342_Pl4/2021|EPI_ISL_1302674|2021-02-03
>hCoV-19/Estonia/16105342/2021|EPI_ISL_1319401|2021-02-17
>hCoV-19/Estonia/16105346/2021|EPI_ISL_1319404|2021-02-17
>hCoV-19/Estonia/16105744/2021|EPI_ISL_1319412|2021-02-17
>hCoV-19/Estonia/16105769/2021|EPI_ISL_1319415|2021-02-17
>hCoV-19/Estonia/16156352/2021|EPI_ISL_1319420|2021-02-17
>hCoV-19/Estonia/16156368/2021|EPI_ISL_1319422|2021-02-17
>hCoV-19/Estonia/L21021902781/2021|EPI_ISL_1319443|2021-02-19
>hCoV-19/Estonia/L21022101465/2021|EPI_ISL_1319449|2021-02-18
>hCoV-19/Estonia/L21022201082/2021|EPI_ISL_1319455|2021-02-22
>hCoV-19/Italy/UMB-IZSGC-149306.1.36/2021|EPI_ISL_1321760|2021-03-01
>hCoV-19/Italy/UMB-IZSGC-149306.1.38/2021|EPI_ISL_1321762|2021-03-05
>hCoV-19/Italy/UMB-IZSGC-149306.1.39/2021|EPI_ISL_1321763|2021-03-02
>hCoV-19/Italy/UMB-IZSGC-149306.1.42/2021|EPI_ISL_1321767|2021-03-03
>hCoV-19/Italy/UMB-IZSGC-149306.1.43/2021|EPI_ISL_1321768|2021-03-04
>hCoV-19/Italy/UMB-IZSGC-149306.1.45/2021|EPI_ISL_1321769|2021-03-02
>hCoV-19/Italy/UMB-IZSGC-149306.1.46/2021|EPI_ISL_1321770|2021-03-01
>hCoV-19/Italy/UMB-IZSGC-149306.1.47/2021|EPI_ISL_1321771|2021-03-04
>hCoV-19/Italy/UMB-IZSGC-149306.1.48/2021|EPI_ISL_1321772|2021-03-06
>hCoV-19/Italy/UMB-IZSGC-149306.1.49/2021|EPI_ISL_1321773|2021-03-06
>hCoV-19/Italy/UMB-IZSGC-149306.1.5/2021|EPI_ISL_1321774|2021-03-03
>hCoV-19/Italy/UMB-IZSGC-149306.1.50/2021|EPI_ISL_1321775|2021-03-04
>hCoV-19/Italy/UMB-IZSGC-149306.1.51/2021|EPI_ISL_1321776|2021-03-03
>hCoV-19/Italy/UMB-IZSGC-149306.1.58/2021|EPI_ISL_1321783|2021-03-03
>hCoV-19/Italy/UMB-IZSGC-149306.1.59/2021|EPI_ISL_1321784|2021-03-02
>hCoV-19/Italy/UMB-IZSGC-149306.1.6/2021|EPI_ISL_1321785|2021-03-03
>hCoV-19/Italy/UMB-IZSGC-149306.1.60/2021|EPI_ISL_1321786|2021-03-01
>hCoV-19/Italy/UMB-IZSGC-149306.1.62/2021|EPI_ISL_1321788|2021-03-06
>hCoV-19/Italy/UMB-IZSGC-149306.1.63/2021|EPI_ISL_1321789|2021-03-06
>hCoV-19/Italy/UMB-IZSGC-149306.1.65/2021|EPI_ISL_1321791|2021-03-06
>hCoV-19/Italy/UMB-IZSGC-149306.1.66/2021|EPI_ISL_1321792|2021-03-06
>hCoV-19/Italy/UMB-IZSGC-149306.1.67/2021|EPI_ISL_1321793|2021-03-04
>hCoV-19/Italy/UMB-IZSGC-149306.1.68/2021|EPI_ISL_1321794|2021-03-04
>hCoV-19/Italy/UMB-IZSGC-149306.1.69/2021|EPI_ISL_1321795|2021-03-09
>hCoV-19/Italy/UMB-IZSGC-149306.1.7/2021|EPI_ISL_1321796|2021-03-03
>hCoV-19/Italy/UMB-IZSGC-149306.1.70/2021|EPI_ISL_1321797|2021-03-09
>hCoV-19/Italy/UMB-IZSGC-149306.1.71/2021|EPI_ISL_1321798|2021-03-09
>hCoV-19/Italy/UMB-IZSGC-149306.1.72/2021|EPI_ISL_1321799|2021-03-09
>hCoV-19/Bulgaria/21BG-EU_000953_Pl10/2021|EPI_ISL_1401430|2021-03-08
>hCoV-19/Bulgaria/21BG-EU_000954_Pl10/2021|EPI_ISL_1401431|2021-03-08
>hCoV-19/Bulgaria/21BG-EU_000955_Pl10/2021|EPI_ISL_1401432|2021-03-08
>hCoV-19/Bulgaria/21BG-EU_000956_Pl10/2021|EPI_ISL_1401433|2021-03-08
>hCoV-19/Bulgaria/21BG-EU_000957_Pl10/2021|EPI_ISL_1401434|2021-03-08
>hCoV-19/Bulgaria/21BG-EU_000958_Pl10/2021|EPI_ISL_1401435|2021-03-08
>hCoV-19/Bulgaria/21BG-EU_000966_Pl10/2021|EPI_ISL_1401443|2021-03-08
>hCoV-19/Bulgaria/21BG-EU_000967_Pl10/2021|EPI_ISL_1401444|2021-03-09
>hCoV-19/Bulgaria/21BG-EU_000968_Pl10/2021|EPI_ISL_1401445|2021-03-08
>hCoV-19/Bulgaria/21BG-EU_000969_Pl10/2021|EPI_ISL_1401446|2021-03-08
>hCoV-19/Bulgaria/21BG-EU_000970_Pl10/2021|EPI_ISL_1401447|2021-03-08
>hCoV-19/Bulgaria/21BG-EU_000971_Pl10/2021|EPI_ISL_1401448|2021-03-08
>hCoV-19/Bulgaria/21BG-EU_000972_Pl10/2021|EPI_ISL_1401449|2021-03-08
>hCoV-19/Bulgaria/21BG-EU_000973_Pl10/2021|EPI_ISL_1401450|2021-03-08
>hCoV-19/Bulgaria/21BG-EU_000975_Pl10/2021|EPI_ISL_1401452|2021-03-08
>hCoV-19/Bulgaria/21BG-EU_000976_Pl10/2021|EPI_ISL_1401453|2021-03-09
>hCoV-19/Bulgaria/21BG-EU_000977_Pl10/2021|EPI_ISL_1401454|2021-03-09
>hCoV-19/Bulgaria/21BG-EU_000978_Pl10/2021|EPI_ISL_1401455|2021-03-09
>hCoV-19/Bulgaria/21BG-EU_000980_Pl10/2021|EPI_ISL_1401456|2021-03-10
>hCoV-19/Bulgaria/21BG-EU_000981_Pl10/2021|EPI_ISL_1401457|2021-03-09
>hCoV-19/Bulgaria/21BG-EU_000982_Pl10/2021|EPI_ISL_1401458|2021-03-09
>hCoV-19/Bulgaria/21BG-EU_000983_Pl10/2021|EPI_ISL_1401459|2021-03-09
>hCoV-19/Bulgaria/21BG-EU_000984_Pl10/2021|EPI_ISL_1401460|2021-03-09
>hCoV-19/Bulgaria/21BG-EU_000985_Pl10/2021|EPI_ISL_1401461|2021-03-09
>hCoV-19/Bulgaria/21BG-EU_000986_Pl10/2021|EPI_ISL_1401462|2021-03-08
>hCoV-19/Bulgaria/21BG-EU_000987_Pl10/2021|EPI_ISL_1401463|2021-03-08
>hCoV-19/Bulgaria/21BG-EU_000988_Pl10/2021|EPI_ISL_1401464|2021-03-08
>hCoV-19/Cambodia/308565/2021|EPI_ISL_1534528|2021-03-11
>hCoV-19/Cambodia/263951/2021|EPI_ISL_1534529|2021-02-24
>hCoV-19/France/CVL-IPP05546/2021|EPI_ISL_1554930|2021-03-15
>hCoV-19/France/CVL-IPP05556/2021|EPI_ISL_1554936|2021-02-22
>hCoV-19/France/CVL-IPP05557/2021|EPI_ISL_1554937|2021-02-10
>hCoV-19/France/CVL-IPP05558/2021|EPI_ISL_1554938|2021-03-14
>hCoV-19/France/CVL-IPP05559/2021|EPI_ISL_1554939|2021-02-25
>hCoV-19/France/CVL-IPP05560/2021|EPI_ISL_1554940|2021-02-26
>hCoV-19/France/CVL-IPP05562/2021|EPI_ISL_1554941|2021-03-08
>hCoV-19/France/CVL-IPP05564/2021|EPI_ISL_1554943|2021-03-15
>hCoV-19/France/CVL-IPP05565/2021|EPI_ISL_1554944|2021-03-10
>hCoV-19/France/CVL-IPP05566/2021|EPI_ISL_1554945|2021-02-22
>hCoV-19/France/CVL-IPP05567/2021|EPI_ISL_1554946|2021-02-27
>hCoV-19/France/CVL-IPP05571/2021|EPI_ISL_1554947|2021-03-07
>hCoV-19/France/CVL-IPP05572/2021|EPI_ISL_1554948|2021-03-08
>hCoV-19/France/CVL-IPP05573/2021|EPI_ISL_1554949|2021-03-15
>hCoV-19/France/CVL-IPP05574/2021|EPI_ISL_1554952|2021-02-22
>hCoV-19/France/CVL-IPP05575/2021|EPI_ISL_1554955|2021-02-28
>hCoV-19/France/CVL-IPP05577/2021|EPI_ISL_1554958|2021-02-27
>hCoV-19/France/CVL-IPP05578/2021|EPI_ISL_1554961|2021-02-12
>hCoV-19/France/HDF-IPP08408/2021|EPI_ISL_1595474|2021-03-21
>hCoV-19/France/PDL-IPP08409/2021|EPI_ISL_1595475|2021-03-30
>hCoV-19/France/HDF-IPP08411/2021|EPI_ISL_1595476|2021-03-30
>hCoV-19/France/HDF-IPP08412/2021|EPI_ISL_1595477|2021-03-30
>hCoV-19/France/CVL-IPP08418/2021|EPI_ISL_1595480|2021-03-29
>hCoV-19/France/CVL-IPP08419/2021|EPI_ISL_1595481|2021-03-29
>hCoV-19/France/IDF-IPP08423/2021|EPI_ISL_1595482|2021-03-30
>hCoV-19/France/IDF-IPP08424/2021|EPI_ISL_1595483|2021-03-30
>hCoV-19/France/IDF-IPP08427/2021|EPI_ISL_1595484|2021-03-30
>hCoV-19/France/IDF-IPP08428/2021|EPI_ISL_1595485|2021-03-30
>hCoV-19/France/IDF-IPP08429/2021|EPI_ISL_1595486|2021-03-30
>hCoV-19/France/BRE-IPP08449/2021|EPI_ISL_1595487|2021-03-30
>hCoV-19/France/BRE-IPP08450/2021|EPI_ISL_1595488|2021-03-30
>hCoV-19/France/BRE-IPP08451/2021|EPI_ISL_1595489|2021-03-30
>hCoV-19/France/BRE-IPP08452/2021|EPI_ISL_1595490|2021-03-30
>hCoV-19/France/BRE-IPP08453/2021|EPI_ISL_1595491|2021-03-30
>hCoV-19/France/BRE-IPP08454/2021|EPI_ISL_1595492|2021-03-30
>hCoV-19/France/BRE-IPP08456/2021|EPI_ISL_1595493|2021-03-30
>hCoV-19/France/BRE-IPP08457/2021|EPI_ISL_1595494|2021-03-30
>hCoV-19/France/BRE-IPP08458/2021|EPI_ISL_1595495|2021-03-30
>hCoV-19/France/BRE-IPP08459/2021|EPI_ISL_1595496|2021-03-30
>hCoV-19/France/BRE-IPP08437/2021|EPI_ISL_1595498|2021-03-29
>hCoV-19/France/BRE-IPP08438/2021|EPI_ISL_1595499|2021-03-30
>hCoV-19/France/ARA-210021226801/2021|EPI_ISL_1623030|2021-04-05
>hCoV-19/France/ARA-210021283001/2021|EPI_ISL_1623031|2021-04-05
>hCoV-19/France/ARA-210021532001/2021|EPI_ISL_1623032|2021-04-06
>hCoV-19/France/ARA-210021545401/2021|EPI_ISL_1623033|2021-04-04
>hCoV-19/France/ARA-210021795001/2021|EPI_ISL_1623034|2021-04-06
>hCoV-19/France/ARA-210021809201/2021|EPI_ISL_1623035|2021-04-07
>hCoV-19/France/ARA-210022116801/2021|EPI_ISL_1623036|2021-04-08
>hCoV-19/France/ARA-210021496201/2021|EPI_ISL_1623050|2021-04-06
>hCoV-19/France/ARA-210021528501/2021|EPI_ISL_1623051|2021-04-06
>hCoV-19/France/ARA-210021599201/2021|EPI_ISL_1623052|2021-04-06
>hCoV-19/France/ARA-210021682901/2021|EPI_ISL_1623053|2021-04-07
>hCoV-19/France/ARA-210021705101/2021|EPI_ISL_1623054|2021-04-07
>hCoV-19/France/ARA-210021803301/2021|EPI_ISL_1623055|2021-04-07
>hCoV-19/France/ARA-210021841201/2021|EPI_ISL_1623056|2021-04-07
>hCoV-19/France/ARA-210022364001/2021|EPI_ISL_1623057|2021-04-09
>hCoV-19/France/ARA-210022384601/2021|EPI_ISL_1623058|2021-04-09
>hCoV-19/France/ARA-210022427001/2021|EPI_ISL_1623059|2021-04-09
>hCoV-19/France/ARA-210022535801/2021|EPI_ISL_1623060|2021-04-10
>hCoV-19/France/ARA-210022536301/2021|EPI_ISL_1623061|2021-04-10
>hCoV-19/France/ARA-210022588201/2021|EPI_ISL_1623062|2021-04-10
>hCoV-19/France/ARA-210022662401/2021|EPI_ISL_1623063|2021-04-11
>hCoV-19/France/ARA-210022673402/2021|EPI_ISL_1623064|2021-04-11
>hCoV-19/France/ARA-210022716201/2021|EPI_ISL_1623065|2021-04-11
>hCoV-19/France/ARA-210022721101/2021|EPI_ISL_1623066|2021-04-11
>hCoV-19/France/ARA-213001441401/2021|EPI_ISL_1623067|2021-04-06
>hCoV-19/France/ARA-213001441501/2021|EPI_ISL_1623068|2021-04-06
>hCoV-19/France/ARA-213001441601/2021|EPI_ISL_1623069|2021-04-06
>hCoV-19/Italy/ABR-IZSGC-200504/2021|EPI_ISL_1647070|2021-04-06
>hCoV-19/Italy/ABR-IZSGC-199762/2021|EPI_ISL_1647071|2021-04-06
>hCoV-19/Italy/ABR-IZSGC-200132/2021|EPI_ISL_1647072|2021-04-06
>hCoV-19/Italy/ABR-IZSGC-200129/2021|EPI_ISL_1647073|2021-04-06
>hCoV-19/Italy/ABR-IZSGC-200970/2021|EPI_ISL_1647075|2021-04-06
>hCoV-19/Italy/ABR-IZSGC-200764/2021|EPI_ISL_1647077|2021-04-06
>hCoV-19/Italy/ABR-IZSGC-200759/2021|EPI_ISL_1647078|2021-04-06
>hCoV-19/Italy/ABR-IZSGC-201160/2021|EPI_ISL_1647079|2021-04-06
>hCoV-19/Italy/ABR-IZSGC-201148/2021|EPI_ISL_1647080|2021-04-06
>hCoV-19/Italy/ABR-IZSGC-200710/2021|EPI_ISL_1647081|2021-04-06
>hCoV-19/Italy/ABR-IZSGC-200969/2021|EPI_ISL_1647082|2021-04-06
>hCoV-19/Italy/ABR-IZSGC-201686/2021|EPI_ISL_1647083|2021-04-04
>hCoV-19/Italy/ABR-IZSGC-201198/2021|EPI_ISL_1647085|2021-04-06
>hCoV-19/Italy/ABR-IZSGC-199002/2021|EPI_ISL_1647086|2021-04-03
>hCoV-19/Italy/ABR-IZSGC-201413/2021|EPI_ISL_1647087|2021-04-06
>hCoV-19/Italy/ABR-IZSGC-201444/2021|EPI_ISL_1647088|2021-04-06
>hCoV-19/Italy/ABR-IZSGC-201625/2021|EPI_ISL_1647089|2021-04-06
>hCoV-19/Italy/ABR-IZSGC-201435/2021|EPI_ISL_1647090|2021-04-06
>hCoV-19/Italy/ABR-IZSGC-201888/2021|EPI_ISL_1647091|2021-04-06
>hCoV-19/Italy/ABR-IZSGC-201886/2021|EPI_ISL_1647092|2021-04-06
>hCoV-19/Italy/ABR-IZSGC-202293/2021|EPI_ISL_1647093|2021-04-07
>hCoV-19/Italy/ABR-IZSGC-202281/2021|EPI_ISL_1647095|2021-04-07
>hCoV-19/Italy/ABR-IZSGC-202272/2021|EPI_ISL_1647096|2021-04-07
>hCoV-19/Italy/ABR-IZSGC-202237/2021|EPI_ISL_1647097|2021-04-07
>hCoV-19/Italy/ABR-IZSGC-202303/2021|EPI_ISL_1647098|2021-04-07
>hCoV-19/Italy/ABR-IZSGC-202192/2021|EPI_ISL_1647099|2021-04-07
>hCoV-19/Italy/TUS-INMI-136/2020|EPI_ISL_803896|2020-12-21
>hCoV-19/Italy/TUS-AOUC-2/2020|EPI_ISL_825156|2020-12-29
>hCoV-19/Italy/APU-POLBA08/2020|EPI_ISL_826458|2020-12-29
>hCoV-19/France/un-21012180583/2021|EPI_ISL_912913|2021-01-12
>hCoV-19/Romania/Bucuresti417727/2021|EPI_ISL_940144|2021-01-28
>hCoV-19/North_Macedonia/1923/2021|EPI_ISL_940146|2021-01-11
>hCoV-19/North_Macedonia/2951/2021|EPI_ISL_940157|2021-01-14
>hCoV-19/Belgium/AZDelta02210-2105R/2021|EPI_ISL_954755|2021-02-01
>hCoV-19/Belgium/AZDelta01468-2105R/2021|EPI_ISL_954756|2021-02-01
>hCoV-19/Belgium/AZDelta02227-2105R/2021|EPI_ISL_954757|2021-02-01
>hCoV-19/Belgium/AZDelta03251-2105R/2021|EPI_ISL_954758|2021-02-01
>hCoV-19/Belgium/AZDelta03503-2105R/2021|EPI_ISL_954759|2021-02-01
>hCoV-19/Belgium/AZDelta03740-2105R/2021|EPI_ISL_954760|2021-02-01
>hCoV-19/Belgium/AZDelta04004-2105L/2021|EPI_ISL_954761|2021-02-01
>hCoV-19/Belgium/AZDelta25706-2104R/2021|EPI_ISL_954762|2021-01-31
>hCoV-19/Belgium/AZDelta-10422088/2021|EPI_ISL_954777|2021-01-29
>hCoV-19/Spain/CM-ISCIII-210241/2021|EPI_ISL_954781|2021-01-08
>hCoV-19/Spain/MC-ISCIII-210282/2021|EPI_ISL_954782|2021-01-20
>hCoV-19/Spain/MC-ISCIII-210279/2021|EPI_ISL_954783|2021-01-19
>hCoV-19/Spain/NC-ISCIII-210297/2021|EPI_ISL_954784|2021-01-11
>hCoV-19/Spain/CL-ISCIII-210377/2021|EPI_ISL_954785|2021-01-19
>hCoV-19/Spain/NC-ISCIII-210294/2021|EPI_ISL_954786|2021-01-12
>hCoV-19/Spain/MC-ISCIII-210237/2021|EPI_ISL_954787|2021-01-17
>hCoV-19/Spain/MC-ISCIII-210358/2021|EPI_ISL_954788|2021-01-11
>hCoV-19/Spain/GA-ISCIII-210357/2021|EPI_ISL_954789|2021-01-23
>hCoV-19/Spain/MC-ISCIII-210235/2021|EPI_ISL_954790|2021-01-15
>hCoV-19/Spain/NC-ISCIII-210296/2021|EPI_ISL_954791|2021-01-22
>hCoV-19/Spain/ML-ISCIII-210207/2021|EPI_ISL_954792|2021-01-15
>hCoV-19/Spain/MC-ISCIII-210276/2021|EPI_ISL_954793|2021-01-10
>hCoV-19/Spain/GA-ISCIII-210355/2021|EPI_ISL_954794|2021-01-22
>hCoV-19/Spain/CL-ISCIII-210208/2021|EPI_ISL_954795|2021-01-17
>hCoV-19/Spain/ML-ISCIII-210203/2021|EPI_ISL_954796|2021-01-08
>hCoV-19/Spain/MC-ISCIII-210288/2021|EPI_ISL_954797|2021-01-19
>hCoV-19/Spain/ML-ISCIII-210202/2021|EPI_ISL_954798|2021-01-12
>hCoV-19/Spain/MC-ISCIII-210283/2021|EPI_ISL_954799|2021-01-20
>hCoV-19/Italy/MOL-IZSGC-72053.1.9/2021|EPI_ISL_965300|2021-02-03
>hCoV-19/Romania/B-2397/2021|EPI_ISL_979959|2021-01-28
>hCoV-19/Romania/B-2398/2021|EPI_ISL_979960|2021-01-28
>hCoV-19/Romania/B-2420/2021|EPI_ISL_979961|2021-01-29
>hCoV-19/Romania/B-2487/2021|EPI_ISL_979963|2021-01-30
>hCoV-19/Romania/IF-2584/2021|EPI_ISL_979966|2021-02-01
>hCoV-19/Romania/CL-2639/2021|EPI_ISL_979967|2021-02-02
>hCoV-19/Romania/B-2706/2021|EPI_ISL_979968|2021-02-03
>hCoV-19/Romania/B-2743/2021|EPI_ISL_979969|2021-02-03
>hCoV-19/Spain/272060738/2020|EPI_ISL_992956|2020-12-29
>hCoV-19/France/HDF-IPP03245/2021|EPI_ISL_1036380|2021-02-04
>hCoV-19/France/HDF-IPP03246/2021|EPI_ISL_1036381|2021-02-04
>hCoV-19/France/HDF-IPP03247/2021|EPI_ISL_1036382|2021-02-04
>hCoV-19/France/HDF-IPP03248/2021|EPI_ISL_1036383|2021-02-04
>hCoV-19/France/HDF-IPP03249/2021|EPI_ISL_1036384|2021-02-04
>hCoV-19/France/HDF-IPP03251/2021|EPI_ISL_1036385|2021-02-04
>hCoV-19/France/IDF-IPP03687/2021|EPI_ISL_1036398|2021-02-03
>hCoV-19/France/IDF-IPP03690/2021|EPI_ISL_1036399|2021-02-04
>hCoV-19/Italy/CAM-COTUGNO-IZSM-12029/2021|EPI_ISL_1097005|2021-02-18
>hCoV-19/Italy/CAM-COTUGNO-IZSM-10855/2021|EPI_ISL_1097009|2021-02-18
>hCoV-19/Belgium/AZKLINA121-039563/2021|EPI_ISL_1108255|2021-02-20
>hCoV-19/Italy/MOL-IZSGC-104622-1-3/2021|EPI_ISL_1110581|2021-02-18
>hCoV-19/Italy/MOL-IZSGC-104622-1-5/2021|EPI_ISL_1110582|2021-02-18
>hCoV-19/Italy/MOL-IZSGC-104622-1-6/2021|EPI_ISL_1110583|2021-02-18
>hCoV-19/Italy/MOL-IZSGC-104622-1-7/2021|EPI_ISL_1110584|2021-02-18
>hCoV-19/Italy/MOL-IZSGC-104622-1-14/2021|EPI_ISL_1110586|2021-02-18
>hCoV-19/Italy/MOL-IZSGC-104622-1-15/2021|EPI_ISL_1110587|2021-02-18
>hCoV-19/Italy/MOL-IZSGC-104622-1-2/2021|EPI_ISL_1110588|2021-02-18
>hCoV-19/Italy/MOL-IZSGC-104622-1-4/2021|EPI_ISL_1110589|2021-02-18
>hCoV-19/Italy/MOL-IZSGC-104622-1-8/2021|EPI_ISL_1110590|2021-02-18
>hCoV-19/Italy/MOL-IZSGC-104622-1-10/2021|EPI_ISL_1110591|2021-02-18
>hCoV-19/Italy/MOL-IZSGC-104622-1-12/2021|EPI_ISL_1110593|2021-02-18
>hCoV-19/Italy/MOL-IZSGC-104622-1-13/2021|EPI_ISL_1110594|2021-02-18
>hCoV-19/Italy/MOL-IZSGC-104622-1-16/2021|EPI_ISL_1110595|2021-02-18
>hCoV-19/Italy/ABR-IZSGC-108063/2021|EPI_ISL_1110596|2021-02-23
>hCoV-19/USA/NY-NYCPHL-003687/2021|EPI_ISL_1200549|2021-02-27
>hCoV-19/USA/NY-NYCPHL-003689/2021|EPI_ISL_1200555|2021-02-28
>hCoV-19/Brazil/SP-1774/2021|EPI_ISL_1201894|2021-01-05
>hCoV-19/Brazil/SP-1790/2021|EPI_ISL_1201895|2021-01-21
>hCoV-19/Brazil/GO-1799/2021|EPI_ISL_1201896|2021-01-27
>hCoV-19/Italy/ABR-IZSGC-118740/2021|EPI_ISL_1250946|2021-02-26
>hCoV-19/Italy/ABR-IZSGC-118561/2021|EPI_ISL_1250947|2021-02-26
>hCoV-19/Italy/ABR-IZSGC-118773/2021|EPI_ISL_1250948|2021-02-27
>hCoV-19/Italy/ABR-IZSGC-119146/2021|EPI_ISL_1250951|2021-02-27
>hCoV-19/Italy/ABR-IZSGC-117594/2021|EPI_ISL_1250953|2021-02-26
>hCoV-19/Italy/LAZ-IZSLT-21027787/2021|EPI_ISL_1259201|2021-02-27
>hCoV-19/Italy/LAZ-IZSLT-21027788/2021|EPI_ISL_1259202|2021-02-27
>hCoV-19/Italy/LAZ-IZSLT-21027791/2021|EPI_ISL_1259203|2021-02-27
>hCoV-19/Italy/LAZ-IZSLT-21027794/2021|EPI_ISL_1259204|2021-02-27
>hCoV-19/Italy/LAZ-IZSLT-21028128/2021|EPI_ISL_1259206|2021-03-01
>hCoV-19/France/IDF-IPP04674/2021|EPI_ISL_1262819|2021-03-02
>hCoV-19/France/IDF-IPP04684/2021|EPI_ISL_1262822|2021-03-02
>hCoV-19/France/IDF-IPP04691/2021|EPI_ISL_1262825|2021-03-02
>hCoV-19/France/IDF-IPP04692/2021|EPI_ISL_1262826|2021-03-02
>hCoV-19/France/IDF-IPP04693/2021|EPI_ISL_1262827|2021-03-02
>hCoV-19/France/IDF-IPP04695/2021|EPI_ISL_1262828|2021-03-02
>hCoV-19/France/IDF-IPP04696/2021|EPI_ISL_1262829|2021-03-02
>hCoV-19/France/IDF-IPP04697/2021|EPI_ISL_1262830|2021-03-02
>hCoV-19/France/IDF-IPP04699/2021|EPI_ISL_1262831|2021-03-02
>hCoV-19/France/IDF-IPP04704/2021|EPI_ISL_1262833|2021-03-02
>hCoV-19/France/IDF-IPP04705/2021|EPI_ISL_1262834|2021-03-02
>hCoV-19/France/IDF-IPP04706/2021|EPI_ISL_1262835|2021-03-02
>hCoV-19/France/IDF-IPP04709/2021|EPI_ISL_1262836|2021-03-02
>hCoV-19/France/IDF-IPP04710/2021|EPI_ISL_1262837|2021-03-02
>hCoV-19/France/IDF-IPP04711/2021|EPI_ISL_1262838|2021-03-02
>hCoV-19/France/IDF-IPP04712/2021|EPI_ISL_1262839|2021-03-02
>hCoV-19/France/IDF-IPP04717/2021|EPI_ISL_1262842|2021-03-01
>hCoV-19/France/IDF-IPP04719/2021|EPI_ISL_1262843|2021-03-01
>hCoV-19/France/IDF-IPP04728/2021|EPI_ISL_1262847|2021-03-01
>hCoV-19/France/IDF-IPP04730/2021|EPI_ISL_1262849|2021-03-01
>hCoV-19/France/IDF-IPP04731/2021|EPI_ISL_1262850|2021-03-01
>hCoV-19/France/IDF-IPP04732/2021|EPI_ISL_1262851|2021-03-01
>hCoV-19/France/IDF-IPP04733/2021|EPI_ISL_1262852|2021-03-01
>hCoV-19/France/IDF-IPP04734/2021|EPI_ISL_1262853|2021-03-01
>hCoV-19/France/IDF-IPP04735/2021|EPI_ISL_1262854|2021-03-01
>hCoV-19/France/IDF-IPP04736/2021|EPI_ISL_1262855|2021-03-01
>hCoV-19/France/IDF-IPP04737/2021|EPI_ISL_1262856|2021-03-01
>hCoV-19/France/IDF-IPP04738/2021|EPI_ISL_1262857|2021-03-01
>hCoV-19/France/IDF-IPP04739/2021|EPI_ISL_1262858|2021-03-01
>hCoV-19/France/IDF-IPP04740/2021|EPI_ISL_1262859|2021-03-01
>hCoV-19/France/IDF-IPP04742/2021|EPI_ISL_1262860|2021-03-01
>hCoV-19/France/IDF-IPP04746/2021|EPI_ISL_1262862|2021-03-01
>hCoV-19/France/IDF-IPP04747/2021|EPI_ISL_1262863|2021-03-01
>hCoV-19/France/IDF-IPP04748/2021|EPI_ISL_1262864|2021-03-01
>hCoV-19/France/IDF-IPP04750/2021|EPI_ISL_1262865|2021-03-01
>hCoV-19/France/IDF-IPP04751/2021|EPI_ISL_1262866|2021-03-01
>hCoV-19/France/IDF-IPP04753/2021|EPI_ISL_1262868|2021-03-01
>hCoV-19/France/IDF-IPP04754/2021|EPI_ISL_1262869|2021-03-01
>hCoV-19/France/IDF-IPP04756/2021|EPI_ISL_1262870|2021-03-01
>hCoV-19/France/IDF-IPP04759/2021|EPI_ISL_1262872|2021-03-01
>hCoV-19/France/IDF-IPP04761/2021|EPI_ISL_1262874|2021-03-01
>hCoV-19/France/IDF-IPP04762/2021|EPI_ISL_1262875|2021-03-01
>hCoV-19/France/IDF-IPP04767/2021|EPI_ISL_1262877|2021-03-02
>hCoV-19/France/IDF-IPP04768/2021|EPI_ISL_1262878|2021-03-02
>hCoV-19/France/IDF-IPP04769/2021|EPI_ISL_1262879|2021-03-02
>hCoV-19/France/HDF-IPP04773/2021|EPI_ISL_1262881|2021-03-02
>hCoV-19/France/HDF-IPP04774/2021|EPI_ISL_1262882|2021-03-02
>hCoV-19/France/HDF-IPP04776/2021|EPI_ISL_1262883|2021-03-02
>hCoV-19/France/HDF-IPP04778/2021|EPI_ISL_1262885|2021-03-02
>hCoV-19/France/HDF-IPP04780/2021|EPI_ISL_1262887|2021-03-02
>hCoV-19/France/IDF-IPP04796/2021|EPI_ISL_1262900|2021-03-02
>hCoV-19/France/IDF-IPP04797/2021|EPI_ISL_1262901|2021-03-02
>hCoV-19/France/IDF-IPP04798/2021|EPI_ISL_1262902|2021-03-01
>hCoV-19/France/IDF-IPP04799/2021|EPI_ISL_1262903|2021-03-02
>hCoV-19/France/IDF-IPP04800/2021|EPI_ISL_1262904|2021-03-02
>hCoV-19/France/HDF-IPP04802/2021|EPI_ISL_1262906|2021-03-02
>hCoV-19/France/HDF-IPP04803/2021|EPI_ISL_1262907|2021-03-02
>hCoV-19/France/PDL-IPP04810/2021|EPI_ISL_1262914|2021-03-02
>hCoV-19/France/BFC-IPP04813/2021|EPI_ISL_1262915|2021-03-01
>hCoV-19/France/BRE-IPP04816/2021|EPI_ISL_1262917|2021-03-02
>hCoV-19/France/BRE-IPP04821/2021|EPI_ISL_1262921|2021-03-02
>hCoV-19/France/BRE-IPP04822/2021|EPI_ISL_1262922|2021-03-02
>hCoV-19/France/BRE-IPP04823/2021|EPI_ISL_1262923|2021-03-02
>hCoV-19/France/BRE-IPP04824/2021|EPI_ISL_1262924|2021-03-02
>hCoV-19/France/BRE-IPP04827/2021|EPI_ISL_1262926|2021-03-01
>hCoV-19/France/BRE-IPP04831/2021|EPI_ISL_1262928|2021-03-01
>hCoV-19/France/BRE-IPP04832/2021|EPI_ISL_1262929|2021-03-02
>hCoV-19/France/BRE-IPP04834/2021|EPI_ISL_1262930|2021-03-02
>hCoV-19/France/BRE-IPP04836/2021|EPI_ISL_1262932|2021-03-02
>hCoV-19/France/BRE-IPP04837/2021|EPI_ISL_1262933|2021-03-02
>hCoV-19/Belgium/SJ4238166/2021|EPI_ISL_1265155|2021-03-02
>hCoV-19/Belgium/SJ4239582/2021|EPI_ISL_1265158|2021-03-03
>hCoV-19/Estonia/16177403/2021|EPI_ISL_1319426|2021-02-17
>hCoV-19/Estonia/16197038/2021|EPI_ISL_1319427|2021-02-17
>hCoV-19/Estonia/16280783/2021|EPI_ISL_1319430|2021-02-17
>hCoV-19/Estonia/16280797/2021|EPI_ISL_1319431|2021-02-17
>hCoV-19/Estonia/16280798/2021|EPI_ISL_1319432|2021-02-17
>hCoV-19/Estonia/210207907-01/2021|EPI_ISL_1319433|2021-02-16
>hCoV-19/Estonia/C015163/2021|EPI_ISL_1319434|2021-02-17
>hCoV-19/Estonia/C015258/2021|EPI_ISL_1319437|2021-02-17
>hCoV-19/Italy/UMB-IZSGC-149306.1.20/2021|EPI_ISL_1321744|2021-03-09
>hCoV-19/Italy/UMB-IZSGC-149306.1.21/2021|EPI_ISL_1321745|2021-03-09
>hCoV-19/Italy/UMB-IZSGC-149306.1.22/2021|EPI_ISL_1321746|2021-03-09
>hCoV-19/Italy/UMB-IZSGC-149306.1.25/2021|EPI_ISL_1321749|2021-03-09
>hCoV-19/Italy/UMB-IZSGC-149306.1.29/2021|EPI_ISL_1321753|2021-03-09
>hCoV-19/Italy/UMB-IZSGC-149306.1.3/2021|EPI_ISL_1321754|2021-03-03
>hCoV-19/Italy/UMB-IZSGC-149306.1.30/2021|EPI_ISL_1321755|2021-03-09
>hCoV-19/Italy/UMB-IZSGC-149306.1.31/2021|EPI_ISL_1321756|2021-03-09
>hCoV-19/Italy/UMB-IZSGC-149306.1.33/2021|EPI_ISL_1321757|2021-03-06
>hCoV-19/Italy/UMB-IZSGC-149306.1.34/2021|EPI_ISL_1321758|2021-03-05
>hCoV-19/USA/IL-NM-6833/2021|EPI_ISL_1340832|2021-02-20
>hCoV-19/USA/IL-NM-6851/2021|EPI_ISL_1340839|2021-02-23
>hCoV-19/Mexico/TAM_LANGEBIO_IMSS_0049/2021|EPI_ISL_1351540|2021-03-03
>hCoV-19/Romania/Bucuresti_432765/2021|EPI_ISL_1381370|2021-03-02
>hCoV-19/Romania/Bucuresti_432574/2021|EPI_ISL_1381371|2021-03-02
>hCoV-19/Romania/Bucuresti_432621/2021|EPI_ISL_1381372|2021-03-02
>hCoV-19/Romania/Bucuresti_432627/2021|EPI_ISL_1381373|2021-03-02
>hCoV-19/Romania/Bucuresti_432641/2021|EPI_ISL_1381374|2021-03-02
>hCoV-19/Romania/Sibiu_432385/2021|EPI_ISL_1381380|2021-03-02
>hCoV-19/Romania/Bucuresti_432204/2021|EPI_ISL_1381382|2021-03-01
>hCoV-19/Romania/Bucuresti_432207/2021|EPI_ISL_1381384|2021-03-01
>hCoV-19/Romania/Galati_421273/2021|EPI_ISL_1381385|2021-02-09
>hCoV-19/Taiwan/792/2020|EPI_ISL_1381386|2020-12-28
>hCoV-19/Bulgaria/21BG-EU_000922_Pl10/2021|EPI_ISL_1401400|2021-03-07
>hCoV-19/Bulgaria/21BG-EU_000923_Pl10/2021|EPI_ISL_1401401|2021-03-07
>hCoV-19/Bulgaria/21BG-EU_000924_Pl10/2021|EPI_ISL_1401402|2021-03-07
>hCoV-19/Bulgaria/21BG-EU_000925_Pl10/2021|EPI_ISL_1401403|2021-03-07
>hCoV-19/Bulgaria/21BG-EU_000926_Pl10/2021|EPI_ISL_1401404|2021-03-07
>hCoV-19/Bulgaria/21BG-EU_000928_Pl10/2021|EPI_ISL_1401405|2021-03-08
>hCoV-19/Bulgaria/21BG-EU_000929_Pl10/2021|EPI_ISL_1401406|2021-03-08
>hCoV-19/Bulgaria/21BG-EU_000930_Pl10/2021|EPI_ISL_1401407|2021-03-08
>hCoV-19/Bulgaria/21BG-EU_000931_Pl10/2021|EPI_ISL_1401408|2021-03-08
>hCoV-19/Bulgaria/21BG-EU_000932_Pl10/2021|EPI_ISL_1401409|2021-03-08
>hCoV-19/Bulgaria/21BG-EU_000933_Pl10/2021|EPI_ISL_1401410|2021-03-08
>hCoV-19/Bulgaria/21BG-EU_000934_Pl10/2021|EPI_ISL_1401411|2021-03-07
>hCoV-19/Bulgaria/21BG-EU_000936_Pl10/2021|EPI_ISL_1401413|2021-03-08
>hCoV-19/Bulgaria/21BG-EU_000937_Pl10/2021|EPI_ISL_1401414|2021-03-08
>hCoV-19/Bulgaria/21BG-EU_000938_Pl10/2021|EPI_ISL_1401415|2021-03-08
>hCoV-19/Bulgaria/21BG-EU_000939_Pl10/2021|EPI_ISL_1401416|2021-03-07
>hCoV-19/Bulgaria/21BG-EU_000940_Pl10/2021|EPI_ISL_1401417|2021-03-08
>hCoV-19/Bulgaria/21BG-EU_000941_Pl10/2021|EPI_ISL_1401418|2021-03-08
>hCoV-19/Bulgaria/21BG-EU_000943_Pl10/2021|EPI_ISL_1401420|2021-03-07
>hCoV-19/Bulgaria/21BG-EU_000944_Pl10/2021|EPI_ISL_1401421|2021-03-05
>hCoV-19/Bulgaria/21BG-EU_000945_Pl10/2021|EPI_ISL_1401422|2021-03-05
>hCoV-19/Bulgaria/21BG-EU_000947_Pl10/2021|EPI_ISL_1401424|2021-03-08
>hCoV-19/Bulgaria/21BG-EU_000948_Pl10/2021|EPI_ISL_1401425|2021-03-08
>hCoV-19/Bulgaria/21BG-EU_000949_Pl10/2021|EPI_ISL_1401426|2021-03-08
>hCoV-19/Bulgaria/21BG-EU_000950_Pl10/2021|EPI_ISL_1401427|2021-03-09
>hCoV-19/Bulgaria/21BG-EU_000951_Pl10/2021|EPI_ISL_1401428|2021-03-09
>hCoV-19/France/HDF-IPP06289/2021|EPI_ISL_1417000|2021-03-16
>hCoV-19/France/HDF-IPP06292/2021|EPI_ISL_1417002|2021-03-16
>hCoV-19/France/HDF-IPP06295/2021|EPI_ISL_1417005|2021-03-16
>hCoV-19/France/HDF-IPP06296/2021|EPI_ISL_1417006|2021-03-16
>hCoV-19/France/HDF-IPP06298/2021|EPI_ISL_1417008|2021-03-16
>hCoV-19/France/HDF-IPP06299/2021|EPI_ISL_1417009|2021-03-16
>hCoV-19/France/HDF-IPP06300/2021|EPI_ISL_1417010|2021-03-15
>hCoV-19/France/HDF-IPP06302/2021|EPI_ISL_1417012|2021-03-15
>hCoV-19/France/HDF-IPP06303/2021|EPI_ISL_1417013|2021-03-15
>hCoV-19/France/IDF-IPP06306/2021|EPI_ISL_1417016|2021-03-16
>hCoV-19/France/IDF-IPP06307/2021|EPI_ISL_1417017|2021-03-16
>hCoV-19/France/IDF-IPP06310/2021|EPI_ISL_1417020|2021-03-16
>hCoV-19/France/IDF-IPP06311/2021|EPI_ISL_1417021|2021-03-16
>hCoV-19/France/IDF-IPP06312/2021|EPI_ISL_1417022|2021-03-16
>hCoV-19/France/IDF-IPP06314/2021|EPI_ISL_1417023|2021-03-16
>hCoV-19/France/PDL-IPP06315/2021|EPI_ISL_1417024|2021-03-16
>hCoV-19/France/PDL-IPP06316/2021|EPI_ISL_1417025|2021-03-16
>hCoV-19/France/BRE-IPP06318/2021|EPI_ISL_1417026|2021-03-16
>hCoV-19/France/BRE-IPP06319/2021|EPI_ISL_1417027|2021-03-16
>hCoV-19/France/BRE-IPP06320/2021|EPI_ISL_1417028|2021-03-16
>hCoV-19/France/BRE-IPP06321/2021|EPI_ISL_1417029|2021-03-16
>hCoV-19/France/PDL-IPP06340/2021|EPI_ISL_1417043|2021-03-16
>hCoV-19/France/PDL-IPP06341/2021|EPI_ISL_1417044|2021-03-16
>hCoV-19/France/PDL-IPP06342/2021|EPI_ISL_1417045|2021-03-16
>hCoV-19/France/PDL-IPP06344/2021|EPI_ISL_1417046|2021-03-16
>hCoV-19/France/PDL-IPP06346/2021|EPI_ISL_1417048|2021-03-16
>hCoV-19/Romania/B-6145/2021|EPI_ISL_1418309|2021-03-25
>hCoV-19/Romania/B-6021/2021|EPI_ISL_1418315|2021-03-24
>hCoV-19/Romania/B-5815/2021|EPI_ISL_1418317|2021-03-19
>hCoV-19/Romania/B-5572/2021|EPI_ISL_1418319|2021-03-16
>hCoV-19/Romania/B-5439/2021|EPI_ISL_1418321|2021-03-15
>hCoV-19/Romania/B-5093/2021|EPI_ISL_1418329|2021-03-10
>hCoV-19/Italy/APU-POLBA31/2021|EPI_ISL_1469945|2021-03-18
>hCoV-19/Italy/APU-POLBA32/2021|EPI_ISL_1469946|2021-03-18
>hCoV-19/Italy/APU-POLBA34/2021|EPI_ISL_1469948|2021-03-18
>hCoV-19/Italy/APU_POLBA35/2021|EPI_ISL_1469949|2021-03-18
>hCoV-19/France/BRE-IPP05504/2021|EPI_ISL_1554900|2021-03-15
>hCoV-19/France/BRE-IPP05506/2021|EPI_ISL_1554901|2021-03-15
>hCoV-19/France/HDF-IPP05512/2021|EPI_ISL_1554903|2021-03-15
>hCoV-19/France/BFC-IPP05515/2021|EPI_ISL_1554904|2021-03-16
>hCoV-19/France/IDF-IPP05516/2021|EPI_ISL_1554905|2021-03-16
>hCoV-19/France/IDF-IPP05518/2021|EPI_ISL_1554906|2021-03-15
>hCoV-19/France/IDF-IPP05519/2021|EPI_ISL_1554907|2021-03-15
>hCoV-19/France/IDF-IPP05520/2021|EPI_ISL_1554908|2021-03-15
>hCoV-19/France/IDF-IPP05521/2021|EPI_ISL_1554909|2021-03-15
>hCoV-19/France/IDF-IPP05522/2021|EPI_ISL_1554910|2021-03-15
>hCoV-19/France/IDF-IPP05528/2021|EPI_ISL_1554914|2021-03-15
>hCoV-19/France/IDF-IPP05529/2021|EPI_ISL_1554915|2021-03-15
>hCoV-19/France/IDF-IPP05530/2021|EPI_ISL_1554916|2021-03-15
>hCoV-19/France/PDL-IPP05533/2021|EPI_ISL_1554919|2021-03-14
>hCoV-19/France/CVL-IPP05541/2021|EPI_ISL_1554926|2021-03-15
>hCoV-19/France/CVL-IPP05543/2021|EPI_ISL_1554928|2021-03-15
>hCoV-19/France/CVL-IPP05545/2021|EPI_ISL_1554929|2021-03-15
>hCoV-19/Italy/LAZ-IZSLT-21029570/2021|EPI_ISL_1558611|2021-03-03
>hCoV-19/Italy/LAZ-IZSLT-21029675/2021|EPI_ISL_1558613|2021-03-03
>hCoV-19/Italy/LAZ-IZSLT-21029749/2021|EPI_ISL_1558614|2021-03-03
>hCoV-19/Czech_Republic/NRL_4698/2021|EPI_ISL_1588493|2021-03-16
>hCoV-19/Czech_Republic/NRL_4702/2021|EPI_ISL_1588494|2021-03-16
>hCoV-19/Czech_Republic/NRL_4704/2021|EPI_ISL_1588495|2021-03-16
>hCoV-19/Czech_Republic/NRL_4707/2021|EPI_ISL_1588496|2021-03-16
>hCoV-19/Reunion/PIMIT_03528/2021|EPI_ISL_1629272|2021-03-10
>hCoV-19/Belgium/WHT-UMONS-CV2107232040/2021|EPI_ISL_1630253|2021-04-02
>hCoV-19/France/IDF-IPP04284/2021|EPI_ISL_1654206|2021-02-23
>hCoV-19/France/IDF-IPP04289/2021|EPI_ISL_1654208|2021-02-24
>hCoV-19/France/IDF-IPP00500/2021|EPI_ISL_890354|2021-01-07
>hCoV-19/France/HDF-IPP00667/2021|EPI_ISL_890359|2021-01-07
>hCoV-19/Belgium/AZDelta-2103-3908_S1/2021|EPI_ISL_913510|2021-01-18
>hCoV-19/France/IDF-IPP01530/2021|EPI_ISL_935581|2021-01-12
>hCoV-19/France/HDF-IPP01531/2021|EPI_ISL_935582|2021-01-17
>hCoV-19/France/IDF-IPP01539/2021|EPI_ISL_935587|2021-01-15
>hCoV-19/France/IDF-IPP01540/2021|EPI_ISL_935588|2021-01-16
>hCoV-19/France/IDF-IPP01541/2021|EPI_ISL_935589|2021-01-15
>hCoV-19/France/IDF-IPP01542/2021|EPI_ISL_935590|2021-01-18
>hCoV-19/France/IDF-IPP01543/2021|EPI_ISL_935591|2021-01-18
>hCoV-19/France/IDF-IPP01544/2021|EPI_ISL_935592|2021-01-18
>hCoV-19/France/IDF-IPP01546/2021|EPI_ISL_935593|2021-01-18
>hCoV-19/France/IDF-IPP01547/2021|EPI_ISL_935594|2021-01-18
>hCoV-19/France/IDF-IPP01549/2021|EPI_ISL_935595|2021-01-16
>hCoV-19/France/IDF-IPP01551/2021|EPI_ISL_935597|2021-01-15
>hCoV-19/France/IDF-IPP01552/2021|EPI_ISL_935598|2021-01-15
>hCoV-19/France/IDF-IPP01664/2021|EPI_ISL_954020|2021-01-19
>hCoV-19/France/HDF-IPP01732/2021|EPI_ISL_954021|2021-01-19
>hCoV-19/France/IDF-IPP01647/2021|EPI_ISL_954022|2021-01-14
>hCoV-19/France/IDF-IPP01648/2021|EPI_ISL_954023|2021-01-14
>hCoV-19/France/IDF-IPP01649/2021|EPI_ISL_954024|2021-01-14
>hCoV-19/France/IDF-IPP01650/2021|EPI_ISL_954025|2021-01-14
>hCoV-19/France/IDF-IPP01652/2021|EPI_ISL_954031|2021-01-14
>hCoV-19/France/BRE-IPP02820/2021|EPI_ISL_1001301|2021-01-31
>hCoV-19/France/CVL-IPP02801/2021|EPI_ISL_1001302|2021-01-29
>hCoV-19/France/IDF-IPP02566/2021|EPI_ISL_1001303|2021-01-29
>hCoV-19/France/IDF-IPP02567/2021|EPI_ISL_1001304|2021-01-29
>hCoV-19/France/IDF-IPP02568/2021|EPI_ISL_1001305|2021-01-29
>hCoV-19/France/IDF-IPP02570/2021|EPI_ISL_1001306|2021-01-29
>hCoV-19/France/IDF-IPP02574/2021|EPI_ISL_1001307|2021-01-29
>hCoV-19/France/IDF-IPP02577/2021|EPI_ISL_1001308|2021-01-29
>hCoV-19/France/IDF-IPP02827/2021|EPI_ISL_1001309|2021-01-29
>hCoV-19/France/BRE-IPP02850/2021|EPI_ISL_1001310|2021-01-29
>hCoV-19/France/GES-IPP02601/2021|EPI_ISL_1001311|2021-01-28
>hCoV-19/France/IDF-IPP02841/2021|EPI_ISL_1001312|2021-01-28
>hCoV-19/France/IDF-IPP02842/2021|EPI_ISL_1001313|2021-01-28
>hCoV-19/France/IDF-IPP02843/2021|EPI_ISL_1001314|2021-01-28
>hCoV-19/France/IDF-IPP02844/2021|EPI_ISL_1001315|2021-01-28
>hCoV-19/France/IDF-IPP02845/2021|EPI_ISL_1001316|2021-01-28
>hCoV-19/France/IDF-IPP02846/2021|EPI_ISL_1001317|2021-01-28
>hCoV-19/France/BRE-IPP02849/2021|EPI_ISL_1001318|2021-01-28
>hCoV-19/France/PDL-IPP02783/2021|EPI_ISL_1001319|2021-01-27
>hCoV-19/France/IDF-IPP02563/2021|EPI_ISL_1001325|2021-01-27
>hCoV-19/France/GES-IPP02592/2021|EPI_ISL_1001326|2021-01-27
>hCoV-19/France/GES-IPP02593/2021|EPI_ISL_1001327|2021-01-27
>hCoV-19/France/IDF-IPP02840/2021|EPI_ISL_1001328|2021-01-27
>hCoV-19/France/GES-IPP02854/2021|EPI_ISL_1001329|2021-01-27
>hCoV-19/France/PDL-IPP02782/2021|EPI_ISL_1001330|2021-01-26
>hCoV-19/France/GES-IPP02591/2021|EPI_ISL_1001331|2021-01-26
>hCoV-19/France/GES-IPP02594/2021|EPI_ISL_1001332|2021-01-26
>hCoV-19/France/GES-IPP02595/2021|EPI_ISL_1001333|2021-01-26
>hCoV-19/France/HDF-IPP02628/2021|EPI_ISL_1001334|2021-01-26
>hCoV-19/France/HDF-IPP02630/2021|EPI_ISL_1001335|2021-01-26
>hCoV-19/France/IDF-IPP02821/2021|EPI_ISL_1001336|2021-01-26
>hCoV-19/France/IDF-IPP02828/2021|EPI_ISL_1001337|2021-01-26
>hCoV-19/France/GES-IPP02590/2021|EPI_ISL_1001338|2021-01-25
>hCoV-19/France/GES-IPP02596/2021|EPI_ISL_1001339|2021-01-25
>hCoV-19/France/HDF-IPP02624/2021|EPI_ISL_1001340|2021-01-25
>hCoV-19/France/HDF-IPP02626/2021|EPI_ISL_1001341|2021-01-25
>hCoV-19/France/HDF-IPP02629/2021|EPI_ISL_1001342|2021-01-25
>hCoV-19/France/HDF-IPP02623/2021|EPI_ISL_1001343|2021-01-24
>hCoV-19/France/GES-IPP02597/2021|EPI_ISL_1001344|2021-01-23
>hCoV-19/France/GES-IPP02598/2021|EPI_ISL_1001345|2021-01-23
>hCoV-19/France/GES-IPP02599/2021|EPI_ISL_1001346|2021-01-23
>hCoV-19/France/HDF-IPP02605/2021|EPI_ISL_1001347|2021-01-23
>hCoV-19/France/HDF-IPP02609/2021|EPI_ISL_1001348|2021-01-23
>hCoV-19/France/HDF-IPP02613/2021|EPI_ISL_1001349|2021-01-23
>hCoV-19/Spain/CT-IrsiCaixaR003MP1A11/2021|EPI_ISL_1018220|2021-01-19
>hCoV-19/Spain/CT-IrsiCaixaR003MP1B11/2021|EPI_ISL_1018222|2021-01-26
>hCoV-19/Spain/CT-IrsiCaixaR003MP1C11/2021|EPI_ISL_1018223|2021-01-20
>hCoV-19/Spain/CT-IrsiCaixaR003MP1D11/2021|EPI_ISL_1018224|2021-01-21
>hCoV-19/Spain/CT-IrsiCaixaR003MP1E11/2021|EPI_ISL_1018225|2021-01-27
>hCoV-19/Spain/CT-IrsiCaixaR003MP1F11/2021|EPI_ISL_1018226|2021-01-26
>hCoV-19/Spain/CT-IrsiCaixaR003MP1G11/2021|EPI_ISL_1018227|2021-01-27
>hCoV-19/Italy/CAM-COTUGNO-IZSM-10866/2021|EPI_ISL_1097010|2021-02-18
>hCoV-19/Italy/CAM-COTUGNO-IZSM-10940/2021|EPI_ISL_1097011|2021-02-18
>hCoV-19/Italy/CAM-COTUGNO-IZSM-10948/2021|EPI_ISL_1097012|2021-02-18
>hCoV-19/Italy/CAM-COTUGNO-IZSM-12066/2021|EPI_ISL_1097013|2021-02-18
>hCoV-19/Italy/CAM-COTUGNO-IZSM-12031/2021|EPI_ISL_1097014|2021-02-18
>hCoV-19/Italy/CAM-COTUGNO-IZSM-11394/2021|EPI_ISL_1097015|2021-02-18
>hCoV-19/Italy/CAM-COTUGNO-IZSM-11962/2021|EPI_ISL_1097016|2021-02-18
>hCoV-19/Italy/CAM-COTUGNO-IZSM-11529/2021|EPI_ISL_1097017|2021-02-18
>hCoV-19/Italy/CAM-COTUGNO-IZSM-11951/2021|EPI_ISL_1097019|2021-02-18
>hCoV-19/Italy/CAM-COTUGNO-IZSM-11107/2021|EPI_ISL_1097020|2021-02-18
>hCoV-19/Italy/CAM-COTUGNO-IZSM-11115/2021|EPI_ISL_1097021|2021-02-18
>hCoV-19/Italy/CAM-COTUGNO-IZSM-11977/2021|EPI_ISL_1097022|2021-02-18
>hCoV-19/Bulgaria/21BG-EU_000340_Pl4/2021|EPI_ISL_1231650|2021-02-03
>hCoV-19/Bulgaria/21BG-EU_000343_Pl4/2021|EPI_ISL_1231652|2021-02-03
>hCoV-19/Bulgaria/21BG-EU_000345_Pl4/2021|EPI_ISL_1231653|2021-02-03
>hCoV-19/Bulgaria/21BG-EU_000346_Pl4/2021|EPI_ISL_1231654|2021-02-03
>hCoV-19/Bulgaria/21BG-EU_000349_Pl4/2021|EPI_ISL_1231656|2021-02-03
>hCoV-19/Bulgaria/21BG-EU_000350_Pl4/2021|EPI_ISL_1231657|2021-02-03
>hCoV-19/Bulgaria/21BG-EU_000351_Pl4/2021|EPI_ISL_1231658|2021-02-03
>hCoV-19/Bulgaria/21BG-EU_000352_Pl4/2021|EPI_ISL_1231660|2021-02-03
>hCoV-19/Bulgaria/21BG-EU_000353_Pl4/2021|EPI_ISL_1231661|2021-02-03
>hCoV-19/Bulgaria/21BG-EU_000354_Pl4/2021|EPI_ISL_1231662|2021-02-03
>hCoV-19/Bulgaria/21BG-EU_000355_Pl4/2021|EPI_ISL_1231664|2021-02-03
>hCoV-19/Bulgaria/21BG-EU_000357_Pl4/2021|EPI_ISL_1231667|2021-02-11
>hCoV-19/Bulgaria/21BG-EU_000359_Pl4/2021|EPI_ISL_1231668|2021-02-11
>hCoV-19/Bulgaria/21BG-EU_000361_Pl4/2021|EPI_ISL_1231669|2021-02-11
>hCoV-19/Bulgaria/21BG-EU_000362_Pl4/2021|EPI_ISL_1231671|2021-02-12
>hCoV-19/Bulgaria/21BG-EU_000363_Pl4/2021|EPI_ISL_1231672|2021-02-12
>hCoV-19/Bulgaria/21BG-EU_000364_Pl4/2021|EPI_ISL_1231673|2021-02-12
>hCoV-19/Bulgaria/21BG-EU_000365_Pl4/2021|EPI_ISL_1231674|2021-02-12
>hCoV-19/Bulgaria/21BG-EU_000366_Pl4/2021|EPI_ISL_1231676|2021-02-12
>hCoV-19/Bulgaria/21BG-EU_000367_Pl4/2021|EPI_ISL_1231677|2021-02-12
>hCoV-19/Bulgaria/21BG-EU_000368_Pl4/2021|EPI_ISL_1231679|2021-02-12
>hCoV-19/Bulgaria/21BG-EU_000372_Pl4/2021|EPI_ISL_1231680|2021-02-15
>hCoV-19/Bulgaria/21BG-EU_000373_Pl4/2021|EPI_ISL_1231681|2021-02-15
>hCoV-19/Bulgaria/21BG-EU_000375_Pl4/2021|EPI_ISL_1231683|2021-02-15
>hCoV-19/Bulgaria/21BG-EU_000376_Pl4/2021|EPI_ISL_1231684|2021-02-15
>hCoV-19/Bulgaria/21BG-EU_000275_Pl3/2021|EPI_ISL_1231685|2021-02-16
>hCoV-19/Bulgaria/21BG-EU_000191_Pl3/2021|EPI_ISL_1231687|2021-02-07
>hCoV-19/Bulgaria/21BG-EU_000192_Pl3/2021|EPI_ISL_1231688|2021-02-07
>hCoV-19/Bulgaria/21BG-EU_000193_Pl3/2021|EPI_ISL_1231689|2021-02-08
>hCoV-19/Bulgaria/21BG-EU_000201_Pl3/2021|EPI_ISL_1231691|2021-02-09
>hCoV-19/Bulgaria/21BG-EU_000203_Pl3/2021|EPI_ISL_1231692|2021-02-10
>hCoV-19/Bulgaria/21BG-EU_000204_Pl3/2021|EPI_ISL_1231693|2021-02-10
>hCoV-19/Bulgaria/21BG-EU_000211_Pl3/2021|EPI_ISL_1231695|2021-02-11
>hCoV-19/Bulgaria/21BG-EU_000213_Pl3/2021|EPI_ISL_1231696|2021-02-11
>hCoV-19/Bulgaria/21BG-EU_000222_Pl3/2021|EPI_ISL_1231697|2021-02-11
>hCoV-19/Bulgaria/21BG-EU_000229_Pl3/2021|EPI_ISL_1231699|2021-02-11
>hCoV-19/Bulgaria/21BG-EU_000230_Pl3/2021|EPI_ISL_1231700|2021-02-12
>hCoV-19/Bulgaria/21BG-EU_000231_Pl3/2021|EPI_ISL_1231701|2021-02-12
>hCoV-19/Bulgaria/21BG-EU_000232_Pl3/2021|EPI_ISL_1231703|2021-02-11
>hCoV-19/Bulgaria/21BG-EU_000233_Pl3/2021|EPI_ISL_1231704|2021-02-11
>hCoV-19/Bulgaria/21BG-EU_000234_Pl3/2021|EPI_ISL_1231705|2021-02-11
>hCoV-19/Bulgaria/21BG-EU_000237_Pl3/2021|EPI_ISL_1231707|2021-02-12
>hCoV-19/Bulgaria/21BG-EU_000239_Pl3/2021|EPI_ISL_1231708|2021-02-12
>hCoV-19/Bulgaria/21BG-EU_000244_Pl3/2021|EPI_ISL_1231709|2021-02-13
>hCoV-19/Bulgaria/21BG-EU_000246_Pl3/2021|EPI_ISL_1231711|2021-02-12
>hCoV-19/Bulgaria/21BG-EU_000247_Pl3/2021|EPI_ISL_1231712|2021-02-12
>hCoV-19/Bulgaria/21BG-EU_000248_Pl3/2021|EPI_ISL_1231713|2021-02-13
>hCoV-19/Bulgaria/21BG-EU_000249_Pl3/2021|EPI_ISL_1231715|2021-02-13
>hCoV-19/Bulgaria/21BG-EU_000250_Pl3/2021|EPI_ISL_1231716|2021-02-15
>hCoV-19/Bulgaria/21BG-EU_000251_Pl3/2021|EPI_ISL_1231717|2021-02-14
>hCoV-19/Bulgaria/21BG-EU_000256_Pl3/2021|EPI_ISL_1231718|2021-02-15
>hCoV-19/Bulgaria/21BG-EU_000257_Pl3/2021|EPI_ISL_1231720|2021-02-15
>hCoV-19/Bulgaria/21BG-EU_000261_Pl3/2021|EPI_ISL_1231721|2021-02-16
>hCoV-19/Bulgaria/21BG-EU_000263_Pl3/2021|EPI_ISL_1231722|2021-02-16
>hCoV-19/Bulgaria/21BG-EU_000269_Pl3/2021|EPI_ISL_1231724|2021-02-16
>hCoV-19/Bulgaria/21BG-EU_000271_Pl3/2021|EPI_ISL_1231725|2021-02-16
>hCoV-19/Bulgaria/21BG-EU_000273_Pl3/2021|EPI_ISL_1231726|2021-02-16
>hCoV-19/Bulgaria/21BG-EU_000301_Pl4/2021|EPI_ISL_1231728|2021-01-29
>hCoV-19/Bulgaria/21BG-EU_000333_Pl4/2021|EPI_ISL_1231729|2021-02-02
>hCoV-19/Bulgaria/21BG-EU_000334_Pl4/2021|EPI_ISL_1231731|2021-02-02
>hCoV-19/Bulgaria/21BG-EU_000341_Pl4/2021|EPI_ISL_1231732|2021-02-03
>hCoV-19/Bulgaria/21BG-EU_000358_Pl4/2021|EPI_ISL_1231733|2021-02-11
>hCoV-19/Bulgaria/21BG-EU_000360_Pl4/2021|EPI_ISL_1231734|2021-02-11
>hCoV-19/Bulgaria/21BG-EU_000369_Pl4/2021|EPI_ISL_1231736|2021-02-12
>hCoV-19/Bulgaria/21BG-EU_000370_Pl4/2021|EPI_ISL_1231737|2021-02-12
>hCoV-19/Bulgaria/21BG-EU_000371_Pl4/2021|EPI_ISL_1231738|2021-02-12
>hCoV-19/Bulgaria/21BG-EU_000374_Pl4/2021|EPI_ISL_1231740|2021-02-15
>hCoV-19/France/HDF-IPP04787/2021|EPI_ISL_1262893|2021-03-02
>hCoV-19/France/HDF-IPP04788/2021|EPI_ISL_1262894|2021-03-02
>hCoV-19/France/HDF-IPP04789/2021|EPI_ISL_1262895|2021-03-02
>hCoV-19/France/HDF-IPP04790/2021|EPI_ISL_1262896|2021-03-02
>hCoV-19/France/HDF-IPP04791/2021|EPI_ISL_1262897|2021-03-02
>hCoV-19/France/IDF-IPP04793/2021|EPI_ISL_1262898|2021-03-02
>hCoV-19/France/IDF-IPP04794/2021|EPI_ISL_1262899|2021-03-01
>hCoV-19/Italy/UMB-IZSGC-115976.1.29/2021|EPI_ISL_1296257|2021-02-15
>hCoV-19/Italy/UMB-IZSGC-115976.1.31/2021|EPI_ISL_1296259|2021-02-16
>hCoV-19/Estonia/16280795/2021|EPI_ISL_1319322|2021-02-17
>hCoV-19/Estonia/C015017/2021|EPI_ISL_1319327|2021-02-17
>hCoV-19/Estonia/C015134/2021|EPI_ISL_1319335|2021-02-16
>hCoV-19/Estonia/C015139/2021|EPI_ISL_1319336|2021-02-16
>hCoV-19/Estonia/C015150/2021|EPI_ISL_1319340|2021-02-16
>hCoV-19/Estonia/C015179/2021|EPI_ISL_1319343|2021-02-17
>hCoV-19/Estonia/C015328/2021|EPI_ISL_1319347|2021-02-17
>hCoV-19/Estonia/C015338/2021|EPI_ISL_1319348|2021-02-17
>hCoV-19/Estonia/152333/2021|EPI_ISL_1319359|2021-02-23
>hCoV-19/Estonia/152366/2021|EPI_ISL_1319360|2021-02-25
>hCoV-19/Estonia/152549/2021|EPI_ISL_1319369|2021-02-26
>hCoV-19/Estonia/152595/2021|EPI_ISL_1319370|2021-02-26
>hCoV-19/Estonia/15585476/2021|EPI_ISL_1319377|2021-02-17
>hCoV-19/Estonia/15620699/2021|EPI_ISL_1319379|2021-02-17
>hCoV-19/Estonia/15639203/2021|EPI_ISL_1319383|2021-02-17
>hCoV-19/USA/IL-NM-6740/2021|EPI_ISL_1340813|2021-02-17
>hCoV-19/USA/IL-NM-6902/2021|EPI_ISL_1340852|2021-02-24
>hCoV-19/Italy/SIC-CQRC-21018841/2021|EPI_ISL_1357600|2021-03-25
>hCoV-19/Italy/SIC-CQRC-21018842/2021|EPI_ISL_1357602|2021-03-25
>hCoV-19/Italy/SIC-CQRC-21018844/2021|EPI_ISL_1357606|2021-03-25
>hCoV-19/Italy/SIC-CQRC-21018845/2021|EPI_ISL_1357607|2021-03-25
>hCoV-19/Italy/SIC-CQRC-21018850/2021|EPI_ISL_1357644|2021-03-25
>hCoV-19/Italy/SIC-CQRC-21018851/2021|EPI_ISL_1357645|2021-03-25
>hCoV-19/Romania/Bucuresti_419530/2021|EPI_ISL_1381308|2021-02-04
>hCoV-19/Romania/Constanta_432538/2021|EPI_ISL_1381313|2021-03-02
>hCoV-19/Romania/Bucuresti_419520/2021|EPI_ISL_1381314|2021-02-04
>hCoV-19/Romania/Bucuresti_419722/2021|EPI_ISL_1381316|2021-02-05
>hCoV-19/Romania/Mures_417923/2021|EPI_ISL_1381317|2021-01-29
>hCoV-19/Romania/Bucuresti_424588/2021|EPI_ISL_1381319|2021-02-13
>hCoV-19/Romania/Bucuresti_424556/2021|EPI_ISL_1381320|2021-02-12
>hCoV-19/Romania/Bucuresti_424764/2021|EPI_ISL_1381321|2021-02-13
>hCoV-19/Romania/Bucuresti_424679/2021|EPI_ISL_1381323|2021-02-13
>hCoV-19/Romania/Covasna_430342/2021|EPI_ISL_1381324|2021-02-23
>hCoV-19/Romania/Covasna_430354/2021|EPI_ISL_1381325|2021-02-23
>hCoV-19/Romania/Bucuresti_424555/2021|EPI_ISL_1381326|2021-02-12
>hCoV-19/Romania/Covasna_430345/2021|EPI_ISL_1381327|2021-02-23
>hCoV-19/Romania/Covasna_430350/2021|EPI_ISL_1381328|2021-02-23
>hCoV-19/Romania/Bihor_432672/2021|EPI_ISL_1381329|2021-03-02
>hCoV-19/Romania/Bucuresti_433010/2021|EPI_ISL_1381330|2021-03-02
>hCoV-19/Romania/Bucuresti_432634/2021|EPI_ISL_1381331|2021-03-02
>hCoV-19/Romania/Bucuresti_419963/2021|EPI_ISL_1381332|2021-02-05
>hCoV-19/Romania/Bucuresti_419519/2021|EPI_ISL_1381333|2021-02-04
>hCoV-19/Romania/Bucuresti_421663/2021|EPI_ISL_1381334|2021-02-09
>hCoV-19/Romania/Bucuresti_420548/2021|EPI_ISL_1381335|2021-02-08
>hCoV-19/Romania/Breaza_420639/2021|EPI_ISL_1381338|2021-02-08
>hCoV-19/Romania/Succeava_421283/2021|EPI_ISL_1381340|2021-02-09
>hCoV-19/Romania/Botosani_421276/2021|EPI_ISL_1381341|2021-02-09
>hCoV-19/Romania/Covasna_423970/2021|EPI_ISL_1381342|2021-02-11
>hCoV-19/Romania/Covasna_423984/2021|EPI_ISL_1381343|2021-02-11
>hCoV-19/Romania/Covasna_423987/2021|EPI_ISL_1381344|2021-02-11
>hCoV-19/Romania/Covasna_423990/2021|EPI_ISL_1381346|2021-02-11
>hCoV-19/Romania/Covasna_423966/2021|EPI_ISL_1381347|2021-02-11
>hCoV-19/Romania/Covasna_423969/2021|EPI_ISL_1381348|2021-02-11
>hCoV-19/Romania/Bucuresti_424149/2021|EPI_ISL_1381350|2021-02-12
>hCoV-19/Romania/Craiova_423687/2021|EPI_ISL_1381353|2021-02-11
>hCoV-19/Romania/Bucuresti_422815/2021|EPI_ISL_1381354|2021-02-10
>hCoV-19/Romania/Covasna_430340/2021|EPI_ISL_1381359|2021-02-23
>hCoV-19/Romania/Covasna_430343/2021|EPI_ISL_1381360|2021-02-23
>hCoV-19/Romania/Cluj_430347/2021|EPI_ISL_1381361|2021-02-23
>hCoV-19/Romania/Covasna_430348/2021|EPI_ISL_1381362|2021-02-23
>hCoV-19/Romania/Covasna_430353/2021|EPI_ISL_1381363|2021-02-23
>hCoV-19/Romania/Covasna_430356/2021|EPI_ISL_1381364|2021-02-23
>hCoV-19/Romania/Cluj_430358/2021|EPI_ISL_1381365|2021-02-23
>hCoV-19/Romania/Cluj_430359/2021|EPI_ISL_1381366|2021-02-23
>hCoV-19/Romania/Bucuresti_432722/2021|EPI_ISL_1381368|2021-03-02
>hCoV-19/Romania/Bucuresti_432730/2021|EPI_ISL_1381369|2021-03-02
>hCoV-19/Romania/Bucuresti_432650/2021|EPI_ISL_1381375|2021-03-02
>hCoV-19/Romania/Bucuresti_432676/2021|EPI_ISL_1381376|2021-03-02
>hCoV-19/France/BRE-IPP06322/2021|EPI_ISL_1417030|2021-03-16
>hCoV-19/France/BRE-IPP06323/2021|EPI_ISL_1417031|2021-03-16
>hCoV-19/France/BRE-IPP06324/2021|EPI_ISL_1417032|2021-03-16
>hCoV-19/France/PDL-IPP06326/2021|EPI_ISL_1417033|2021-03-16
>hCoV-19/France/PDL-IPP06327/2021|EPI_ISL_1417034|2021-03-16
>hCoV-19/France/PDL-IPP06328/2021|EPI_ISL_1417035|2021-03-16
>hCoV-19/France/PDL-IPP06330/2021|EPI_ISL_1417037|2021-03-16
>hCoV-19/France/PDL-IPP06332/2021|EPI_ISL_1417038|2021-03-16
>hCoV-19/France/PDL-IPP06335/2021|EPI_ISL_1417039|2021-03-16
>hCoV-19/France/PDL-IPP06338/2021|EPI_ISL_1417041|2021-03-16
>hCoV-19/Spain/PV-HUD-97518345/2021|EPI_ISL_1502113|2021-02-04
>hCoV-19/Russia/MOW-CRIE-D187M0065/2021|EPI_ISL_1510610|2021-02-17
>hCoV-19/Russia/MOW-CRIE-D186P0130/2021|EPI_ISL_1510611|2021-02-23
>hCoV-19/Russia/MOW-CRIE-D187S0097/2021|EPI_ISL_1510613|2021-02-10
>hCoV-19/Russia/MOW-CRIE-D187S0005/2021|EPI_ISL_1510614|2021-02-18
>hCoV-19/Russia/MOW-CRIE-D187S0006/2021|EPI_ISL_1510615|2021-02-18
>hCoV-19/Russia/MOW-CRIE-D186A0005/2021|EPI_ISL_1510617|2021-02-26
>hCoV-19/Russia/MOW-CRIE-D186A0041/2021|EPI_ISL_1510618|2021-02-27
>hCoV-19/Russia/MOW-CRIE-D186A0064/2021|EPI_ISL_1510619|2021-02-28
>hCoV-19/Guadeloupe/IPP07815/2021|EPI_ISL_1540447|2021-03-15
>hCoV-19/Italy/LAZ-IZSLT-21030340/2021|EPI_ISL_1558603|2021-03-04
>hCoV-19/Italy/LAZ-IZSLT-21030345/2021|EPI_ISL_1558604|2021-03-04
>hCoV-19/Italy/LAZ-IZSLT-21030477/2021|EPI_ISL_1558605|2021-03-04
>hCoV-19/Italy/LAZ-IZSLT-21030508/2021|EPI_ISL_1558607|2021-03-04
>hCoV-19/Italy/LAZ-IZSLT-21030530/2021|EPI_ISL_1558608|2021-03-04
>hCoV-19/Spain/PV-HUC-87965184/2021|EPI_ISL_1575112|2021-03-22
>hCoV-19/Czech_Republic/NRL_3287/2021|EPI_ISL_1588443|2021-02-24
>hCoV-19/Czech_Republic/NRL_3401/2021|EPI_ISL_1588444|2021-02-26
>hCoV-19/Czech_Republic/NRL_3405/2021|EPI_ISL_1588445|2021-02-26
>hCoV-19/Czech_Republic/NRL_4532/2021|EPI_ISL_1588479|2021-03-12
>hCoV-19/Czech_Republic/NRL_4535/2021|EPI_ISL_1588480|2021-03-12
>hCoV-19/Czech_Republic/NRL_4538/2021|EPI_ISL_1588481|2021-03-12
>hCoV-19/Czech_Republic/NRL_4580/2021|EPI_ISL_1588487|2021-03-15
>hCoV-19/Czech_Republic/NRL_4583/2021|EPI_ISL_1588488|2021-03-15
>hCoV-19/Hong_Kong/CM20000424/2020|EPI_ISL_733573|2020-12-07
>hCoV-19/Hong_Kong/CM20000461/2020|EPI_ISL_733577|2020-12-13
>hCoV-19/Belgium/AZDelta-2103-3682_S2/2021|EPI_ISL_913509|2021-01-18
>hCoV-19/France/IDF-IPP01653/2021|EPI_ISL_954007|2021-01-14
>hCoV-19/France/IDF-IPP01962/2021|EPI_ISL_954009|2021-01-25
>hCoV-19/France/IDF-IPP01963/2021|EPI_ISL_954010|2021-01-25
>hCoV-19/France/IDF-IPP01985/2021|EPI_ISL_954011|2021-01-24
>hCoV-19/France/IDF-IPP01765/2021|EPI_ISL_954012|2021-01-23
>hCoV-19/France/IDF-IPP01869/2021|EPI_ISL_954013|2021-01-23
>hCoV-19/France/IDF-IPP01979/2021|EPI_ISL_954014|2021-01-23
>hCoV-19/France/IDF-IPP01818/2021|EPI_ISL_954015|2021-01-22
>hCoV-19/France/IDF-IPP01911/2021|EPI_ISL_954016|2021-01-22
>hCoV-19/France/IDF-IPP01681/2021|EPI_ISL_954017|2021-01-21
>hCoV-19/France/PDL-IPP01666/2021|EPI_ISL_954018|2021-01-20
>hCoV-19/France/IDF-IPP01678/2021|EPI_ISL_954019|2021-01-20
>hCoV-19/France/PDL-IPP02784/2021|EPI_ISL_1001320|2021-01-27
>hCoV-19/France/BRE-IPP02812/2021|EPI_ISL_1001321|2021-01-27
>hCoV-19/France/BRE-IPP02814/2021|EPI_ISL_1001322|2021-01-27
>hCoV-19/France/BRE-IPP02816/2021|EPI_ISL_1001323|2021-01-27
>hCoV-19/France/BRE-IPP02817/2021|EPI_ISL_1001324|2021-01-27
>hCoV-19/France/HDF-IPP02614/2021|EPI_ISL_1001350|2021-01-23
>hCoV-19/France/GES-IPP02602/2021|EPI_ISL_1001351|2021-01-22
>hCoV-19/France/IDF-IPP02826/2021|EPI_ISL_1001352|2021-01-21
>hCoV-19/France/IDF-IPP02779/2021|EPI_ISL_1001354|2021-02-01
>hCoV-19/France/IDF-IPP02765/2021|EPI_ISL_1001355|2021-01-31
>hCoV-19/France/CVL-IPP02802/2021|EPI_ISL_1001356|2021-01-29
>hCoV-19/France/IDF-IPP02561/2021|EPI_ISL_1001357|2021-01-29
>hCoV-19/France/IDF-IPP02564/2021|EPI_ISL_1001358|2021-01-29
>hCoV-19/France/IDF-IPP02565/2021|EPI_ISL_1001359|2021-01-29
>hCoV-19/France/IDF-IPP02569/2021|EPI_ISL_1001360|2021-01-29
>hCoV-19/France/IDF-IPP02571/2021|EPI_ISL_1001361|2021-01-29
>hCoV-19/France/IDF-IPP02572/2021|EPI_ISL_1001362|2021-01-29
>hCoV-19/France/IDF-IPP02573/2021|EPI_ISL_1001363|2021-01-29
>hCoV-19/France/IDF-IPP02575/2021|EPI_ISL_1001364|2021-01-29
>hCoV-19/France/BRE-IPP02810/2021|EPI_ISL_1001365|2021-01-27
>hCoV-19/France/BRE-IPP02811/2021|EPI_ISL_1001366|2021-01-27
>hCoV-19/France/IDF-IPP02825/2021|EPI_ISL_1001367|2021-01-26
>hCoV-19/France/HDF-IPP02604/2021|EPI_ISL_1001368|2021-01-24
>hCoV-19/France/HDF-IPP02616/2021|EPI_ISL_1001369|2021-01-24
>hCoV-19/France/HDF-IPP02617/2021|EPI_ISL_1001370|2021-01-24
>hCoV-19/France/HDF-IPP02618/2021|EPI_ISL_1001371|2021-01-24
>hCoV-19/France/IDF-IPP02822/2021|EPI_ISL_1001372|2021-01-24
>hCoV-19/France/IDF-IPP02823/2021|EPI_ISL_1001373|2021-01-24
>hCoV-19/France/HDF-IPP02612/2021|EPI_ISL_1001374|2021-01-23
>hCoV-19/France/HDF-IPP02615/2021|EPI_ISL_1001375|2021-01-23
>hCoV-19/France/HDF-IPP02622/2021|EPI_ISL_1001381|2021-01-24
>hCoV-19/France/HDF-IPP02611/2021|EPI_ISL_1001382|2021-01-23
>hCoV-19/France/HDF-IPP02610/2021|EPI_ISL_1001383|2021-01-23
>hCoV-19/Brazil/SP-1751/2021|EPI_ISL_1079161|2021-01-25
>hCoV-19/Belgium/AZKLINA121-041557/2021|EPI_ISL_1109631|2021-02-23
>hCoV-19/Spain/CT-IrsiCaixaR005TQ1E2/2021|EPI_ISL_1109637|2021-01-14
>hCoV-19/Spain/CT-IrsiCaixaR005TQ1E6/2021|EPI_ISL_1109638|2021-02-05
>hCoV-19/Spain/CT-IrsiCaixaR005TQ1F1/2021|EPI_ISL_1109639|2021-02-08
>hCoV-19/Spain/CT-IrsiCaixaR005TQ1F4/2021|EPI_ISL_1109640|2021-02-09
>hCoV-19/Spain/CT-IrsiCaixaR005TQ1F7/2021|EPI_ISL_1109641|2021-02-03
>hCoV-19/Spain/CT-IrsiCaixaR005TQ1F8/2021|EPI_ISL_1109642|2021-02-06
>hCoV-19/Spain/CT-IrsiCaixaR005TQ1G10/2021|EPI_ISL_1109643|2021-02-09
>hCoV-19/Spain/CT-IrsiCaixaR005TQ1G5/2021|EPI_ISL_1109644|2021-02-04
>hCoV-19/France/PDL-IPP03924/2021|EPI_ISL_1110409|2021-02-16
>hCoV-19/France/BRE-IPP03945/2020|EPI_ISL_1110410|2020-12-29
>hCoV-19/France/BRE-IPP03947/2020|EPI_ISL_1110411|2020-12-30
>hCoV-19/France/BRE-IPP03948/2020|EPI_ISL_1110412|2020-12-30
>hCoV-19/France/BRE-IPP03960/2021|EPI_ISL_1110413|2021-01-08
>hCoV-19/France/IDF-IPP03832/2021|EPI_ISL_1110414|2021-02-15
>hCoV-19/France/HDF-IPP03841/2021|EPI_ISL_1110415|2021-02-16
>hCoV-19/France/HDF-IPP03846/2021|EPI_ISL_1110416|2021-02-16
>hCoV-19/France/HDF-IPP03847/2021|EPI_ISL_1110417|2021-02-16
>hCoV-19/France/CVL-IPP03854/2021|EPI_ISL_1110418|2021-02-15
>hCoV-19/France/CVL-IPP03856/2021|EPI_ISL_1110419|2021-02-15
>hCoV-19/France/PDL-IPP03877/2021|EPI_ISL_1110420|2021-02-16
>hCoV-19/France/IDF-IPP03883/2021|EPI_ISL_1110421|2021-02-16
>hCoV-19/France/PDL-IPP03892/2021|EPI_ISL_1110422|2021-02-15
>hCoV-19/France/PDL-IPP03893/2021|EPI_ISL_1110423|2021-02-15
>hCoV-19/France/CVL-IPP03896/2021|EPI_ISL_1110424|2021-02-16
>hCoV-19/France/CVL-IPP03898/2021|EPI_ISL_1110425|2021-02-16
>hCoV-19/France/CVL-IPP03899/2021|EPI_ISL_1110426|2021-02-16
>hCoV-19/France/CVL-IPP03900/2021|EPI_ISL_1110427|2021-02-16
>hCoV-19/France/PDL-IPP03907/2021|EPI_ISL_1110428|2021-02-15
>hCoV-19/France/IDF-IPP03919/2021|EPI_ISL_1110430|2021-02-16
>hCoV-19/Belgium/Briant-12103141201/2021|EPI_ISL_1176298|2021-02-21
>hCoV-19/Estonia/15620802/2021|EPI_ISL_1259100|2021-02-16
>hCoV-19/France/IDF-IPP04497/2021|EPI_ISL_1262718|2021-03-01
>hCoV-19/France/IDF-IPP04498/2021|EPI_ISL_1262719|2021-03-02
>hCoV-19/France/IDF-IPP04500/2021|EPI_ISL_1262721|2021-03-02
>hCoV-19/France/IDF-IPP04506/2021|EPI_ISL_1262722|2021-03-02
>hCoV-19/France/IDF-IPP04507/2021|EPI_ISL_1262723|2021-03-02
>hCoV-19/France/IDF-IPP04509/2021|EPI_ISL_1262724|2021-03-02
>hCoV-19/France/IDF-IPP04510/2021|EPI_ISL_1262725|2021-03-02
>hCoV-19/France/IDF-IPP04511/2021|EPI_ISL_1262726|2021-03-02
>hCoV-19/France/IDF-IPP04516/2021|EPI_ISL_1262729|2021-03-02
>hCoV-19/France/IDF-IPP04517/2021|EPI_ISL_1262730|2021-03-02
>hCoV-19/France/HDF-IPP04522/2021|EPI_ISL_1262735|2021-03-02
>hCoV-19/France/HDF-IPP04527/2021|EPI_ISL_1262739|2021-03-02
>hCoV-19/France/IDF-IPP04538/2021|EPI_ISL_1262747|2021-02-27
>hCoV-19/France/IDF-IPP04543/2021|EPI_ISL_1262752|2021-03-02
>hCoV-19/France/IDF-IPP04544/2021|EPI_ISL_1262753|2021-03-02
>hCoV-19/France/IDF-IPP04546/2021|EPI_ISL_1262754|2021-03-02
>hCoV-19/France/BRE-IPP04596/2021|EPI_ISL_1262755|2021-03-02
>hCoV-19/France/BRE-IPP04597/2021|EPI_ISL_1262756|2021-03-02
>hCoV-19/France/BRE-IPP04598/2021|EPI_ISL_1262757|2021-03-02
>hCoV-19/France/BRE-IPP04599/2021|EPI_ISL_1262758|2021-03-02
>hCoV-19/France/CVL-IPP04646/2021|EPI_ISL_1262800|2021-03-02
>hCoV-19/France/CVL-IPP04648/2021|EPI_ISL_1262801|2021-03-02
>hCoV-19/France/CVL-IPP04649/2021|EPI_ISL_1262802|2021-03-02
>hCoV-19/France/CVL-IPP04650/2021|EPI_ISL_1262803|2021-03-02
>hCoV-19/France/CVL-IPP04652/2021|EPI_ISL_1262804|2021-03-02
>hCoV-19/France/CVL-IPP04653/2021|EPI_ISL_1262805|2021-03-02
>hCoV-19/France/PDL-IPP04661/2021|EPI_ISL_1262811|2021-03-02
>hCoV-19/Estonia/16105423/2021|EPI_ISL_1319300|2021-02-16
>hCoV-19/Estonia/16105428/2021|EPI_ISL_1319302|2021-02-17
>hCoV-19/Estonia/16105566/2021|EPI_ISL_1319306|2021-02-16
>hCoV-19/Estonia/16186473/2021|EPI_ISL_1319314|2021-02-17
>hCoV-19/Estonia/16186491/2021|EPI_ISL_1319319|2021-02-17
>hCoV-19/France/PDL-IPP06348/2021|EPI_ISL_1417050|2021-03-16
>hCoV-19/France/PDL-IPP06350/2021|EPI_ISL_1417052|2021-03-15
>hCoV-19/France/PDL-IPP06351/2021|EPI_ISL_1417053|2021-03-15
>hCoV-19/France/PDL-IPP06352/2021|EPI_ISL_1417054|2021-03-15
>hCoV-19/France/PDL-IPP06353/2021|EPI_ISL_1417055|2021-03-15
>hCoV-19/France/PDL-IPP06354/2021|EPI_ISL_1417056|2021-03-15
>hCoV-19/France/PDL-IPP06359/2021|EPI_ISL_1417057|2021-03-15
>hCoV-19/France/PDL-IPP06361/2021|EPI_ISL_1417058|2021-03-15
>hCoV-19/France/PDL-IPP06363/2021|EPI_ISL_1417060|2021-03-15
>hCoV-19/France/PDL-IPP06364/2021|EPI_ISL_1417061|2021-03-15
>hCoV-19/France/PDL-IPP06365/2021|EPI_ISL_1417062|2021-03-15
>hCoV-19/France/PDL-IPP06366/2021|EPI_ISL_1417063|2021-03-15
>hCoV-19/France/PDL-IPP06367/2021|EPI_ISL_1417064|2021-03-15
>hCoV-19/France/PDL-IPP06368/2021|EPI_ISL_1417065|2021-03-16
>hCoV-19/France/PDL-IPP06369/2021|EPI_ISL_1417066|2021-03-16
>hCoV-19/France/IDF-IPP06377/2021|EPI_ISL_1417071|2021-03-16
>hCoV-19/France/IDF-IPP06378/2021|EPI_ISL_1417072|2021-03-16
>hCoV-19/France/IDF-IPP06380/2021|EPI_ISL_1417073|2021-03-16
>hCoV-19/France/IDF-IPP06382/2021|EPI_ISL_1417074|2021-03-16
>hCoV-19/France/IDF-IPP06383/2021|EPI_ISL_1417075|2021-03-16
>hCoV-19/France/IDF-IPP06384/2021|EPI_ISL_1417076|2021-03-16
>hCoV-19/France/IDF-IPP06386/2021|EPI_ISL_1417078|2021-03-16
>hCoV-19/France/IDF-IPP06388/2021|EPI_ISL_1417079|2021-03-16
>hCoV-19/France/IDF-IPP06390/2021|EPI_ISL_1417081|2021-03-16
>hCoV-19/France/IDF-IPP06391/2021|EPI_ISL_1417082|2021-03-16
>hCoV-19/France/IDF-IPP06392/2021|EPI_ISL_1417083|2021-03-16
>hCoV-19/France/IDF-IPP06393/2021|EPI_ISL_1417084|2021-03-16
>hCoV-19/France/IDF-IPP06394/2021|EPI_ISL_1417085|2021-03-16
>hCoV-19/France/IDF-IPP06396/2021|EPI_ISL_1417086|2021-03-16
>hCoV-19/France/IDF-IPP06398/2021|EPI_ISL_1417087|2021-03-16
>hCoV-19/France/IDF-IPP06399/2021|EPI_ISL_1417088|2021-03-16
>hCoV-19/France/IDF-IPP06400/2021|EPI_ISL_1417089|2021-03-16
>hCoV-19/France/IDF-IPP06401/2021|EPI_ISL_1417090|2021-03-16
>hCoV-19/France/IDF-IPP06402/2021|EPI_ISL_1417091|2021-03-16
>hCoV-19/France/IDF-IPP06404/2021|EPI_ISL_1417092|2021-03-16
>hCoV-19/France/IDF-IPP06405/2021|EPI_ISL_1417093|2021-03-16
>hCoV-19/France/IDF-IPP06406/2021|EPI_ISL_1417094|2021-03-16
>hCoV-19/France/PDL-IPP06407/2021|EPI_ISL_1417095|2021-03-16
>hCoV-19/France/PDL-IPP06409/2021|EPI_ISL_1417096|2021-03-16
>hCoV-19/France/PDL-IPP06411/2021|EPI_ISL_1417097|2021-03-16
>hCoV-19/France/PDL-IPP06412/2021|EPI_ISL_1417098|2021-03-16
>hCoV-19/France/PDL-IPP06413/2021|EPI_ISL_1417099|2021-03-16
>hCoV-19/France/PDL-IPP06414/2021|EPI_ISL_1417100|2021-03-16
>hCoV-19/France/PDL-IPP06416/2021|EPI_ISL_1417102|2021-03-16
>hCoV-19/France/PDL-IPP06417/2021|EPI_ISL_1417103|2021-03-16
>hCoV-19/France/PDL-IPP06418/2021|EPI_ISL_1417104|2021-03-16
>hCoV-19/France/PDL-IPP06419/2021|EPI_ISL_1417105|2021-03-16
>hCoV-19/France/PDL-IPP06420/2021|EPI_ISL_1417106|2021-03-16
>hCoV-19/France/PDL-IPP06421/2021|EPI_ISL_1417107|2021-03-16
>hCoV-19/France/PDL-IPP06424/2021|EPI_ISL_1417109|2021-03-16
>hCoV-19/France/PDL-IPP06425/2021|EPI_ISL_1417110|2021-03-16
>hCoV-19/France/PDL-IPP06426/2021|EPI_ISL_1417111|2021-03-16
>hCoV-19/France/PDL-IPP06427/2021|EPI_ISL_1417112|2021-03-16
>hCoV-19/France/PDL-IPP06429/2021|EPI_ISL_1417114|2021-03-16
>hCoV-19/France/PDL-IPP06430/2021|EPI_ISL_1417115|2021-03-16
>hCoV-19/France/IDF-IPP06433/2021|EPI_ISL_1417117|2021-03-16
>hCoV-19/France/IDF-IPP06434/2021|EPI_ISL_1417118|2021-03-16
>hCoV-19/France/IDF-IPP06435/2021|EPI_ISL_1417119|2021-03-16
>hCoV-19/France/IDF-IPP06436/2021|EPI_ISL_1417120|2021-03-16
>hCoV-19/France/IDF-IPP06439/2021|EPI_ISL_1417121|2021-03-16
>hCoV-19/France/IDF-IPP06440/2021|EPI_ISL_1417122|2021-03-16
>hCoV-19/France/IDF-IPP06442/2021|EPI_ISL_1417124|2021-03-16
>hCoV-19/France/IDF-IPP06443/2021|EPI_ISL_1417125|2021-03-16
>hCoV-19/France/BRE-IPP06446/2021|EPI_ISL_1417127|2021-03-16
>hCoV-19/France/BRE-IPP06447/2021|EPI_ISL_1417128|2021-03-16
>hCoV-19/France/BRE-IPP06448/2021|EPI_ISL_1417129|2021-03-16
>hCoV-19/France/BRE-IPP06459/2021|EPI_ISL_1417139|2021-03-16
>hCoV-19/France/BRE-IPP06460/2021|EPI_ISL_1417140|2021-03-16
>hCoV-19/France/BRE-IPP06462/2021|EPI_ISL_1417142|2021-03-16
>hCoV-19/France/IDF-IPP06469/2021|EPI_ISL_1417145|2021-03-16
>hCoV-19/France/IDF-IPP06470/2021|EPI_ISL_1417146|2021-03-16
>hCoV-19/France/IDF-IPP06471/2021|EPI_ISL_1417147|2021-03-16
>hCoV-19/France/IDF-IPP06472/2021|EPI_ISL_1417148|2021-03-16
>hCoV-19/France/IDF-IPP06474/2021|EPI_ISL_1417149|2021-03-16
>hCoV-19/Italy/APU-POLBA36/2021|EPI_ISL_1469950|2021-03-18
>hCoV-19/Italy/APU-POLBA37/2021|EPI_ISL_1469951|2021-03-18
>hCoV-19/Italy/APU-POLBA38/2021|EPI_ISL_1469952|2021-03-18
>hCoV-19/Italy/APU-POLBA39/2021|EPI_ISL_1469953|2021-03-18
>hCoV-19/Italy/APU-POLBA40/2021|EPI_ISL_1469954|2021-03-18
>hCoV-19/Italy/APU-POLBA41/2021|EPI_ISL_1469955|2021-03-18
>hCoV-19/Italy/APU-POLBA42/2021|EPI_ISL_1469956|2021-03-18
>hCoV-19/Italy/APU-POLBA43/2021|EPI_ISL_1469957|2021-03-18
>hCoV-19/Italy/APU-POLBA44/2021|EPI_ISL_1469960|2021-03-18
>hCoV-19/Italy/APU-POLBA45/2021|EPI_ISL_1469962|2021-03-18
>hCoV-19/Italy/APU-POLBA46/2021|EPI_ISL_1469963|2021-03-18
>hCoV-19/Estonia/152671/2021|EPI_ISL_1469989|2021-03-01
>hCoV-19/Estonia/152810/2021|EPI_ISL_1469994|2021-03-02
>hCoV-19/Estonia/152929/2021|EPI_ISL_1469995|2021-03-02
>hCoV-19/Estonia/152963/2021|EPI_ISL_1469996|2021-03-03
>hCoV-19/Estonia/153027/2021|EPI_ISL_1469998|2021-03-04
>hCoV-19/Estonia/153074/2021|EPI_ISL_1469999|2021-03-05
>hCoV-19/Bulgaria/21BG-NC_000990_Run6/2021|EPI_ISL_1509760|2021-02-16
>hCoV-19/Bulgaria/21BG-NC_000991_Run6/2021|EPI_ISL_1509761|2021-02-16
>hCoV-19/Bulgaria/21BG-NC_000992_Run6/2021|EPI_ISL_1509762|2021-02-16
>hCoV-19/Bulgaria/21BG-NC_000993_Run6/2021|EPI_ISL_1509763|2021-02-16
>hCoV-19/Bulgaria/21BG-NC_000996_Run6/2021|EPI_ISL_1509766|2021-02-19
>hCoV-19/Bulgaria/21BG-NC_000997_Run6/2021|EPI_ISL_1509767|2021-02-19
>hCoV-19/Bulgaria/21BG-NC_000998_Run6/2021|EPI_ISL_1509768|2021-02-20
>hCoV-19/Bulgaria/21BG-NC_000999_Run6/2021|EPI_ISL_1509769|2021-02-19
>hCoV-19/Bulgaria/21BG-NC_001000_Run6/2021|EPI_ISL_1509770|2021-02-21
>hCoV-19/Bulgaria/21BG-NC_001001_Run6/2021|EPI_ISL_1509771|2021-02-21
>hCoV-19/Bulgaria/21BG-NC_001002_Run6/2021|EPI_ISL_1509772|2021-02-21
>hCoV-19/Bulgaria/21BG-NC_001003_Run6/2021|EPI_ISL_1509773|2021-02-21
>hCoV-19/Bulgaria/21BG-NC_001006_Run6/2021|EPI_ISL_1509774|2021-03-06
>hCoV-19/Bulgaria/21BG-NC_001014_Run6/2021|EPI_ISL_1509775|2021-02-15
>hCoV-19/Bulgaria/21BG-NC_001018_Run6/2021|EPI_ISL_1509778|2021-02-15
>hCoV-19/Bulgaria/21BG-NC_001021_Run6/2021|EPI_ISL_1509781|2021-02-15
>hCoV-19/Bulgaria/21BG-NC_001023_Run6/2021|EPI_ISL_1509782|2021-02-15
>hCoV-19/Bulgaria/21BG-NC_001024_Run6/2021|EPI_ISL_1509783|2021-02-15
>hCoV-19/Bulgaria/21BG-NC_001027_Run6/2021|EPI_ISL_1509784|2021-02-15
>hCoV-19/Bulgaria/21BG-NC_001028_Run6/2021|EPI_ISL_1509785|2021-03-08
>hCoV-19/Bulgaria/21BG-NC_001032_Run6/2021|EPI_ISL_1509788|2021-03-09
>hCoV-19/Bulgaria/21BG-NC_001035_Run6/2021|EPI_ISL_1509790|2021-03-09
>hCoV-19/Bulgaria/21BG-NC_001046_Run6/2021|EPI_ISL_1509792|2021-03-08
>hCoV-19/Bulgaria/21BG-NC_001051_Run6/2021|EPI_ISL_1509794|2021-03-09
>hCoV-19/Bulgaria/21BG-NC_001057_Run6/2021|EPI_ISL_1509799|2021-03-09
>hCoV-19/Russia/SVE-CRIE-L188T0152/2021|EPI_ISL_1510606|2021-01-21
>hCoV-19/Russia/MOW-CRIE-D187B0100/2021|EPI_ISL_1510608|2021-01-31
>hCoV-19/Russia/MOW-CRIE-D186K0034/2021|EPI_ISL_1510609|2021-02-08
>hCoV-19/India/GJ-GBRC462/2021|EPI_ISL_1544111|2021-02-15
>hCoV-19/India/GJ-GBRC463/2021|EPI_ISL_1544112|2021-02-23
>hCoV-19/India/GJ-GBRC464/2021|EPI_ISL_1544113|2021-02-25
>hCoV-19/India/GJ-GBRC465/2021|EPI_ISL_1544114|2021-02-28
>hCoV-19/India/GJ-GBRC466a/2021|EPI_ISL_1544115|2021-03-01
>hCoV-19/India/GJ-GBRC466b/2021|EPI_ISL_1544116|2021-03-01
>hCoV-19/India/GJ-GBRC467/2021|EPI_ISL_1544117|2021-03-02
>hCoV-19/Italy/LAZ-IZSLT-21030136/2021|EPI_ISL_1558596|2021-03-04
>hCoV-19/Italy/LAZ-IZSLT-21029600/2021|EPI_ISL_1558597|2021-03-03
>hCoV-19/France/BRE-IPP08487/2021|EPI_ISL_1594400|2021-03-30
>hCoV-19/France/BRE-IPP08488/2021|EPI_ISL_1594401|2021-03-30
>hCoV-19/France/BRE-IPP08489/2021|EPI_ISL_1594402|2021-03-30
>hCoV-19/France/BRE-IPP08490/2021|EPI_ISL_1594403|2021-03-30
>hCoV-19/France/BRE-IPP08492/2021|EPI_ISL_1594404|2021-03-30
>hCoV-19/France/BRE-IPP08493/2021|EPI_ISL_1594405|2021-03-30
>hCoV-19/France/BRE-IPP08494/2021|EPI_ISL_1594406|2021-03-30
>hCoV-19/France/BRE-IPP08495/2021|EPI_ISL_1594407|2021-03-30
>hCoV-19/France/BRE-IPP08496/2021|EPI_ISL_1594408|2021-03-30
>hCoV-19/France/BRE-IPP08441/2021|EPI_ISL_1595501|2021-03-30
>hCoV-19/France/BRE-IPP08442/2021|EPI_ISL_1595502|2021-03-30
>hCoV-19/France/BRE-IPP08443/2021|EPI_ISL_1595503|2021-03-30
>hCoV-19/France/BRE-IPP08444/2021|EPI_ISL_1595504|2021-03-30
>hCoV-19/France/BRE-IPP08445/2021|EPI_ISL_1595505|2021-03-30
>hCoV-19/France/BRE-IPP08446/2021|EPI_ISL_1595506|2021-03-30
>hCoV-19/France/BRE-IPP08447/2021|EPI_ISL_1595507|2021-03-30
>hCoV-19/France/BRE-IPP08448/2021|EPI_ISL_1595508|2021-03-30
>hCoV-19/Spain/GA-CHUVI-19258806/2021|EPI_ISL_1595729|2021-04-02
>hCoV-19/Spain/GA-CHUVI-19258952/2021|EPI_ISL_1595730|2021-04-03
>hCoV-19/Spain/GA-CHUVI-19991991/2021|EPI_ISL_1595731|2021-01-05
>hCoV-19/Spain/GA-CHUVI-51574841/2021|EPI_ISL_1595732|2021-04-03
>hCoV-19/Spain/GA-CHUVI-19259273/2021|EPI_ISL_1595733|2021-04-04
>hCoV-19/Mexico/TAM-InDRE-94/2020|EPI_ISL_794592|2020-12-31
>hCoV-19/Germany/NW-IOV-K-5809/2020|EPI_ISL_827042|2020-12-30
>hCoV-19/Argentina/PAIS-E0126/2020|EPI_ISL_842652|2020-12-21
>hCoV-19/Italy/CAM-INMI-118isl/2020|EPI_ISL_913449|2020-12-20
>hCoV-19/Belgium/AZDelta5-18096_S6/2021|EPI_ISL_913601|2021-01-16
>hCoV-19/France/HDF-IPP01176/2021|EPI_ISL_913608|2021-01-15
>hCoV-19/France/HDF-IPP01177/2021|EPI_ISL_913609|2021-01-15
>hCoV-19/France/HDF-IPP01178/2021|EPI_ISL_913610|2021-01-15
>hCoV-19/Italy/ABR-IZSGC-83692/2021|EPI_ISL_1036193|2021-02-11
>hCoV-19/Italy/ABR-IZSGC-83577/2021|EPI_ISL_1036194|2021-02-11
>hCoV-19/Italy/ABR-IZSGC-83977/2021|EPI_ISL_1036195|2021-02-11
>hCoV-19/Italy/ABR-IZSGC-83897/2021|EPI_ISL_1036196|2021-02-11
>hCoV-19/Italy/ABR-IZSGC-79630/2021|EPI_ISL_1036197|2021-02-10
>hCoV-19/Italy/ABR-IZSGC-82895/2021|EPI_ISL_1036198|2021-02-11
>hCoV-19/Italy/ABR-IZSGC-81702/2021|EPI_ISL_1036199|2021-02-11
>hCoV-19/Italy/LOM-UniMI19/2021|EPI_ISL_1085162|2021-02-04
>hCoV-19/Italy/LOM-UniMI26/2021|EPI_ISL_1085174|2021-01-25
>hCoV-19/Italy/SAR-0010/2021|EPI_ISL_1104645|2021-02-12
>hCoV-19/Italy/SAR-0011/2021|EPI_ISL_1104647|2021-02-12
>hCoV-19/Italy/SAR-0012/2021|EPI_ISL_1104649|2021-02-12
>hCoV-19/Italy/SAR-0019/2021|EPI_ISL_1104652|2021-02-17
>hCoV-19/Italy/SAR-0020/2021|EPI_ISL_1104654|2021-02-18
>hCoV-19/Italy/SAR-0022/2021|EPI_ISL_1104656|2021-02-19
>hCoV-19/Italy/SAR_14/2021|EPI_ISL_1195460|2021-02-24
>hCoV-19/Italy/SAR_17/2021|EPI_ISL_1195461|2021-02-24
>hCoV-19/Italy/SAR_22/2021|EPI_ISL_1195462|2021-02-24
>hCoV-19/Italy/SAR_26/2021|EPI_ISL_1195463|2021-02-24
>hCoV-19/Italy/SAR_31/2021|EPI_ISL_1195464|2021-02-24
>hCoV-19/Italy/SAR_39/2021|EPI_ISL_1195465|2021-02-24
>hCoV-19/Italy/SAR_41/2021|EPI_ISL_1195466|2021-02-24
>hCoV-19/Italy/SAR_50/2021|EPI_ISL_1195467|2021-02-24
>hCoV-19/Italy/SAR_48/2021|EPI_ISL_1195468|2021-02-24
>hCoV-19/Italy/SAR_30/2021|EPI_ISL_1195469|2021-02-24
>hCoV-19/USA/WV-WVU-WV023499/2021|EPI_ISL_1205287|2021-02-10
>hCoV-19/USA/WV-WVU-WV019770/2021|EPI_ISL_1205289|2021-02-02
>hCoV-19/Bulgaria/21BG-EU_000189_Pl3/2021|EPI_ISL_1231546|2021-02-08
>hCoV-19/Bulgaria/21BG-EU_000194_Pl3/2021|EPI_ISL_1231547|2021-02-09
>hCoV-19/Bulgaria/21BG-EU_000195_Pl3/2021|EPI_ISL_1231548|2021-02-08
>hCoV-19/Bulgaria/21BG-EU_000196_Pl3/2021|EPI_ISL_1231550|2021-02-08
>hCoV-19/Bulgaria/21BG-EU_000200_Pl3/2021|EPI_ISL_1231551|2021-02-09
>hCoV-19/Bulgaria/21BG-EU_000202_Pl3/2021|EPI_ISL_1231552|2021-02-09
>hCoV-19/Bulgaria/21BG-EU_000206_Pl3/2021|EPI_ISL_1231554|2021-02-10
>hCoV-19/Bulgaria/21BG-EU_000207_Pl3/2021|EPI_ISL_1231555|2021-02-09
>hCoV-19/Bulgaria/21BG-EU_000209_Pl3/2021|EPI_ISL_1231556|2021-02-11
>hCoV-19/Bulgaria/21BG-EU_000210_Pl3/2021|EPI_ISL_1231558|2021-02-11
>hCoV-19/Bulgaria/21BG-EU_000212_Pl3/2021|EPI_ISL_1231559|2021-02-11
>hCoV-19/Bulgaria/21BG-EU_000215_Pl3/2021|EPI_ISL_1231560|2021-02-10
>hCoV-19/Bulgaria/21BG-EU_000216_Pl3/2021|EPI_ISL_1231562|2021-02-10
>hCoV-19/Bulgaria/21BG-EU_000217_Pl3/2021|EPI_ISL_1231563|2021-02-11
>hCoV-19/Bulgaria/21BG-EU_000218_Pl3/2021|EPI_ISL_1231564|2021-02-11
>hCoV-19/Bulgaria/21BG-EU_000219_Pl3/2021|EPI_ISL_1231566|2021-02-11
>hCoV-19/Bulgaria/21BG-EU_000220_Pl3/2021|EPI_ISL_1231567|2021-02-11
>hCoV-19/Bulgaria/21BG-EU_000221_Pl3/2021|EPI_ISL_1231568|2021-02-11
>hCoV-19/Bulgaria/21BG-EU_000223_Pl3/2021|EPI_ISL_1231570|2021-02-12
>hCoV-19/Bulgaria/21BG-EU_000225_Pl3/2021|EPI_ISL_1231571|2021-02-12
>hCoV-19/Bulgaria/21BG-EU_000227_Pl3/2021|EPI_ISL_1231572|2021-02-12
>hCoV-19/Bulgaria/21BG-EU_000235_Pl3/2021|EPI_ISL_1231574|2021-02-12
>hCoV-19/Bulgaria/21BG-EU_000236_Pl3/2021|EPI_ISL_1231575|2021-02-12
>hCoV-19/Bulgaria/21BG-EU_000238_Pl3/2021|EPI_ISL_1231576|2021-02-13
>hCoV-19/Bulgaria/21BG-EU_000240_Pl3/2021|EPI_ISL_1231578|2021-02-12
>hCoV-19/Bulgaria/21BG-EU_000241_Pl3/2021|EPI_ISL_1231579|2021-02-12
>hCoV-19/Bulgaria/21BG-EU_000242_Pl3/2021|EPI_ISL_1231580|2021-02-13
>hCoV-19/Bulgaria/21BG-EU_000245_Pl3/2021|EPI_ISL_1231582|2021-02-13
>hCoV-19/Bulgaria/21BG-EU_000252_Pl3/2021|EPI_ISL_1231583|2021-02-15
>hCoV-19/Bulgaria/21BG-EU_000253_Pl3/2021|EPI_ISL_1231584|2021-02-15
>hCoV-19/Bulgaria/21BG-EU_000254_Pl3/2021|EPI_ISL_1231586|2021-02-15
>hCoV-19/Bulgaria/21BG-EU_000258_Pl3/2021|EPI_ISL_1231587|2021-02-15
>hCoV-19/Bulgaria/21BG-EU_000259_Pl3/2021|EPI_ISL_1231588|2021-02-15
>hCoV-19/Bulgaria/21BG-EU_000260_Pl3/2021|EPI_ISL_1231589|2021-02-16
>hCoV-19/Bulgaria/21BG-EU_000262_Pl3/2021|EPI_ISL_1231591|2021-02-16
>hCoV-19/Bulgaria/21BG-EU_000264_Pl3/2021|EPI_ISL_1231592|2021-02-15
>hCoV-19/Bulgaria/21BG-EU_000265_Pl3/2021|EPI_ISL_1231593|2021-02-16
>hCoV-19/Bulgaria/21BG-EU_000266_Pl3/2021|EPI_ISL_1231595|2021-02-16
>hCoV-19/Bulgaria/21BG-EU_000267_Pl3/2021|EPI_ISL_1231596|2021-02-16
>hCoV-19/Bulgaria/21BG-EU_000268_Pl3/2021|EPI_ISL_1231597|2021-02-15
>hCoV-19/Bulgaria/21BG-EU_000270_Pl3/2021|EPI_ISL_1231599|2021-02-16
>hCoV-19/Bulgaria/21BG-EU_000315_Pl4/2021|EPI_ISL_1231629|2021-02-02
>hCoV-19/Bulgaria/21BG-EU_000318_Pl4/2021|EPI_ISL_1231632|2021-02-02
>hCoV-19/Bulgaria/21BG-EU_000319_Pl4/2021|EPI_ISL_1231633|2021-02-02
>hCoV-19/Bulgaria/21BG-EU_000323_Pl4/2021|EPI_ISL_1231636|2021-02-02
>hCoV-19/Bulgaria/21BG-EU_000324_Pl4/2021|EPI_ISL_1231637|2021-02-02
>hCoV-19/Bulgaria/21BG-EU_000325_Pl4/2021|EPI_ISL_1231639|2021-02-02
>hCoV-19/Bulgaria/21BG-EU_000327_Pl4/2021|EPI_ISL_1231640|2021-02-02
>hCoV-19/Bulgaria/21BG-EU_000328_Pl4/2021|EPI_ISL_1231641|2021-02-02
>hCoV-19/Bulgaria/21BG-EU_000329_Pl4/2021|EPI_ISL_1231643|2021-02-02
>hCoV-19/Bulgaria/21BG-EU_000331_Pl4/2021|EPI_ISL_1231644|2021-02-02
>hCoV-19/Bulgaria/21BG-EU_000335_Pl4/2021|EPI_ISL_1231645|2021-02-02
>hCoV-19/Bulgaria/21BG-EU_000337_Pl4/2021|EPI_ISL_1231647|2021-02-02
>hCoV-19/Bulgaria/21BG-EU_000338_Pl4/2021|EPI_ISL_1231648|2021-02-02
>hCoV-19/Bulgaria/21BG-EU_000339_Pl4/2021|EPI_ISL_1231649|2021-02-02
>hCoV-19/Estonia/15620584/2021|EPI_ISL_1259097|2021-02-16
>hCoV-19/Estonia/15620950/2021|EPI_ISL_1259105|2021-02-16
>hCoV-19/Estonia/15620777/2021|EPI_ISL_1259111|2021-02-16
>hCoV-19/Estonia/15620785/2021|EPI_ISL_1259115|2021-02-16
>hCoV-19/Estonia/15620573/2021|EPI_ISL_1259119|2021-02-16
>hCoV-19/Estonia/15620809/2021|EPI_ISL_1259124|2021-02-16
>hCoV-19/Estonia/16115991/2021|EPI_ISL_1259125|2021-02-16
>hCoV-19/Estonia/15620814/2021|EPI_ISL_1259126|2021-02-16
>hCoV-19/Estonia/15620949/2021|EPI_ISL_1259127|2021-02-16
>hCoV-19/Estonia/15620691/2021|EPI_ISL_1259130|2021-02-16
>hCoV-19/Estonia/15620760/2021|EPI_ISL_1259132|2021-02-16
>hCoV-19/Estonia/15620771/2021|EPI_ISL_1259133|2021-02-16
>hCoV-19/Estonia/C015006/2021|EPI_ISL_1259138|2021-02-16
>hCoV-19/Estonia/C015007/2021|EPI_ISL_1259139|2021-02-16
>hCoV-19/Estonia/16190087/2021|EPI_ISL_1259145|2021-02-16
>hCoV-19/Estonia/15620784/2021|EPI_ISL_1259146|2021-02-16
>hCoV-19/Estonia/15620770/2021|EPI_ISL_1259150|2021-02-16
>hCoV-19/Estonia/C015144/2021|EPI_ISL_1259151|2021-02-16
>hCoV-19/Estonia/16190079/2021|EPI_ISL_1259153|2021-02-16
>hCoV-19/Estonia/152057/2021|EPI_ISL_1259179|2021-02-18
>hCoV-19/Italy/LAZ-IZSLT-21016911/2021|EPI_ISL_1259185|2021-02-06
>hCoV-19/Italy/LAZ-IZSLT-21018098/2021|EPI_ISL_1259188|2021-02-09
>hCoV-19/Italy/LAZ-IZSLT-21018235/2021|EPI_ISL_1259189|2021-02-09
>hCoV-19/Italy/LAZ-IZSLT-21027700/2021|EPI_ISL_1259196|2021-02-27
>hCoV-19/Italy/LAZ-IZSLT-21027734/2021|EPI_ISL_1259198|2021-02-27
>hCoV-19/Italy/LAZ-IZSLT-21027758/2021|EPI_ISL_1259199|2021-02-27
>hCoV-19/France/IDF-IPP04539/2021|EPI_ISL_1262748|2021-03-01
>hCoV-19/France/IDF-IPP04540/2021|EPI_ISL_1262749|2021-03-01
>hCoV-19/France/IDF-IPP04542/2021|EPI_ISL_1262751|2021-03-02
>hCoV-19/France/BRE-IPP04600/2021|EPI_ISL_1262759|2021-03-02
>hCoV-19/France/BRE-IPP04604/2021|EPI_ISL_1262763|2021-03-02
>hCoV-19/France/BRE-IPP04606/2021|EPI_ISL_1262764|2021-03-02
>hCoV-19/France/BRE-IPP04607/2021|EPI_ISL_1262765|2021-03-02
>hCoV-19/France/BRE-IPP04608/2021|EPI_ISL_1262766|2021-03-02
>hCoV-19/France/BRE-IPP04609/2021|EPI_ISL_1262767|2021-03-02
>hCoV-19/France/BRE-IPP04610/2021|EPI_ISL_1262768|2021-03-02
>hCoV-19/France/BRE-IPP04611/2021|EPI_ISL_1262769|2021-03-02
>hCoV-19/France/BRE-IPP04612/2021|EPI_ISL_1262770|2021-03-02
>hCoV-19/France/BRE-IPP04617/2021|EPI_ISL_1262773|2021-03-02
>hCoV-19/France/CVL-IPP04620/2021|EPI_ISL_1262776|2021-03-02
>hCoV-19/France/CVL-IPP04623/2021|EPI_ISL_1262778|2021-03-02
>hCoV-19/France/CVL-IPP04624/2021|EPI_ISL_1262779|2021-03-02
>hCoV-19/France/CVL-IPP04625/2021|EPI_ISL_1262780|2021-03-02
>hCoV-19/France/CVL-IPP04628/2021|EPI_ISL_1262783|2021-03-02
>hCoV-19/France/CVL-IPP04629/2021|EPI_ISL_1262784|2021-03-02
>hCoV-19/France/CVL-IPP04631/2021|EPI_ISL_1262786|2021-03-02
>hCoV-19/France/CVL-IPP04632/2021|EPI_ISL_1262787|2021-03-02
>hCoV-19/France/CVL-IPP04633/2021|EPI_ISL_1262788|2021-03-02
>hCoV-19/France/CVL-IPP04634/2021|EPI_ISL_1262789|2021-03-02
>hCoV-19/France/CVL-IPP04637/2021|EPI_ISL_1262792|2021-03-02
>hCoV-19/France/CVL-IPP04638/2021|EPI_ISL_1262793|2021-03-02
>hCoV-19/France/CVL-IPP04642/2021|EPI_ISL_1262797|2021-03-02
>hCoV-19/France/CVL-IPP04643/2021|EPI_ISL_1262798|2021-03-02
>hCoV-19/France/CVL-IPP04645/2021|EPI_ISL_1262799|2021-03-02
>hCoV-19/Estonia/16105401/2021|EPI_ISL_1319288|2021-02-16
>hCoV-19/Estonia/16105402/2021|EPI_ISL_1319290|2021-02-16
>hCoV-19/Italy/SIC-CQRC-21018834/2021|EPI_ISL_1357596|2021-03-25
>hCoV-19/Italy/SIC-CQRC-21018840/2021|EPI_ISL_1357598|2021-03-25
>hCoV-19/France/PDL-IPP05408/2021|EPI_ISL_1381201|2021-01-08
>hCoV-19/France/HDF-IPP05422/2021|EPI_ISL_1381209|2021-03-11
>hCoV-19/France/IDF-IPP05431/2021|EPI_ISL_1381211|2021-03-10
>hCoV-19/France/IDF-IPP05432/2021|EPI_ISL_1381212|2021-03-11
>hCoV-19/France/IDF-IPP05473/2021|EPI_ISL_1381225|2021-03-13
>hCoV-19/France/IDF-IPP05474/2021|EPI_ISL_1381226|2021-03-12
>hCoV-19/France/IDF-IPP05475/2021|EPI_ISL_1381227|2021-03-12
>hCoV-19/France/IDF-IPP05476/2021|EPI_ISL_1381228|2021-03-13
>hCoV-19/France/IDF-IPP05477/2021|EPI_ISL_1381229|2021-03-11
>hCoV-19/France/IDF-IPP05478/2021|EPI_ISL_1381230|2021-03-12
>hCoV-19/France/BRE-IPP06451/2021|EPI_ISL_1417131|2021-03-16
>hCoV-19/France/BRE-IPP06452/2021|EPI_ISL_1417132|2021-03-16
>hCoV-19/France/BRE-IPP06453/2021|EPI_ISL_1417133|2021-03-16
>hCoV-19/France/BRE-IPP06454/2021|EPI_ISL_1417134|2021-03-16
>hCoV-19/France/BRE-IPP06457/2021|EPI_ISL_1417137|2021-03-16
>hCoV-19/France/BRE-IPP06458/2021|EPI_ISL_1417138|2021-03-16
>hCoV-19/France/IDF-IPP06475/2021|EPI_ISL_1417150|2021-03-16
>hCoV-19/France/IDF-IPP06478/2021|EPI_ISL_1417152|2021-03-16
>hCoV-19/France/BRE-IPP06479/2021|EPI_ISL_1417153|2021-03-15
>hCoV-19/France/BRE-IPP06480/2021|EPI_ISL_1417154|2021-03-15
>hCoV-19/France/BRE-IPP06486/2021|EPI_ISL_1417156|2021-03-16
>hCoV-19/France/BRE-IPP06488/2021|EPI_ISL_1417157|2021-03-16
>hCoV-19/France/BRE-IPP06489/2021|EPI_ISL_1417158|2021-03-16
>hCoV-19/France/BRE-IPP06490/2021|EPI_ISL_1417159|2021-03-16
>hCoV-19/France/BRE-IPP06491/2021|EPI_ISL_1417160|2021-03-16
>hCoV-19/France/BRE-IPP06492/2021|EPI_ISL_1417161|2021-03-16
>hCoV-19/France/BRE-IPP06493/2021|EPI_ISL_1417162|2021-03-16
>hCoV-19/France/BRE-IPP06494/2021|EPI_ISL_1417163|2021-03-16
>hCoV-19/France/BRE-IPP06495/2021|EPI_ISL_1417164|2021-03-16
>hCoV-19/France/BRE-IPP06496/2021|EPI_ISL_1417165|2021-03-16
>hCoV-19/France/BRE-IPP06497/2021|EPI_ISL_1417166|2021-03-16
>hCoV-19/France/BRE-IPP06498/2021|EPI_ISL_1417167|2021-03-16
>hCoV-19/France/BRE-IPP06499/2021|EPI_ISL_1417168|2021-03-16
>hCoV-19/France/BRE-IPP06500/2021|EPI_ISL_1417169|2021-03-16
>hCoV-19/Bulgaria/21BG-NC_000994_Run6/2021|EPI_ISL_1509764|2021-02-16
>hCoV-19/Bulgaria/21BG-NC_000995_Run6/2021|EPI_ISL_1509765|2021-02-16
>hCoV-19/France/IDF-IPP07005/2021|EPI_ISL_1516901|2021-03-18
>hCoV-19/France/HDF-IPP07056/2021|EPI_ISL_1516908|2021-03-16
>hCoV-19/France/HDF-IPP07057/2021|EPI_ISL_1516909|2021-03-16
>hCoV-19/France/HDF-IPP07058/2021|EPI_ISL_1516910|2021-03-16
>hCoV-19/France/HDF-IPP07059/2021|EPI_ISL_1516911|2021-03-16
>hCoV-19/France/HDF-IPP07060/2021|EPI_ISL_1516912|2021-03-16
>hCoV-19/France/HDF-IPP07061/2021|EPI_ISL_1516913|2021-03-16
>hCoV-19/France/HDF-IPP07062/2021|EPI_ISL_1516914|2021-03-16
>hCoV-19/France/HDF-IPP07064/2021|EPI_ISL_1516916|2021-03-16
>hCoV-19/France/BRE-IPP07070/2021|EPI_ISL_1516918|2021-03-16
>hCoV-19/France/BRE-IPP07071/2021|EPI_ISL_1516919|2021-03-16
>hCoV-19/France/IDF-IPP07077/2021|EPI_ISL_1516923|2021-03-22
>hCoV-19/France/IDF-IPP07078/2021|EPI_ISL_1516924|2021-03-20
>hCoV-19/France/BRE-IPP07083/2021|EPI_ISL_1516926|2021-03-15
>hCoV-19/France/BRE-IPP07085/2021|EPI_ISL_1516927|2021-03-15
>hCoV-19/France/BRE-IPP07087/2021|EPI_ISL_1516929|2021-03-15
>hCoV-19/France/BRE-IPP07088/2021|EPI_ISL_1516930|2021-03-15
>hCoV-19/France/BRE-IPP07089/2021|EPI_ISL_1516931|2021-03-15
>hCoV-19/France/BRE-IPP07091/2021|EPI_ISL_1516932|2021-03-15
>hCoV-19/France/BRE-IPP07092/2021|EPI_ISL_1516933|2021-03-15
>hCoV-19/France/BRE-IPP07093/2021|EPI_ISL_1516934|2021-03-15
>hCoV-19/France/BRE-IPP07095/2021|EPI_ISL_1516936|2021-03-15
>hCoV-19/France/BRE-IPP07096/2021|EPI_ISL_1516937|2021-03-15
>hCoV-19/France/BRE-IPP07097/2021|EPI_ISL_1516938|2021-03-15
>hCoV-19/France/BRE-IPP07098/2021|EPI_ISL_1516939|2021-03-15
>hCoV-19/France/BRE-IPP07100/2021|EPI_ISL_1516941|2021-03-15
>hCoV-19/France/BRE-IPP07138/2021|EPI_ISL_1516942|2021-03-16
>hCoV-19/France/BRE-IPP07140/2021|EPI_ISL_1516943|2021-03-16
>hCoV-19/France/BRE-IPP07142/2021|EPI_ISL_1516944|2021-03-16
>hCoV-19/France/BRE-IPP07144/2021|EPI_ISL_1516945|2021-03-16
>hCoV-19/France/BRE-IPP07145/2021|EPI_ISL_1516946|2021-03-16
>hCoV-19/France/BRE-IPP07146/2021|EPI_ISL_1516947|2021-03-16
>hCoV-19/France/BRE-IPP07147/2021|EPI_ISL_1516948|2021-03-16
>hCoV-19/France/BRE-IPP07149/2021|EPI_ISL_1516949|2021-03-16
>hCoV-19/Italy/APU-POLBA47/2021|EPI_ISL_1520140|2021-03-18
>hCoV-19/Italy/APU-POLBA48/2021|EPI_ISL_1520169|2021-03-18
>hCoV-19/Italy/APU-POLBA49/2021|EPI_ISL_1520172|2021-03-18
>hCoV-19/Italy/APU-POLBA50/2021|EPI_ISL_1520174|2021-03-18
>hCoV-19/Italy/APU-POLBA51/2021|EPI_ISL_1520177|2021-03-18
>hCoV-19/Italy/APU-POLBA52/2021|EPI_ISL_1520180|2021-03-18
>hCoV-19/Czech_Republic/NRL_5057/2021|EPI_ISL_1588584|2021-03-22
>hCoV-19/France/BRE-IPP08474/2021|EPI_ISL_1594390|2021-03-30
>hCoV-19/France/BRE-IPP08477/2021|EPI_ISL_1594392|2021-03-30
>hCoV-19/France/BRE-IPP08478/2021|EPI_ISL_1594393|2021-03-30
>hCoV-19/France/BRE-IPP08480/2021|EPI_ISL_1594394|2021-03-30
>hCoV-19/France/BRE-IPP08482/2021|EPI_ISL_1594396|2021-03-30
>hCoV-19/France/BRE-IPP08483/2021|EPI_ISL_1594397|2021-03-30
>hCoV-19/France/BRE-IPP08484/2021|EPI_ISL_1594398|2021-03-30
>hCoV-19/Spain/GA-CHUVI-19252842/2021|EPI_ISL_1595722|2021-03-29
>hCoV-19/Spain/GA-CHUVI-19256553/2021|EPI_ISL_1595723|2021-03-30
>hCoV-19/Spain/GA-CHUVI-19256992/2021|EPI_ISL_1595724|2021-03-31
>hCoV-19/Spain/GA-CHUVI-19258559/2021|EPI_ISL_1595726|2021-04-01
>hCoV-19/Spain/GA-CHUVI-19258754/2021|EPI_ISL_1595728|2021-04-02
>hCoV-19/Spain/CT-IrsiCaixaR012YX6A2/2021|EPI_ISL_1636500|2021-03-30
>hCoV-19/Spain/CT-IrsiCaixaR012YX6A3/2021|EPI_ISL_1636501|2021-04-01
>hCoV-19/Spain/CT-IrsiCaixaR012YX6B3/2021|EPI_ISL_1636504|2021-04-06
>hCoV-19/Spain/CT-IrsiCaixaR012YX6C3/2021|EPI_ISL_1636507|2021-04-06
>hCoV-19/Spain/CT-IrsiCaixaR012YX6D2/2021|EPI_ISL_1636509|2021-03-30
>hCoV-19/Spain/CT-IrsiCaixaR012YX6D3/2021|EPI_ISL_1636510|2021-04-07
>hCoV-19/Spain/CT-IrsiCaixaR012YX6E2/2021|EPI_ISL_1636512|2021-03-31
>hCoV-19/Spain/CT-IrsiCaixaR012YX6F2/2021|EPI_ISL_1636514|2021-04-01
>hCoV-19/Spain/CT-IrsiCaixaR012YX6H1/2021|EPI_ISL_1636517|2021-03-30
>hCoV-19/Spain/CT-IrsiCaixaR012YX6H2/2021|EPI_ISL_1636518|2021-04-01
>hCoV-19/Italy/ABR-IZSGC-TE365083/2020|EPI_ISL_833043|2020-12-23
>hCoV-19/Italy/ABR-IZSGC-TE360214/2020|EPI_ISL_833044|2020-12-22
>hCoV-19/Italy/ABR-IZSGC-TE359152/2020|EPI_ISL_833045|2020-12-21
>hCoV-19/Brazil/SP-982/2021|EPI_ISL_860633|2021-01-07
>hCoV-19/Italy/ABR-IZSGC-TE5841/2021|EPI_ISL_883301|2021-01-05
>hCoV-19/Italy/ABR-IZSGC-TE5844/2021|EPI_ISL_883302|2021-01-05
>hCoV-19/Italy/ABR-IZSGC-TE5708/2021|EPI_ISL_883303|2021-01-05
>hCoV-19/Italy/ABR-IZSGC-TE5729/2021|EPI_ISL_883304|2021-01-05
>hCoV-19/Italy/ABR-IZSGC-TE5787/2021|EPI_ISL_883305|2021-01-05
>hCoV-19/Italy/FVG-ASUGI-5196/2021|EPI_ISL_902926|2021-01-08
>hCoV-19/Italy/APU-IZSPB_572PT/2021|EPI_ISL_918410|2021-01-23
>hCoV-19/Belgium/MBLG31277/2021|EPI_ISL_918489|2021-01-07
>hCoV-19/Nigeria/BCVL-18631/2021|EPI_ISL_985100|2021-01-07
>hCoV-19/Nigeria/BCVL-18632/2021|EPI_ISL_985101|2021-01-07
>hCoV-19/Nigeria/BCVL-18292/2021|EPI_ISL_985102|2021-01-02
>hCoV-19/Nigeria/BCVL-18560/2021|EPI_ISL_985103|2021-01-07
>hCoV-19/Nigeria/BCVL-18639/2021|EPI_ISL_985104|2021-01-07
>hCoV-19/France/PAC-CERBAHC-20210206-S56/2021|EPI_ISL_1001461|2021-01-27
>hCoV-19/France/PAC-CERBAHC-20210206-S25/2021|EPI_ISL_1001462|2021-01-27
>hCoV-19/France/PAC-CERBAHC-20210206-S72/2021|EPI_ISL_1001464|2021-01-27
>hCoV-19/France/PAC-CERBAHC-20210205-S46/2021|EPI_ISL_1001465|2021-01-27
>hCoV-19/France/PAC-CERBAHC-20210205-S20/2021|EPI_ISL_1001467|2021-01-27
>hCoV-19/Italy/APU-IZSPB-598PT/2021|EPI_ISL_1008680|2021-02-04
>hCoV-19/Italy/APU-IZSPB-599PT/2021|EPI_ISL_1008681|2021-02-03
>hCoV-19/Italy/APU-IZSPB-600PT/2021|EPI_ISL_1008682|2021-02-03
>hCoV-19/Italy/APU-IZSPB-603PT/2021|EPI_ISL_1008684|2021-02-03
>hCoV-19/Italy/APU-IZSPB-604PT/2021|EPI_ISL_1008685|2021-02-04
>hCoV-19/Italy/APU-IZSPB-608PT/2021|EPI_ISL_1008686|2021-02-03
>hCoV-19/Italy/APU-IZSPB-610PT/2021|EPI_ISL_1008687|2021-02-01
>hCoV-19/Italy/APU-IZSPB-617PT/2021|EPI_ISL_1008688|2021-02-03
>hCoV-19/Italy/APU-IZSPB-618PT/2021|EPI_ISL_1008689|2021-02-03
>hCoV-19/Italy/SAR02/2021|EPI_ISL_1034916|2021-02-14
>hCoV-19/Belgium/AZKLINA121-039432/2021|EPI_ISL_1108017|2021-02-20
>hCoV-19/Belgium/Briant-12103243201/2021|EPI_ISL_1176300|2021-02-22
>hCoV-19/Belgium/AZKLINA121-041703/2021|EPI_ISL_1176301|2021-02-23
>hCoV-19/Belgium/AZKLINA121-041752/2021|EPI_ISL_1176302|2021-02-23
>hCoV-19/Belgium/AZKLINA121-042206/2021|EPI_ISL_1176306|2021-02-24
>hCoV-19/Belgium/AZKLINA121-042296/2021|EPI_ISL_1176308|2021-02-24
>hCoV-19/Belgium/AZKLINA121-043939/2021|EPI_ISL_1176315|2021-02-26
>hCoV-19/Belgium/AZKLINA121-044522/2021|EPI_ISL_1176321|2021-02-27
>hCoV-19/Belgium/AZKLINA121-044738/2021|EPI_ISL_1176323|2021-02-27
>hCoV-19/Belgium/AZKLINA121-045004/2021|EPI_ISL_1176324|2021-02-28
>hCoV-19/Belgium/AZKLINA121-045700/2021|EPI_ISL_1176327|2021-03-01
>hCoV-19/Belgium/AZKLINA121-045874/2021|EPI_ISL_1176328|2021-03-01
>hCoV-19/Belgium/AZKLINA121-046148/2021|EPI_ISL_1176330|2021-03-01
>hCoV-19/Belgium/AZKLINA121-046568/2021|EPI_ISL_1176331|2021-03-01
>hCoV-19/Belgium/AZKLINA121-046905/2021|EPI_ISL_1176332|2021-03-02
>hCoV-19/Italy/SAR_3/2021|EPI_ISL_1195444|2021-02-24
>hCoV-19/Italy/SAR_4/2021|EPI_ISL_1195445|2021-02-24
>hCoV-19/Italy/SAR_6/2021|EPI_ISL_1195446|2021-02-24
>hCoV-19/Italy/SAR_10/2021|EPI_ISL_1195447|2021-02-24
>hCoV-19/Italy/SAR_11/2021|EPI_ISL_1195448|2021-02-24
>hCoV-19/Italy/SAR_12/2021|EPI_ISL_1195449|2021-02-24
>hCoV-19/Italy/SAR_21/2021|EPI_ISL_1195450|2021-02-24
>hCoV-19/Italy/SAR_25/2021|EPI_ISL_1195451|2021-02-24
>hCoV-19/Italy/SAR_27/2021|EPI_ISL_1195452|2021-02-24
>hCoV-19/Italy/SAR_28/2021|EPI_ISL_1195453|2021-02-24
>hCoV-19/Italy/SAR_29/2021|EPI_ISL_1195454|2021-02-24
>hCoV-19/Italy/SAR_40/2021|EPI_ISL_1195455|2021-02-24
>hCoV-19/Italy/SAR_2/2021|EPI_ISL_1195456|2021-02-24
>hCoV-19/Italy/SAR_5/2021|EPI_ISL_1195457|2021-02-24
>hCoV-19/Italy/SAR_8/2021|EPI_ISL_1195458|2021-02-24
>hCoV-19/Italy/SAR_13/2021|EPI_ISL_1195459|2021-02-24
>hCoV-19/France/IDF-IPP04466/2021|EPI_ISL_1219927|2021-03-01
>hCoV-19/France/IDF-IPP04467/2021|EPI_ISL_1219928|2021-03-01
>hCoV-19/France/IDF-IPP04470/2021|EPI_ISL_1219929|2021-03-01
>hCoV-19/France/GES-IPP04482/2021|EPI_ISL_1219932|2021-03-01
>hCoV-19/France/IDF-IPP04494/2021|EPI_ISL_1219933|2021-03-02
>hCoV-19/France/IDF-IPP04495/2021|EPI_ISL_1219934|2021-03-02
>hCoV-19/France/HDF-IPP04446/2021|EPI_ISL_1219935|2021-02-23
>hCoV-19/France/HDF-IPP04448/2021|EPI_ISL_1219936|2021-02-23
>hCoV-19/France/IDF-IPP04468/2021|EPI_ISL_1219937|2021-03-02
>hCoV-19/France/HDF-IPP04447/2021|EPI_ISL_1219938|2021-02-15
>hCoV-19/Bulgaria/21BG-EU_000272_Pl3/2021|EPI_ISL_1231600|2021-02-16
>hCoV-19/Bulgaria/21BG-EU_000274_Pl3/2021|EPI_ISL_1231601|2021-02-16
>hCoV-19/Bulgaria/21BG-EU_000276_Pl3/2021|EPI_ISL_1231603|2021-02-16
>hCoV-19/Bulgaria/21BG-EU_000277_Pl3/2021|EPI_ISL_1231604|2021-01-29
>hCoV-19/Bulgaria/21BG-EU_000278_Pl3/2021|EPI_ISL_1231605|2021-01-29
>hCoV-19/Bulgaria/21BG-EU_000282_Pl3/2021|EPI_ISL_1231607|2021-01-29
>hCoV-19/Bulgaria/21BG-EU_000284_Pl4/2021|EPI_ISL_1231608|2021-01-29
>hCoV-19/Bulgaria/21BG-EU_000288_Pl4/2021|EPI_ISL_1231609|2021-01-29
>hCoV-19/Bulgaria/21BG-EU_000290_Pl4/2021|EPI_ISL_1231611|2021-01-29
>hCoV-19/Bulgaria/21BG-EU_000291_Pl4/2021|EPI_ISL_1231612|2021-01-29
>hCoV-19/Bulgaria/21BG-EU_000294_Pl4/2021|EPI_ISL_1231613|2021-01-29
>hCoV-19/Bulgaria/21BG-EU_000295_Pl4/2021|EPI_ISL_1231614|2021-01-28
>hCoV-19/Bulgaria/21BG-EU_000297_Pl4/2021|EPI_ISL_1231616|2021-01-29
>hCoV-19/Bulgaria/21BG-EU_000298_Pl4/2021|EPI_ISL_1231617|2021-01-29
>hCoV-19/Bulgaria/21BG-EU_000299_Pl4/2021|EPI_ISL_1231619|2021-01-29
>hCoV-19/Bulgaria/21BG-EU_000302_Pl4/2021|EPI_ISL_1231620|2021-01-29
>hCoV-19/Bulgaria/21BG-EU_000306_Pl4/2021|EPI_ISL_1231621|2021-02-01
>hCoV-19/Bulgaria/21BG-EU_000307_Pl4/2021|EPI_ISL_1231622|2021-02-01
>hCoV-19/Bulgaria/21BG-EU_000308_Pl4/2021|EPI_ISL_1231624|2021-02-01
>hCoV-19/Bulgaria/21BG-EU_000309_Pl4/2021|EPI_ISL_1231625|2021-02-01
>hCoV-19/Bulgaria/21BG-EU_000311_Pl4/2021|EPI_ISL_1231627|2021-01-29
>hCoV-19/Bulgaria/21BG-EU_000313_Pl4/2021|EPI_ISL_1231628|2021-02-02
>hCoV-19/Bulgaria/21BG-EU_000316_Pl4/2021|EPI_ISL_1231631|2021-02-02
>hCoV-19/Bulgaria/21BG-EU_000322_Pl4/2021|EPI_ISL_1231635|2021-02-02
>hCoV-19/Belgium/AZKLINA121-047964/2021|EPI_ISL_1315605|2021-03-03
>hCoV-19/Belgium/AZKLINA121-057410/2021|EPI_ISL_1315640|2021-03-15
>hCoV-19/Belgium/AZKLINA121-057970/2021|EPI_ISL_1315641|2021-03-15
>hCoV-19/Belgium/AZKLINA121-058139/2021|EPI_ISL_1315642|2021-03-15
>hCoV-19/Estonia/16105363/2021|EPI_ISL_1319279|2021-02-17
>hCoV-19/France/IDF-IPP05263/2021|EPI_ISL_1381108|2021-03-08
>hCoV-19/France/IDF-IPP05264/2021|EPI_ISL_1381109|2021-03-08
>hCoV-19/France/IDF-IPP05266/2021|EPI_ISL_1381110|2021-03-08
>hCoV-19/France/IDF-IPP05287/2021|EPI_ISL_1381126|2021-03-08
>hCoV-19/France/IDF-IPP05288/2021|EPI_ISL_1381127|2021-03-09
>hCoV-19/France/IDF-IPP05291/2021|EPI_ISL_1381129|2021-03-09
>hCoV-19/France/IDF-IPP05292/2021|EPI_ISL_1381130|2021-03-08
>hCoV-19/France/IDF-IPP05293/2021|EPI_ISL_1381131|2021-03-08
>hCoV-19/France/IDF-IPP05298/2021|EPI_ISL_1381132|2021-03-08
>hCoV-19/France/IDF-IPP05299/2021|EPI_ISL_1381133|2021-03-07
>hCoV-19/France/IDF-IPP05300/2021|EPI_ISL_1381134|2021-03-08
>hCoV-19/France/IDF-IPP05302/2021|EPI_ISL_1381135|2021-03-08
>hCoV-19/France/IDF-IPP05306/2021|EPI_ISL_1381136|2021-03-08
>hCoV-19/France/IDF-IPP05308/2021|EPI_ISL_1381137|2021-03-08
>hCoV-19/France/IDF-IPP05310/2021|EPI_ISL_1381139|2021-03-08
>hCoV-19/France/IDF-IPP05313/2021|EPI_ISL_1381140|2021-03-09
>hCoV-19/France/IDF-IPP05314/2021|EPI_ISL_1381141|2021-03-09
>hCoV-19/France/IDF-IPP05315/2021|EPI_ISL_1381142|2021-03-09
>hCoV-19/France/IDF-IPP05316/2021|EPI_ISL_1381143|2021-03-09
>hCoV-19/France/IDF-IPP05318/2021|EPI_ISL_1381144|2021-03-09
>hCoV-19/France/HDF-IPP05330/2020|EPI_ISL_1381146|2020-12-01
>hCoV-19/France/HDF-IPP05332/2021|EPI_ISL_1381147|2021-02-18
>hCoV-19/France/HDF-IPP05336/2021|EPI_ISL_1381148|2021-02-18
>hCoV-19/France/HDF-IPP05345/2021|EPI_ISL_1381155|2021-03-02
>hCoV-19/France/HDF-IPP05346/2021|EPI_ISL_1381156|2021-02-16
>hCoV-19/France/HDF-IPP05351/2021|EPI_ISL_1381159|2021-03-04
>hCoV-19/Guadeloupe/IPP05357/2021|EPI_ISL_1381163|2021-03-02
>hCoV-19/Guadeloupe/IPP05358/2021|EPI_ISL_1381164|2021-03-02
>hCoV-19/Slovakia/UVZ_PL2_G5/2021|EPI_ISL_1401675|2021-03-03
>hCoV-19/Slovakia/UVZ_PL2_H9/2021|EPI_ISL_1401705|2021-03-10
>hCoV-19/Slovakia/UVZ_PL2_A10/2021|EPI_ISL_1401706|2021-03-10
>hCoV-19/Slovakia/UVZ_PL2_B10/2021|EPI_ISL_1401707|2021-03-10
>hCoV-19/Slovakia/UVZ_PL2_C10/2021|EPI_ISL_1401708|2021-03-10
>hCoV-19/France/ARA-700000165474/2021|EPI_ISL_1406560|2021-03-12
>hCoV-19/France/ARA-700000187925/2021|EPI_ISL_1406561|2021-03-11
>hCoV-19/France/ARA-700000164007/2021|EPI_ISL_1406562|2021-03-19
>hCoV-19/France/ARA-700000164130/2021|EPI_ISL_1406563|2021-03-22
>hCoV-19/France/ARA-700000187772/2021|EPI_ISL_1406564|2021-03-17
>hCoV-19/France/ARA-700000187898/2021|EPI_ISL_1406565|2021-03-19
>hCoV-19/France/ARA-210016420601/2021|EPI_ISL_1406566|2021-03-15
>hCoV-19/France/ARA-210018241301/2021|EPI_ISL_1406567|2021-03-22
>hCoV-19/France/ARA-210013923601/2021|EPI_ISL_1406568|2021-03-03
>hCoV-19/France/ARA-210014319501/2021|EPI_ISL_1406569|2021-03-04
>hCoV-19/France/ARA-210014343401/2021|EPI_ISL_1406570|2021-03-04
>hCoV-19/France/ARA-700000187118/2021|EPI_ISL_1406571|2021-03-03
>hCoV-19/France/ARA-210013797801/2021|EPI_ISL_1406572|2021-03-02
>hCoV-19/France/ARA-210013524502/2021|EPI_ISL_1406573|2021-03-01
>hCoV-19/France/ARA-700000187322/2021|EPI_ISL_1406574|2021-03-03
>hCoV-19/France/ARA-210014851801/2021|EPI_ISL_1406575|2021-03-07
>hCoV-19/France/ARA-210015031801/2021|EPI_ISL_1406576|2021-03-08
>hCoV-19/France/ARA-210015272801/2021|EPI_ISL_1406577|2021-03-09
>hCoV-19/France/ARA-700000204556/2021|EPI_ISL_1406578|2021-03-13
>hCoV-19/France/ARA-210016576401/2021|EPI_ISL_1406579|2021-03-15
>hCoV-19/France/ARA-210016598401/2021|EPI_ISL_1406580|2021-03-15
>hCoV-19/France/ARA-700000203559/2021|EPI_ISL_1406581|2021-03-14
>hCoV-19/France/ARA-700000204634/2021|EPI_ISL_1406582|2021-03-13
>hCoV-19/France/ARA-210015932301/2021|EPI_ISL_1406583|2021-03-12
>hCoV-19/France/ARA-210016562001/2021|EPI_ISL_1406584|2021-03-15
>hCoV-19/France/ARA-700000197715/2021|EPI_ISL_1406585|2021-03-16
>hCoV-19/France/ARA-210016770401/2021|EPI_ISL_1406586|2021-03-16
>hCoV-19/France/ARA-210016893001/2021|EPI_ISL_1406587|2021-03-16
>hCoV-19/France/ARA-213001131501/2021|EPI_ISL_1406588|2021-03-15
>hCoV-19/France/ARA-700000193316/2021|EPI_ISL_1406589|2021-03-15
>hCoV-19/France/ARA-700000196454/2021|EPI_ISL_1406590|2021-03-11
>hCoV-19/France/ARA-210016237201/2021|EPI_ISL_1406591|2021-03-13
>hCoV-19/France/ARA-210016884601/2021|EPI_ISL_1406592|2021-03-12
>hCoV-19/France/ARA-700000183225/2021|EPI_ISL_1406593|2021-03-11
>hCoV-19/France/ARA-700000197461/2021|EPI_ISL_1406594|2021-03-12
>hCoV-19/France/ARA-700000217698/2021|EPI_ISL_1406595|2021-03-12
>hCoV-19/France/ARA-210016817102/2021|EPI_ISL_1406596|2021-03-15
>hCoV-19/France/ARA-700000182023/2021|EPI_ISL_1406597|2021-03-11
>hCoV-19/France/ARA-700000197227/2021|EPI_ISL_1406599|2021-03-15
>hCoV-19/France/BRE-IPP06501/2021|EPI_ISL_1417170|2021-03-16
>hCoV-19/France/BRE-IPP06503/2021|EPI_ISL_1417171|2021-03-16
>hCoV-19/France/BRE-IPP06504/2021|EPI_ISL_1417172|2021-03-16
>hCoV-19/France/BRE-IPP06505/2021|EPI_ISL_1417173|2021-03-16
>hCoV-19/France/IDF-IPP06506/2021|EPI_ISL_1417174|2021-03-15
>hCoV-19/France/IDF-IPP06507/2021|EPI_ISL_1417175|2021-03-16
>hCoV-19/France/IDF-IPP06510/2021|EPI_ISL_1417177|2021-03-16
>hCoV-19/France/IDF-IPP06511/2021|EPI_ISL_1417178|2021-03-16
>hCoV-19/France/IDF-IPP06512/2021|EPI_ISL_1417179|2021-03-16
>hCoV-19/France/IDF-IPP06513/2021|EPI_ISL_1417180|2021-03-16
>hCoV-19/France/IDF-IPP06514/2021|EPI_ISL_1417181|2021-03-16
>hCoV-19/France/IDF-IPP06520/2021|EPI_ISL_1417184|2021-03-16
>hCoV-19/France/IDF-IPP06521/2021|EPI_ISL_1417185|2021-03-16
>hCoV-19/France/IDF-IPP06522/2021|EPI_ISL_1417186|2021-03-16
>hCoV-19/France/IDF-IPP06523/2021|EPI_ISL_1417187|2021-03-16
>hCoV-19/France/IDF-IPP06524/2021|EPI_ISL_1417188|2021-03-15
>hCoV-19/France/IDF-IPP06525/2021|EPI_ISL_1417189|2021-03-15
>hCoV-19/France/IDF-IPP06526/2021|EPI_ISL_1417190|2021-03-15
>hCoV-19/France/IDF-IPP06530/2021|EPI_ISL_1417192|2021-03-16
>hCoV-19/France/IDF-IPP06531/2021|EPI_ISL_1417193|2021-03-16
>hCoV-19/France/IDF-IPP06532/2021|EPI_ISL_1417194|2021-03-16
>hCoV-19/France/IDF-IPP06533/2021|EPI_ISL_1417195|2021-03-16
>hCoV-19/France/IDF-IPP06534/2021|EPI_ISL_1417196|2021-03-16
>hCoV-19/France/IDF-IPP06535/2021|EPI_ISL_1417197|2021-03-16
>hCoV-19/France/IDF-IPP06537/2021|EPI_ISL_1417199|2021-03-16
>hCoV-19/France/IDF-IPP06549/2021|EPI_ISL_1417210|2021-03-16
>hCoV-19/France/IDF-IPP06552/2021|EPI_ISL_1417211|2021-03-16
>hCoV-19/France/IDF-IPP06554/2021|EPI_ISL_1417212|2021-03-16
>hCoV-19/France/IDF-IPP06555/2021|EPI_ISL_1417213|2021-03-16
>hCoV-19/France/IDF-IPP06556/2021|EPI_ISL_1417214|2021-03-16
>hCoV-19/France/IDF-IPP06557/2021|EPI_ISL_1417215|2021-03-16
>hCoV-19/Spain/PV-HUD-79211191/2021|EPI_ISL_1502201|2021-02-12
>hCoV-19/Spain/PV-HUD-97519634/2021|EPI_ISL_1502209|2021-02-16
>hCoV-19/Bulgaria/21BG-NC_001692_Run8/2021|EPI_ISL_1509860|2021-03-22
>hCoV-19/Bulgaria/21BG-NC_001693_Run8/2021|EPI_ISL_1509861|2021-03-22
>hCoV-19/Bulgaria/21BG-NC_001694_Run8/2021|EPI_ISL_1509862|2021-03-22
>hCoV-19/Bulgaria/21BG-NC_001695_Run8/2021|EPI_ISL_1509863|2021-03-22
>hCoV-19/Bulgaria/21BG-NC_001696_Run8/2021|EPI_ISL_1509864|2021-03-22
>hCoV-19/Bulgaria/21BG-NC_001697_Run8/2021|EPI_ISL_1509865|2021-03-22
>hCoV-19/Bulgaria/21BG-NC_001700_Run8/2021|EPI_ISL_1509868|2021-03-22
>hCoV-19/Bulgaria/21BG-NC_001701_Run8/2021|EPI_ISL_1509869|2021-03-22
>hCoV-19/Bulgaria/21BG-NC_001702_Run8/2021|EPI_ISL_1509870|2021-03-22
>hCoV-19/Bulgaria/21BG-NC_001703_Run8/2021|EPI_ISL_1509871|2021-03-22
>hCoV-19/Bulgaria/21BG-NC_001704_Run8/2021|EPI_ISL_1509872|2021-03-22
>hCoV-19/Bulgaria/21BG-NC_001705_Run8/2021|EPI_ISL_1509873|2021-03-22
>hCoV-19/Bulgaria/21BG-NC_001706_Run8/2021|EPI_ISL_1509874|2021-03-22
>hCoV-19/Bulgaria/21BG-NC_001707_Run8/2021|EPI_ISL_1509875|2021-03-22
>hCoV-19/Bulgaria/21BG-NC_001708_Run8/2021|EPI_ISL_1509876|2021-03-23
>hCoV-19/Bulgaria/21BG-NC_001709_Run8/2021|EPI_ISL_1509877|2021-03-23
>hCoV-19/Bulgaria/21BG-NC_001710_Run8/2021|EPI_ISL_1509878|2021-03-23
>hCoV-19/Bulgaria/21BG-NC_001711_Run8/2021|EPI_ISL_1509879|2021-03-23
>hCoV-19/Bulgaria/21BG-NC_001712_Run8/2021|EPI_ISL_1509880|2021-03-16
>hCoV-19/Bulgaria/21BG-NC_001713_Run8/2021|EPI_ISL_1509881|2021-03-16
>hCoV-19/Bulgaria/21BG-NC_001714_Run8/2021|EPI_ISL_1509882|2021-03-23
>hCoV-19/Bulgaria/21BG-NC_001716_Run8/2021|EPI_ISL_1509883|2021-03-23
>hCoV-19/Bulgaria/21BG-NC_001717_Run8/2021|EPI_ISL_1509884|2021-03-23
>hCoV-19/Bulgaria/21BG-NC_001718_Run8/2021|EPI_ISL_1509885|2021-03-23
>hCoV-19/Bulgaria/21BG-NC_001720_Run8/2021|EPI_ISL_1509887|2021-03-23
>hCoV-19/Czech_Republic/NRL_4867/2021|EPI_ISL_1588522|2021-03-18
>hCoV-19/Czech_Republic/NRL_4942/2021|EPI_ISL_1588524|2021-03-19
>hCoV-19/France/BRE-IPP08460/2021|EPI_ISL_1594379|2021-03-30
>hCoV-19/France/COR-IPP08461/2021|EPI_ISL_1594380|2021-03-28
>hCoV-19/France/BRE-IPP08462/2021|EPI_ISL_1594381|2021-03-30
>hCoV-19/France/BRE-IPP08463/2021|EPI_ISL_1594382|2021-03-30
>hCoV-19/France/BRE-IPP08464/2021|EPI_ISL_1594383|2021-03-30
>hCoV-19/France/BRE-IPP08465/2021|EPI_ISL_1594384|2021-03-30
>hCoV-19/France/BRE-IPP08468/2021|EPI_ISL_1594386|2021-03-30
>hCoV-19/France/BRE-IPP08471/2021|EPI_ISL_1594387|2021-03-30
>hCoV-19/France/BRE-IPP08472/2021|EPI_ISL_1594388|2021-03-30
>hCoV-19/France/BRE-IPP08473/2021|EPI_ISL_1594389|2021-03-30
>hCoV-19/France/BRE-IPP08486/2021|EPI_ISL_1594399|2021-03-30
>hCoV-19/Lithuania/LTU000_NMRVI58008/2021|EPI_ISL_1628416|2021-03-23
>hCoV-19/Lithuania/LTU000_NMRVI57932/2021|EPI_ISL_1628417|2021-03-23
>hCoV-19/Reunion/PIMIT_04381/2021|EPI_ISL_1629446|2021-03-20
>hCoV-19/Reunion/PIMIT_05863/2021|EPI_ISL_1629459|2021-03-19
>hCoV-19/Italy/APU-POLBA05/2020|EPI_ISL_767013|2020-12-27
>hCoV-19/France/APM-CERBAHC-20211018-72/2021|EPI_ISL_860716|2021-01-08
>hCoV-19/Italy/ABR-IZSGC-TE1876/2021|EPI_ISL_883286|2021-01-02
>hCoV-19/Italy/ABR-IZSGC-TE1878/2021|EPI_ISL_883287|2021-01-02
>hCoV-19/Italy/ABR-IZSGC-TE1875/2021|EPI_ISL_883288|2021-01-02
>hCoV-19/Italy/ABR-IZSGC-TE1901/2021|EPI_ISL_883289|2021-01-02
>hCoV-19/Italy/ABR-IZSGC-TE2694/2021|EPI_ISL_883290|2021-01-04
>hCoV-19/Italy/ABR-IZSGC-TE3211/2021|EPI_ISL_883291|2021-01-04
>hCoV-19/Italy/ABR-IZSGC-TE4006/2021|EPI_ISL_883292|2021-01-04
>hCoV-19/Italy/ABR-IZSGC-TE5959/2021|EPI_ISL_883293|2021-01-05
>hCoV-19/Italy/ABR-IZSGC-TE5830/2021|EPI_ISL_883294|2021-01-05
>hCoV-19/Italy/ABR-IZSGC-TE5838/2021|EPI_ISL_883295|2021-01-05
>hCoV-19/Italy/ABR-IZSGC-TE1873/2021|EPI_ISL_883296|2021-01-02
>hCoV-19/Italy/ABR-IZSGC-TE3214/2021|EPI_ISL_883297|2021-01-04
>hCoV-19/Italy/ABR-IZSGC-TE3148/2021|EPI_ISL_883298|2021-01-04
>hCoV-19/Italy/ABR-IZSGC-TE3150/2021|EPI_ISL_883299|2021-01-04
>hCoV-19/Belgium/AZDelta10-22110_S11/2021|EPI_ISL_913594|2021-01-16
>hCoV-19/Belgium/AZDelta11-22111_S12/2021|EPI_ISL_913596|2021-01-16
>hCoV-19/Belgium/AZDelta12-22124_S13/2021|EPI_ISL_913597|2021-01-16
>hCoV-19/Belgium/AZDelta3-11198_S4/2021|EPI_ISL_913599|2021-01-16
>hCoV-19/Italy/APU-IZSPB_492PT/2020|EPI_ISL_918408|2020-12-27
>hCoV-19/Italy/APU-IZSPB_493PT/2020|EPI_ISL_918409|2020-12-29
>hCoV-19/Italy/CAM-COTUGNO-1646/2021|EPI_ISL_974745|2021-02-03
>hCoV-19/Spain/272060739/2020|EPI_ISL_993630|2020-12-29
>hCoV-19/Italy/APU-IZSPB-574PT/2021|EPI_ISL_1008664|2021-01-21
>hCoV-19/Italy/APU-IZSPB-602PT/2021|EPI_ISL_1008665|2021-02-03
>hCoV-19/Italy/APU-IZSPB-605PT/2021|EPI_ISL_1008666|2021-02-02
>hCoV-19/Italy/APU-IZSPB-606PT/2021|EPI_ISL_1008667|2021-02-02
>hCoV-19/Italy/APU-IZSPB-607PT/2021|EPI_ISL_1008668|2021-02-03
>hCoV-19/Italy/APU-IZSPB-613PT/2021|EPI_ISL_1008669|2021-02-02
>hCoV-19/Italy/APU-IZSPB-614PT/2021|EPI_ISL_1008670|2021-02-02
>hCoV-19/Italy/APU-IZSPB-615PT/2021|EPI_ISL_1008671|2021-02-03
>hCoV-19/Italy/APU-IZSPB-623PT/2021|EPI_ISL_1008672|2021-02-01
>hCoV-19/Italy/APU-IZSPB-628PT/2021|EPI_ISL_1008673|2021-02-03
>hCoV-19/Italy/APU-IZSPB-631PT/2021|EPI_ISL_1008674|2021-02-01
>hCoV-19/Italy/APU-IZSPB-632PT/2021|EPI_ISL_1008675|2021-02-03
>hCoV-19/Italy/APU-IZSPB-633PT/2021|EPI_ISL_1008676|2021-02-03
>hCoV-19/Italy/APU-IZSPB-635PT/2021|EPI_ISL_1008677|2021-02-04
>hCoV-19/Italy/APU-IZSPB-582PT/2021|EPI_ISL_1008678|2021-01-26
>hCoV-19/Italy/APU-IZSPB-597PT/2021|EPI_ISL_1008679|2021-02-03
>hCoV-19/Italy/APU-IZSPB-601PT/2021|EPI_ISL_1008683|2021-02-03
>hCoV-19/Italy/APU-IZSPB-624PT/2021|EPI_ISL_1008690|2021-02-01
>hCoV-19/Italy/APU-IZSPB-626PT/2021|EPI_ISL_1008691|2021-02-03
>hCoV-19/Italy/APU-IZSPB-627PT/2021|EPI_ISL_1008692|2021-02-01
>hCoV-19/Italy/APU-IZSPB-634PT/2021|EPI_ISL_1008693|2021-02-03
>hCoV-19/Italy/APU-IZSPB-625PT/2021|EPI_ISL_1008694|2021-02-01
>hCoV-19/Belgium/AZKLINA121-041169/2021|EPI_ISL_1109393|2021-02-23
>hCoV-19/France/IDF-IPP03829/2021|EPI_ISL_1110390|2021-02-16
>hCoV-19/France/HDF-IPP03837/2021|EPI_ISL_1110391|2021-02-16
>hCoV-19/France/HDF-IPP03839/2021|EPI_ISL_1110392|2021-02-16
>hCoV-19/France/HDF-IPP03843/2021|EPI_ISL_1110393|2021-02-16
>hCoV-19/France/IDF-IPP03848/2021|EPI_ISL_1110394|2021-02-16
>hCoV-19/France/IDF-IPP03860/2021|EPI_ISL_1110395|2021-02-16
>hCoV-19/France/IDF-IPP03862/2021|EPI_ISL_1110396|2021-02-16
>hCoV-19/France/BRE-IPP03866/2021|EPI_ISL_1110397|2021-02-16
>hCoV-19/France/BRE-IPP03867/2021|EPI_ISL_1110398|2021-02-15
>hCoV-19/France/HDF-IPP03873/2021|EPI_ISL_1110399|2021-02-16
>hCoV-19/Austria/CeMM3394/2021|EPI_ISL_1117810|2021-01-26
>hCoV-19/Austria/CeMM3395/2021|EPI_ISL_1117811|2021-01-26
>hCoV-19/Austria/CeMM3396/2021|EPI_ISL_1117812|2021-01-27
>hCoV-19/Austria/CeMM3397/2021|EPI_ISL_1117813|2021-01-28
>hCoV-19/Austria/CeMM3399/2021|EPI_ISL_1117814|2021-01-29
>hCoV-19/Austria/CeMM3400/2021|EPI_ISL_1117815|2021-01-29
>hCoV-19/Austria/CeMM3402/2021|EPI_ISL_1117816|2021-01-31
>hCoV-19/Austria/CeMM3768/2021|EPI_ISL_1117817|2021-02-04
>hCoV-19/Austria/CeMM3790/2021|EPI_ISL_1117818|2021-02-07
>hCoV-19/Austria/CeMM3791/2021|EPI_ISL_1117819|2021-02-07
>hCoV-19/Austria/CeMM3783/2021|EPI_ISL_1117820|2021-02-10
>hCoV-19/Austria/CeMM3779/2021|EPI_ISL_1117821|2021-02-08
>hCoV-19/Austria/CeMM3762/2021|EPI_ISL_1117822|2021-02-03
>hCoV-19/Austria/CeMM3782/2021|EPI_ISL_1117823|2021-02-10
>hCoV-19/Austria/CeMM4052/2021|EPI_ISL_1117824|2021-02-12
>hCoV-19/Austria/CeMM4061/2021|EPI_ISL_1117825|2021-02-12
>hCoV-19/Austria/CeMM4067/2021|EPI_ISL_1117826|2021-02-12
>hCoV-19/Austria/CeMM4069/2021|EPI_ISL_1117827|2021-02-12
>hCoV-19/Austria/CeMM4079/2021|EPI_ISL_1117828|2021-02-12
>hCoV-19/Austria/CeMM4093/2021|EPI_ISL_1117829|2021-02-12
>hCoV-19/Austria/CeMM4143/2021|EPI_ISL_1117830|2021-02-10
>hCoV-19/Austria/CeMM3553/2021|EPI_ISL_1117831|2021-01-29
>hCoV-19/Austria/CeMM3515/2021|EPI_ISL_1117832|2021-01-27
>hCoV-19/Austria/CeMM3518/2021|EPI_ISL_1117833|2021-01-27
>hCoV-19/Austria/CeMM3491/2021|EPI_ISL_1117834|2021-01-28
>hCoV-19/Austria/CeMM3492/2021|EPI_ISL_1117835|2021-01-28
>hCoV-19/Austria/CeMM3786/2021|EPI_ISL_1117836|2021-02-03
>hCoV-19/Austria/CeMM3793/2021|EPI_ISL_1117837|2021-02-08
>hCoV-19/Austria/CeMM4060/2021|EPI_ISL_1117838|2021-02-12
>hCoV-19/Austria/CeMM4085/2021|EPI_ISL_1117839|2021-02-12
>hCoV-19/Austria/CeMM3488/2021|EPI_ISL_1117840|2021-01-28
>hCoV-19/Austria/CeMM3493/2021|EPI_ISL_1117841|2021-01-28
>hCoV-19/Austria/CeMM3494/2021|EPI_ISL_1117842|2021-01-28
>hCoV-19/Austria/CeMM3495/2021|EPI_ISL_1117843|2021-01-28
>hCoV-19/Austria/CeMM3497/2021|EPI_ISL_1117844|2021-01-29
>hCoV-19/Austria/CeMM3489/2021|EPI_ISL_1117845|2021-01-28
>hCoV-19/Austria/CeMM3404/2021|EPI_ISL_1117846|2021-01-31
>hCoV-19/Austria/CeMM3406/2021|EPI_ISL_1117847|2021-02-01
>hCoV-19/Austria/CeMM3785/2021|EPI_ISL_1117848|2021-02-03
>hCoV-19/Austria/CeMM3787/2021|EPI_ISL_1117849|2021-02-03
>hCoV-19/Austria/CeMM3795/2021|EPI_ISL_1117850|2021-02-10
>hCoV-19/Austria/CeMM3766/2021|EPI_ISL_1117851|2021-02-04
>hCoV-19/Austria/CeMM3788/2021|EPI_ISL_1117852|2021-02-05
>hCoV-19/Austria/CeMM3789/2021|EPI_ISL_1117853|2021-02-05
>hCoV-19/Austria/CeMM4051/2021|EPI_ISL_1117854|2021-02-12
>hCoV-19/Austria/CeMM4055/2021|EPI_ISL_1117855|2021-02-12
>hCoV-19/Austria/CeMM4056/2021|EPI_ISL_1117856|2021-02-12
>hCoV-19/Austria/CeMM4058/2021|EPI_ISL_1117857|2021-02-12
>hCoV-19/Austria/CeMM4064/2021|EPI_ISL_1117858|2021-02-12
>hCoV-19/Austria/CeMM4066/2021|EPI_ISL_1117859|2021-02-12
>hCoV-19/Austria/CeMM4068/2021|EPI_ISL_1117860|2021-02-12
>hCoV-19/Austria/CeMM4070/2021|EPI_ISL_1117861|2021-02-12
>hCoV-19/Austria/CeMM4078/2021|EPI_ISL_1117862|2021-02-12
>hCoV-19/Austria/CeMM4087/2021|EPI_ISL_1117863|2021-02-12
>hCoV-19/Austria/CeMM4097/2021|EPI_ISL_1117864|2021-02-12
>hCoV-19/Austria/CeMM4102/2021|EPI_ISL_1117865|2021-02-10
>hCoV-19/Austria/CeMM4104/2021|EPI_ISL_1117866|2021-02-10
>hCoV-19/Austria/CeMM4105/2021|EPI_ISL_1117867|2021-02-10
>hCoV-19/Austria/CeMM4106/2021|EPI_ISL_1117868|2021-02-10
>hCoV-19/Austria/CeMM4111/2021|EPI_ISL_1117869|2021-02-10
>hCoV-19/Italy/MOL-IZSGC-89759.1.11/2021|EPI_ISL_1121034|2021-02-12
>hCoV-19/Indonesia/JK-NIHRD-MI2101960/2021|EPI_ISL_1169046|2021-02-12
>hCoV-19/Indonesia/SS-NIHRD-WGS00427/2021|EPI_ISL_1169047|2021-01-05
>hCoV-19/Indonesia/KS-NIHRD-WGS00915/2021|EPI_ISL_1169048|2021-01-06
>hCoV-19/Indonesia/SU-NIHRD-WGS01098/2021|EPI_ISL_1169049|2021-01-28
>hCoV-19/USA/TN-BEM-0007/2021|EPI_ISL_1231436|2021-03-10
>hCoV-19/Estonia/16115966/2021|EPI_ISL_1259047|2021-02-16
>hCoV-19/Estonia/16115670/2021|EPI_ISL_1259050|2021-02-16
>hCoV-19/Estonia/15620905/2021|EPI_ISL_1259051|2021-02-16
>hCoV-19/Estonia/15780345/2021|EPI_ISL_1259060|2021-02-16
>hCoV-19/Estonia/15738108/2021|EPI_ISL_1259061|2021-02-16
>hCoV-19/Estonia/15738095/2021|EPI_ISL_1259062|2021-02-16
>hCoV-19/Estonia/C014510/2021|EPI_ISL_1259066|2021-02-16
>hCoV-19/Estonia/16130057/2021|EPI_ISL_1259067|2021-02-16
>hCoV-19/Estonia/C014581/2021|EPI_ISL_1259068|2021-02-16
>hCoV-19/Estonia/210207596-01/2021|EPI_ISL_1259074|2021-02-16
>hCoV-19/Estonia/16105556/2021|EPI_ISL_1259084|2021-02-16
>hCoV-19/Estonia/16105531/2021|EPI_ISL_1259087|2021-02-16
>hCoV-19/Belgium/AZKLINA121-050590/2021|EPI_ISL_1315608|2021-03-06
>hCoV-19/Belgium/AZKLINA121-053480/2021|EPI_ISL_1315612|2021-03-10
>hCoV-19/Belgium/AZKLINA121-055275/2021|EPI_ISL_1315619|2021-03-12
>hCoV-19/Belgium/AZKLINA121-056276/2021|EPI_ISL_1315624|2021-03-13
>hCoV-19/Belgium/AZKLINA121-056368/2021|EPI_ISL_1315625|2021-03-13
>hCoV-19/Belgium/AZKLINA121-056439/2021|EPI_ISL_1315630|2021-03-13
>hCoV-19/Belgium/AZKLINA121-057288/2021|EPI_ISL_1315633|2021-03-15
>hCoV-19/Belgium/AZKLINA121-057372/2021|EPI_ISL_1315637|2021-03-15
>hCoV-19/Belgium/AZKLINA121-057394/2021|EPI_ISL_1315639|2021-03-15
>hCoV-19/France/IDF-IPP05247/2021|EPI_ISL_1381100|2021-03-08
>hCoV-19/France/IDF-IPP05248/2021|EPI_ISL_1381101|2021-03-09
>hCoV-19/France/IDF-IPP05249/2021|EPI_ISL_1381102|2021-03-09
>hCoV-19/France/IDF-IPP05253/2021|EPI_ISL_1381103|2021-03-09
>hCoV-19/France/IDF-IPP05255/2021|EPI_ISL_1381104|2021-03-09
>hCoV-19/France/IDF-IPP05256/2021|EPI_ISL_1381105|2021-03-09
>hCoV-19/France/IDF-IPP05267/2021|EPI_ISL_1381111|2021-03-08
>hCoV-19/France/IDF-IPP05268/2021|EPI_ISL_1381112|2021-03-08
>hCoV-19/France/IDF-IPP05270/2021|EPI_ISL_1381113|2021-03-08
>hCoV-19/France/IDF-IPP05271/2021|EPI_ISL_1381114|2021-03-08
>hCoV-19/France/IDF-IPP05273/2021|EPI_ISL_1381115|2021-03-08
>hCoV-19/France/IDF-IPP05274/2021|EPI_ISL_1381116|2021-03-08
>hCoV-19/France/IDF-IPP05275/2021|EPI_ISL_1381117|2021-03-08
>hCoV-19/France/ARA-700000189398/2021|EPI_ISL_1406518|2021-03-03
>hCoV-19/France/ARA-700000164024/2021|EPI_ISL_1406519|2021-03-19
>hCoV-19/France/ARA-700000164044/2021|EPI_ISL_1406520|2021-03-19
>hCoV-19/France/ARA-700000164100/2021|EPI_ISL_1406521|2021-03-19
>hCoV-19/France/ARA-210016933601/2021|EPI_ISL_1406522|2021-03-16
>hCoV-19/France/ARA-210016832401/2021|EPI_ISL_1406523|2021-03-16
>hCoV-19/France/ARA-210016261701/2021|EPI_ISL_1406524|2021-03-13
>hCoV-19/France/ARA-210014025101/2021|EPI_ISL_1406525|2021-03-03
>hCoV-19/France/ARA-700000156284/2021|EPI_ISL_1406526|2021-03-04
>hCoV-19/France/ARA-210015070401/2021|EPI_ISL_1406527|2021-03-08
>hCoV-19/France/ARA-210015401301/2021|EPI_ISL_1406528|2021-03-10
>hCoV-19/France/ARA-213000994601/2021|EPI_ISL_1406529|2021-03-05
>hCoV-19/France/ARA-700000186996/2021|EPI_ISL_1406530|2021-03-04
>hCoV-19/France/ARA-700000187095/2021|EPI_ISL_1406531|2021-03-09
>hCoV-19/France/ARA-700000214028/2021|EPI_ISL_1406532|2021-03-09
>hCoV-19/France/ARA-210015597301/2021|EPI_ISL_1406533|2021-03-09
>hCoV-19/France/ARA-210015650101/2021|EPI_ISL_1406534|2021-03-10
>hCoV-19/France/ARA-700000183259/2021|EPI_ISL_1406535|2021-03-12
>hCoV-19/France/ARA-700000205563/2021|EPI_ISL_1406536|2021-03-15
>hCoV-19/France/ARA-210015603701/2021|EPI_ISL_1406537|2021-03-10
>hCoV-19/France/ARA-210015893101/2021|EPI_ISL_1406538|2021-03-11
>hCoV-19/France/ARA-700000217741/2021|EPI_ISL_1406539|2021-03-14
>hCoV-19/France/ARA-210009549201/2021|EPI_ISL_1406540|2021-02-11
>hCoV-19/France/ARA-210017402201/2021|EPI_ISL_1406541|2021-03-18
>hCoV-19/France/ARA-210017576501/2021|EPI_ISL_1406542|2021-03-19
>hCoV-19/France/ARA-700000170266/2021|EPI_ISL_1406543|2021-03-18
>hCoV-19/France/ARA-210003881002/2021|EPI_ISL_1406544|2021-01-18
>hCoV-19/France/ARA-700000187291/2021|EPI_ISL_1406545|2021-03-19
>hCoV-19/France/ARA-700000204193/2021|EPI_ISL_1406546|2021-03-20
>hCoV-19/France/ARA-700000209312/2021|EPI_ISL_1406547|2021-03-19
>hCoV-19/France/ARA-210016935801/2021|EPI_ISL_1406548|2021-03-16
>hCoV-19/France/ARA-700000163958/2021|EPI_ISL_1406550|2021-03-03
>hCoV-19/France/ARA-700000163964/2021|EPI_ISL_1406551|2021-03-03
>hCoV-19/France/ARA-700000163970/2021|EPI_ISL_1406552|2021-03-03
>hCoV-19/France/ARA-700000163996/2021|EPI_ISL_1406553|2021-03-01
>hCoV-19/France/ARA-700000164025/2021|EPI_ISL_1406554|2021-03-03
>hCoV-19/France/ARA-700000164056/2021|EPI_ISL_1406555|2021-03-03
>hCoV-19/France/ARA-700000163938/2021|EPI_ISL_1406556|2021-03-08
>hCoV-19/France/ARA-700000163951/2021|EPI_ISL_1406557|2021-03-08
>hCoV-19/France/ARA-700000187814/2021|EPI_ISL_1406558|2021-03-08
>hCoV-19/France/ARA-700000165469/2021|EPI_ISL_1406559|2021-03-15
>hCoV-19/France/IDF-IPP06539/2021|EPI_ISL_1417200|2021-03-16
>hCoV-19/France/IDF-IPP06540/2021|EPI_ISL_1417201|2021-03-16
>hCoV-19/France/IDF-IPP06541/2021|EPI_ISL_1417202|2021-03-16
>hCoV-19/France/IDF-IPP06542/2021|EPI_ISL_1417203|2021-03-16
>hCoV-19/France/IDF-IPP06545/2021|EPI_ISL_1417206|2021-03-16
>hCoV-19/France/IDF-IPP06546/2021|EPI_ISL_1417207|2021-03-16
>hCoV-19/Italy/ABR-IZSGC-170612/2021|EPI_ISL_1420829|2021-03-20
>hCoV-19/Italy/ABR-IZSGC-170618/2021|EPI_ISL_1420830|2021-03-20
>hCoV-19/Italy/ABR-IZSGC-171450/2021|EPI_ISL_1420831|2021-03-20
>hCoV-19/France/IDF-APHP-HEGP-09-03-2131773767/2021|EPI_ISL_1501030|2021-02-15
>hCoV-19/France/IDF-APHP-HEGP-09-05-2131775396/2021|EPI_ISL_1501032|2021-02-15
>hCoV-19/France/IDF-APHP-HEGP-09-06-2131774964/2021|EPI_ISL_1501033|2021-02-15
>hCoV-19/France/IDF-APHP-HEGP-09-08-2131775809/2021|EPI_ISL_1501035|2021-02-16
>hCoV-19/France/IDF-APHP-HEGP-09-14-2131766911/2021|EPI_ISL_1501038|2021-02-10
>hCoV-19/France/IDF-APHP-HEGP-09-16-2131766461/2021|EPI_ISL_1501040|2021-02-10
>hCoV-19/France/IDF-APHP-HEGP-09-20-2131771173/2021|EPI_ISL_1501044|2021-02-12
>hCoV-19/France/IDF-APHP-HEGP-09-21-2131771820/2021|EPI_ISL_1501045|2021-02-13
>hCoV-19/France/IDF-APHP-HEGP-10-03-2131776442/2021|EPI_ISL_1501050|2021-02-16
>hCoV-19/France/IDF-APHP-HEGP-10-02-2131777765/2021|EPI_ISL_1501052|2021-02-17
>hCoV-19/France/IDF-APHP-HEGP-10-08-2131780724/2021|EPI_ISL_1501055|2021-02-18
>hCoV-19/France/IDF-APHP-HEGP-10-15-2131780991/2021|EPI_ISL_1501058|2021-02-18
>hCoV-19/France/BRE-IPP06691/2021|EPI_ISL_1516997|2021-03-16
>hCoV-19/France/BRE-IPP06692/2021|EPI_ISL_1516999|2021-03-16
>hCoV-19/Italy/ABR-IZSGC-180564/2021|EPI_ISL_1577920|2021-03-25
>hCoV-19/Italy/ABR-IZSGC-180584/2021|EPI_ISL_1577921|2021-03-25
>hCoV-19/Italy/ABR-IZSGC-180588/2021|EPI_ISL_1577922|2021-03-25
>hCoV-19/Italy/ABR-IZSGC-180680/2021|EPI_ISL_1577923|2021-03-25
>hCoV-19/Italy/ABR-IZSGC-180855/2021|EPI_ISL_1577925|2021-03-25
>hCoV-19/Italy/ABR-IZSGC-180879/2021|EPI_ISL_1577926|2021-03-25
>hCoV-19/Italy/ABR-IZSGC-181060/2021|EPI_ISL_1577928|2021-03-25
>hCoV-19/Italy/ABR-IZSGC-181122/2021|EPI_ISL_1577929|2021-03-25
>hCoV-19/Italy/ABR-IZSGC-182204/2021|EPI_ISL_1577941|2021-03-26
>hCoV-19/Italy/ABR-IZSGC-182233/2021|EPI_ISL_1577942|2021-03-26
>hCoV-19/Italy/ABR-IZSGC-182725/2021|EPI_ISL_1577943|2021-03-26
>hCoV-19/Italy/ABR-IZSGC-182798/2021|EPI_ISL_1577945|2021-03-25
>hCoV-19/Italy/ABR-IZSGC-182829/2021|EPI_ISL_1577946|2021-03-25
>hCoV-19/Italy/ABR-IZSGC-182863/2021|EPI_ISL_1577947|2021-03-26
>hCoV-19/Italy/ABR-IZSGC-182937/2021|EPI_ISL_1577948|2021-03-26
>hCoV-19/Italy/ABR-IZSGC-182968/2021|EPI_ISL_1577949|2021-03-26
>hCoV-19/Italy/ABR-IZSGC-182982/2021|EPI_ISL_1577950|2021-03-26
>hCoV-19/Italy/ABR-IZSGC-182996/2021|EPI_ISL_1577951|2021-03-26
>hCoV-19/Italy/ABR-IZSGC-183136/2021|EPI_ISL_1577952|2021-03-25
>hCoV-19/Italy/ABR-IZSGC-183474/2021|EPI_ISL_1577955|2021-03-26
>hCoV-19/Italy/ABR-IZSGC-183497/2021|EPI_ISL_1577956|2021-03-26
>hCoV-19/Italy/ABR-IZSGC-183525/2021|EPI_ISL_1577957|2021-03-26
>hCoV-19/Italy/ABR-IZSGC-183536/2021|EPI_ISL_1577958|2021-03-26
>hCoV-19/Italy/ABR-IZSGC-185412/2021|EPI_ISL_1577959|2021-03-27
>hCoV-19/Slovakia/UVZ_PL10_H5_7683/2021|EPI_ISL_1599310|2021-03-31
>hCoV-19/Lithuania/LTU000_NMRVI58539/2021|EPI_ISL_1628402|2021-03-24
>hCoV-19/Lithuania/LTU000_NMRVI58501/2021|EPI_ISL_1628403|2021-03-24
>hCoV-19/Lithuania/LTU000_NMRVI57901/2021|EPI_ISL_1628405|2021-03-23
>hCoV-19/Lithuania/LTU000_NMRVI57941/2021|EPI_ISL_1628409|2021-03-23
>hCoV-19/Lithuania/LTU000_NMRVI58650/2021|EPI_ISL_1628410|2021-03-24
>hCoV-19/Lithuania/LTU000_NMRVI58327/2021|EPI_ISL_1628411|2021-03-24
>hCoV-19/Lithuania/LTU000_NMRVI58511/2021|EPI_ISL_1628413|2021-03-24
>hCoV-19/Lithuania/LTU000_NMRVI58518/2021|EPI_ISL_1628414|2021-03-24
>hCoV-19/Lithuania/LTU000_NMRVI57997/2021|EPI_ISL_1628415|2021-03-23
>hCoV-19/Lithuania/LTU000_NMRVI58591/2021|EPI_ISL_1628420|2021-03-24
>hCoV-19/Lithuania/LTU000_NMRVI58212/2021|EPI_ISL_1628421|2021-03-24
>hCoV-19/Lithuania/LTU000_NMRVI57854/2021|EPI_ISL_1628423|2021-03-23
>hCoV-19/Lithuania/LTU000_NMRVI57987/2021|EPI_ISL_1628424|2021-03-23
>hCoV-19/Lithuania/LTU000_NMRVI57998/2021|EPI_ISL_1628426|2021-03-23
>hCoV-19/Lithuania/LTU000_NMRVI58606/2021|EPI_ISL_1628428|2021-03-24
>hCoV-19/Lithuania/LTU000_NMRVI58577/2021|EPI_ISL_1628429|2021-03-24
>hCoV-19/Lithuania/LTU000_NMRVI58003/2021|EPI_ISL_1628430|2021-03-23
>hCoV-19/Lithuania/LTU000_NMRVI58225/2021|EPI_ISL_1628431|2021-03-24
>hCoV-19/Lithuania/LTU000_NMRVI58120/2021|EPI_ISL_1628432|2021-03-23
>hCoV-19/Lithuania/LTU000_NMRVI58186/2021|EPI_ISL_1628433|2021-03-24
>hCoV-19/Lithuania/LTU000_NMRVI58310/2021|EPI_ISL_1628434|2021-03-24
>hCoV-19/Lithuania/LTU000_NMRVI57914/2021|EPI_ISL_1628435|2021-03-23
>hCoV-19/Lithuania/LTU000_NMRVI58253/2021|EPI_ISL_1628437|2021-03-24
>hCoV-19/Lithuania/LTU000_NMRVI57771/2021|EPI_ISL_1628438|2021-03-23
>hCoV-19/Romania/GR-93715/2021|EPI_ISL_794744|2021-01-04
>hCoV-19/Italy/APU-IZSPB_405PT/2020|EPI_ISL_794747|2020-12-23
>hCoV-19/Italy/APU-IZSPB_406PT/2020|EPI_ISL_794748|2020-12-24
>hCoV-19/Italy/APU-IZSPB_408PT/2020|EPI_ISL_794750|2020-12-22
>hCoV-19/Italy/APU-IZSPB_409PT/2020|EPI_ISL_794751|2020-12-23
>hCoV-19/Turkey/IST-GLAB-N025/2021|EPI_ISL_833147|2021-01-05
>hCoV-19/Brazil/SP-976/2021|EPI_ISL_833166|2021-01-06
>hCoV-19/Spain/GA-CHUVI-19120216/2020|EPI_ISL_833183|2020-12-28
>hCoV-19/Spain/GA-CHUVI-281190/2020|EPI_ISL_833184|2020-12-22
>hCoV-19/USA/TX-BSWTemple-HO68290/2021|EPI_ISL_943550|2021-01-16
>hCoV-19/France/PAC-CERBAHC-20210205-S21/2021|EPI_ISL_1003769|2021-01-27
>hCoV-19/Mayotte/IPP00938/2021|EPI_ISL_1013152|2021-01-13
>hCoV-19/France/HDF-IPP03876/2021|EPI_ISL_1110400|2021-02-16
>hCoV-19/France/PDL-IPP03878/2021|EPI_ISL_1110401|2021-02-16
>hCoV-19/France/PDL-IPP03879/2021|EPI_ISL_1110402|2021-02-16
>hCoV-19/France/PDL-IPP03880/2021|EPI_ISL_1110403|2021-02-16
>hCoV-19/France/PDL-IPP03891/2021|EPI_ISL_1110404|2021-02-16
>hCoV-19/France/PDL-IPP03904/2021|EPI_ISL_1110405|2021-02-16
>hCoV-19/France/PDL-IPP03906/2021|EPI_ISL_1110406|2021-02-16
>hCoV-19/France/PDL-IPP03909/2021|EPI_ISL_1110407|2021-02-16
>hCoV-19/France/IDF-IPP03916/2021|EPI_ISL_1110408|2021-02-15
>hCoV-19/Austria/CeMM3545/2021|EPI_ISL_1117870|2021-01-28
>hCoV-19/Austria/CeMM3541/2021|EPI_ISL_1117871|2021-01-28
>hCoV-19/Austria/CeMM3517/2021|EPI_ISL_1117872|2021-01-27
>hCoV-19/Canada/NL-NML-16811/2021|EPI_ISL_1278103|2021-02-08
>hCoV-19/Canada/NL-NML-16818/2021|EPI_ISL_1278110|2021-02-10
>hCoV-19/Canada/NL-NML-16827/2021|EPI_ISL_1278119|2021-02-12
>hCoV-19/France/IDF-IPP05229/2021|EPI_ISL_1381090|2021-03-09
>hCoV-19/France/IDF-IPP05231/2021|EPI_ISL_1381091|2021-03-09
>hCoV-19/France/IDF-IPP05234/2021|EPI_ISL_1381092|2021-03-09
>hCoV-19/France/IDF-IPP05235/2021|EPI_ISL_1381093|2021-03-09
>hCoV-19/France/IDF-IPP05238/2021|EPI_ISL_1381094|2021-03-08
>hCoV-19/France/IDF-IPP05239/2021|EPI_ISL_1381095|2021-03-08
>hCoV-19/France/IDF-IPP05242/2021|EPI_ISL_1381097|2021-03-08
>hCoV-19/France/IDF-IPP05245/2021|EPI_ISL_1381098|2021-03-08
>hCoV-19/France/IDF-IPP05246/2021|EPI_ISL_1381099|2021-03-08
>hCoV-19/Belgium/WHT-UMONS-CV2014009986/2021|EPI_ISL_1388503|2021-03-08
>hCoV-19/Italy/CAM-INTPas-C18/2021|EPI_ISL_1399230|2021-03-24
>hCoV-19/France/ARA-700000206553/2021|EPI_ISL_1492563|2021-03-06
>hCoV-19/France/IDF-APHP-HEGP-07-13-2131732507/2021|EPI_ISL_1501004|2021-01-28
>hCoV-19/France/IDF-APHP-HEGP-07-21-2131744325/2021|EPI_ISL_1501009|2021-01-29
>hCoV-19/France/IDF-APHP-HEGP-07-23-2131746487/2021|EPI_ISL_1501010|2021-01-29
>hCoV-19/France/IDF-APHP-HEGP-07-25-2131746697/2021|EPI_ISL_1501012|2021-01-30
>hCoV-19/France/IDF-APHP-HEGP-07-26-2131746718/2021|EPI_ISL_1501013|2021-01-30
>hCoV-19/France/IDF-APHP-HEGP-07-29-2131748669/2021|EPI_ISL_1501015|2021-02-01
>hCoV-19/France/IDF-APHP-HEGP-07-32-2131749500/2021|EPI_ISL_1501018|2021-02-01
>hCoV-19/France/IDF-APHP-HEGP-07-33-2131749621/2021|EPI_ISL_1501019|2021-02-01
>hCoV-19/France/IDF-APHP-HEGP-07-37-2131750338/2021|EPI_ISL_1501022|2021-02-01
>hCoV-19/France/IDF-APHP-HEGP-07-38-2131750524/2021|EPI_ISL_1501023|2021-02-02
>hCoV-19/France/IDF-APHP-HEGP-09-01-2131773522/2021|EPI_ISL_1501028|2021-02-15
>hCoV-19/France/IDF-APHP-HEGP-09-02-2131773486/2021|EPI_ISL_1501029|2021-02-15
>hCoV-19/France/IDF-APHP-HEGP-10-14-2131782028/2021|EPI_ISL_1501060|2021-02-19
>hCoV-19/France/IDF-APHP-HEGP-10-21-2131782175/2021|EPI_ISL_1501062|2021-02-19
>hCoV-19/France/IDF-APHP-HEGP-10-24-2131783851/2021|EPI_ISL_1501064|2021-02-19
>hCoV-19/France/IDF-APHP-HEGP-10-29-2131784816/2021|EPI_ISL_1501070|2021-02-20
>hCoV-19/France/IDF-APHP-HEGP-10-30-2131785197/2021|EPI_ISL_1501071|2021-02-21
>hCoV-19/France/IDF-APHP-HEGP-10-31-2131785498/2021|EPI_ISL_1501072|2021-02-21
>hCoV-19/France/IDF-APHP-HEGP-10-32-2131785579/2021|EPI_ISL_1501073|2021-02-21
>hCoV-19/France/IDF-APHP-HEGP-10-35-2131786285/2021|EPI_ISL_1501075|2021-02-22
>hCoV-19/France/IDF-APHP-HEGP-10-38-2131787522/2021|EPI_ISL_1501076|2021-02-22
>hCoV-19/France/IDF-APHP-HEGP-10-44-2131787579/2021|EPI_ISL_1501077|2021-02-22
>hCoV-19/France/IDF-APHP-HEGP-10-42-2131788069/2021|EPI_ISL_1501078|2021-02-23
>hCoV-19/France/IDF-APHP-HEGP-10-45-2131788141/2021|EPI_ISL_1501079|2021-02-23
>hCoV-19/France/IDF-APHP-HEGP-10-46-2131788319/2021|EPI_ISL_1501080|2021-02-23
>hCoV-19/France/IDF-APHP-HEGP-10-47-2131788919/2021|EPI_ISL_1501081|2021-02-23
>hCoV-19/France/IDF-APHP-HEGP-10-52-2137015291/2021|EPI_ISL_1501084|2021-02-18
>hCoV-19/Bulgaria/21BG-NC_001058_Run6/2021|EPI_ISL_1509800|2021-03-09
>hCoV-19/Bulgaria/21BG-NC_001059_Run6/2021|EPI_ISL_1509801|2021-03-07
>hCoV-19/Bulgaria/21BG-NC_001343_Run7/2021|EPI_ISL_1509802|2021-03-13
>hCoV-19/Bulgaria/21BG-NC_001344_Run7/2021|EPI_ISL_1509803|2021-03-13
>hCoV-19/Bulgaria/21BG-NC_001345_Run7/2021|EPI_ISL_1509804|2021-03-13
>hCoV-19/Bulgaria/21BG-NC_001346_Run7/2021|EPI_ISL_1509805|2021-03-12
>hCoV-19/Bulgaria/21BG-NC_001347_Run7/2021|EPI_ISL_1509806|2021-03-12
>hCoV-19/Bulgaria/21BG-NC_001348_Run7/2021|EPI_ISL_1509807|2021-03-13
>hCoV-19/Bulgaria/21BG-NC_001349_Run7/2021|EPI_ISL_1509808|2021-03-13
>hCoV-19/Bulgaria/21BG-NC_001350_Run7/2021|EPI_ISL_1509809|2021-03-13
>hCoV-19/Bulgaria/21BG-NC_001352_Run7/2021|EPI_ISL_1509810|2021-03-16
>hCoV-19/Bulgaria/21BG-NC_001354_Run7/2021|EPI_ISL_1509812|2021-02-22
>hCoV-19/Bulgaria/21BG-NC_001355_Run7/2021|EPI_ISL_1509813|2021-02-23
>hCoV-19/Bulgaria/21BG-NC_001358_Run7/2021|EPI_ISL_1509814|2021-02-24
>hCoV-19/Bulgaria/21BG-NC_001359_Run7/2021|EPI_ISL_1509815|2021-02-24
>hCoV-19/Bulgaria/21BG-NC_001360_Run7/2021|EPI_ISL_1509816|2021-02-26
>hCoV-19/Bulgaria/21BG-NC_001361_Run7/2021|EPI_ISL_1509817|2021-02-26
>hCoV-19/Bulgaria/21BG-NC_001362_Run7/2021|EPI_ISL_1509818|2021-02-26
>hCoV-19/Bulgaria/21BG-NC_001363_Run7/2021|EPI_ISL_1509819|2021-02-26
>hCoV-19/Bulgaria/21BG-NC_001364_Run7/2021|EPI_ISL_1509820|2021-02-26
>hCoV-19/Bulgaria/21BG-NC_001365_Run7/2021|EPI_ISL_1509821|2021-02-26
>hCoV-19/Bulgaria/21BG-NC_001366_Run7/2021|EPI_ISL_1509822|2021-02-28
>hCoV-19/Bulgaria/21BG-NC_001367_Run7/2021|EPI_ISL_1509823|2021-03-01
>hCoV-19/Bulgaria/21BG-NC_001368_Run7/2021|EPI_ISL_1509824|2021-03-01
>hCoV-19/Bulgaria/21BG-NC_001369_Run7/2021|EPI_ISL_1509825|2021-03-01
>hCoV-19/Bulgaria/21BG-NC_001370_Run7/2021|EPI_ISL_1509826|2021-03-04
>hCoV-19/Bulgaria/21BG-NC_001373_Run7/2021|EPI_ISL_1509828|2021-03-16
>hCoV-19/Bulgaria/21BG-NC_001374_Run7/2021|EPI_ISL_1509829|2021-03-15
>hCoV-19/Bulgaria/21BG-NC_001375_Run7/2021|EPI_ISL_1509830|2021-03-15
>hCoV-19/Bulgaria/21BG-NC_001376_Run7/2021|EPI_ISL_1509831|2021-03-15
>hCoV-19/Bulgaria/21BG-NC_001379_Run7/2021|EPI_ISL_1509832|2021-03-16
>hCoV-19/Bulgaria/21BG-NC_001380_Run7/2021|EPI_ISL_1509833|2021-03-16
>hCoV-19/Bulgaria/21BG-NC_001382_Run7/2021|EPI_ISL_1509834|2021-03-16
>hCoV-19/Bulgaria/21BG-NC_001384_Run7/2021|EPI_ISL_1509836|2021-03-16
>hCoV-19/Bulgaria/21BG-NC_001386_Run7/2021|EPI_ISL_1509837|2021-03-16
>hCoV-19/Bulgaria/21BG-NC_001387_Run7/2021|EPI_ISL_1509838|2021-03-16
>hCoV-19/Bulgaria/21BG-NC_001388_Run7/2021|EPI_ISL_1509839|2021-03-15
>hCoV-19/Bulgaria/21BG-NC_001390_Run7/2021|EPI_ISL_1509840|2021-03-16
>hCoV-19/Bulgaria/21BG-NC_001673_Run8/2021|EPI_ISL_1509841|2021-03-21
>hCoV-19/Bulgaria/21BG-NC_001674_Run8/2021|EPI_ISL_1509842|2021-03-21
>hCoV-19/Bulgaria/21BG-NC_001675_Run8/2021|EPI_ISL_1509843|2021-03-21
>hCoV-19/Bulgaria/21BG-NC_001676_Run8/2021|EPI_ISL_1509844|2021-03-22
>hCoV-19/Bulgaria/21BG-NC_001677_Run8/2021|EPI_ISL_1509845|2021-03-21
>hCoV-19/Bulgaria/21BG-NC_001678_Run8/2021|EPI_ISL_1509846|2021-03-22
>hCoV-19/Bulgaria/21BG-NC_001679_Run8/2021|EPI_ISL_1509847|2021-03-22
>hCoV-19/Bulgaria/21BG-NC_001682_Run8/2021|EPI_ISL_1509850|2021-03-22
>hCoV-19/Bulgaria/21BG-NC_001683_Run8/2021|EPI_ISL_1509851|2021-03-22
>hCoV-19/Bulgaria/21BG-NC_001684_Run8/2021|EPI_ISL_1509852|2021-03-22
>hCoV-19/Bulgaria/21BG-NC_001685_Run8/2021|EPI_ISL_1509853|2021-03-22
>hCoV-19/Bulgaria/21BG-NC_001686_Run8/2021|EPI_ISL_1509854|2021-03-22
>hCoV-19/Bulgaria/21BG-NC_001687_Run8/2021|EPI_ISL_1509855|2021-03-22
>hCoV-19/Bulgaria/21BG-NC_001688_Run8/2021|EPI_ISL_1509856|2021-03-23
>hCoV-19/Bulgaria/21BG-NC_001689_Run8/2021|EPI_ISL_1509857|2021-03-22
>hCoV-19/Bulgaria/21BG-NC_001690_Run8/2021|EPI_ISL_1509858|2021-03-22
>hCoV-19/Bulgaria/21BG-NC_001691_Run8/2021|EPI_ISL_1509859|2021-03-22
>hCoV-19/France/BRE-IPP07150/2021|EPI_ISL_1516950|2021-03-16
>hCoV-19/France/BRE-IPP07151/2021|EPI_ISL_1516951|2021-03-16
>hCoV-19/France/BRE-IPP07157/2021|EPI_ISL_1516952|2021-03-16
>hCoV-19/France/BRE-IPP07159/2021|EPI_ISL_1516953|2021-03-16
>hCoV-19/France/BRE-IPP07160/2021|EPI_ISL_1516954|2021-03-16
>hCoV-19/France/BRE-IPP07161/2021|EPI_ISL_1516955|2021-03-16
>hCoV-19/France/BRE-IPP07162/2021|EPI_ISL_1516956|2021-03-16
>hCoV-19/France/BRE-IPP07163/2021|EPI_ISL_1516957|2021-03-16
>hCoV-19/France/BRE-IPP06680/2021|EPI_ISL_1516981|2021-03-22
>hCoV-19/France/BRE-IPP06681/2021|EPI_ISL_1516983|2021-03-16
>hCoV-19/France/BRE-IPP06682/2021|EPI_ISL_1516984|2021-03-16
>hCoV-19/France/BRE-IPP06683/2021|EPI_ISL_1516986|2021-03-16
>hCoV-19/France/BRE-IPP06684/2021|EPI_ISL_1516987|2021-03-16
>hCoV-19/France/BRE-IPP06685/2021|EPI_ISL_1516988|2021-03-16
>hCoV-19/France/BRE-IPP06686/2021|EPI_ISL_1516990|2021-03-16
>hCoV-19/France/BRE-IPP06687/2021|EPI_ISL_1516991|2021-03-16
>hCoV-19/France/BRE-IPP06688/2021|EPI_ISL_1516993|2021-03-16
>hCoV-19/France/BRE-IPP06689/2021|EPI_ISL_1516994|2021-03-16
>hCoV-19/France/BRE-IPP06690/2021|EPI_ISL_1516996|2021-03-16
>hCoV-19/Slovenia/Golnik-9257-04/2021|EPI_ISL_1577906|2021-03-29
>hCoV-19/Slovenia/Golnik-9672-04/2021|EPI_ISL_1577907|2021-03-31
>hCoV-19/Italy/ABR-IZSGC-168971/2021|EPI_ISL_1577915|2021-03-19
>hCoV-19/Italy/ABR-IZSGC-179066/2021|EPI_ISL_1577916|2021-03-24
>hCoV-19/Italy/ABR-IZSGC-179723/2021|EPI_ISL_1577918|2021-03-25
>hCoV-19/Italy/ABR-IZSGC-180529/2021|EPI_ISL_1577919|2021-03-25
>hCoV-19/Italy/ABR-IZSGC-181223/2021|EPI_ISL_1577931|2021-03-25
>hCoV-19/Italy/ABR-IZSGC-181246/2021|EPI_ISL_1577932|2021-03-25
>hCoV-19/Italy/ABR-IZSGC-181336/2021|EPI_ISL_1577933|2021-03-25
>hCoV-19/Italy/ABR-IZSGC-181575/2021|EPI_ISL_1577934|2021-03-26
>hCoV-19/Italy/ABR-IZSGC-181651/2021|EPI_ISL_1577935|2021-03-26
>hCoV-19/Italy/ABR-IZSGC-181721/2021|EPI_ISL_1577936|2021-03-26
>hCoV-19/Italy/ABR-IZSGC-182061/2021|EPI_ISL_1577937|2021-03-26
>hCoV-19/Italy/ABR-IZSGC-182168/2021|EPI_ISL_1577939|2021-03-26
>hCoV-19/Italy/ABR-IZSGC-185573/2021|EPI_ISL_1577960|2021-03-27
>hCoV-19/Italy/ABR-IZSGC-185575/2021|EPI_ISL_1577961|2021-03-27
>hCoV-19/Italy/ABR-IZSGC-185588/2021|EPI_ISL_1577962|2021-03-27
>hCoV-19/Italy/ABR-IZSGC-185672/2021|EPI_ISL_1577964|2021-03-26
>hCoV-19/Italy/ABR-IZSGC-185695/2021|EPI_ISL_1577965|2021-03-27
>hCoV-19/Italy/ABR-IZSGC-185760/2021|EPI_ISL_1577966|2021-03-27
>hCoV-19/Italy/ABR-IZSGC-185784/2021|EPI_ISL_1577967|2021-03-27
>hCoV-19/Italy/ABR-IZSGC-185826/2021|EPI_ISL_1577968|2021-03-27
>hCoV-19/Italy/ABR-IZSGC-185929/2021|EPI_ISL_1577969|2021-03-27
>hCoV-19/Italy/ABR-IZSGC-186019/2021|EPI_ISL_1577971|2021-03-27
>hCoV-19/Italy/ABR-IZSGC-186095/2021|EPI_ISL_1577972|2021-03-28
>hCoV-19/Italy/ABR-IZSGC-186097/2021|EPI_ISL_1577973|2021-03-28
>hCoV-19/Italy/ABR-IZSGC-186099/2021|EPI_ISL_1577974|2021-03-28
>hCoV-19/Italy/ABR-IZSGC-186104/2021|EPI_ISL_1577975|2021-03-28
>hCoV-19/Italy/ABR-IZSGC-186111/2021|EPI_ISL_1577976|2021-03-28
>hCoV-19/Italy/ABR-IZSGC-186277/2021|EPI_ISL_1577978|2021-03-29
>hCoV-19/Italy/ABR-IZSGC-186288/2021|EPI_ISL_1577979|2021-03-29
>hCoV-19/Italy/ABR-IZSGC-186391/2021|EPI_ISL_1577980|2021-03-29
>hCoV-19/Italy/ABR-IZSGC-186397/2021|EPI_ISL_1577981|2021-03-29
>hCoV-19/Italy/ABR-IZSGC-186460/2021|EPI_ISL_1577982|2021-03-29
>hCoV-19/Italy/ABR-IZSGC-186651/2021|EPI_ISL_1577983|2021-03-29
>hCoV-19/Italy/ABR-IZSGC-186772/2021|EPI_ISL_1577985|2021-03-29
>hCoV-19/Italy/ABR-IZSGC-186794/2021|EPI_ISL_1577986|2021-03-29
>hCoV-19/Italy/ABR-IZSGC-186889/2021|EPI_ISL_1577987|2021-03-29
>hCoV-19/Italy/ABR-IZSGC-186932/2021|EPI_ISL_1577988|2021-03-29
>hCoV-19/Italy/ABR-IZSGC-187198/2021|EPI_ISL_1577990|2021-03-29
>hCoV-19/Italy/ABR-IZSGC-187204/2021|EPI_ISL_1577991|2021-03-29
>hCoV-19/Italy/ABR-IZSGC-187398/2021|EPI_ISL_1577992|2021-03-29
>hCoV-19/Italy/ABR-IZSGC-187561/2021|EPI_ISL_1577993|2021-03-29
>hCoV-19/Italy/ABR-IZSGC-187667/2021|EPI_ISL_1577994|2021-03-29
>hCoV-19/Italy/ABR-IZSGC-187690/2021|EPI_ISL_1577995|2021-03-29
>hCoV-19/Italy/ABR-IZSGC-187718/2021|EPI_ISL_1577996|2021-03-27
>hCoV-19/Italy/ABR-IZSGC-187735/2021|EPI_ISL_1577997|2021-03-27
>hCoV-19/Italy/ABR-IZSGC-187758/2021|EPI_ISL_1577999|2021-03-27
>hCoV-19/France/BRE-IPP08497/2021|EPI_ISL_1594409|2021-03-30
>hCoV-19/France/BRE-IPP08498/2021|EPI_ISL_1594410|2021-03-30
>hCoV-19/France/PDL-IPP08499/2021|EPI_ISL_1594411|2021-03-29
>hCoV-19/France/PDL-IPP08501/2021|EPI_ISL_1594412|2021-03-29
>hCoV-19/France/PDL-IPP08502/2021|EPI_ISL_1594413|2021-03-29
>hCoV-19/France/PDL-IPP08503/2021|EPI_ISL_1594414|2021-03-29
>hCoV-19/France/PDL-IPP08504/2021|EPI_ISL_1594415|2021-03-29
>hCoV-19/France/PDL-IPP08505/2021|EPI_ISL_1594416|2021-03-29
>hCoV-19/France/PDL-IPP08506/2021|EPI_ISL_1594417|2021-03-29
>hCoV-19/France/PDL-IPP08507/2021|EPI_ISL_1594418|2021-03-29
>hCoV-19/France/PDL-IPP08508/2021|EPI_ISL_1594419|2021-03-29
>hCoV-19/France/PDL-IPP08509/2021|EPI_ISL_1594420|2021-03-29
>hCoV-19/France/PDL-IPP08511/2021|EPI_ISL_1594422|2021-03-29
>hCoV-19/France/PDL-IPP08512/2021|EPI_ISL_1594423|2021-03-30
>hCoV-19/France/PDL-IPP08513/2021|EPI_ISL_1594424|2021-03-26
>hCoV-19/France/PDL-IPP08514/2021|EPI_ISL_1594425|2021-03-20
>hCoV-19/France/PDL-IPP08517/2021|EPI_ISL_1594426|2021-03-29
>hCoV-19/France/PDL-IPP08519/2021|EPI_ISL_1594427|2021-03-30
>hCoV-19/France/HDF-IPP08522/2021|EPI_ISL_1594428|2021-03-30
>hCoV-19/France/PDL-IPP08524/2021|EPI_ISL_1594430|2021-03-29
>hCoV-19/France/PDL-IPP08527/2021|EPI_ISL_1594433|2021-03-30
>hCoV-19/France/PDL-IPP08528/2021|EPI_ISL_1594434|2021-03-30
>hCoV-19/France/PDL-IPP08530/2021|EPI_ISL_1594435|2021-03-30
>hCoV-19/France/PDL-IPP08532/2021|EPI_ISL_1594436|2021-03-30
>hCoV-19/France/PDL-IPP08533/2021|EPI_ISL_1594437|2021-03-30
>hCoV-19/France/PDL-IPP08535/2021|EPI_ISL_1594438|2021-03-30
>hCoV-19/France/PDL-IPP08536/2021|EPI_ISL_1594439|2021-03-30
>hCoV-19/France/PDL-IPP08538/2021|EPI_ISL_1594440|2021-03-30
>hCoV-19/France/PDL-IPP08539/2021|EPI_ISL_1594441|2021-03-30
>hCoV-19/France/PDL-IPP08540/2021|EPI_ISL_1594442|2021-03-30
>hCoV-19/France/PDL-IPP08543/2021|EPI_ISL_1594445|2021-03-30
>hCoV-19/France/PDL-IPP08544/2021|EPI_ISL_1594446|2021-03-30
>hCoV-19/France/PDL-IPP08546/2021|EPI_ISL_1594447|2021-03-30
>hCoV-19/France/PDL-IPP08547/2021|EPI_ISL_1594448|2021-03-30
>hCoV-19/France/PDL-IPP08548/2021|EPI_ISL_1594449|2021-03-30
>hCoV-19/Belgium/WHT-UMONS-J683286701/2021|EPI_ISL_1623658|2021-03-31
>hCoV-19/Belgium/WHT-UMONS-CV2092854115/2021|EPI_ISL_1623660|2021-03-25
>hCoV-19/Belgium/WHT-UMONS-CV2088593993/2021|EPI_ISL_1623661|2021-03-19
>hCoV-19/Belgium/WHT-UMONS-CV2065457473/2021|EPI_ISL_1623663|2021-03-19
>hCoV-19/Belgium/WHT-UMONS-CV2092850273/2021|EPI_ISL_1623664|2021-03-25
>hCoV-19/Belgium/WHT-UMONS-CV2013992408/2021|EPI_ISL_1623666|2021-03-06
>hCoV-19/Belgium/WHT-UMONS-CV2116516758/2021|EPI_ISL_1623667|2021-03-23
>hCoV-19/Belgium/WHT-UMONS-CV2087160821/2021|EPI_ISL_1623668|2021-04-01
>hCoV-19/Belgium/WHT-UMONS-CV2086549822/2021|EPI_ISL_1623669|2021-03-25
>hCoV-19/Lithuania/LTU000_NMRVI58868/2021|EPI_ISL_1628440|2021-03-24
>hCoV-19/Lithuania/LTU000_NMRVI57943/2021|EPI_ISL_1628441|2021-03-23
>hCoV-19/Lithuania/LTU000_NMRVI58608/2021|EPI_ISL_1628442|2021-03-24
>hCoV-19/Lithuania/LTU000_NMRVI58319/2021|EPI_ISL_1628443|2021-03-24
>hCoV-19/Lithuania/LTU000_NMRVI58130/2021|EPI_ISL_1628444|2021-03-23
>hCoV-19/Lithuania/LTU000_NMRVI57945/2021|EPI_ISL_1628445|2021-03-23
>hCoV-19/Lithuania/LTU000_NMRVI58537/2021|EPI_ISL_1628447|2021-03-24
>hCoV-19/Lithuania/LTU000_NMRVI58246/2021|EPI_ISL_1628448|2021-03-24
>hCoV-19/Lithuania/LTU000_NMRVI58165/2021|EPI_ISL_1628450|2021-03-24
>hCoV-19/Lithuania/LTU000_NMRVI58556/2021|EPI_ISL_1628451|2021-03-24
>hCoV-19/Lithuania/LTU000_NMRVI58642/2021|EPI_ISL_1628452|2021-03-24
>hCoV-19/Lithuania/LTU000_NMRVI58111/2021|EPI_ISL_1628453|2021-03-23
>hCoV-19/Lithuania/LTU000_NMRVI57774/2021|EPI_ISL_1628454|2021-03-23
>hCoV-19/Lithuania/LTU000_NMRVI58175/2021|EPI_ISL_1628455|2021-03-24
>hCoV-19/Lithuania/LTU000_NMRVI58649/2021|EPI_ISL_1628456|2021-03-24
>hCoV-19/Lithuania/LTU000_NMRVI57874/2021|EPI_ISL_1628457|2021-03-23
>hCoV-19/Lithuania/LTU000_NMRVI57883/2021|EPI_ISL_1628458|2021-03-23
>hCoV-19/Lithuania/LTU000_NMRVI58273/2021|EPI_ISL_1628459|2021-03-24
>hCoV-19/Lithuania/LTU000_NMRVI58234/2021|EPI_ISL_1628460|2021-03-24
>hCoV-19/Lithuania/LTU000_NMRVI58477/2021|EPI_ISL_1628461|2021-03-24
>hCoV-19/Lithuania/LTU000_NMRVI58637/2021|EPI_ISL_1628462|2021-03-24
>hCoV-19/Lithuania/LTU000_NMRVI57897/2021|EPI_ISL_1628464|2021-03-23
>hCoV-19/Lithuania/LTU000_NMRVI58855/2021|EPI_ISL_1628465|2021-03-24
>hCoV-19/Lithuania/LTU000_NMRVI58211/2021|EPI_ISL_1628467|2021-03-24
>hCoV-19/Lithuania/LTU000_NMRVI58150/2021|EPI_ISL_1628469|2021-03-24
>hCoV-19/Lithuania/LTU000_NMRVI58039/2021|EPI_ISL_1628470|2021-03-23
>hCoV-19/Lithuania/LTU000_NMRVI57931/2021|EPI_ISL_1628471|2021-03-23
>hCoV-19/Lithuania/LTU000_NMRVI58532/2021|EPI_ISL_1628472|2021-03-24
>hCoV-19/Lithuania/LTU000_NMRVI58226/2021|EPI_ISL_1628473|2021-03-24
>hCoV-19/USA/NY-NYCPHL-002517/2021|EPI_ISL_883325|2021-01-16
>hCoV-19/Romania/Valcea418423/2021|EPI_ISL_935017|2021-01-31
>hCoV-19/Spain/AS-232102866/2021|EPI_ISL_965029|2021-01-04
>hCoV-19/Spain/AS-232102867/2021|EPI_ISL_965033|2021-01-04
>hCoV-19/USA/TX-BSW-KU51457/2021|EPI_ISL_966310|2021-02-01
>hCoV-19/Italy/APU-IZSPB-573PT/2021|EPI_ISL_1008700|2021-01-21
>hCoV-19/Italy/APU-IZSPB-637PT/2021|EPI_ISL_1008701|2021-02-04
>hCoV-19/Italy/APU-IZSPB-619PT/2021|EPI_ISL_1008702|2021-02-01
>hCoV-19/Italy/APU-IZSPB-575PT/2021|EPI_ISL_1008703|2021-01-15
>hCoV-19/Mexico/TAM-InDRE_244/2021|EPI_ISL_1008713|2021-01-26
>hCoV-19/France/IDF-HMN-21022200182/2021|EPI_ISL_1110204|2021-02-20
>hCoV-19/Belgium/SJ4188413/2021|EPI_ISL_1191627|2021-01-26
>hCoV-19/Belgium/SJ4191074/2021|EPI_ISL_1191628|2021-01-28
>hCoV-19/France/BRE-IPP04395/2021|EPI_ISL_1201521|2021-02-22
>hCoV-19/France/IDF-IPP04396/2021|EPI_ISL_1201522|2021-02-25
>hCoV-19/France/IDF-IPP04397/2021|EPI_ISL_1201523|2021-02-25
>hCoV-19/France/IDF-IPP04398/2021|EPI_ISL_1201524|2021-02-26
>hCoV-19/France/IDF-IPP04399/2021|EPI_ISL_1201525|2021-02-25
>hCoV-19/French_Guiana/IPP04406/2021|EPI_ISL_1201531|2021-02-16
>hCoV-19/France/IDF-IPP04426/2021|EPI_ISL_1201537|2021-02-26
>hCoV-19/France/IDF-IPP04427/2021|EPI_ISL_1201538|2021-02-26
>hCoV-19/France/IDF-IPP04433/2021|EPI_ISL_1201542|2021-02-28
>hCoV-19/France/IDF-IPP04434/2021|EPI_ISL_1201543|2021-02-27
>hCoV-19/France/HDF-IPP04435/2021|EPI_ISL_1201544|2021-02-22
>hCoV-19/France/HDF-IPP04436/2021|EPI_ISL_1201545|2021-02-22
>hCoV-19/France/HDF-IPP04437/2021|EPI_ISL_1201546|2021-02-18
>hCoV-19/France/HDF-IPP04438/2021|EPI_ISL_1201547|2021-02-19
>hCoV-19/France/HDF-IPP04439/2021|EPI_ISL_1201548|2021-02-22
>hCoV-19/France/HDF-IPP04440/2021|EPI_ISL_1201549|2021-02-15
>hCoV-19/France/HDF-IPP04442/2021|EPI_ISL_1201550|2021-02-19
>hCoV-19/France/HDF-IPP04443/2021|EPI_ISL_1201551|2021-02-15
>hCoV-19/Belgium/Briant-121046046/2021|EPI_ISL_1281693|2021-03-15
>hCoV-19/Belgium/AZKLINA121-047044/2021|EPI_ISL_1315578|2021-03-02
>hCoV-19/Brazil/MS-2035/2021|EPI_ISL_1381067|2021-01-14
>hCoV-19/France/IDF-IPP05167/2021|EPI_ISL_1381072|2021-03-10
>hCoV-19/France/IDF-IPP05168/2021|EPI_ISL_1381073|2021-03-10
>hCoV-19/France/IDF-IPP05172/2021|EPI_ISL_1381074|2021-03-08
>hCoV-19/France/IDF-IPP05202/2021|EPI_ISL_1381075|2021-03-09
>hCoV-19/France/IDF-IPP05203/2021|EPI_ISL_1381076|2021-03-09
>hCoV-19/France/IDF-IPP05204/2021|EPI_ISL_1381077|2021-03-09
>hCoV-19/France/IDF-IPP05205/2021|EPI_ISL_1381078|2021-03-09
>hCoV-19/France/IDF-IPP05206/2021|EPI_ISL_1381079|2021-03-09
>hCoV-19/France/IDF-IPP05213/2021|EPI_ISL_1381081|2021-03-09
>hCoV-19/France/IDF-IPP05214/2021|EPI_ISL_1381082|2021-03-09
>hCoV-19/France/IDF-IPP05215/2021|EPI_ISL_1381083|2021-03-09
>hCoV-19/France/IDF-IPP05216/2021|EPI_ISL_1381084|2021-03-09
>hCoV-19/France/IDF-IPP05219/2021|EPI_ISL_1381085|2021-03-09
>hCoV-19/France/IDF-IPP05220/2021|EPI_ISL_1381086|2021-03-09
>hCoV-19/France/IDF-IPP05222/2021|EPI_ISL_1381087|2021-03-09
>hCoV-19/France/IDF-IPP05223/2021|EPI_ISL_1381088|2021-03-09
>hCoV-19/France/IDF-IPP05227/2021|EPI_ISL_1381089|2021-03-09
>hCoV-19/Poland/PL_P373/2021|EPI_ISL_1394301|2021-03-03
>hCoV-19/Poland/PL_P374/2021|EPI_ISL_1394302|2021-03-03
>hCoV-19/Poland/PL_P377/2021|EPI_ISL_1394304|2021-03-04
>hCoV-19/Poland/PL_P379/2021|EPI_ISL_1394306|2021-03-04
>hCoV-19/Poland/PL_P381/2021|EPI_ISL_1394307|2021-03-04
>hCoV-19/Poland/PL_P382/2021|EPI_ISL_1394308|2021-03-04
>hCoV-19/Poland/PL_P385/2021|EPI_ISL_1394310|2021-03-04
>hCoV-19/Poland/PL_P386/2021|EPI_ISL_1394311|2021-03-04
>hCoV-19/Poland/PL_P390/2021|EPI_ISL_1394313|2021-03-05
>hCoV-19/Poland/PL_P393/2021|EPI_ISL_1394314|2021-03-05
>hCoV-19/Poland/PL_P394/2021|EPI_ISL_1394315|2021-03-05
>hCoV-19/Poland/PL_P397/2021|EPI_ISL_1394316|2021-03-05
>hCoV-19/Poland/PL_P398/2021|EPI_ISL_1394317|2021-03-05
>hCoV-19/Poland/PL_P400/2021|EPI_ISL_1394318|2021-03-05
>hCoV-19/Poland/PL_P403/2021|EPI_ISL_1394320|2021-03-06
>hCoV-19/Poland/PL_P409/2021|EPI_ISL_1394322|2021-03-07
>hCoV-19/Poland/PL_P418/2021|EPI_ISL_1394325|2021-03-09
>hCoV-19/Poland/PL_P420/2021|EPI_ISL_1394326|2021-03-10
>hCoV-19/Poland/PL_P421/2021|EPI_ISL_1394327|2021-03-10
>hCoV-19/Poland/PL_P422/2021|EPI_ISL_1394328|2021-03-10
>hCoV-19/Poland/PL_P432/2021|EPI_ISL_1394330|2021-03-11
>hCoV-19/Poland/PL_P434/2021|EPI_ISL_1394331|2021-03-11
>hCoV-19/Poland/PL_P436/2021|EPI_ISL_1394332|2021-03-11
>hCoV-19/Poland/PL_P440/2021|EPI_ISL_1394333|2021-03-11
>hCoV-19/Poland/PL_P442/2021|EPI_ISL_1394335|2021-03-11
>hCoV-19/Poland/PL_P444/2021|EPI_ISL_1394337|2021-03-11
>hCoV-19/France/ARA-210016842401/2021|EPI_ISL_1406600|2021-03-16
>hCoV-19/France/ARA-700000217621/2021|EPI_ISL_1406607|2021-03-16
>hCoV-19/France/ARA-210015790901/2021|EPI_ISL_1406609|2021-03-11
>hCoV-19/France/ARA-210016587701/2021|EPI_ISL_1406610|2021-03-15
>hCoV-19/France/ARA-210016625202/2021|EPI_ISL_1406611|2021-03-15
>hCoV-19/France/ARA-210016696701/2021|EPI_ISL_1406612|2021-03-16
>hCoV-19/France/ARA-210016908201/2021|EPI_ISL_1406613|2021-03-16
>hCoV-19/France/ARA-700000205551/2021|EPI_ISL_1406614|2021-03-16
>hCoV-19/France/ARA-210016368801/2021|EPI_ISL_1406615|2021-03-14
>hCoV-19/France/ARA-700000197400/2021|EPI_ISL_1406616|2021-03-16
>hCoV-19/France/ARA-210016217401/2021|EPI_ISL_1406617|2021-03-13
>hCoV-19/France/ARA-210016874501/2021|EPI_ISL_1406618|2021-03-15
>hCoV-19/France/ARA-700000196379/2021|EPI_ISL_1406619|2021-03-16
>hCoV-19/Bulgaria/21BG-EU_000668_Pl7/2021|EPI_ISL_1406690|2021-02-26
>hCoV-19/Bulgaria/21BG-EU_000759_Pl8/2021|EPI_ISL_1406691|2021-03-02
>hCoV-19/Bulgaria/21BG-EU_000780_Pl8/2021|EPI_ISL_1406692|2021-03-02
>hCoV-19/Bulgaria/21BG-EU_000927_Pl10/2021|EPI_ISL_1406693|2021-03-07
>hCoV-19/France/IDF-APHP-HEGP-10-25-2131784071/2021|EPI_ISL_1501065|2021-02-20
>hCoV-19/France/IDF-APHP-HEGP-10-26-2131784419/2021|EPI_ISL_1501066|2021-02-20
>hCoV-19/France/IDF-APHP-HEGP-10-28-2131784514/2021|EPI_ISL_1501067|2021-02-20
>hCoV-19/France/IDF-APHP-HEGP-10-27-2131784528/2021|EPI_ISL_1501068|2021-02-20
>hCoV-19/France/IDF-APHP-HEGP-13-31-2131822997/2021|EPI_ISL_1501200|2021-03-13
>hCoV-19/France/IDF-APHP-HEGP-13-32-2131823591/2021|EPI_ISL_1501201|2021-03-14
>hCoV-19/France/IDF-APHP-HEGP-13-34-2131813875/2021|EPI_ISL_1501202|2021-03-08
>hCoV-19/France/IDF-APHP-HEGP-13-35-2131813782/2021|EPI_ISL_1501203|2021-03-08
>hCoV-19/France/IDF-APHP-HEGP-13-37-2131813019/2021|EPI_ISL_1501204|2021-03-08
>hCoV-19/France/IDF-APHP-HEGP-13-38-2131814168/2021|EPI_ISL_1501205|2021-03-09
>hCoV-19/France/IDF-APHP-HEGP-13-39-2131814932/2021|EPI_ISL_1501206|2021-03-09
>hCoV-19/France/IDF-APHP-HEGP-13-40-2137021349/2021|EPI_ISL_1501207|2021-03-09
>hCoV-19/France/IDF-APHP-HEGP-13-41-2131825511/2021|EPI_ISL_1501208|2021-03-15
>hCoV-19/France/IDF-APHP-HEGP-13-56-2139001424/2021|EPI_ISL_1501216|2021-03-08
>hCoV-19/France/IDF-APHP-HEGP-14-07-2131830020/2021|EPI_ISL_1501219|2021-03-18
>hCoV-19/Italy/ABR-IZSGC-178803/2021|EPI_ISL_1502530|2021-03-24
>hCoV-19/Italy/ABR-IZSGC-179186/2021|EPI_ISL_1502531|2021-03-24
>hCoV-19/Italy/ABR-IZSGC-179365/2021|EPI_ISL_1502532|2021-03-25
>hCoV-19/Italy/ABR-IZSGC-179556/2021|EPI_ISL_1502533|2021-03-25
>hCoV-19/Italy/ABR-IZSGC-179924/2021|EPI_ISL_1502538|2021-03-24
>hCoV-19/Italy/ABR-IZSGC-180067/2021|EPI_ISL_1502539|2021-03-24
>hCoV-19/Italy/ABR-IZSGC-181437/2021|EPI_ISL_1502540|2021-03-17
>hCoV-19/Italy/ABR-IZSGC-181481/2021|EPI_ISL_1502541|2021-03-17
>hCoV-19/Italy/ABR-IZSGC-181482/2021|EPI_ISL_1502542|2021-03-17
>hCoV-19/Italy/ABR-IZSGC-181483/2021|EPI_ISL_1502543|2021-03-17
>hCoV-19/Italy/ABR-IZSGC-181485/2021|EPI_ISL_1502544|2021-03-17
>hCoV-19/Italy/ABR-IZSGC-181486/2021|EPI_ISL_1502545|2021-03-17
>hCoV-19/Italy/ABR-IZSGC-181488/2021|EPI_ISL_1502546|2021-03-24
>hCoV-19/Italy/ABR-IZSGC-181490/2021|EPI_ISL_1502547|2021-03-24
>hCoV-19/Italy/ABR-IZSGC-181492/2021|EPI_ISL_1502548|2021-03-24
>hCoV-19/Italy/ABR-IZSGC-181504/2021|EPI_ISL_1502549|2021-03-24
>hCoV-19/Italy/APU-POLBA53/2021|EPI_ISL_1520366|2021-03-18
>hCoV-19/Italy/APU-POLBA54/2021|EPI_ISL_1520368|2021-03-18
>hCoV-19/France/IDF-IPP08025/2021|EPI_ISL_1582659|2021-03-29
>hCoV-19/France/IDF-IPP08026/2021|EPI_ISL_1582660|2021-03-29
>hCoV-19/France/IDF-IPP08027/2021|EPI_ISL_1582661|2021-03-29
>hCoV-19/France/IDF-IPP08028/2021|EPI_ISL_1582662|2021-03-29
>hCoV-19/France/IDF-IPP08029/2021|EPI_ISL_1582663|2021-03-29
>hCoV-19/France/IDF-IPP08030/2021|EPI_ISL_1582664|2021-03-29
>hCoV-19/France/IDF-IPP08031/2021|EPI_ISL_1582665|2021-03-30
>hCoV-19/France/IDF-IPP08032/2021|EPI_ISL_1582666|2021-03-30
>hCoV-19/France/IDF-IPP08033/2021|EPI_ISL_1582667|2021-03-30
>hCoV-19/France/IDF-IPP08034/2021|EPI_ISL_1582668|2021-03-30
>hCoV-19/France/PDL-IPP08550/2021|EPI_ISL_1594451|2021-03-30
>hCoV-19/France/PDL-IPP08551/2021|EPI_ISL_1594452|2021-03-30
>hCoV-19/France/CVL-IPP08272/2021|EPI_ISL_1655922|2021-03-30
>hCoV-19/France/PDL-IPP08576/2021|EPI_ISL_1655926|2021-03-30
>hCoV-19/Greece/CP0794239/2020|EPI_ISL_794818|2020-12-30
>hCoV-19/Italy/ABR-IZSGC-371718/2020|EPI_ISL_833228|2020-12-29
>hCoV-19/Italy/ABR-IZSGC-371720/2020|EPI_ISL_833229|2020-12-29
>hCoV-19/Italy/ABR-IZSGC-371787/2020|EPI_ISL_833230|2020-12-29
>hCoV-19/Italy/ABR-IZSGC-371920/2020|EPI_ISL_833231|2020-12-29
>hCoV-19/Italy/ABR-IZSGC-372297/2020|EPI_ISL_833232|2020-12-29
>hCoV-19/Italy/ABR-IZSGC-373339/2020|EPI_ISL_833233|2020-12-29
>hCoV-19/Italy/ABR-IZSGC-373344/2020|EPI_ISL_833234|2020-12-29
>hCoV-19/Italy/ABR-IZSGC-373366/2020|EPI_ISL_833235|2020-12-29
>hCoV-19/Italy/ABR-IZSGC-373368/2020|EPI_ISL_833236|2020-12-29
>hCoV-19/Italy/ABR-IZSGC-373369/2020|EPI_ISL_833237|2020-12-29
>hCoV-19/Italy/ABR-IZSGC-373371/2020|EPI_ISL_833238|2020-12-29
>hCoV-19/Italy/ABR-IZSGC-373677/2020|EPI_ISL_833239|2020-12-30
>hCoV-19/Italy/ABR-IZSGC-373679/2020|EPI_ISL_833240|2020-12-30
>hCoV-19/Italy/ABR-IZSGC-374429/2020|EPI_ISL_833241|2020-12-29
>hCoV-19/Italy/ABR-IZSGC-374669/2020|EPI_ISL_833242|2020-12-30
>hCoV-19/Italy/ABR-IZSGC-374741/2020|EPI_ISL_833243|2020-12-29
>hCoV-19/Italy/ABR-IZSGC-375138/2020|EPI_ISL_833246|2020-12-30
>hCoV-19/Italy/ABR-IZSGC-367499/2020|EPI_ISL_833262|2020-12-28
>hCoV-19/Italy/ABR-IZSGC-367504/2020|EPI_ISL_833263|2020-12-28
>hCoV-19/Italy/ABR-IZSGC-367508/2020|EPI_ISL_833264|2020-12-28
>hCoV-19/Italy/ABR-IZSGC-367558/2020|EPI_ISL_833265|2020-12-28
>hCoV-19/Italy/ABR-IZSGC-367560/2020|EPI_ISL_833266|2020-12-28
>hCoV-19/Italy/ABR-IZSGC-367562/2020|EPI_ISL_833267|2020-12-28
>hCoV-19/Italy/ABR-IZSGC-357566/2020|EPI_ISL_833268|2020-12-28
>hCoV-19/Italy/ABR-IZSGC-367570/2020|EPI_ISL_833269|2020-12-28
>hCoV-19/France/IDF-IPP00415/2021|EPI_ISL_860833|2021-01-07
>hCoV-19/France/IDF-IPP00407/2021|EPI_ISL_860834|2021-01-08
>hCoV-19/France/IDF-IPP00408/2021|EPI_ISL_860835|2021-01-08
>hCoV-19/France/IDF-IPP00413/2021|EPI_ISL_860836|2021-01-07
>hCoV-19/France/IDF-IPP00420/2021|EPI_ISL_860837|2021-01-08
>hCoV-19/France/IDF-IPP00412/2021|EPI_ISL_860838|2021-01-07
>hCoV-19/France/IDF-IPP00421/2021|EPI_ISL_860839|2021-01-08
>hCoV-19/France/IDF-IPP00423/2021|EPI_ISL_860840|2021-01-07
>hCoV-19/France/HDF-IPP00431/2021|EPI_ISL_860841|2021-01-06
>hCoV-19/France/IDF-IPP00395/2021|EPI_ISL_860842|2021-01-07
>hCoV-19/France/IDF-IPP00397/2021|EPI_ISL_860843|2021-01-07
>hCoV-19/France/IDF-IPP00400/2021|EPI_ISL_860844|2021-01-07
>hCoV-19/France/IDF-IPP00401/2021|EPI_ISL_860845|2021-01-08
>hCoV-19/France/IDF-IPP00465/2021|EPI_ISL_860847|2021-01-10
>hCoV-19/France/HDF-IPP00426/2021|EPI_ISL_860848|2021-01-08
>hCoV-19/France/IDF-IPP00430/2021|EPI_ISL_860849|2021-01-06
>hCoV-19/France/IDF-IPP00464/2021|EPI_ISL_860850|2021-01-11
>hCoV-19/France/IDF-IPP00417/2021|EPI_ISL_860889|2021-01-07
>hCoV-19/France/ARA-IPP01212/2021|EPI_ISL_912549|2021-01-15
>hCoV-19/France/CVL-IPP01190/2021|EPI_ISL_912554|2021-01-12
>hCoV-19/France/CVL-IPP01192/2021|EPI_ISL_912555|2021-01-13
>hCoV-19/France/CVL-IPP01195/2021|EPI_ISL_912556|2021-01-12
>hCoV-19/France/NOR-IPP01209/2021|EPI_ISL_912557|2021-01-15
>hCoV-19/France/NOR-IPP01210/2021|EPI_ISL_912558|2021-01-15
>hCoV-19/France/IDF-IPP01159/2021|EPI_ISL_912559|2021-01-14
>hCoV-19/France/GES-IPP01203/2021|EPI_ISL_912560|2021-01-09
>hCoV-19/France/GES-IPP01207/2021|EPI_ISL_912561|2021-01-15
>hCoV-19/France/GES-IPP01208/2021|EPI_ISL_912562|2021-01-15
>hCoV-19/France/IDF-IPP01113/2021|EPI_ISL_912563|2021-01-13
>hCoV-19/France/IDF-IPP01114/2021|EPI_ISL_912564|2021-01-13
>hCoV-19/France/HDF-IPP01175/2021|EPI_ISL_912565|2021-01-15
>hCoV-19/France/BRE-IPP01222/2021|EPI_ISL_912566|2021-01-14
>hCoV-19/France/HDF-IPP01186/2021|EPI_ISL_912568|2021-01-15
>hCoV-19/France/PDL-IPP01216/2021|EPI_ISL_912569|2021-01-14
>hCoV-19/France/CVL-IPP01189/2021|EPI_ISL_912573|2021-01-13
>hCoV-19/France/IDF-IPP01112/2021|EPI_ISL_912574|2021-01-12
>hCoV-19/France/HDF-IPP01173/2021|EPI_ISL_912575|2021-01-13
>hCoV-19/France/HDF-IPP01174/2021|EPI_ISL_912576|2021-01-14
>hCoV-19/France/HDF-IPP01180/2021|EPI_ISL_912577|2021-01-15
>hCoV-19/France/HDF-IPP01182/2021|EPI_ISL_912578|2021-01-15
>hCoV-19/France/IDF-IPP01122/2021|EPI_ISL_912579|2021-01-18
>hCoV-19/France/IDF-IPP01351/2021|EPI_ISL_941040|2021-01-18
>hCoV-19/France/IDF-IPP01352/2021|EPI_ISL_941041|2021-01-18
>hCoV-19/France/IDF-IPP01353/2021|EPI_ISL_941042|2021-01-15
>hCoV-19/France/IDF-IPP01354/2021|EPI_ISL_941043|2021-01-15
>hCoV-19/France/IDF-IPP01357/2021|EPI_ISL_941046|2021-01-17
>hCoV-19/France/IDF-IPP01362/2021|EPI_ISL_941050|2021-01-17
>hCoV-19/France/IDF-IPP01363/2021|EPI_ISL_941051|2021-01-17
>hCoV-19/France/IDF-IPP01365/2021|EPI_ISL_941052|2021-01-15
>hCoV-19/France/IDF-IPP01366/2021|EPI_ISL_941053|2021-01-17
>hCoV-19/France/IDF-IPP01367/2021|EPI_ISL_941054|2021-01-15
>hCoV-19/France/IDF-IPP01368/2021|EPI_ISL_941055|2021-01-15
>hCoV-19/France/IDF-IPP01369/2021|EPI_ISL_941056|2021-01-17
>hCoV-19/France/IDF-IPP01370/2021|EPI_ISL_941057|2021-01-17
>hCoV-19/France/IDF-IPP01371/2021|EPI_ISL_941058|2021-01-18
>hCoV-19/France/IDF-IPP01372/2021|EPI_ISL_941059|2021-01-15
>hCoV-19/France/IDF-IPP01373/2021|EPI_ISL_941060|2021-01-16
>hCoV-19/France/IDF-IPP01374/2021|EPI_ISL_941061|2021-01-16
>hCoV-19/France/IDF-IPP01375/2021|EPI_ISL_941062|2021-01-15
>hCoV-19/France/IDF-IPP01376/2021|EPI_ISL_941063|2021-01-18
>hCoV-19/France/IDF-IPP01377/2021|EPI_ISL_941064|2021-01-15
>hCoV-19/France/IDF-IPP01379/2021|EPI_ISL_941066|2021-01-17
>hCoV-19/France/IDF-IPP01380/2021|EPI_ISL_941067|2021-01-15
>hCoV-19/France/IDF-IPP01381/2021|EPI_ISL_941068|2021-01-15
>hCoV-19/France/IDF-IPP01382/2021|EPI_ISL_941069|2021-01-17
>hCoV-19/France/IDF-IPP01384/2021|EPI_ISL_941070|2021-01-15
>hCoV-19/France/IDF-IPP01385/2021|EPI_ISL_941071|2021-01-18
>hCoV-19/France/IDF-IPP01390/2021|EPI_ISL_941072|2021-01-15
>hCoV-19/France/IDF-IPP01391/2021|EPI_ISL_941073|2021-01-17
>hCoV-19/France/IDF-IPP01393/2021|EPI_ISL_941074|2021-01-17
>hCoV-19/France/IDF-IPP01394/2021|EPI_ISL_941075|2021-01-17
>hCoV-19/France/IDF-IPP01395/2021|EPI_ISL_941076|2021-01-17
>hCoV-19/France/IDF-IPP01404/2021|EPI_ISL_941077|2021-01-15
>hCoV-19/France/IDF-IPP01405/2021|EPI_ISL_941078|2021-01-15
>hCoV-19/France/IDF-IPP01407/2021|EPI_ISL_941079|2021-01-13
>hCoV-19/France/IDF-IPP01408/2021|EPI_ISL_941080|2021-01-14
>hCoV-19/France/IDF-IPP01409/2021|EPI_ISL_941081|2021-01-08
>hCoV-19/France/IDF-IPP01410/2021|EPI_ISL_941082|2021-01-12
>hCoV-19/France/IDF-IPP01411/2021|EPI_ISL_941083|2021-01-11
>hCoV-19/France/IDF-IPP01413/2021|EPI_ISL_941084|2021-01-14
>hCoV-19/France/IDF-IPP01414/2021|EPI_ISL_941085|2021-01-11
>hCoV-19/France/IDF-IPP01415/2021|EPI_ISL_941086|2021-01-13
>hCoV-19/France/IDF-IPP01416/2021|EPI_ISL_941087|2021-01-12
>hCoV-19/France/IDF-IPP01417/2021|EPI_ISL_941088|2021-01-12
>hCoV-19/France/IDF-IPP01418/2021|EPI_ISL_941089|2021-01-06
>hCoV-19/France/IDF-IPP01419/2021|EPI_ISL_941090|2021-01-11
>hCoV-19/France/IDF-IPP01420/2021|EPI_ISL_941091|2021-01-12
>hCoV-19/France/IDF-IPP01422/2021|EPI_ISL_941093|2021-01-12
>hCoV-19/France/IDF-IPP01423/2021|EPI_ISL_941094|2021-01-06
>hCoV-19/France/IDF-IPP01424/2021|EPI_ISL_941095|2021-01-12
>hCoV-19/France/IDF-IPP01425/2021|EPI_ISL_941096|2021-01-14
>hCoV-19/France/IDF-IPP01426/2021|EPI_ISL_941097|2021-01-14
>hCoV-19/France/IDF-IPP01427/2021|EPI_ISL_941098|2021-01-11
>hCoV-19/France/IDF-IPP01428/2021|EPI_ISL_941099|2021-01-11
>hCoV-19/Belgium/AZKLINA121-019218/2021|EPI_ISL_1018110|2021-01-25
>hCoV-19/Belgium/AZKLINA121-019225/2021|EPI_ISL_1018112|2021-01-25
>hCoV-19/Belgium/AZKLINA121-019252/2021|EPI_ISL_1018114|2021-01-25
>hCoV-19/Belgium/AZKLINA121-019255/2021|EPI_ISL_1018116|2021-01-25
>hCoV-19/USA/MT-BHDH-227/2021|EPI_ISL_1081321|2021-02-12
>hCoV-19/USA/MT-BHDH-228/2021|EPI_ISL_1081322|2021-02-15
>hCoV-19/USA/MT-BHDH-229/2021|EPI_ISL_1081323|2021-02-16
>hCoV-19/Romania/B-3915/2021|EPI_ISL_1116429|2021-02-21
>hCoV-19/Romania/B-3950/2021|EPI_ISL_1116432|2021-02-22
>hCoV-19/Romania/B-3955/2021|EPI_ISL_1116433|2021-02-22
>hCoV-19/Romania/B-3961/2021|EPI_ISL_1116434|2021-02-20
>hCoV-19/Romania/B-3974/2021|EPI_ISL_1116436|2021-02-22
>hCoV-19/Romania/B-3978/2021|EPI_ISL_1116437|2021-02-23
>hCoV-19/Romania/B-3982/2021|EPI_ISL_1116438|2021-02-22
>hCoV-19/Romania/B-3989/2021|EPI_ISL_1116439|2021-02-22
>hCoV-19/Romania/B-3991/2021|EPI_ISL_1116441|2021-02-22
>hCoV-19/Romania/IF-3664/2021|EPI_ISL_1116444|2021-02-17
>hCoV-19/Romania/B-3693/2021|EPI_ISL_1116446|2021-02-17
>hCoV-19/Romania/IF-3694/2021|EPI_ISL_1116447|2021-02-17
>hCoV-19/Romania/B-3742/2021|EPI_ISL_1116454|2021-02-18
>hCoV-19/Romania/B-3743/2021|EPI_ISL_1116455|2021-02-18
>hCoV-19/Romania/B-3763/2021|EPI_ISL_1116456|2021-02-17
>hCoV-19/Romania/B-3764/2021|EPI_ISL_1116457|2021-02-18
>hCoV-19/Vietnam/HCMC-05040-01/2021|EPI_ISL_1273214|2021-01-30
>hCoV-19/Ukraine/MN908947-1-142627-p/2021|EPI_ISL_1298474|2021-02-22
>hCoV-19/Ukraine/MN908947-2-142695-p/2021|EPI_ISL_1298475|2021-02-22
>hCoV-19/Ukraine/MN908947-6-142658-p/2021|EPI_ISL_1298476|2021-02-22
>hCoV-19/Ukraine/MN908947-10-142662/2021|EPI_ISL_1298477|2021-02-22
>hCoV-19/Ukraine/MN908947-11-142690/2021|EPI_ISL_1298478|2021-02-22
>hCoV-19/Ukraine/MN908947-12-142692/2021|EPI_ISL_1298479|2021-02-22
>hCoV-19/Ukraine/MN908947-13-142706/2021|EPI_ISL_1298480|2021-02-22
>hCoV-19/Ukraine/MN908947-7-142660/2021|EPI_ISL_1298481|2021-02-22
>hCoV-19/Belgium/IPG-65/2021|EPI_ISL_1311970|2021-03-06
>hCoV-19/Belgium/IPG-67/2021|EPI_ISL_1311972|2021-03-06
>hCoV-19/Thailand/CU-492/2020|EPI_ISL_1346626|2020-12-21
>hCoV-19/Belgium/WHT-UMONS-CV2070578063/2021|EPI_ISL_1387178|2021-03-08
>hCoV-19/Italy/UMB-IZSGC-164630-1-66/2021|EPI_ISL_1390769|2021-03-10
>hCoV-19/France/ARA-210016873601/2021|EPI_ISL_1406601|2021-03-15
>hCoV-19/France/ARA-210016517801/2021|EPI_ISL_1406602|2021-03-15
>hCoV-19/France/ARA-210016695101/2021|EPI_ISL_1406603|2021-03-16
>hCoV-19/France/ARA-210016605201/2021|EPI_ISL_1406604|2021-03-15
>hCoV-19/France/ARA-210016613301/2021|EPI_ISL_1406605|2021-03-15
>hCoV-19/France/ARA-700000197395/2021|EPI_ISL_1406606|2021-03-16
>hCoV-19/France/ARA-210015587201/2021|EPI_ISL_1406608|2021-03-09
>hCoV-19/France/ARA-210016282201/2021|EPI_ISL_1406620|2021-03-13
>hCoV-19/France/ARA-210008257701/2021|EPI_ISL_1406621|2021-02-05
>hCoV-19/France/ARA-210017051001/2021|EPI_ISL_1406622|2021-03-17
>hCoV-19/France/ARA-210017172802/2021|EPI_ISL_1406623|2021-03-17
>hCoV-19/France/ARA-210017199201/2021|EPI_ISL_1406624|2021-03-18
>hCoV-19/France/ARA-210017298901/2021|EPI_ISL_1406625|2021-03-18
>hCoV-19/France/ARA-210017354501/2021|EPI_ISL_1406626|2021-03-18
>hCoV-19/France/ARA-210017383601/2021|EPI_ISL_1406627|2021-03-18
>hCoV-19/France/ARA-210017451301/2021|EPI_ISL_1406628|2021-03-19
>hCoV-19/France/ARA-210017692701/2021|EPI_ISL_1406629|2021-03-19
>hCoV-19/France/ARA-210017782502/2021|EPI_ISL_1406630|2021-03-20
>hCoV-19/France/ARA-210017785101/2021|EPI_ISL_1406631|2021-03-20
>hCoV-19/France/ARA-210017798501/2021|EPI_ISL_1406632|2021-03-20
>hCoV-19/France/ARA-210017884301/2021|EPI_ISL_1406633|2021-03-21
>hCoV-19/France/ARA-210017912801/2021|EPI_ISL_1406634|2021-03-21
>hCoV-19/France/ARA-210017989801/2021|EPI_ISL_1406635|2021-03-22
>hCoV-19/France/ARA-210018093401/2021|EPI_ISL_1406636|2021-03-22
>hCoV-19/France/ARA-210018215201/2021|EPI_ISL_1406637|2021-03-22
>hCoV-19/France/ARA-210018246001/2021|EPI_ISL_1406638|2021-03-23
>hCoV-19/France/ARA-700000197729/2021|EPI_ISL_1406639|2021-03-17
>hCoV-19/France/ARA-700000197731/2021|EPI_ISL_1406640|2021-03-17
>hCoV-19/France/ARA-700000204246/2021|EPI_ISL_1406641|2021-03-19
>hCoV-19/France/ARA-700000204260/2021|EPI_ISL_1406642|2021-03-18
>hCoV-19/France/ARA-700000205391/2021|EPI_ISL_1406643|2021-03-20
>hCoV-19/France/ARA-700000205544/2021|EPI_ISL_1406644|2021-03-17
>hCoV-19/France/ARA-700000209760/2021|EPI_ISL_1406645|2021-03-18
>hCoV-19/France/ARA-700000209765/2021|EPI_ISL_1406646|2021-03-19
>hCoV-19/France/ARA-700000210062/2021|EPI_ISL_1406647|2021-03-21
>hCoV-19/France/ARA-700000217626/2021|EPI_ISL_1406648|2021-03-21
>hCoV-19/France/ARA-700000193322/2021|EPI_ISL_1406649|2021-03-15
>hCoV-19/France/IDF-APHP-HEGP-11-13-2131794758/2021|EPI_ISL_1501110|2021-02-26
>hCoV-19/France/IDF-APHP-HEGP-11-14-2131795517/2021|EPI_ISL_1501111|2021-02-26
>hCoV-19/France/IDF-APHP-HEGP-11-15-2131796092/2021|EPI_ISL_1501112|2021-02-27
>hCoV-19/France/IDF-APHP-HEGP-11-36-2131799421/2021|EPI_ISL_1501120|2021-03-01
>hCoV-19/France/IDF-APHP-HEGP-11-37-2131799535/2021|EPI_ISL_1501121|2021-03-01
>hCoV-19/France/IDF-APHP-HEGP-11-38-2131799763/2021|EPI_ISL_1501122|2021-03-01
>hCoV-19/France/IDF-APHP-HEGP-11-39-2131799773/2021|EPI_ISL_1501123|2021-03-01
>hCoV-19/France/IDF-APHP-HEGP-11-40-2131801832/2021|EPI_ISL_1501124|2021-03-02
>hCoV-19/France/IDF-APHP-HEGP-11-41-2131802787/2021|EPI_ISL_1501125|2021-03-02
>hCoV-19/France/IDF-APHP-HEGP-11-43-2137019257/2021|EPI_ISL_1501127|2021-03-02
>hCoV-19/France/IDF-APHP-HEGP-11-22-2131782180/2021|EPI_ISL_1501137|2021-02-19
>hCoV-19/France/IDF-APHP-HEGP-12-06-2131801185/2021|EPI_ISL_1501138|2021-03-03
>hCoV-19/France/IDF-APHP-HEGP-12-01-2131802031/2021|EPI_ISL_1501139|2021-03-02
>hCoV-19/France/IDF-APHP-HEGP-12-05-2131803654/2021|EPI_ISL_1501140|2021-03-03
>hCoV-19/France/IDF-APHP-HEGP-12-07-2131804186/2021|EPI_ISL_1501142|2021-03-03
>hCoV-19/France/IDF-APHP-HEGP-12-20-2131804454/2021|EPI_ISL_1501143|2021-03-03
>hCoV-19/France/IDF-APHP-HEGP-12-08-2131804496/2021|EPI_ISL_1501144|2021-03-03
>hCoV-19/France/IDF-APHP-HEGP-12-09-2131805194/2021|EPI_ISL_1501145|2021-03-04
>hCoV-19/France/IDF-APHP-HEGP-12-14-2131805770/2021|EPI_ISL_1501148|2021-03-04
>hCoV-19/France/IDF-APHP-HEGP-12-22-2131805849/2021|EPI_ISL_1501149|2021-03-04
>hCoV-19/France/IDF-APHP-HEGP-12-26-2131809714/2021|EPI_ISL_1501151|2021-03-05
>hCoV-19/France/IDF-APHP-HEGP-12-29-2131811525/2021|EPI_ISL_1501153|2021-03-07
>hCoV-19/France/IDF-APHP-HEGP-12-31-2131811810/2021|EPI_ISL_1501155|2021-03-07
>hCoV-19/France/IDF-APHP-HEGP-12-33-2131814628/2021|EPI_ISL_1501156|2021-03-09
>hCoV-19/France/IDF-APHP-HEGP-12-35-2131815217/2021|EPI_ISL_1501157|2021-03-09
>hCoV-19/France/IDF-APHP-HEGP-12-34-2131815496/2021|EPI_ISL_1501158|2021-03-09
>hCoV-19/France/IDF-APHP-HEGP-12-36-2131815734/2021|EPI_ISL_1501159|2021-03-09
>hCoV-19/France/IDF-APHP-HEGP-12-37-2131816001/2021|EPI_ISL_1501160|2021-03-10
>hCoV-19/France/IDF-APHP-HEGP-12-38-2131816083/2021|EPI_ISL_1501161|2021-03-10
>hCoV-19/France/IDF-APHP-HEGP-12-18-2137019813/2021|EPI_ISL_1501165|2021-03-03
>hCoV-19/France/IDF-APHP-HEGP-12-39-2139001205/2021|EPI_ISL_1501170|2021-03-02
>hCoV-19/France/IDF-APHP-HEGP-13-02-2131816851/2021|EPI_ISL_1501175|2021-03-10
>hCoV-19/France/IDF-APHP-HEGP-13-03-2137021531/2021|EPI_ISL_1501176|2021-03-09
>hCoV-19/France/IDF-APHP-HEGP-13-04-2131815286/2021|EPI_ISL_1501177|2021-03-09
>hCoV-19/France/IDF-APHP-HEGP-13-05-2131816667/2021|EPI_ISL_1501178|2021-03-10
>hCoV-19/France/IDF-APHP-HEGP-13-08-2131817022/2021|EPI_ISL_1501179|2021-03-10
>hCoV-19/France/IDF-APHP-HEGP-13-42-2131826650/2021|EPI_ISL_1501209|2021-03-15
>hCoV-19/Italy/ABR-IZSGC-174010/2021|EPI_ISL_1502440|2021-03-22
>hCoV-19/Italy/ABR-IZSGC-174080/2021|EPI_ISL_1502441|2021-03-22
>hCoV-19/Italy/ABR-IZSGC-174497/2021|EPI_ISL_1502450|2021-03-22
>hCoV-19/Italy/ABR-IZSGC-174522/2021|EPI_ISL_1502451|2021-03-22
>hCoV-19/Italy/ABR-IZSGC-174673/2021|EPI_ISL_1502453|2021-03-22
>hCoV-19/Italy/ABR-IZSGC-174690/2021|EPI_ISL_1502454|2021-03-22
>hCoV-19/Italy/ABR-IZSGC-174693/2021|EPI_ISL_1502455|2021-03-22
>hCoV-19/Italy/ABR-IZSGC-174800/2021|EPI_ISL_1502456|2021-03-23
>hCoV-19/Italy/ABR-IZSGC-174807/2021|EPI_ISL_1502457|2021-03-23
>hCoV-19/Italy/ABR-IZSGC-174823/2021|EPI_ISL_1502458|2021-03-23
>hCoV-19/Italy/ABR-IZSGC-174859/2021|EPI_ISL_1502459|2021-03-23
>hCoV-19/Italy/ABR-IZSGC-174922/2021|EPI_ISL_1502460|2021-03-23
>hCoV-19/Italy/ABR-IZSGC-175280/2021|EPI_ISL_1502461|2021-03-23
>hCoV-19/Italy/ABR-IZSGC-175310/2021|EPI_ISL_1502462|2021-03-23
>hCoV-19/Italy/ABR-IZSGC-175344/2021|EPI_ISL_1502463|2021-03-23
>hCoV-19/Italy/ABR-IZSGC-175413/2021|EPI_ISL_1502464|2021-03-23
>hCoV-19/Italy/ABR-IZSGC-175481/2021|EPI_ISL_1502466|2021-03-23
>hCoV-19/Italy/ABR-IZSGC-175516/2021|EPI_ISL_1502467|2021-03-23
>hCoV-19/Italy/ABR-IZSGC-175524/2021|EPI_ISL_1502468|2021-03-23
>hCoV-19/Italy/ABR-IZSGC-175546/2021|EPI_ISL_1502469|2021-03-23
>hCoV-19/Italy/ABR-IZSGC-175558/2021|EPI_ISL_1502470|2021-03-23
>hCoV-19/Italy/ABR-IZSGC-175713/2021|EPI_ISL_1502471|2021-03-23
>hCoV-19/Italy/ABR-IZSGC-176043/2021|EPI_ISL_1502474|2021-03-23
>hCoV-19/Italy/ABR-IZSGC-176115/2021|EPI_ISL_1502475|2021-03-23
>hCoV-19/Italy/ABR-IZSGC-176161/2021|EPI_ISL_1502476|2021-03-23
>hCoV-19/Italy/ABR-IZSGC-176194/2021|EPI_ISL_1502477|2021-03-23
>hCoV-19/Italy/ABR-IZSGC-176322/2021|EPI_ISL_1502479|2021-03-23
>hCoV-19/Italy/ABR-IZSGC-176397/2021|EPI_ISL_1502480|2021-03-23
>hCoV-19/Italy/ABR-IZSGC-176541/2021|EPI_ISL_1502481|2021-03-23
>hCoV-19/Italy/ABR-IZSGC-176589/2021|EPI_ISL_1502482|2021-03-23
>hCoV-19/Italy/ABR-IZSGC-176841/2021|EPI_ISL_1502484|2021-03-23
>hCoV-19/Italy/ABR-IZSGC-176864/2021|EPI_ISL_1502485|2021-03-23
>hCoV-19/Italy/ABR-IZSGC-176867/2021|EPI_ISL_1502486|2021-03-23
>hCoV-19/Italy/ABR-IZSGC-176931/2021|EPI_ISL_1502487|2021-03-23
>hCoV-19/Italy/ABR-IZSGC-176953/2021|EPI_ISL_1502488|2021-03-22
>hCoV-19/Italy/ABR-IZSGC-177026/2021|EPI_ISL_1502489|2021-03-23
>hCoV-19/Italy/ABR-IZSGC-177039/2021|EPI_ISL_1502490|2021-03-23
>hCoV-19/Italy/ABR-IZSGC-177173/2021|EPI_ISL_1502492|2021-03-24
>hCoV-19/Italy/ABR-IZSGC-177282/2021|EPI_ISL_1502493|2021-03-24
>hCoV-19/Italy/ABR-IZSGC-177359/2021|EPI_ISL_1502494|2021-03-24
>hCoV-19/Italy/ABR-IZSGC-177465/2021|EPI_ISL_1502499|2021-03-24
>hCoV-19/Italy/ABR-IZSGC-177553/2021|EPI_ISL_1502500|2021-03-23
>hCoV-19/Italy/ABR-IZSGC-177560/2021|EPI_ISL_1502501|2021-03-23
>hCoV-19/Italy/ABR-IZSGC-177585/2021|EPI_ISL_1502502|2021-03-23
>hCoV-19/Italy/ABR-IZSGC-177601/2021|EPI_ISL_1502503|2021-03-23
>hCoV-19/Italy/ABR-IZSGC-177654/2021|EPI_ISL_1502504|2021-03-24
>hCoV-19/Italy/ABR-IZSGC-177763/2021|EPI_ISL_1502506|2021-03-23
>hCoV-19/Italy/ABR-IZSGC-177852/2021|EPI_ISL_1502507|2021-03-24
>hCoV-19/Italy/ABR-IZSGC-177954/2021|EPI_ISL_1502508|2021-03-24
>hCoV-19/Italy/ABR-IZSGC-177962/2021|EPI_ISL_1502509|2021-03-24
>hCoV-19/Italy/ABR-IZSGC-177968/2021|EPI_ISL_1502510|2021-03-24
>hCoV-19/Italy/ABR-IZSGC-178017/2021|EPI_ISL_1502511|2021-03-24
>hCoV-19/Italy/ABR-IZSGC-178110/2021|EPI_ISL_1502512|2021-03-24
>hCoV-19/Italy/ABR-IZSGC-178113/2021|EPI_ISL_1502513|2021-03-24
>hCoV-19/Italy/ABR-IZSGC-178131/2021|EPI_ISL_1502514|2021-03-24
>hCoV-19/Italy/ABR-IZSGC-178156/2021|EPI_ISL_1502515|2021-03-24
>hCoV-19/Italy/ABR-IZSGC-178210/2021|EPI_ISL_1502516|2021-03-24
>hCoV-19/Italy/ABR-IZSGC-178270/2021|EPI_ISL_1502517|2021-03-24
>hCoV-19/Italy/ABR-IZSGC-178304/2021|EPI_ISL_1502518|2021-03-24
>hCoV-19/Italy/ABR-IZSGC-178351/2021|EPI_ISL_1502519|2021-03-24
>hCoV-19/Italy/ABR-IZSGC-178395/2021|EPI_ISL_1502520|2021-03-24
>hCoV-19/Italy/ABR-IZSGC-178403/2021|EPI_ISL_1502521|2021-03-24
>hCoV-19/Italy/ABR-IZSGC-178616/2021|EPI_ISL_1502526|2021-03-22
>hCoV-19/Italy/ABR-IZSGC-178637/2021|EPI_ISL_1502527|2021-03-22
>hCoV-19/Italy/ABR-IZSGC-178761/2021|EPI_ISL_1502528|2021-03-24
>hCoV-19/Italy/ABR-IZSGC-178766/2021|EPI_ISL_1502529|2021-03-24
>hCoV-19/Italy/APU-POLBA55/2021|EPI_ISL_1520370|2021-03-18
>hCoV-19/Italy/APU-POLBA57/2021|EPI_ISL_1520373|2021-03-18
>hCoV-19/Italy/APU-POLBA58/2021|EPI_ISL_1520375|2021-03-18
>hCoV-19/Italy/APU-POLBA59/2021|EPI_ISL_1520377|2021-03-18
>hCoV-19/Italy/APU-POLBA60/2021|EPI_ISL_1520378|2021-03-18
>hCoV-19/Italy/APU-POLBA61/2021|EPI_ISL_1520379|2021-03-18
>hCoV-19/Italy/APU-POLBA62/2021|EPI_ISL_1520380|2021-03-18
>hCoV-19/Belgium/IPG-134/2021|EPI_ISL_1545633|2021-03-26
>hCoV-19/Belgium/IPG-136/2021|EPI_ISL_1545635|2021-03-25
>hCoV-19/Belgium/IPG-137/2021|EPI_ISL_1545636|2021-03-25
>hCoV-19/Belgium/IPG-144/2021|EPI_ISL_1545642|2021-03-24
>hCoV-19/Belgium/IPG-156/2021|EPI_ISL_1545654|2021-03-29
>hCoV-19/Belgium/Aalst-OLVZ-8031008/2021|EPI_ISL_1549138|2021-03-20
>hCoV-19/Czech_Republic/148052-21w/2021|EPI_ISL_1588710|2021-02-23
>hCoV-19/Brazil/SP-2355/2021|EPI_ISL_1628371|2021-03-12
>hCoV-19/Lithuania/LTU000_NMRVI58313/2021|EPI_ISL_1628381|2021-03-24
>hCoV-19/Lithuania/LTU000_NMRVI58546/2021|EPI_ISL_1628385|2021-03-24
>hCoV-19/Lithuania/LTU000_NMRVI58500/2021|EPI_ISL_1628386|2021-03-24
>hCoV-19/Lithuania/LTU000_NMRVI58088/2021|EPI_ISL_1628387|2021-03-23
>hCoV-19/Lithuania/LTU000_NMRVI57867/2021|EPI_ISL_1628389|2021-03-23
>hCoV-19/Lithuania/LTU000_NMRVI58181/2021|EPI_ISL_1628390|2021-03-24
>hCoV-19/Lithuania/LTU000_NMRVI58617/2021|EPI_ISL_1628391|2021-03-24
>hCoV-19/Lithuania/LTU000_NMRVI57916/2021|EPI_ISL_1628394|2021-03-23
>hCoV-19/Lithuania/LTU000_NMRVI58288/2021|EPI_ISL_1628395|2021-03-24
>hCoV-19/Lithuania/LTU000_NMRVI58485/2021|EPI_ISL_1628396|2021-03-24
>hCoV-19/Lithuania/LTU000_NMRVI58149/2021|EPI_ISL_1628397|2021-03-24
>hCoV-19/Lithuania/LTU000_NMRVI57794/2021|EPI_ISL_1628398|2021-03-23
>hCoV-19/Lithuania/LTU000_NMRVI58103/2021|EPI_ISL_1628399|2021-03-23
>hCoV-19/France/HDF-IPP08638/2021|EPI_ISL_1655930|2021-03-30
>hCoV-19/France/BRE-IPP08660/2021|EPI_ISL_1655931|2021-03-30
>hCoV-19/France/HDF-IPP08792/2021|EPI_ISL_1655932|2021-03-30
>hCoV-19/France/HDF-IPP08796/2021|EPI_ISL_1655933|2021-03-30
>hCoV-19/Greece/CP0800976/2020|EPI_ISL_794820|2020-12-30
>hCoV-19/Italy/ABR-IZSGC-367591/2020|EPI_ISL_833273|2020-12-28
>hCoV-19/Italy/ABR-IZSGC-368008/2020|EPI_ISL_833278|2020-12-28
>hCoV-19/Italy/ABR-IZSGC-370144/2020|EPI_ISL_833284|2020-12-28
>hCoV-19/Italy/ABR-IZSGC-370145/2020|EPI_ISL_833285|2020-12-28
>hCoV-19/Italy/ABR-IZSGC-370153/2020|EPI_ISL_833286|2020-12-28
>hCoV-19/Italy/ABR-IZSGC-370154/2020|EPI_ISL_833287|2020-12-28
>hCoV-19/Italy/ABR-IZSGC-368626/2020|EPI_ISL_833292|2020-12-28
>hCoV-19/Italy/ABR-IZSGC-368628/2020|EPI_ISL_833293|2020-12-28
>hCoV-19/Italy/ABR-IZSGC-356248/2020|EPI_ISL_833299|2020-12-21
>hCoV-19/France/IDF-IPP00466/2021|EPI_ISL_860851|2021-01-11
>hCoV-19/France/IDF-IPP00402/2021|EPI_ISL_860852|2021-01-08
>hCoV-19/France/IDF-IPP00403/2021|EPI_ISL_860853|2021-01-08
>hCoV-19/France/IDF-IPP00404/2021|EPI_ISL_860854|2021-01-08
>hCoV-19/France/IDF-IPP00405/2021|EPI_ISL_860855|2021-01-08
>hCoV-19/France/IDF-IPP00414/2021|EPI_ISL_860856|2021-01-07
>hCoV-19/France/IDF-IPP00422/2021|EPI_ISL_860857|2021-01-08
>hCoV-19/France/IDF-IPP00424/2021|EPI_ISL_860858|2021-01-08
>hCoV-19/France/IDF-IPP00419/2021|EPI_ISL_860859|2021-01-08
>hCoV-19/France/IDF-IPP00393/2021|EPI_ISL_860860|2021-01-07
>hCoV-19/France/IDF-IPP00398/2021|EPI_ISL_860861|2021-01-07
>hCoV-19/France/IDF-IPP00399/2021|EPI_ISL_860862|2021-01-07
>hCoV-19/Romania/ROSV-33973/2021|EPI_ISL_869241|2021-01-13
>hCoV-19/France/IDF-IPP01245/2021|EPI_ISL_941004|2021-01-08
>hCoV-19/France/IDF-IPP01246/2021|EPI_ISL_941005|2021-01-07
>hCoV-19/France/IDF-IPP01247/2021|EPI_ISL_941006|2021-01-07
>hCoV-19/France/IDF-IPP01248/2021|EPI_ISL_941007|2021-01-08
>hCoV-19/France/IDF-IPP01249/2021|EPI_ISL_941008|2021-01-08
>hCoV-19/France/IDF-IPP01250/2021|EPI_ISL_941009|2021-01-06
>hCoV-19/France/IDF-IPP01251/2021|EPI_ISL_941010|2021-01-06
>hCoV-19/France/IDF-IPP01268/2021|EPI_ISL_941027|2021-01-18
>hCoV-19/France/IDF-IPP01338/2021|EPI_ISL_941028|2021-01-15
>hCoV-19/France/IDF-IPP01339/2021|EPI_ISL_941029|2021-01-15
>hCoV-19/France/IDF-IPP01340/2021|EPI_ISL_941030|2021-01-17
>hCoV-19/France/IDF-IPP01341/2021|EPI_ISL_941031|2021-01-17
>hCoV-19/France/IDF-IPP01343/2021|EPI_ISL_941033|2021-01-17
>hCoV-19/France/IDF-IPP01344/2021|EPI_ISL_941034|2021-01-17
>hCoV-19/France/IDF-IPP01346/2021|EPI_ISL_941035|2021-01-18
>hCoV-19/France/IDF-IPP01347/2021|EPI_ISL_941036|2021-01-18
>hCoV-19/France/IDF-IPP01348/2021|EPI_ISL_941037|2021-01-18
>hCoV-19/France/IDF-IPP01349/2021|EPI_ISL_941038|2021-01-17
>hCoV-19/France/IDF-IPP01350/2021|EPI_ISL_941039|2021-01-15
>hCoV-19/France/IDF-IPP01355/2021|EPI_ISL_941044|2021-01-17
>hCoV-19/France/IDF-IPP01356/2021|EPI_ISL_941045|2021-01-17
>hCoV-19/France/IDF-IPP01358/2021|EPI_ISL_941047|2021-01-15
>hCoV-19/France/IDF-IPP01359/2021|EPI_ISL_941048|2021-01-17
>hCoV-19/France/IDF-IPP01360/2021|EPI_ISL_941049|2021-01-17
>hCoV-19/Taiwan/NTU49/2020|EPI_ISL_1010728|2020-12-31
>hCoV-19/France/IDF-IPP02932/2021|EPI_ISL_1013210|2021-02-02
>hCoV-19/France/IDF-IPP02940/2021|EPI_ISL_1013211|2021-02-01
>hCoV-19/France/IDF-IPP02941/2021|EPI_ISL_1013212|2021-02-01
>hCoV-19/France/IDF-IPP02944/2021|EPI_ISL_1013213|2021-02-01
>hCoV-19/Guadeloupe/IPP02961/2021|EPI_ISL_1013214|2021-01-30
>hCoV-19/Guadeloupe/IPP02970/2021|EPI_ISL_1013215|2021-01-28
>hCoV-19/Guadeloupe/IPP02972/2021|EPI_ISL_1013216|2021-01-28
>hCoV-19/France/IDF-IPP02997/2021|EPI_ISL_1013217|2021-01-31
>hCoV-19/France/IDF-IPP02998/2021|EPI_ISL_1013218|2021-02-03
>hCoV-19/France/IDF-IPP02999/2021|EPI_ISL_1013219|2021-02-02
>hCoV-19/France/IDF-IPP03000/2021|EPI_ISL_1013220|2021-02-03
>hCoV-19/France/IDF-IPP03001/2021|EPI_ISL_1013221|2021-02-02
>hCoV-19/France/IDF-IPP02956/2021|EPI_ISL_1013222|2021-02-02
>hCoV-19/France/IDF-IPP02957/2021|EPI_ISL_1013223|2021-02-03
>hCoV-19/France/IDF-IPP02947/2021|EPI_ISL_1013235|2021-02-01
>hCoV-19/Guadeloupe/IPP02984/2021|EPI_ISL_1013236|2021-01-26
>hCoV-19/Spain/AS-232154318/2021|EPI_ISL_1020121|2021-01-29
>hCoV-19/Spain/AS-232154158/2021|EPI_ISL_1020122|2021-01-29
>hCoV-19/Spain/AS-232154159/2021|EPI_ISL_1020123|2021-01-29
>hCoV-19/Spain/AS-232153961/2021|EPI_ISL_1020126|2021-01-29
>hCoV-19/Belgium/AZKLINA121-029348/2021|EPI_ISL_1020127|2021-02-07
>hCoV-19/Belgium/AZKLINA121-029364/2021|EPI_ISL_1020129|2021-02-07
>hCoV-19/Belgium/AZKLINA121-029395/2021|EPI_ISL_1020130|2021-02-07
>hCoV-19/Spain/AS-232154638/2021|EPI_ISL_1020132|2021-01-29
>hCoV-19/Spain/AS-232156944/2021|EPI_ISL_1020135|2021-01-29
>hCoV-19/Belgium/AZKLINA121-029716/2021|EPI_ISL_1020136|2021-02-08
>hCoV-19/Belgium/AZKLINA121-029949/2021|EPI_ISL_1020137|2021-02-08
>hCoV-19/Romania/B-3712/2021|EPI_ISL_1116453|2021-02-17
>hCoV-19/Austria/CeMM4162/2021|EPI_ISL_1180842|2021-02-12
>hCoV-19/Austria/CeMM4166/2021|EPI_ISL_1180846|2021-02-15
>hCoV-19/Austria/CeMM4169/2021|EPI_ISL_1180849|2021-02-17
>hCoV-19/Austria/CeMM4170/2021|EPI_ISL_1180850|2021-02-17
>hCoV-19/Austria/CeMM4171/2021|EPI_ISL_1180851|2021-02-17
>hCoV-19/Austria/CeMM4175/2021|EPI_ISL_1180855|2021-02-15
>hCoV-19/Austria/CeMM4177/2021|EPI_ISL_1180857|2021-02-12
>hCoV-19/Austria/CeMM4178/2021|EPI_ISL_1180858|2021-02-12
>hCoV-19/Austria/CeMM4179/2021|EPI_ISL_1180859|2021-02-12
>hCoV-19/Austria/CeMM4181/2021|EPI_ISL_1180860|2021-02-12
>hCoV-19/Austria/CeMM4183/2021|EPI_ISL_1180861|2021-02-12
>hCoV-19/Austria/CeMM4184/2021|EPI_ISL_1180862|2021-02-12
>hCoV-19/Austria/CeMM4185/2021|EPI_ISL_1180863|2021-02-12
>hCoV-19/Austria/CeMM4186/2021|EPI_ISL_1180864|2021-02-13
>hCoV-19/Austria/CeMM4187/2021|EPI_ISL_1180865|2021-02-13
>hCoV-19/Austria/CeMM4188/2021|EPI_ISL_1180866|2021-02-14
>hCoV-19/Austria/CeMM4190/2021|EPI_ISL_1180868|2021-02-14
>hCoV-19/Austria/CeMM4191/2021|EPI_ISL_1180869|2021-02-14
>hCoV-19/Austria/CeMM4192/2021|EPI_ISL_1180870|2021-02-15
>hCoV-19/Austria/CeMM4194/2021|EPI_ISL_1180871|2021-02-15
>hCoV-19/Austria/CeMM4195/2021|EPI_ISL_1180872|2021-02-15
>hCoV-19/Austria/CeMM4196/2021|EPI_ISL_1180873|2021-02-15
>hCoV-19/Austria/CeMM4197/2021|EPI_ISL_1180874|2021-02-15
>hCoV-19/Austria/CeMM4198/2021|EPI_ISL_1180875|2021-02-15
>hCoV-19/Austria/CeMM4199/2021|EPI_ISL_1180876|2021-02-15
>hCoV-19/Austria/CeMM4200/2021|EPI_ISL_1180877|2021-02-15
>hCoV-19/Austria/CeMM4201/2021|EPI_ISL_1180878|2021-02-15
>hCoV-19/Austria/CeMM4202/2021|EPI_ISL_1180879|2021-02-15
>hCoV-19/Austria/CeMM4203/2021|EPI_ISL_1180880|2021-02-15
>hCoV-19/Belgium/IPG-29/2021|EPI_ISL_1191728|2021-02-26
>hCoV-19/Czech_Republic/CoV158082/2021|EPI_ISL_1233840|2021-03-01
>hCoV-19/Czech_Republic/CoV158101/2021|EPI_ISL_1233843|2021-03-01
>hCoV-19/Czech_Republic/CoV158108/2021|EPI_ISL_1233844|2021-03-01
>hCoV-19/Czech_Republic/CoV158112/2021|EPI_ISL_1233845|2021-03-01
>hCoV-19/Czech_Republic/CoV158114/2021|EPI_ISL_1233846|2021-03-01
>hCoV-19/Czech_Republic/CoV158115/2021|EPI_ISL_1233847|2021-03-01
>hCoV-19/Czech_Republic/CoV158118/2021|EPI_ISL_1233849|2021-03-01
>hCoV-19/Czech_Republic/CoV158121/2021|EPI_ISL_1233850|2021-03-01
>hCoV-19/Czech_Republic/CoV158125/2021|EPI_ISL_1233852|2021-03-01
>hCoV-19/Czech_Republic/CoV158126/2021|EPI_ISL_1233853|2021-03-01
>hCoV-19/Czech_Republic/CoV158127/2021|EPI_ISL_1233854|2021-03-01
>hCoV-19/Czech_Republic/CoV158129/2021|EPI_ISL_1233856|2021-03-01
>hCoV-19/Czech_Republic/CoV158130/2021|EPI_ISL_1233857|2021-03-01
>hCoV-19/Czech_Republic/CoV158131/2021|EPI_ISL_1233858|2021-03-01
>hCoV-19/Czech_Republic/CoV158132/2021|EPI_ISL_1233859|2021-03-01
>hCoV-19/Czech_Republic/CoV158136/2021|EPI_ISL_1233860|2021-03-01
>hCoV-19/Czech_Republic/CoV158138/2021|EPI_ISL_1233861|2021-03-01
>hCoV-19/Czech_Republic/CoV158139/2021|EPI_ISL_1233862|2021-03-01
>hCoV-19/Czech_Republic/CoV158140/2021|EPI_ISL_1233863|2021-03-01
>hCoV-19/Czech_Republic/CoV158143/2021|EPI_ISL_1233864|2021-03-01
>hCoV-19/Czech_Republic/CoV158148/2021|EPI_ISL_1233865|2021-03-01
>hCoV-19/Czech_Republic/CoV158150/2021|EPI_ISL_1233866|2021-03-01
>hCoV-19/Romania/IF-5105/2021|EPI_ISL_1261136|2021-03-10
>hCoV-19/Mexico/ZAC-INER-IMSS-00026/2021|EPI_ISL_1279265|2021-02-11
>hCoV-19/Mexico/CHH-INER-IMSS-00220/2021|EPI_ISL_1279266|2021-02-10
>hCoV-19/Belgium/Briant-121042372/2021|EPI_ISL_1281683|2021-03-08
>hCoV-19/Mexico/ZAC-INER-IMSS-00023/2021|EPI_ISL_1287761|2021-02-10
>hCoV-19/Mexico/ZAC-INER-IMSS-00050/2021|EPI_ISL_1287762|2021-02-14
>hCoV-19/Mexico/ZAC-INER-IMSS-00059/2021|EPI_ISL_1287763|2021-02-15
>hCoV-19/Mexico/ZAC-INER-IMSS-00078/2021|EPI_ISL_1287764|2021-02-16
>hCoV-19/Mexico/ZAC-INER-IMSS-00079/2021|EPI_ISL_1287765|2021-02-16
>hCoV-19/Mexico/ZAC-INER-IMSS-00086/2021|EPI_ISL_1287767|2021-02-17
>hCoV-19/Ukraine/MN908947-4-142638/2021|EPI_ISL_1298482|2021-02-22
>hCoV-19/Ukraine/MN908947-17-142670/2021|EPI_ISL_1298483|2021-02-22
>hCoV-19/Ukraine/MN908947-15-142701/2021|EPI_ISL_1298484|2021-02-22
>hCoV-19/Ukraine/MN908947-14-142697/2021|EPI_ISL_1298485|2021-02-22
>hCoV-19/Ukraine/MN908947-13-142689/2021|EPI_ISL_1298486|2021-02-22
>hCoV-19/Ukraine/MN908947-12-142683/2021|EPI_ISL_1298487|2021-02-22
>hCoV-19/Ukraine/MN908947-10-142672/2021|EPI_ISL_1298488|2021-02-22
>hCoV-19/Belgium/UMONS-CV2067769208/2021|EPI_ISL_1298492|2021-03-11
>hCoV-19/Romania/Iasi_SPH013/2021|EPI_ISL_1315421|2021-03-04
>hCoV-19/Romania/Iasi_SPH012/2021|EPI_ISL_1315422|2021-03-04
>hCoV-19/Romania/Bucuresti_436912/2021|EPI_ISL_1315423|2021-03-15
>hCoV-19/Romania/Brasov_437040/2021|EPI_ISL_1315424|2021-03-15
>hCoV-19/Romania/Brasov_437041/2021|EPI_ISL_1315425|2021-03-15
>hCoV-19/Romania/Brasov_437042/2021|EPI_ISL_1315426|2021-03-15
>hCoV-19/Russia/MOW-CRIE-D187M53/2021|EPI_ISL_1363117|2021-02-18
>hCoV-19/Poland/PL_P356/2021|EPI_ISL_1394290|2021-03-02
>hCoV-19/Poland/PL_P360/2021|EPI_ISL_1394291|2021-03-03
>hCoV-19/Poland/PL_P361/2021|EPI_ISL_1394292|2021-03-03
>hCoV-19/Poland/PL_P362/2021|EPI_ISL_1394293|2021-03-03
>hCoV-19/Poland/PL_P363/2021|EPI_ISL_1394294|2021-03-03
>hCoV-19/Poland/PL_P367/2021|EPI_ISL_1394295|2021-03-03
>hCoV-19/Poland/PL_P368/2021|EPI_ISL_1394296|2021-03-03
>hCoV-19/Poland/PL_P370/2021|EPI_ISL_1394298|2021-03-03
>hCoV-19/France/IDF-HMN-21032110609/2021|EPI_ISL_1396803|2021-03-11
>hCoV-19/Italy/MOL-2021031937093/2021|EPI_ISL_1406778|2021-03-19
>hCoV-19/Italy/MOL-20210318/2021|EPI_ISL_1406779|2021-03-18
>hCoV-19/Indonesia/SU-NIHRD-WGS01600/2021|EPI_ISL_1416191|2021-03-07
>hCoV-19/Romania/3420PAMO/2021|EPI_ISL_1455670|2021-03-15
>hCoV-19/France/IDF-APHP-HEGP-10-48-2139000938/2021|EPI_ISL_1501100|2021-02-22
>hCoV-19/France/IDF-APHP-HEGP-11-02-2131790084/2021|EPI_ISL_1501101|2021-02-24
>hCoV-19/France/IDF-APHP-HEGP-11-03-2131790387/2021|EPI_ISL_1501102|2021-02-24
>hCoV-19/France/IDF-APHP-HEGP-11-05-2131791217/2021|EPI_ISL_1501104|2021-02-25
>hCoV-19/France/IDF-APHP-HEGP-11-06-2131793381/2021|EPI_ISL_1501105|2021-02-25
>hCoV-19/France/IDF-APHP-HEGP-11-10-2131793330/2021|EPI_ISL_1501107|2021-02-25
>hCoV-19/France/IDF-APHP-HEGP-11-11-2131794224/2021|EPI_ISL_1501108|2021-02-26
>hCoV-19/France/IDF-APHP-HEGP-11-12-2131794680/2021|EPI_ISL_1501109|2021-02-26
>hCoV-19/France/IDF-APHP-HEGP-11-16-2131796823/2021|EPI_ISL_1501113|2021-02-27
>hCoV-19/France/IDF-APHP-HEGP-11-21-2131797014/2021|EPI_ISL_1501114|2021-02-27
>hCoV-19/France/IDF-APHP-HEGP-11-29-2131799428/2021|EPI_ISL_1501115|2021-03-01
>hCoV-19/France/IDF-APHP-HEGP-11-31-2131787098/2021|EPI_ISL_1501116|2021-02-28
>hCoV-19/France/IDF-APHP-HEGP-11-32-2131800386/2021|EPI_ISL_1501117|2021-03-01
>hCoV-19/France/IDF-APHP-HEGP-11-33-2131798443/2021|EPI_ISL_1501118|2021-03-01
>hCoV-19/France/IDF-APHP-HEGP-11-34-2131798892/2021|EPI_ISL_1501119|2021-03-01
>hCoV-19/France/IDF-APHP-HEGP-13-09-2137021889/2021|EPI_ISL_1501180|2021-03-10
>hCoV-19/France/IDF-APHP-HEGP-13-10-2131817492/2021|EPI_ISL_1501181|2021-03-10
>hCoV-19/France/IDF-APHP-HEGP-13-12-2131819300/2021|EPI_ISL_1501183|2021-03-11
>hCoV-19/France/IDF-APHP-HEGP-13-13-2131819320/2021|EPI_ISL_1501184|2021-03-11
>hCoV-19/France/IDF-APHP-HEGP-13-14-2131818431/2021|EPI_ISL_1501185|2021-03-11
>hCoV-19/France/IDF-APHP-HEGP-13-17-2131820237/2021|EPI_ISL_1501186|2021-03-12
>hCoV-19/France/IDF-APHP-HEGP-13-18-2131820215/2021|EPI_ISL_1501187|2021-03-12
>hCoV-19/France/IDF-APHP-HEGP-13-19-2131818667/2021|EPI_ISL_1501188|2021-03-11
>hCoV-19/France/IDF-APHP-HEGP-13-20-2131819177/2021|EPI_ISL_1501189|2021-03-11
>hCoV-19/France/IDF-APHP-HEGP-13-21-2131819341/2021|EPI_ISL_1501190|2021-03-11
>hCoV-19/France/IDF-APHP-HEGP-13-24-2131821576/2021|EPI_ISL_1501193|2021-03-12
>hCoV-19/France/IDF-APHP-HEGP-13-25-2131822077/2021|EPI_ISL_1501194|2021-03-12
>hCoV-19/France/IDF-APHP-HEGP-13-26-2131822229/2021|EPI_ISL_1501195|2021-03-12
>hCoV-19/France/IDF-APHP-HEGP-13-27-2131821148/2021|EPI_ISL_1501196|2021-03-12
>hCoV-19/France/IDF-APHP-HEGP-13-28-2137022759/2021|EPI_ISL_1501197|2021-03-12
>hCoV-19/France/IDF-APHP-HEGP-13-29-2131823092/2021|EPI_ISL_1501198|2021-03-13
>hCoV-19/Italy/ABR-IZSGC-172180/2021|EPI_ISL_1502436|2021-03-22
>hCoV-19/Italy/ABR-IZSGC-172415/2021|EPI_ISL_1502437|2021-03-22
>hCoV-19/Italy/ABR-IZSGC-172447/2021|EPI_ISL_1502438|2021-03-22
>hCoV-19/Italy/ABR-IZSGC-173987/2021|EPI_ISL_1502439|2021-03-22
>hCoV-19/Italy/ABR-IZSGC-174090/2021|EPI_ISL_1502442|2021-03-22
>hCoV-19/Italy/ABR-IZSGC-174175/2021|EPI_ISL_1502444|2021-03-22
>hCoV-19/Italy/ABR-IZSGC-174301/2021|EPI_ISL_1502445|2021-03-22
>hCoV-19/Italy/ABR-IZSGC-174341/2021|EPI_ISL_1502446|2021-03-22
>hCoV-19/Italy/ABR-IZSGC-174395/2021|EPI_ISL_1502447|2021-03-22
>hCoV-19/Italy/ABR-IZSGC-174427/2021|EPI_ISL_1502448|2021-03-22
>hCoV-19/Italy/ABR-IZSGC-174456/2021|EPI_ISL_1502449|2021-03-22
>hCoV-19/Romania/SC15580/2021|EPI_ISL_1507483|2021-02-25
>hCoV-19/Spain/PV-HUD-61932847/2021|EPI_ISL_1509952|2021-02-16
>hCoV-19/Spain/PV-HUD-65231004/2021|EPI_ISL_1509957|2021-02-20
>hCoV-19/Spain/PV-HUD-79279891/2021|EPI_ISL_1509958|2021-02-21
>hCoV-19/France/CVL-IPP08071/2021|EPI_ISL_1582700|2021-03-30
>hCoV-19/France/CVL-IPP08072/2021|EPI_ISL_1582701|2021-03-29
>hCoV-19/France/CVL-IPP08074/2021|EPI_ISL_1582703|2021-03-29
>hCoV-19/France/CVL-IPP08077/2021|EPI_ISL_1582705|2021-03-29
>hCoV-19/France/CVL-IPP08078/2021|EPI_ISL_1582706|2021-03-29
>hCoV-19/France/IDF-IPP08092/2021|EPI_ISL_1582717|2021-03-30
>hCoV-19/France/IDF-IPP08093/2021|EPI_ISL_1582718|2021-03-30
>hCoV-19/France/IDF-IPP08094/2021|EPI_ISL_1582719|2021-03-30
>hCoV-19/France/IDF-IPP08096/2021|EPI_ISL_1582721|2021-03-30
>hCoV-19/France/IDF-IPP08098/2021|EPI_ISL_1582723|2021-03-30
>hCoV-19/France/IDF-IPP08100/2021|EPI_ISL_1582725|2021-03-30
>hCoV-19/France/IDF-IPP08101/2021|EPI_ISL_1582726|2021-03-29
>hCoV-19/France/IDF-IPP08103/2021|EPI_ISL_1582727|2021-03-30
>hCoV-19/France/IDF-IPP08105/2021|EPI_ISL_1582729|2021-03-29
>hCoV-19/France/IDF-IPP08107/2021|EPI_ISL_1582730|2021-03-30
>hCoV-19/France/HDF-IPP08108/2021|EPI_ISL_1582731|2021-03-29
>hCoV-19/France/HDF-IPP08109/2021|EPI_ISL_1582732|2021-03-29
>hCoV-19/France/HDF-IPP08110/2021|EPI_ISL_1582733|2021-03-29
>hCoV-19/France/HDF-IPP08111/2021|EPI_ISL_1582734|2021-03-29
>hCoV-19/France/HDF-IPP08113/2021|EPI_ISL_1582736|2021-03-29
>hCoV-19/France/HDF-IPP08114/2021|EPI_ISL_1582737|2021-03-30
>hCoV-19/France/HDF-IPP08116/2021|EPI_ISL_1582739|2021-03-30
>hCoV-19/France/HDF-IPP08117/2021|EPI_ISL_1582740|2021-03-30
>hCoV-19/France/HDF-IPP08119/2021|EPI_ISL_1582741|2021-03-30
>hCoV-19/France/HDF-IPP08120/2021|EPI_ISL_1582742|2021-03-30
>hCoV-19/France/HDF-IPP08123/2021|EPI_ISL_1582744|2021-03-30
>hCoV-19/France/HDF-IPP08125/2021|EPI_ISL_1582746|2021-03-30
>hCoV-19/France/HDF-IPP08128/2021|EPI_ISL_1582748|2021-03-30
>hCoV-19/France/HDF-IPP08129/2021|EPI_ISL_1582749|2021-03-29
>hCoV-19/France/HDF-IPP08130/2021|EPI_ISL_1582750|2021-03-29
>hCoV-19/France/HDF-IPP08131/2021|EPI_ISL_1582751|2021-03-30
>hCoV-19/France/HDF-IPP08132/2021|EPI_ISL_1582752|2021-03-30
>hCoV-19/France/HDF-IPP08133/2021|EPI_ISL_1582753|2021-03-30
>hCoV-19/France/HDF-IPP08137/2021|EPI_ISL_1582757|2021-03-30
>hCoV-19/France/HDF-IPP08138/2021|EPI_ISL_1582758|2021-03-30
>hCoV-19/Belgium/ZNA_21233194/2021|EPI_ISL_1599540|2021-03-29
>hCoV-19/Belgium/ZNA_21236410/2021|EPI_ISL_1599542|2021-03-11
>hCoV-19/Belgium/ZNA_21236411/2021|EPI_ISL_1599543|2021-03-11
>hCoV-19/Belgium/ZNA_21236413/2021|EPI_ISL_1599544|2021-03-17
>hCoV-19/Belgium/AZKLINA121-077971/2021|EPI_ISL_1599545|2021-04-04
>hCoV-19/Belgium/AZKLINA121-078217/2021|EPI_ISL_1599546|2021-04-04
>hCoV-19/Belgium/AZKLINA121-079460/2021|EPI_ISL_1599548|2021-04-06
>hCoV-19/USA/TX-BSWTemple-ILLR10045L001/2021|EPI_ISL_1623796|2021-03-02
>hCoV-19/USA/TX-BSWTemple-ILLR10047L001/2021|EPI_ISL_1623798|2021-03-05
>hCoV-19/Italy/APU-IZSPB-1084PT/2021|EPI_ISL_1627325|2021-03-28
>hCoV-19/Italy/APU-IZSPB-1060PT/2021|EPI_ISL_1627326|2021-03-21
>hCoV-19/Italy/APU-IZSPB-1061PT/2021|EPI_ISL_1627327|2021-03-21
>hCoV-19/Italy/APU-IZSPB-1062PT/2021|EPI_ISL_1627328|2021-03-21
>hCoV-19/Italy/APU-IZSPB-1063PT/2021|EPI_ISL_1627329|2021-03-21
>hCoV-19/Italy/APU-IZSPB-1064PT/2021|EPI_ISL_1627330|2021-03-21
>hCoV-19/Italy/APU-IZSPB-1065PT/2021|EPI_ISL_1627331|2021-03-21
>hCoV-19/Italy/APU-IZSPB-1067PT/2021|EPI_ISL_1627332|2021-03-21
>hCoV-19/Italy/APU-IZSPB-1076PT/2021|EPI_ISL_1627335|2021-03-30
>hCoV-19/Italy/APU-IZSPB-1077PT/2021|EPI_ISL_1627336|2021-03-28
>hCoV-19/Italy/APU-IZSPB-1078PT/2021|EPI_ISL_1627337|2021-03-29
>hCoV-19/Italy/APU-IZSPB-1079PT/2021|EPI_ISL_1627338|2021-03-28
>hCoV-19/Italy/APU-IZSPB-1080PT/2021|EPI_ISL_1627339|2021-03-28
>hCoV-19/Italy/APU-IZSPB-1082PT/2021|EPI_ISL_1627340|2021-03-29
>hCoV-19/Italy/APU-IZSPB-1083PT/2021|EPI_ISL_1627341|2021-03-29
>hCoV-19/Italy/APU-IZSPB-908PT/2021|EPI_ISL_1627343|2021-03-13
>hCoV-19/Lithuania/LTU000_35496/2021|EPI_ISL_1654906|2021-02-19
>hCoV-19/Lithuania/LTU000_35531/2021|EPI_ISL_1654909|2021-02-19
>hCoV-19/Lithuania/LTU000_35692/2021|EPI_ISL_1654926|2021-02-20
>hCoV-19/Lithuania/LTU000_35720/2021|EPI_ISL_1654928|2021-02-20
>hCoV-19/Lithuania/LTU000_35743/2021|EPI_ISL_1654933|2021-02-20
>hCoV-19/Lithuania/LTU000_35746/2021|EPI_ISL_1654934|2021-02-20
>hCoV-19/Lithuania/LTU000_35889/2021|EPI_ISL_1654956|2021-02-20
>hCoV-19/Lithuania/LTU000_35907/2021|EPI_ISL_1654959|2021-02-20
>hCoV-19/Ecuador/INSPI-179112/2021|EPI_ISL_806544|2021-01-05
>hCoV-19/Turkey/HSGM-1202/2020|EPI_ISL_811139|2020-12-31
>hCoV-19/Turkey/HSGM-1219/2021|EPI_ISL_811140|2021-01-04
>hCoV-19/Turkey/HSGM-1222/2021|EPI_ISL_811142|2021-01-04
>hCoV-19/Spain/CT-IrsiCaixaLJJCS1/2021|EPI_ISL_900492|2021-01-12
>hCoV-19/Spain/CT-IrsiCaixaLBZSM1/2021|EPI_ISL_900493|2021-01-15
>hCoV-19/Spain/CT-IrsiCaixaLJCGS1/2021|EPI_ISL_900494|2021-01-15
>hCoV-19/Italy/ABR-IZSGC-TE11124/2021|EPI_ISL_935156|2021-01-08
>hCoV-19/Italy/ABR-IZSGC-TE5798/2021|EPI_ISL_935158|2021-01-05
>hCoV-19/Italy/ABR-IZSGC-TE12607/2021|EPI_ISL_935159|2021-01-08
>hCoV-19/Italy/ABR-IZSGC-TE10936/2021|EPI_ISL_935160|2021-01-08
>hCoV-19/Italy/ABR-IZSGC-TE12641/2021|EPI_ISL_935161|2021-01-08
>hCoV-19/Italy/ABR-IZSGC-TE12615/2021|EPI_ISL_935162|2021-01-08
>hCoV-19/Italy/ABR-IZSGC-TE10934/2021|EPI_ISL_935163|2021-01-08
>hCoV-19/Italy/ABR-IZSGC-TE10938/2021|EPI_ISL_935164|2021-01-08
>hCoV-19/Italy/ABR-IZSGC-TE12678/2021|EPI_ISL_935165|2021-01-08
>hCoV-19/Italy/ABR-IZSGC-TE12671/2021|EPI_ISL_935166|2021-01-08
>hCoV-19/Italy/ABR-IZSGC-TE12675/2021|EPI_ISL_935167|2021-01-08
>hCoV-19/Mexico/TAM-InDRE_236/2021|EPI_ISL_961466|2021-01-13
>hCoV-19/Mexico/NLE-InDRE_237/2021|EPI_ISL_961467|2021-01-18
>hCoV-19/Mexico/NLE-InDRE_238/2021|EPI_ISL_961468|2021-01-18
>hCoV-19/Mexico/NLE-InDRE_240/2021|EPI_ISL_961469|2021-01-18
>hCoV-19/Romania/B-1689/2021|EPI_ISL_979544|2021-01-21
>hCoV-19/Italy/ABR-IZSGC-96490/2021|EPI_ISL_1117673|2021-02-18
>hCoV-19/Italy/ABR-IZSGC-97203/2021|EPI_ISL_1117674|2021-02-18
>hCoV-19/Italy/ABR-IZSGC-97816/2021|EPI_ISL_1117675|2021-02-18
>hCoV-19/Italy/ABR-IZSGC-98284/2021|EPI_ISL_1117676|2021-02-18
>hCoV-19/Italy/ABR-IZSGC-97647/2021|EPI_ISL_1117677|2021-02-18
>hCoV-19/Italy/ABR-IZSGC-98250/2021|EPI_ISL_1117678|2021-02-18
>hCoV-19/Italy/ABR-IZSGC-98344/2021|EPI_ISL_1117679|2021-02-18
>hCoV-19/Italy/ABR-IZSGC-96478/2021|EPI_ISL_1117680|2021-02-18
>hCoV-19/Italy/ABR-IZSGC-97281/2021|EPI_ISL_1117681|2021-02-18
>hCoV-19/Italy/ABR-IZSGC-98261/2021|EPI_ISL_1117682|2021-02-18
>hCoV-19/Italy/ABR-IZSGC-97665/2021|EPI_ISL_1117683|2021-02-18
>hCoV-19/Italy/ABR-IZSGC-97650/2021|EPI_ISL_1117684|2021-02-18
>hCoV-19/Italy/ABR-IZSGC-97343/2021|EPI_ISL_1117685|2021-02-18
>hCoV-19/Italy/ABR-IZSGC-97745/2021|EPI_ISL_1117686|2021-02-18
>hCoV-19/Italy/ABR-IZSGC-97866/2021|EPI_ISL_1117687|2021-02-18
>hCoV-19/Italy/ABR-IZSGC-98150/2021|EPI_ISL_1117688|2021-02-18
>hCoV-19/Italy/ABR-IZSGC-96889/2021|EPI_ISL_1117689|2021-02-18
>hCoV-19/Indonesia/JK-NIHRD-MI2101540/2021|EPI_ISL_1118931|2021-02-04
>hCoV-19/Indonesia/JK-NIHRD-MI2101673/2021|EPI_ISL_1118933|2021-02-07
>hCoV-19/Italy/CAM-COTUGNO-IZSM-12844/2021|EPI_ISL_1118934|2021-02-18
>hCoV-19/Belgium/Briant-12103091201/2021|EPI_ISL_1173766|2021-02-19
>hCoV-19/Belgium/Briant-12103133301/2021|EPI_ISL_1173768|2021-02-20
>hCoV-19/Czech_Republic/CoV158021/2021|EPI_ISL_1233830|2021-03-01
>hCoV-19/Czech_Republic/CoV158026/2021|EPI_ISL_1233831|2021-03-01
>hCoV-19/Czech_Republic/CoV158027/2021|EPI_ISL_1233832|2021-03-01
>hCoV-19/Czech_Republic/CoV158034/2021|EPI_ISL_1233833|2021-03-01
>hCoV-19/Czech_Republic/CoV158047/2021|EPI_ISL_1233834|2021-03-01
>hCoV-19/Czech_Republic/CoV158064/2021|EPI_ISL_1233835|2021-03-01
>hCoV-19/Czech_Republic/CoV158076/2021|EPI_ISL_1233837|2021-03-01
>hCoV-19/Czech_Republic/CoV158079/2021|EPI_ISL_1233838|2021-03-01
>hCoV-19/Czech_Republic/CoV158080/2021|EPI_ISL_1233839|2021-03-01
>hCoV-19/Czech_Republic/CoV158100/2021|EPI_ISL_1233842|2021-03-01
>hCoV-19/Bulgaria/21BG-EU_493_Pl6/2021|EPI_ISL_1302068|2021-02-17
>hCoV-19/Bulgaria/21BG-EU_494_Pl6/2021|EPI_ISL_1302069|2021-02-17
>hCoV-19/Bulgaria/21BG-EU_495_Pl6/2021|EPI_ISL_1302070|2021-02-17
>hCoV-19/Bulgaria/21BG-EU_496_Pl6/2021|EPI_ISL_1302071|2021-02-17
>hCoV-19/Bulgaria/21BG-EU_497_Pl6/2021|EPI_ISL_1302072|2021-02-17
>hCoV-19/Bulgaria/21BG-EU_507_Pl6/2021|EPI_ISL_1302073|2021-02-19
>hCoV-19/Bulgaria/21BG-EU_508_Pl6/2021|EPI_ISL_1302074|2021-02-18
>hCoV-19/Bulgaria/21BG-EU_512_Pl6/2021|EPI_ISL_1302075|2021-02-19
>hCoV-19/Bulgaria/21BG-EU_518_Pl6/2021|EPI_ISL_1302076|2021-02-18
>hCoV-19/Bulgaria/21BG-EU_519_Pl6/2021|EPI_ISL_1302077|2021-02-19
>hCoV-19/Bulgaria/21BG-EU_520_Pl6/2021|EPI_ISL_1302078|2021-02-19
>hCoV-19/Bulgaria/21BG-EU_526_Pl6/2021|EPI_ISL_1302079|2021-02-20
>hCoV-19/Bulgaria/21BG-EU_538_Pl6/2021|EPI_ISL_1302080|2021-02-22
>hCoV-19/Bulgaria/21BG-EU_540_Pl6/2021|EPI_ISL_1302081|2021-02-22
>hCoV-19/Bulgaria/21BG-EU_541_Pl6/2021|EPI_ISL_1302082|2021-02-22
>hCoV-19/Bulgaria/21BG-EU_542_Pl6/2021|EPI_ISL_1302083|2021-02-22
>hCoV-19/Bulgaria/21BG-EU_543_Pl6/2021|EPI_ISL_1302084|2021-02-21
>hCoV-19/Bulgaria/21BG-EU_554_Pl6/2021|EPI_ISL_1302085|2021-02-22
>hCoV-19/Bulgaria/21BG-EU_556_Pl6/2021|EPI_ISL_1302086|2021-02-23
>hCoV-19/Bulgaria/21BG-EU_557_Pl6/2021|EPI_ISL_1302087|2021-02-23
>hCoV-19/Bulgaria/21BG-EU_560_Pl6/2021|EPI_ISL_1302088|2021-02-24
>hCoV-19/Bulgaria/21BG-EU_564_Pl6/2021|EPI_ISL_1302089|2021-02-23
>hCoV-19/Italy/SAR-0063/2021|EPI_ISL_1311860|2021-03-18
>hCoV-19/Italy/SAR-0064/2021|EPI_ISL_1311861|2021-03-18
>hCoV-19/Italy/SAR-0067/2021|EPI_ISL_1311862|2021-03-17
>hCoV-19/Belgium/SJ4241015/2021|EPI_ISL_1335873|2021-03-05
>hCoV-19/Belgium/SJ4243652/2021|EPI_ISL_1335875|2021-03-08
>hCoV-19/Italy/MOL-20210319/2021|EPI_ISL_1406780|2021-03-19
>hCoV-19/Italy/MOL-20211910002/2021|EPI_ISL_1406781|2021-03-19
>hCoV-19/France/OCC-NI-2/2021|EPI_ISL_1461640|2021-03-08
>hCoV-19/France/OCC-NI-10/2021|EPI_ISL_1461646|2021-03-08
>hCoV-19/France/OCC-NI-12/2021|EPI_ISL_1461648|2021-03-11
>hCoV-19/France/IDF-APHP-HEGP-14-05-2131830527/2021|EPI_ISL_1501220|2021-03-17
>hCoV-19/France/IDF-APHP-HEGP-14-03-2131831205/2021|EPI_ISL_1501221|2021-03-18
>hCoV-19/France/IDF-APHP-HEGP-14-08-2131832956/2021|EPI_ISL_1501223|2021-03-18
>hCoV-19/France/IDF-APHP-HEGP-14-09-2131833047/2021|EPI_ISL_1501224|2021-03-18
>hCoV-19/France/IDF-APHP-HEGP-14-16-2131833169/2021|EPI_ISL_1501225|2021-03-18
>hCoV-19/France/IDF-APHP-HEGP-14-19-2131833651/2021|EPI_ISL_1501227|2021-03-19
>hCoV-19/France/IDF-APHP-HEGP-14-17-2131834274/2021|EPI_ISL_1501228|2021-03-19
>hCoV-19/France/IDF-APHP-HEGP-14-23-2131835830/2021|EPI_ISL_1501230|2021-03-20
>hCoV-19/France/IDF-APHP-HEGP-14-21-2131835999/2021|EPI_ISL_1501231|2021-03-20
>hCoV-19/France/IDF-APHP-HEGP-14-26-2131836048/2021|EPI_ISL_1501232|2021-03-20
>hCoV-19/France/IDF-APHP-HEGP-14-25-2131836337/2021|EPI_ISL_1501234|2021-03-20
>hCoV-19/France/IDF-APHP-HEGP-14-34-2131836545/2021|EPI_ISL_1501235|2021-03-21
>hCoV-19/France/IDF-APHP-HEGP-14-29-2131836892/2021|EPI_ISL_1501236|2021-03-21
>hCoV-19/France/IDF-APHP-HEGP-14-30-2131837068/2021|EPI_ISL_1501237|2021-03-21
>hCoV-19/France/IDF-APHP-HEGP-14-28-2131837246/2021|EPI_ISL_1501238|2021-03-21
>hCoV-19/France/IDF-APHP-HEGP-14-41-2131837445/2021|EPI_ISL_1501239|2021-03-22
>hCoV-19/France/IDF-APHP-HEGP-14-32-2131837508/2021|EPI_ISL_1501240|2021-03-22
>hCoV-19/France/IDF-APHP-HEGP-14-36-2131837573/2021|EPI_ISL_1501241|2021-03-22
>hCoV-19/France/IDF-APHP-HEGP-14-38-2131837884/2021|EPI_ISL_1501242|2021-03-22
>hCoV-19/France/IDF-APHP-HEGP-14-39-2131839239/2021|EPI_ISL_1501243|2021-03-22
>hCoV-19/France/IDF-APHP-HEGP-14-40-2131839466/2021|EPI_ISL_1501244|2021-03-22
>hCoV-19/France/IDF-APHP-HEGP-14-44-2131839597/2021|EPI_ISL_1501245|2021-03-23
>hCoV-19/France/IDF-APHP-HEGP-14-46-2131839997/2021|EPI_ISL_1501246|2021-03-23
>hCoV-19/France/IDF-APHP-HEGP-14-51-2131840449/2021|EPI_ISL_1501247|2021-03-23
>hCoV-19/France/IDF-APHP-HEGP-14-47-2131840756/2021|EPI_ISL_1501248|2021-03-23
>hCoV-19/France/IDF-APHP-HEGP-14-49-2131841456/2021|EPI_ISL_1501249|2021-03-23
>hCoV-19/France/IDF-APHP-HEGP-14-10-2137024719/2021|EPI_ISL_1501250|2021-03-18
>hCoV-19/France/IDF-APHP-HEGP-14-20-2137024930/2021|EPI_ISL_1501254|2021-03-19
>hCoV-19/France/IDF-APHP-HEGP-14-52-2137026081/2021|EPI_ISL_1501256|2021-03-23
>hCoV-19/France/IDF-APHP-HEGP-14-31-2139001511/2021|EPI_ISL_1501257|2021-03-22
>hCoV-19/France/IDF-APHP-HEGP-14-55-2139001567/2021|EPI_ISL_1501260|2021-03-13
>hCoV-19/France/IDF-APHP-HEGP-14-57-2139001569/2021|EPI_ISL_1501261|2021-03-16
>hCoV-19/France/IDF-APHP-HEGP-14-58-2139001570/2021|EPI_ISL_1501262|2021-03-16
>hCoV-19/France/IDF-APHP-HEGP-14-61-2139001573/2021|EPI_ISL_1501263|2021-03-17
>hCoV-19/Italy/ABR-IZSGC-181508/2021|EPI_ISL_1502550|2021-03-24
>hCoV-19/Italy/ABR-IZSGC-181509/2021|EPI_ISL_1502551|2021-03-24
>hCoV-19/Italy/ABR-IZSGC-181513/2021|EPI_ISL_1502552|2021-03-24
>hCoV-19/Italy/ABR-IZSGC-181516/2021|EPI_ISL_1502553|2021-03-24
>hCoV-19/Italy/ABR-IZSGC-181517/2021|EPI_ISL_1502554|2021-03-24
>hCoV-19/Italy/ABR-IZSGC-181521/2021|EPI_ISL_1502555|2021-03-24
>hCoV-19/Italy/ABR-IZSGC-181527/2021|EPI_ISL_1502556|2021-03-24
>hCoV-19/Italy/ABR-IZSGC-181530/2021|EPI_ISL_1502557|2021-03-24
>hCoV-19/Italy/ABR-IZSGC-181533/2021|EPI_ISL_1502558|2021-03-24
>hCoV-19/Italy/ABR-IZSGC-181534/2021|EPI_ISL_1502559|2021-03-24
>hCoV-19/Italy/ABR-IZSGC-181536/2021|EPI_ISL_1502560|2021-03-24
>hCoV-19/Italy/ABR-IZSGC-181537/2021|EPI_ISL_1502561|2021-03-24
>hCoV-19/Italy/ABR-IZSGC-181539/2021|EPI_ISL_1502562|2021-03-24
>hCoV-19/Italy/ABR-IZSGC-181541/2021|EPI_ISL_1502563|2021-03-24
>hCoV-19/Italy/ABR-IZSGC-181546/2021|EPI_ISL_1502564|2021-03-24
>hCoV-19/Italy/ABR-IZSGC-181554/2021|EPI_ISL_1502565|2021-03-24
>hCoV-19/Italy/ABR-IZSGC-181557/2021|EPI_ISL_1502566|2021-03-24
>hCoV-19/Togo/C6388/2021|EPI_ISL_1502567|2021-02-04
>hCoV-19/Belgium/Briant-12105630101/2021|EPI_ISL_1525253|2021-03-29
>hCoV-19/Belgium/Briant-12105693301/2021|EPI_ISL_1525254|2021-03-30
>hCoV-19/Belgium/Briant-12105716101/2021|EPI_ISL_1525255|2021-03-30
>hCoV-19/Belgium/Briant-12105718201/2021|EPI_ISL_1525256|2021-03-30
>hCoV-19/Belgium/Briant-12105861801/2021|EPI_ISL_1525258|2021-04-01
>hCoV-19/Brazil/SP-2249/2021|EPI_ISL_1533708|2021-02-19
>hCoV-19/France/IDF-IPP08037/2021|EPI_ISL_1582670|2021-03-30
>hCoV-19/France/IDF-IPP08038/2021|EPI_ISL_1582671|2021-03-30
>hCoV-19/France/IDF-IPP08039/2021|EPI_ISL_1582672|2021-03-30
>hCoV-19/France/IDF-IPP08040/2021|EPI_ISL_1582673|2021-03-30
>hCoV-19/France/IDF-IPP08041/2021|EPI_ISL_1582674|2021-03-30
>hCoV-19/France/IDF-IPP08043/2021|EPI_ISL_1582675|2021-03-30
>hCoV-19/France/IDF-IPP08044/2021|EPI_ISL_1582676|2021-03-30
>hCoV-19/France/IDF-IPP08045/2021|EPI_ISL_1582677|2021-03-30
>hCoV-19/France/IDF-IPP08059/2021|EPI_ISL_1582690|2021-03-29
>hCoV-19/France/IDF-IPP08060/2021|EPI_ISL_1582691|2021-03-29
>hCoV-19/France/IDF-IPP08061/2021|EPI_ISL_1582692|2021-03-29
>hCoV-19/France/IDF-IPP08062/2021|EPI_ISL_1582693|2021-03-30
>hCoV-19/France/IDF-IPP08065/2021|EPI_ISL_1582695|2021-03-29
>hCoV-19/France/CVL-IPP08067/2021|EPI_ISL_1582697|2021-03-29
>hCoV-19/France/CVL-IPP08069/2021|EPI_ISL_1582698|2021-03-29
>hCoV-19/France/CVL-IPP08070/2021|EPI_ISL_1582699|2021-03-30
>hCoV-19/France/CVL-IPP05561/2021|EPI_ISL_1588833|2021-02-17
>hCoV-19/Belgium/AZKLINA121-062220/2021|EPI_ISL_1599509|2021-03-19
>hCoV-19/Belgium/AZKLINA121-062865/2021|EPI_ISL_1599511|2021-03-19
>hCoV-19/Belgium/AZKLINA121-066396/2021|EPI_ISL_1599513|2021-03-23
>hCoV-19/Belgium/AZKLINA121-071419/2021|EPI_ISL_1599515|2021-03-28
>hCoV-19/Belgium/AZKLINA121-073453/2021|EPI_ISL_1599517|2021-03-30
>hCoV-19/Belgium/AZKLINA121-073636/2021|EPI_ISL_1599519|2021-03-30
>hCoV-19/Belgium/AZKLINA121-073820/2021|EPI_ISL_1599520|2021-03-30
>hCoV-19/Belgium/AZKLINA121-074109/2021|EPI_ISL_1599522|2021-03-30
>hCoV-19/Belgium/AZKLINA121-074857/2021|EPI_ISL_1599524|2021-03-31
>hCoV-19/Belgium/ZNA_21207856/2021|EPI_ISL_1599528|2021-03-20
>hCoV-19/Belgium/ZNA_21214604/2021|EPI_ISL_1599529|2021-03-23
>hCoV-19/Belgium/ZNA_21216917/2021|EPI_ISL_1599530|2021-03-23
>hCoV-19/Belgium/ZNA_21222373/2021|EPI_ISL_1599536|2021-03-21
>hCoV-19/Belgium/ZNA_21222377/2021|EPI_ISL_1599537|2021-03-20
>hCoV-19/Belgium/ZNA_21232498/2021|EPI_ISL_1599538|2021-03-29
>hCoV-19/Belgium/ZNA_21233154/2021|EPI_ISL_1599539|2021-03-29
>hCoV-19/Bulgaria/21BG-EU_001080_Pl11/2021|EPI_ISL_1608240|2021-03-09
>hCoV-19/Bulgaria/21BG-EU_001082_Pl11/2021|EPI_ISL_1608242|2021-03-10
>hCoV-19/Bulgaria/21BG-EU_001083_Pl11/2021|EPI_ISL_1608243|2021-03-10
>hCoV-19/Bulgaria/21BG-EU_001088_Pl11/2021|EPI_ISL_1608246|2021-03-10
>hCoV-19/Bulgaria/21BG-EU_001089_Pl11/2021|EPI_ISL_1608247|2021-03-10
>hCoV-19/Bulgaria/21BG-EU_001090_Pl11/2021|EPI_ISL_1608248|2021-03-10
>hCoV-19/Bulgaria/21BG-EU_001092_Pl11/2021|EPI_ISL_1608249|2021-03-10
>hCoV-19/Bulgaria/21BG-EU_001093_Pl11/2021|EPI_ISL_1608250|2021-03-10
>hCoV-19/Bulgaria/21BG-EU_001094_Pl11/2021|EPI_ISL_1608251|2021-03-10
>hCoV-19/Bulgaria/21BG-EU_001096_Pl11/2021|EPI_ISL_1608253|2021-03-10
>hCoV-19/Bulgaria/21BG-EU_001097_Pl11/2021|EPI_ISL_1608254|2021-03-10
>hCoV-19/Bulgaria/21BG-EU_001098_Pl11/2021|EPI_ISL_1608255|2021-03-10
>hCoV-19/Bulgaria/21BG-EU_001099_Pl11/2021|EPI_ISL_1608256|2021-03-10
>hCoV-19/Bulgaria/21BG-EU_001100_Pl11/2021|EPI_ISL_1608257|2021-03-10
>hCoV-19/Bulgaria/21BG-EU_001101_Pl11/2021|EPI_ISL_1608258|2021-03-10
>hCoV-19/Bulgaria/21BG-EU_001102_Pl11/2021|EPI_ISL_1608259|2021-03-10
>hCoV-19/USA/TX-BSWTemple-ILLR10054L001/2021|EPI_ISL_1623801|2021-03-05
>hCoV-19/USA/TX-BSWTemple-ILLR10056L001/2021|EPI_ISL_1623802|2021-03-06
>hCoV-19/USA/TX-BSWTemple-ILLR10063L001/2021|EPI_ISL_1623809|2021-03-07
>hCoV-19/USA/TX-BSWTemple-ILLR10065L001/2021|EPI_ISL_1623811|2021-03-09
>hCoV-19/USA/TX-BSWTemple-ILLR10068L001/2021|EPI_ISL_1623813|2021-03-08
>hCoV-19/USA/TX-BSWTemple-ILLR10069L001/2021|EPI_ISL_1623814|2021-03-08
>hCoV-19/USA/TX-BSWTemple-ILLR10072L001/2021|EPI_ISL_1623816|2021-03-24
>hCoV-19/USA/TX-BSWTemple-ILLR10073L001/2021|EPI_ISL_1623817|2021-03-23
>hCoV-19/USA/TX-BSWTemple-ILLR10074L001/2021|EPI_ISL_1623818|2021-03-24
>hCoV-19/USA/TX-BSWTemple-ILLR10075L001/2021|EPI_ISL_1623819|2021-03-24
>hCoV-19/USA/TX-BSWTemple-ILLR10077L001/2021|EPI_ISL_1623820|2021-03-24
>hCoV-19/USA/TX-BSWTemple-ILLR10078L001/2021|EPI_ISL_1623821|2021-03-24
>hCoV-19/USA/TX-BSWTemple-ILLR10079L001/2021|EPI_ISL_1623822|2021-03-24
>hCoV-19/USA/TX-BSWTemple-ILLR10080L001/2021|EPI_ISL_1623823|2021-03-23
>hCoV-19/USA/TX-BSWTemple-ILLR10081L001/2021|EPI_ISL_1623824|2021-03-24
>hCoV-19/USA/TX-BSWTemple-ILLR10082L001/2021|EPI_ISL_1623825|2021-03-24
>hCoV-19/USA/TX-BSWTemple-ILLR10084L001/2021|EPI_ISL_1623827|2021-03-24
>hCoV-19/USA/TX-BSWTemple-ILLR10087L001/2021|EPI_ISL_1623829|2021-03-24
>hCoV-19/Lithuania/LTU000_36016/2021|EPI_ISL_1654971|2021-02-20
>hCoV-19/Lithuania/LTU000_34791/2021|EPI_ISL_1654989|2021-02-19
>hCoV-19/Lithuania/LTU000_34856/2021|EPI_ISL_1654992|2021-02-19
>hCoV-19/Italy/APU-IZSPB-399PT/2020|EPI_ISL_745193|2020-12-21
>hCoV-19/Czech_Republic/NRL_234/2021|EPI_ISL_850679|2021-01-05
>hCoV-19/Czech_Republic/NRL_235/2021|EPI_ISL_850680|2021-01-04
>hCoV-19/Czech_Republic/NRL_236/2021|EPI_ISL_850681|2021-01-04
>hCoV-19/Czech_Republic/NRL_237/2021|EPI_ISL_850682|2021-01-04
>hCoV-19/Czech_Republic/NRL_239/2021|EPI_ISL_850684|2021-01-05
>hCoV-19/Czech_Republic/NRL_240/2021|EPI_ISL_850685|2021-01-05
>hCoV-19/Czech_Republic/NRL_241/2021|EPI_ISL_850686|2021-01-05
>hCoV-19/Spain/MC-ISCIII-210152/2021|EPI_ISL_913030|2021-01-12
>hCoV-19/Spain/MC-ISCIII-210153/2021|EPI_ISL_913031|2021-01-13
>hCoV-19/Spain/EX-ISCIII-210159/2021|EPI_ISL_913032|2021-01-11
>hCoV-19/Spain/EX-ISCIII-210032/2020|EPI_ISL_913033|2020-12-31
>hCoV-19/Spain/EX-ISCIII-210038/2021|EPI_ISL_913034|2021-01-01
>hCoV-19/Spain/EX-ISCIII-210047/2021|EPI_ISL_913035|2021-01-03
>hCoV-19/Spain/MC-ISCIII-210154/2021|EPI_ISL_913037|2021-01-13
>hCoV-19/Spain/CL-ISCIII-210108/2021|EPI_ISL_913038|2021-01-07
>hCoV-19/Spain/GA-ISCIII-210139/2021|EPI_ISL_913039|2021-01-09
>hCoV-19/North_Macedonia/1507/2021|EPI_ISL_939628|2021-01-09
>hCoV-19/North_Macedonia/4711/2021|EPI_ISL_939629|2021-01-22
>hCoV-19/North_Macedonia/5022/2021|EPI_ISL_939643|2021-01-23
>hCoV-19/Romania/Mures/2021|EPI_ISL_939647|2021-01-29
>hCoV-19/Brazil/GO-1054/2021|EPI_ISL_940612|2021-01-15
>hCoV-19/Italy/APU-POLBA12/2021|EPI_ISL_940631|2021-01-18
>hCoV-19/Italy/APU-POLBA13/2021|EPI_ISL_940632|2021-01-19
>hCoV-19/France/BRE-IPP01840/2021|EPI_ISL_953941|2021-01-12
>hCoV-19/France/IDF-IPP01892/2021|EPI_ISL_953959|2021-01-26
>hCoV-19/France/IDF-IPP01958/2021|EPI_ISL_953960|2021-01-24
>hCoV-19/France/IDF-IPP01981/2021|EPI_ISL_953961|2021-01-24
>hCoV-19/France/IDF-IPP01982/2021|EPI_ISL_953962|2021-01-24
>hCoV-19/France/IDF-IPP01868/2021|EPI_ISL_953963|2021-01-23
>hCoV-19/France/IDF-IPP01891/2021|EPI_ISL_953964|2021-01-23
>hCoV-19/France/IDF-IPP01983/2021|EPI_ISL_953965|2021-01-23
>hCoV-19/France/IDF-IPP01680/2021|EPI_ISL_953966|2021-01-22
>hCoV-19/France/CVL-IPP01699/2021|EPI_ISL_953967|2021-01-22
>hCoV-19/France/NOR-IPP01726/2021|EPI_ISL_953968|2021-01-22
>hCoV-19/France/IDF-IPP01754/2021|EPI_ISL_953969|2021-01-22
>hCoV-19/France/IDF-IPP01710/2021|EPI_ISL_953970|2021-01-21
>hCoV-19/France/PDL-IPP01746/2021|EPI_ISL_953971|2021-01-21
>hCoV-19/France/GES-IPP01771/2021|EPI_ISL_953972|2021-01-21
>hCoV-19/France/GES-IPP01773/2021|EPI_ISL_953973|2021-01-21
>hCoV-19/France/PDL-IPP01880/2021|EPI_ISL_953974|2021-01-21
>hCoV-19/France/PDL-IPP01881/2021|EPI_ISL_953975|2021-01-21
>hCoV-19/France/IDF-IPP01679/2021|EPI_ISL_953976|2021-01-20
>hCoV-19/France/IDF-IPP01703/2021|EPI_ISL_953977|2021-01-20
>hCoV-19/France/IDF-IPP01706/2021|EPI_ISL_953978|2021-01-20
>hCoV-19/France/PDL-IPP01743/2021|EPI_ISL_953979|2021-01-20
>hCoV-19/France/PDL-IPP01782/2021|EPI_ISL_953980|2021-01-20
>hCoV-19/France/PDL-IPP01784/2021|EPI_ISL_953981|2021-01-20
>hCoV-19/France/PDL-IPP01785/2021|EPI_ISL_953982|2021-01-20
>hCoV-19/France/PDL-IPP01786/2021|EPI_ISL_953983|2021-01-20
>hCoV-19/France/PDL-IPP01787/2021|EPI_ISL_953984|2021-01-20
>hCoV-19/France/BRE-IPP01843/2021|EPI_ISL_953985|2021-01-20
>hCoV-19/France/HDF-IPP01729/2021|EPI_ISL_953986|2021-01-19
>hCoV-19/France/BRE-IPP01842/2021|EPI_ISL_953987|2021-01-19
>hCoV-19/France/PDL-IPP01728/2021|EPI_ISL_953988|2021-01-18
>hCoV-19/France/PDL-IPP01742/2021|EPI_ISL_953989|2021-01-18
>hCoV-19/France/GES-IPP01770/2021|EPI_ISL_953990|2021-01-18
>hCoV-19/France/BRE-IPP01856/2021|EPI_ISL_953991|2021-01-17
>hCoV-19/France/BRE-IPP01844/2021|EPI_ISL_953992|2021-01-16
>hCoV-19/France/BRE-IPP01854/2021|EPI_ISL_953993|2021-01-16
>hCoV-19/France/IDF-IPP01651/2021|EPI_ISL_953994|2021-01-14
>hCoV-19/France/BRE-IPP01851/2021|EPI_ISL_953995|2021-01-13
>hCoV-19/France/BRE-IPP01852/2021|EPI_ISL_953996|2021-01-13
>hCoV-19/France/BRE-IPP01857/2021|EPI_ISL_953997|2021-01-07
>hCoV-19/Bosnia_and_Herzegovina/VFS-UNSA-LMGFI027/2021|EPI_ISL_1016843|2021-01-28
>hCoV-19/Italy/CAM-COTUGNO-IZSM-11367/2021|EPI_ISL_1096986|2021-02-18
>hCoV-19/Italy/CAM-COTUGNO-IZSM-11369/2021|EPI_ISL_1096991|2021-02-18
>hCoV-19/Italy/CAM-COTUGNO-IZSM-11953/2021|EPI_ISL_1096994|2021-02-18
>hCoV-19/Italy/CAM-COTUGNO-IZSM-11681/2021|EPI_ISL_1096998|2021-02-18
>hCoV-19/Austria/CeMM3847/2021|EPI_ISL_1180753|2021-02-08
>hCoV-19/Austria/CeMM3850/2021|EPI_ISL_1180756|2021-02-08
>hCoV-19/Austria/CeMM3851/2021|EPI_ISL_1180757|2021-02-08
>hCoV-19/Austria/CeMM3852/2021|EPI_ISL_1180758|2021-02-08
>hCoV-19/Austria/CeMM3857/2021|EPI_ISL_1180763|2021-02-09
>hCoV-19/Austria/CeMM3859/2021|EPI_ISL_1180765|2021-02-08
>hCoV-19/Austria/CeMM3860/2021|EPI_ISL_1180766|2021-02-08
>hCoV-19/Austria/CeMM3863/2021|EPI_ISL_1180769|2021-02-08
>hCoV-19/Austria/CeMM3865/2021|EPI_ISL_1180771|2021-02-08
>hCoV-19/Austria/CeMM3866/2021|EPI_ISL_1180772|2021-02-09
>hCoV-19/Austria/CeMM3867/2021|EPI_ISL_1180773|2021-02-09
>hCoV-19/Austria/CeMM3869/2021|EPI_ISL_1180774|2021-02-09
>hCoV-19/Austria/CeMM3874/2021|EPI_ISL_1180779|2021-02-08
>hCoV-19/Austria/CeMM3878/2021|EPI_ISL_1180783|2021-02-09
>hCoV-19/Austria/CeMM3880/2021|EPI_ISL_1180784|2021-02-09
>hCoV-19/Austria/CeMM3882/2021|EPI_ISL_1180786|2021-02-08
>hCoV-19/Austria/CeMM3883/2021|EPI_ISL_1180787|2021-02-08
>hCoV-19/Austria/CeMM3885/2021|EPI_ISL_1180789|2021-02-08
>hCoV-19/Austria/CeMM3886/2021|EPI_ISL_1180790|2021-02-08
>hCoV-19/Austria/CeMM3887/2021|EPI_ISL_1180791|2021-02-08
>hCoV-19/Austria/CeMM3892/2021|EPI_ISL_1180795|2021-02-09
>hCoV-19/Austria/CeMM3893/2021|EPI_ISL_1180796|2021-02-09
>hCoV-19/Austria/CeMM3894/2021|EPI_ISL_1180797|2021-02-08
>hCoV-19/Austria/CeMM4262/2021|EPI_ISL_1180933|2021-02-14
>hCoV-19/Belgium/SJ4183855/2021|EPI_ISL_1201482|2021-01-21
>hCoV-19/Ghana/WACCBIP-GS278/2021|EPI_ISL_1255184|2021-01-15
>hCoV-19/Ghana/WACCBIP-GS279/2021|EPI_ISL_1255185|2021-01-15
>hCoV-19/Ghana/WACCBIP-GS401/2021|EPI_ISL_1255264|2021-02-08
>hCoV-19/Ghana/WACCBIP-GS403/2021|EPI_ISL_1255265|2021-02-09
>hCoV-19/Ghana/WACCBIP-GS404/2021|EPI_ISL_1255266|2021-02-09
>hCoV-19/Ghana/WACCBIP-GS405/2021|EPI_ISL_1255267|2021-02-09
>hCoV-19/Ghana/WACCBIP-GS407/2021|EPI_ISL_1255269|2021-02-10
>hCoV-19/Ghana/WACCBIP-GS409/2021|EPI_ISL_1255271|2021-02-10
>hCoV-19/Ghana/WACCBIP-GS410/2021|EPI_ISL_1255272|2021-02-04
>hCoV-19/Ghana/WACCBIP-GS411/2021|EPI_ISL_1255273|2021-02-04
>hCoV-19/Ghana/WACCBIP-GS414/2021|EPI_ISL_1255275|2021-02-04
>hCoV-19/Ghana/WACCBIP-GS415/2021|EPI_ISL_1255276|2021-01-18
>hCoV-19/Ghana/WACCBIP-GS422/2021|EPI_ISL_1255277|2021-02-10
>hCoV-19/Poland/NIL-CoV-3446-21/2021|EPI_ISL_1257898|2021-03-01
>hCoV-19/Bulgaria/21BG-EU_479_Pl6/2021|EPI_ISL_1302000|2021-02-13
>hCoV-19/Bulgaria/21BG-EU_481_Pl6/2021|EPI_ISL_1302001|2021-02-13
>hCoV-19/Bulgaria/21BG-EU_482_Pl6/2021|EPI_ISL_1302002|2021-02-15
>hCoV-19/Bulgaria/21BG-EU_484_Pl6/2021|EPI_ISL_1302003|2021-02-15
>hCoV-19/Bulgaria/21BG-EU_485_Pl6/2021|EPI_ISL_1302004|2021-02-24
>hCoV-19/Bulgaria/21BG-EU_486_Pl6/2021|EPI_ISL_1302005|2021-02-17
>hCoV-19/Bulgaria/21BG-EU_488_Pl6/2021|EPI_ISL_1302006|2021-02-16
>hCoV-19/Bulgaria/21BG-EU_490_Pl6/2021|EPI_ISL_1302007|2021-02-17
>hCoV-19/Bulgaria/21BG-EU_498_Pl6/2021|EPI_ISL_1302008|2021-02-18
>hCoV-19/Bulgaria/21BG-EU_500_Pl6/2021|EPI_ISL_1302009|2021-02-18
>hCoV-19/Bulgaria/21BG-EU_501_Pl6/2021|EPI_ISL_1302010|2021-02-18
>hCoV-19/Bulgaria/21BG-EU_502_Pl6/2021|EPI_ISL_1302011|2021-02-18
>hCoV-19/Bulgaria/21BG-EU_503_Pl6/2021|EPI_ISL_1302012|2021-02-18
>hCoV-19/Bulgaria/21BG-EU_505_Pl6/2021|EPI_ISL_1302013|2021-02-24
>hCoV-19/Bulgaria/21BG-EU_506_Pl6/2021|EPI_ISL_1302014|2021-02-18
>hCoV-19/Bulgaria/21BG-EU_509_Pl6/2021|EPI_ISL_1302015|2021-02-19
>hCoV-19/Bulgaria/21BG-EU_510_Pl6/2021|EPI_ISL_1302016|2021-02-19
>hCoV-19/Bulgaria/21BG-EU_511_Pl6/2021|EPI_ISL_1302017|2021-02-19
>hCoV-19/Bulgaria/21BG-EU_513_Pl6/2021|EPI_ISL_1302018|2021-02-19
>hCoV-19/Bulgaria/21BG-EU_514_Pl6/2021|EPI_ISL_1302019|2021-02-17
>hCoV-19/Bulgaria/21BG-EU_515_Pl6/2021|EPI_ISL_1302020|2021-02-19
>hCoV-19/Bulgaria/21BG-EU_516_Pl6/2021|EPI_ISL_1302021|2021-02-18
>hCoV-19/Bulgaria/21BG-EU_517_Pl6/2021|EPI_ISL_1302022|2021-02-18
>hCoV-19/Bulgaria/21BG-EU_522_Pl6/2021|EPI_ISL_1302023|2021-02-19
>hCoV-19/Bulgaria/21BG-EU_523_Pl6/2021|EPI_ISL_1302024|2021-02-19
>hCoV-19/Bulgaria/21BG-EU_524_Pl6/2021|EPI_ISL_1302025|2021-02-19
>hCoV-19/Bulgaria/21BG-EU_525_Pl6/2021|EPI_ISL_1302026|2021-02-20
>hCoV-19/Bulgaria/21BG-EU_527_Pl6/2021|EPI_ISL_1302027|2021-02-19
>hCoV-19/Bulgaria/21BG-EU_528_Pl6/2021|EPI_ISL_1302028|2021-02-19
>hCoV-19/Bulgaria/21BG-EU_529_Pl6/2021|EPI_ISL_1302029|2021-02-23
>hCoV-19/Bulgaria/21BG-EU_530_Pl6/2021|EPI_ISL_1302030|2021-02-19
>hCoV-19/Bulgaria/21BG-EU_531_Pl6/2021|EPI_ISL_1302031|2021-02-19
>hCoV-19/Bulgaria/21BG-EU_532_Pl6/2021|EPI_ISL_1302032|2021-02-19
>hCoV-19/Bulgaria/21BG-EU_533_Pl6/2021|EPI_ISL_1302033|2021-02-21
>hCoV-19/Bulgaria/21BG-EU_534_Pl6/2021|EPI_ISL_1302034|2021-02-21
>hCoV-19/Bulgaria/21BG-EU_535_Pl6/2021|EPI_ISL_1302035|2021-02-24
>hCoV-19/Bulgaria/21BG-EU_536_Pl6/2021|EPI_ISL_1302036|2021-02-22
>hCoV-19/Bulgaria/21BG-EU_537_Pl6/2021|EPI_ISL_1302037|2021-02-22
>hCoV-19/Bulgaria/21BG-EU_539_Pl6/2021|EPI_ISL_1302038|2021-02-22
>hCoV-19/Bulgaria/21BG-EU_544_Pl6/2021|EPI_ISL_1302039|2021-02-22
>hCoV-19/Bulgaria/21BG-EU_545_Pl6/2021|EPI_ISL_1302040|2021-02-22
>hCoV-19/Bulgaria/21BG-EU_546_Pl6/2021|EPI_ISL_1302041|2021-02-22
>hCoV-19/Bulgaria/21BG-EU_547_Pl6/2021|EPI_ISL_1302042|2021-02-22
>hCoV-19/Bulgaria/21BG-EU_548_Pl6/2021|EPI_ISL_1302043|2021-02-22
>hCoV-19/Bulgaria/21BG-EU_549_Pl6/2021|EPI_ISL_1302044|2021-02-22
>hCoV-19/Bulgaria/21BG-EU_550_Pl6/2021|EPI_ISL_1302045|2021-02-22
>hCoV-19/Bulgaria/21BG-EU_551_Pl6/2021|EPI_ISL_1302046|2021-02-22
>hCoV-19/Bulgaria/21BG-EU_552_Pl6/2021|EPI_ISL_1302047|2021-02-23
>hCoV-19/Bulgaria/21BG-EU_553_Pl6/2021|EPI_ISL_1302048|2021-02-23
>hCoV-19/Bulgaria/21BG-EU_555_Pl6/2021|EPI_ISL_1302049|2021-02-23
>hCoV-19/Bulgaria/21BG-EU_558_Pl6/2021|EPI_ISL_1302050|2021-02-23
>hCoV-19/Bulgaria/21BG-EU_561_Pl6/2021|EPI_ISL_1302051|2021-02-23
>hCoV-19/Bulgaria/21BG-EU_562_Pl6/2021|EPI_ISL_1302052|2021-02-23
>hCoV-19/Bulgaria/21BG-EU_410_Pl5/2021|EPI_ISL_1302053|2021-01-27
>hCoV-19/Bulgaria/21BG-EU_413_Pl5/2021|EPI_ISL_1302054|2021-01-29
>hCoV-19/Bulgaria/21BG-EU_418_Pl5/2021|EPI_ISL_1302055|2021-02-01
>hCoV-19/Bulgaria/21BG-EU_423_Pl5/2021|EPI_ISL_1302056|2021-02-04
>hCoV-19/Bulgaria/21BG-EU_425_Pl5/2021|EPI_ISL_1302057|2021-02-08
>hCoV-19/Bulgaria/21BG-EU_428_Pl5/2021|EPI_ISL_1302058|2021-02-10
>hCoV-19/Bulgaria/21BG-EU_429_Pl5/2021|EPI_ISL_1302059|2021-02-11
>hCoV-19/Bulgaria/21BG-EU_474_Pl6/2021|EPI_ISL_1302060|2021-02-10
>hCoV-19/Bulgaria/21BG-EU_475_Pl6/2021|EPI_ISL_1302061|2021-02-10
>hCoV-19/Bulgaria/21BG-EU_476_Pl6/2021|EPI_ISL_1302062|2021-02-12
>hCoV-19/Bulgaria/21BG-EU_480_Pl6/2021|EPI_ISL_1302063|2021-02-13
>hCoV-19/Bulgaria/21BG-EU_487_Pl6/2021|EPI_ISL_1302064|2021-02-17
>hCoV-19/Bulgaria/21BG-EU_491_Pl6/2021|EPI_ISL_1302066|2021-02-17
>hCoV-19/Bulgaria/21BG-EU_492_Pl6/2021|EPI_ISL_1302067|2021-02-17
>hCoV-19/Romania/Iasi_SPH014/2021|EPI_ISL_1315327|2021-03-04
>hCoV-19/France/HDF-P72-21106C0077/2021|EPI_ISL_1396722|2021-03-13
>hCoV-19/France/HDF-P73-21106C0159/2021|EPI_ISL_1396723|2021-03-13
>hCoV-19/France/HDF-P74-21106C0190/2021|EPI_ISL_1396724|2021-03-13
>hCoV-19/France/HDF-P75-21106C0232/2021|EPI_ISL_1396725|2021-03-13
>hCoV-19/France/HDF-P79-21106M0186/2021|EPI_ISL_1396728|2021-03-13
>hCoV-19/France/HDF-P80-21106M0388/2021|EPI_ISL_1396729|2021-03-13
>hCoV-19/France/HDF-P82-21107C1062/2021|EPI_ISL_1396731|2021-03-14
>hCoV-19/France/HDF-P87-21107M0230/2021|EPI_ISL_1396734|2021-03-14
>hCoV-19/France/IDF-HMN-21032081082/2021|EPI_ISL_1396756|2021-03-08
>hCoV-19/France/IDF-HMN-21032080679/2021|EPI_ISL_1396759|2021-03-08
>hCoV-19/France/IDF-HMN-21032081018/2021|EPI_ISL_1396761|2021-03-08
>hCoV-19/France/IDF-HMN-21032081102/2021|EPI_ISL_1396762|2021-03-08
>hCoV-19/France/IDF-HMN-21032090006/2021|EPI_ISL_1396764|2021-03-09
>hCoV-19/France/IDF-HMN-21032090112/2021|EPI_ISL_1396765|2021-03-08
>hCoV-19/France/IDF-HMN-21032090365/2021|EPI_ISL_1396770|2021-03-09
>hCoV-19/France/IDF-HMN-21032090387/2021|EPI_ISL_1396771|2021-03-09
>hCoV-19/France/IDF-HMN-21032090447/2021|EPI_ISL_1396772|2021-03-09
>hCoV-19/France/IDF-HMN-21032090136/2021|EPI_ISL_1396773|2021-03-09
>hCoV-19/France/IDF-HMN-21032100056/2021|EPI_ISL_1396776|2021-03-10
>hCoV-19/France/IDF-HMN-21032110226/2021|EPI_ISL_1396799|2021-03-11
>hCoV-19/France/PDL-IPP06060/2021|EPI_ISL_1443873|2021-03-16
>hCoV-19/France/CVL-IPP06094/2021|EPI_ISL_1443875|2021-03-16
>hCoV-19/France/CVL-IPP06098/2021|EPI_ISL_1443876|2021-03-16
>hCoV-19/France/CVL-IPP06103/2021|EPI_ISL_1443877|2021-03-16
>hCoV-19/France/CVL-IPP06104/2021|EPI_ISL_1443878|2021-03-16
>hCoV-19/France/CVL-IPP06110/2021|EPI_ISL_1443879|2021-03-16
>hCoV-19/France/CVL-IPP06141/2021|EPI_ISL_1443881|2021-03-16
>hCoV-19/France/CVL-IPP06145/2021|EPI_ISL_1443882|2021-03-16
>hCoV-19/France/CVL-IPP06148/2021|EPI_ISL_1443883|2021-03-16
>hCoV-19/France/HDF-IPP06174/2021|EPI_ISL_1443886|2021-03-16
>hCoV-19/France/BFC-IPP06201/2021|EPI_ISL_1443889|2021-03-16
>hCoV-19/France/PDL-IPP06214/2021|EPI_ISL_1443890|2021-03-16
>hCoV-19/France/PDL-IPP06343/2021|EPI_ISL_1443896|2021-03-16
>hCoV-19/France/PDL-IPP06355/2021|EPI_ISL_1443897|2021-03-15
>hCoV-19/France/PDL-IPP06357/2021|EPI_ISL_1443898|2021-03-15
>hCoV-19/France/PDL-IPP06358/2021|EPI_ISL_1443899|2021-03-15
>hCoV-19/Romania/SC17275/2021|EPI_ISL_1508711|2021-03-12
>hCoV-19/France/BRE-IPP07082/2021|EPI_ISL_1525265|2021-03-15
>hCoV-19/France/BRE-IPP07090/2021|EPI_ISL_1525266|2021-03-15
>hCoV-19/France/IDF-IPP08047/2021|EPI_ISL_1582679|2021-03-30
>hCoV-19/France/IDF-IPP08049/2021|EPI_ISL_1582681|2021-03-30
>hCoV-19/France/IDF-IPP08051/2021|EPI_ISL_1582682|2021-03-30
>hCoV-19/France/IDF-IPP08052/2021|EPI_ISL_1582683|2021-03-29
>hCoV-19/France/IDF-IPP08053/2021|EPI_ISL_1582684|2021-03-29
>hCoV-19/France/IDF-IPP08054/2021|EPI_ISL_1582685|2021-03-29
>hCoV-19/France/IDF-IPP08055/2021|EPI_ISL_1582686|2021-03-30
>hCoV-19/France/IDF-IPP08056/2021|EPI_ISL_1582687|2021-03-30
>hCoV-19/France/IDF-IPP08057/2021|EPI_ISL_1582688|2021-03-30
>hCoV-19/France/IDF-IPP08058/2021|EPI_ISL_1582689|2021-03-30
>hCoV-19/Bulgaria/21BG-EU_001061_Pl11/2021|EPI_ISL_1608224|2021-03-10
>hCoV-19/Bulgaria/21BG-EU_001062_Pl11/2021|EPI_ISL_1608225|2021-03-16
>hCoV-19/Bulgaria/21BG-EU_001063_Pl11/2021|EPI_ISL_1608226|2021-03-16
>hCoV-19/Bulgaria/21BG-EU_001064_Pl11/2021|EPI_ISL_1608227|2021-03-09
>hCoV-19/Bulgaria/21BG-EU_001065_Pl11/2021|EPI_ISL_1608228|2021-03-10
>hCoV-19/Bulgaria/21BG-EU_001068_Pl11/2021|EPI_ISL_1608231|2021-03-10
>hCoV-19/Bulgaria/21BG-EU_001069_Pl11/2021|EPI_ISL_1608232|2021-03-09
>hCoV-19/Bulgaria/21BG-EU_001070_Pl11/2021|EPI_ISL_1608233|2021-03-09
>hCoV-19/Bulgaria/21BG-EU_001072_Pl11/2021|EPI_ISL_1608234|2021-03-09
>hCoV-19/Bulgaria/21BG-EU_001075_Pl11/2021|EPI_ISL_1608235|2021-03-08
>hCoV-19/Bulgaria/21BG-EU_001076_Pl11/2021|EPI_ISL_1608236|2021-03-08
>hCoV-19/Bulgaria/21BG-EU_001077_Pl11/2021|EPI_ISL_1608237|2021-03-08
>hCoV-19/Bulgaria/21BG-EU_001079_Pl11/2021|EPI_ISL_1608239|2021-03-08
>hCoV-19/Bulgaria/21BG-EU_001104_Pl11/2021|EPI_ISL_1608261|2021-03-10
>hCoV-19/Bulgaria/21BG-EU_001105_Pl11/2021|EPI_ISL_1608262|2021-03-10
>hCoV-19/Bulgaria/21BG-EU_001106_Pl11/2021|EPI_ISL_1608263|2021-03-11
>hCoV-19/Bulgaria/21BG-EU_001107_Pl11/2021|EPI_ISL_1608264|2021-03-11
>hCoV-19/Bulgaria/21BG-EU_001108_Pl11/2021|EPI_ISL_1608265|2021-03-11
>hCoV-19/Bulgaria/21BG-EU_001109_Pl11/2021|EPI_ISL_1608266|2021-03-10
>hCoV-19/Bulgaria/21BG-EU_001110_Pl11/2021|EPI_ISL_1608267|2021-03-11
>hCoV-19/Bulgaria/21BG-EU_001112_Pl11/2021|EPI_ISL_1608268|2021-03-10
>hCoV-19/Bulgaria/21BG-EU_001113_Pl11/2021|EPI_ISL_1608269|2021-03-10
>hCoV-19/Bulgaria/21BG-EU_001114_Pl11/2021|EPI_ISL_1608270|2021-03-10
>hCoV-19/Bulgaria/21BG-EU_001116_Pl11/2021|EPI_ISL_1608271|2021-03-16
>hCoV-19/Bulgaria/21BG-EU_001117_Pl11/2021|EPI_ISL_1608272|2021-03-10
>hCoV-19/Bulgaria/21BG-EU_001118_Pl11/2021|EPI_ISL_1608273|2021-03-16
>hCoV-19/Bulgaria/21BG-EU_001120_Pl11/2021|EPI_ISL_1608275|2021-03-11
>hCoV-19/Bulgaria/21BG-EU_001122_Pl11/2021|EPI_ISL_1608277|2021-03-11
>hCoV-19/Bulgaria/21BG-EU_001123_Pl11/2021|EPI_ISL_1608278|2021-03-12
>hCoV-19/Bulgaria/21BG-EU_001124_Pl11/2021|EPI_ISL_1608279|2021-03-11
>hCoV-19/Bulgaria/21BG-EU_001125_Pl11/2021|EPI_ISL_1608280|2021-03-11
>hCoV-19/Belgium/WHT-UMONS-CV2067846101/2021|EPI_ISL_1623670|2021-03-19
>hCoV-19/Belgium/WHT-UMONS-CV2099339876/2021|EPI_ISL_1623671|2021-03-25
>hCoV-19/Belgium/WHT-UMONS-CV2133169638/2021|EPI_ISL_1623672|2021-03-25
>hCoV-19/Belgium/WHT-UMONS-CV2094788556/2021|EPI_ISL_1623676|2021-04-02
>hCoV-19/Belgium/WHT-UMONS-CV2134518241/2021|EPI_ISL_1623677|2021-04-07
>hCoV-19/Belgium/WHT-UMONS-CV2089220857/2021|EPI_ISL_1623678|2021-03-24
>hCoV-19/Belgium/WHT-UMONS-CV2018682558/2021|EPI_ISL_1623679|2021-03-24
>hCoV-19/Belgium/WHT-UMONS-CV2132960985/2021|EPI_ISL_1623681|2021-03-25
>hCoV-19/Belgium/WHT-UMONS-CV2105492407/2021|EPI_ISL_1623687|2021-01-02
>hCoV-19/Belgium/WHT-UMONS-CV2065457069/2021|EPI_ISL_1623688|2021-03-19
>hCoV-19/Belgium/WHT-UMONS-CV2089725863/2021|EPI_ISL_1623689|2021-03-17
>hCoV-19/Belgium/WHT-UMONS-CV2088423033/2021|EPI_ISL_1623691|2021-03-22
>hCoV-19/Belgium/WHT-UMONS-CV2085692380/2021|EPI_ISL_1623692|2021-03-24
>hCoV-19/Belgium/WHT-UMONS-CV2086448273/2021|EPI_ISL_1623693|2021-03-23
>hCoV-19/USA/TX-BSWTemple-ILLR10091L001/2021|EPI_ISL_1623831|2021-03-24
>hCoV-19/Italy/ABR-TE351971/2020|EPI_ISL_738045|2020-12-18
>hCoV-19/Italy/ABR-TE353967/2020|EPI_ISL_738046|2020-12-18
>hCoV-19/Italy/ABR-TE353968/2020|EPI_ISL_738047|2020-12-18
>hCoV-19/Italy/ABR-TE353969/2020|EPI_ISL_738048|2020-12-18
>hCoV-19/Brazil/SP-1046/2021|EPI_ISL_906073|2021-01-19
>hCoV-19/Brazil/SP-1044/2021|EPI_ISL_906074|2021-01-19
>hCoV-19/Brazil/SP-1052/2021|EPI_ISL_906078|2021-01-20
>hCoV-19/Brazil/SP-1050/2021|EPI_ISL_906079|2021-01-22
>hCoV-19/Spain/CE-ISCIII-210081/2021|EPI_ISL_913020|2021-01-06
>hCoV-19/Spain/EX-ISCIII-210031/2020|EPI_ISL_913021|2020-12-31
>hCoV-19/Spain/EX-ISCIII-210033/2020|EPI_ISL_913022|2020-12-31
>hCoV-19/Spain/EX-ISCIII-210034/2020|EPI_ISL_913023|2020-12-31
>hCoV-19/Spain/GA-ISCIII-210066/2020|EPI_ISL_913024|2020-12-31
>hCoV-19/Spain/MC-ISCIII-210142/2021|EPI_ISL_913025|2021-01-17
>hCoV-19/Spain/MC-ISCIII-210143/2021|EPI_ISL_913026|2021-01-15
>hCoV-19/Spain/MC-ISCIII-210144/2021|EPI_ISL_913027|2021-01-15
>hCoV-19/Spain/MC-ISCIII-210147/2021|EPI_ISL_913028|2021-01-14
>hCoV-19/Spain/MC-ISCIII-210148/2021|EPI_ISL_913029|2021-01-17
>hCoV-19/Spain/MC-ISCIII-210145/2021|EPI_ISL_913036|2021-01-12
>hCoV-19/Switzerland/NE-PMI-2102-4102/2021|EPI_ISL_934990|2021-01-14
>hCoV-19/Switzerland/NE-PMI-2102-5218/2021|EPI_ISL_934991|2021-01-15
>hCoV-19/Brazil/SP-1045/2021|EPI_ISL_940609|2021-01-19
>hCoV-19/Brazil/SP-1049/2021|EPI_ISL_940610|2021-01-22
>hCoV-19/Brazil/SP-1051/2021|EPI_ISL_940611|2021-01-22
>hCoV-19/Spain/MC-ISCIII-210566/2021|EPI_ISL_965911|2021-01-21
>hCoV-19/Spain/MC-ISCIII-210385/2021|EPI_ISL_965912|2021-01-15
>hCoV-19/Spain/MC-ISCIII-210577/2021|EPI_ISL_965913|2021-01-21
>hCoV-19/Spain/CM-ISCIII-210416/2021|EPI_ISL_965914|2021-01-19
>hCoV-19/Spain/CM-ISCIII-210417/2021|EPI_ISL_965915|2021-01-20
>hCoV-19/Spain/MC-ISCIII-210387/2021|EPI_ISL_965916|2021-01-22
>hCoV-19/Spain/MC-ISCIII-210563/2021|EPI_ISL_965917|2021-01-25
>hCoV-19/Spain/MC-ISCIII-210580/2021|EPI_ISL_965918|2021-01-25
>hCoV-19/Spain/MC-ISCIII-210581/2021|EPI_ISL_965919|2021-01-25
>hCoV-19/Spain/MC-ISCIII-210392/2021|EPI_ISL_965920|2021-01-18
>hCoV-19/Spain/MC-ISCIII-210386/2021|EPI_ISL_965922|2021-01-16
>hCoV-19/Spain/MC-ISCIII-210574/2021|EPI_ISL_965923|2021-01-26
>hCoV-19/Spain/MC-ISCIII-210393/2021|EPI_ISL_965924|2021-01-19
>hCoV-19/Spain/MC-ISCIII-210399/2021|EPI_ISL_965925|2021-01-16
>hCoV-19/Spain/CM-ISCIII-210414/2021|EPI_ISL_965926|2021-01-19
>hCoV-19/Spain/MC-ISCIII-210384/2021|EPI_ISL_965927|2021-01-16
>hCoV-19/Spain/MC-ISCIII-210578/2021|EPI_ISL_965928|2021-01-24
>hCoV-19/Spain/MC-ISCIII-210579/2021|EPI_ISL_965929|2021-01-21
>hCoV-19/Spain/ML-ISCIII-210597/2021|EPI_ISL_965930|2021-01-25
>hCoV-19/Spain/MC-ISCIII-210400/2021|EPI_ISL_965931|2021-01-16
>hCoV-19/Spain/MC-ISCIII-210569/2021|EPI_ISL_965932|2021-01-21
>hCoV-19/Spain/CM-ISCIII-210419/2021|EPI_ISL_965934|2021-01-14
>hCoV-19/Spain/MC-ISCIII-210575/2021|EPI_ISL_965935|2021-01-25
>hCoV-19/Spain/ML-ISCIII-210595/2021|EPI_ISL_965936|2021-01-20
>hCoV-19/Italy/CAM-COTUGNO-2992/2021|EPI_ISL_970647|2021-02-04
>hCoV-19/Bosnia_and_Herzegovina/VFS-UNSA-LMGFI024/2020|EPI_ISL_1016690|2020-12-25
>hCoV-19/Bosnia_and_Herzegovina/VFS-UNSA-LMGFI030/2021|EPI_ISL_1016968|2021-02-09
>hCoV-19/Bosnia_and_Herzegovina/VFS-UNSA-LMGFI031/2021|EPI_ISL_1016969|2021-02-09
>hCoV-19/Belgium/AZKLINA121-030385/2021|EPI_ISL_1020142|2021-02-08
>hCoV-19/Belgium/AZKLINA121-030389/2021|EPI_ISL_1020144|2021-02-08
>hCoV-19/Belgium/AZKLINA121-030852/2021|EPI_ISL_1020147|2021-02-09
>hCoV-19/Belgium/AZKLINA121-032340/2021|EPI_ISL_1020150|2021-02-10
>hCoV-19/Spain/AS-232157116/2021|EPI_ISL_1020151|2021-01-30
>hCoV-19/Belgium/AZKLINA121-032698/2021|EPI_ISL_1020153|2021-02-11
>hCoV-19/Spain/AS-232114552/2021|EPI_ISL_1020154|2021-01-31
>hCoV-19/Hong_Kong/HKPU-08259/2020|EPI_ISL_1020214|2020-12-22
>hCoV-19/Hong_Kong/HKPU-08535/2020|EPI_ISL_1020215|2020-12-26
>hCoV-19/Italy/SAR-01/2021|EPI_ISL_1034793|2021-02-12
>hCoV-19/Taiwan/NTU52/2021|EPI_ISL_1041958|2021-01-06
>hCoV-19/Italy/ABR-IZSGC-89102/2021|EPI_ISL_1117500|2021-02-15
>hCoV-19/Italy/ABR-IZSGC-90426/2021|EPI_ISL_1117501|2021-02-15
>hCoV-19/Italy/ABR-IZSGC-91853/2021|EPI_ISL_1117502|2021-02-16
>hCoV-19/Italy/ABR-IZSGC-91713/2021|EPI_ISL_1117503|2021-02-16
>hCoV-19/Italy/ABR-IZSGC-92686/2021|EPI_ISL_1117504|2021-02-16
>hCoV-19/Italy/ABR-IZSGC-100867/2021|EPI_ISL_1117505|2021-02-19
>hCoV-19/Italy/ABR-IZSGC-102445/2021|EPI_ISL_1117506|2021-02-20
>hCoV-19/Italy/ABR-IZSGC-87626/2021|EPI_ISL_1117507|2021-02-13
>hCoV-19/Italy/ABR-IZSGC-88410/2021|EPI_ISL_1117508|2021-02-13
>hCoV-19/France/IDF-IPP04105/2021|EPI_ISL_1118877|2021-02-15
>hCoV-19/Slovakia/CeMM3331/2020|EPI_ISL_1180684|2020-12-22
>hCoV-19/Slovakia/CeMM3332/2020|EPI_ISL_1180685|2020-12-22
>hCoV-19/Austria/CeMM3897/2021|EPI_ISL_1180800|2021-02-08
>hCoV-19/Austria/CeMM3899/2021|EPI_ISL_1180802|2021-02-08
>hCoV-19/Austria/CeMM3903/2021|EPI_ISL_1180806|2021-02-09
>hCoV-19/Austria/CeMM3904/2021|EPI_ISL_1180807|2021-02-09
>hCoV-19/Austria/CeMM3907/2021|EPI_ISL_1180810|2021-02-08
>hCoV-19/Austria/CeMM3908/2021|EPI_ISL_1180811|2021-02-08
>hCoV-19/Austria/CeMM3909/2021|EPI_ISL_1180812|2021-02-08
>hCoV-19/Austria/CeMM3910/2021|EPI_ISL_1180813|2021-02-08
>hCoV-19/Austria/CeMM3917/2021|EPI_ISL_1180818|2021-02-09
>hCoV-19/Austria/CeMM3918/2021|EPI_ISL_1180819|2021-02-08
>hCoV-19/Austria/CeMM3919/2021|EPI_ISL_1180820|2021-02-08
>hCoV-19/Austria/CeMM3920/2021|EPI_ISL_1180821|2021-02-08
>hCoV-19/Austria/CeMM3922/2021|EPI_ISL_1180823|2021-02-08
>hCoV-19/Austria/CeMM3927/2021|EPI_ISL_1180828|2021-02-09
>hCoV-19/Austria/CeMM4150/2021|EPI_ISL_1180832|2021-02-13
>hCoV-19/Austria/CeMM4154/2021|EPI_ISL_1180835|2021-02-13
>hCoV-19/Austria/CeMM4155/2021|EPI_ISL_1180836|2021-02-11
>hCoV-19/Austria/CeMM4161/2021|EPI_ISL_1180841|2021-02-12
>hCoV-19/Czech_Republic/CoV157998/2021|EPI_ISL_1233820|2021-03-01
>hCoV-19/Czech_Republic/CoV158000/2021|EPI_ISL_1233822|2021-03-01
>hCoV-19/Czech_Republic/CoV158001/2021|EPI_ISL_1233823|2021-03-01
>hCoV-19/Czech_Republic/CoV158002/2021|EPI_ISL_1233824|2021-03-01
>hCoV-19/Czech_Republic/CoV158003/2021|EPI_ISL_1233825|2021-03-01
>hCoV-19/Czech_Republic/CoV158006/2021|EPI_ISL_1233826|2021-03-01
>hCoV-19/Czech_Republic/CoV158009/2021|EPI_ISL_1233827|2021-03-01
>hCoV-19/Czech_Republic/CoV158017/2021|EPI_ISL_1233828|2021-03-01
>hCoV-19/Ghana/WACCBIP-GS194/2021|EPI_ISL_1255123|2021-01-12
>hCoV-19/Ghana/WACCBIP-GS195/2021|EPI_ISL_1255124|2021-01-14
>hCoV-19/Ghana/WACCBIP-GS196/2021|EPI_ISL_1255125|2021-01-15
>hCoV-19/Ghana/WACCBIP-GS197/2021|EPI_ISL_1255126|2021-01-15
>hCoV-19/Ghana/WACCBIP-GS198/2021|EPI_ISL_1255127|2021-01-15
>hCoV-19/Ghana/WACCBIP-GS199/2021|EPI_ISL_1255128|2021-01-15
>hCoV-19/Ghana/WACCBIP-GS200/2021|EPI_ISL_1255129|2021-01-15
>hCoV-19/Ghana/WACCBIP-GS202/2021|EPI_ISL_1255131|2021-01-15
>hCoV-19/Ghana/WACCBIP-GS203/2021|EPI_ISL_1255132|2021-01-15
>hCoV-19/Ghana/WACCBIP-GS204/2021|EPI_ISL_1255133|2021-01-15
>hCoV-19/Ghana/WACCBIP-GS205/2021|EPI_ISL_1255134|2021-01-15
>hCoV-19/Ghana/WACCBIP-GS206/2021|EPI_ISL_1255135|2021-01-15
>hCoV-19/Ghana/WACCBIP-GS207/2021|EPI_ISL_1255136|2021-01-15
>hCoV-19/Ghana/WACCBIP-GS208/2021|EPI_ISL_1255137|2021-01-15
>hCoV-19/Ghana/WACCBIP-GS209/2021|EPI_ISL_1255138|2021-01-15
>hCoV-19/Ghana/WACCBIP-GS210/2021|EPI_ISL_1255139|2021-01-15
>hCoV-19/Ghana/WACCBIP-GS211/2021|EPI_ISL_1255140|2021-01-16
>hCoV-19/Belgium/Aalst-OLVZ-7935522/2021|EPI_ISL_1293353|2021-01-14
>hCoV-19/Italy/UMB-IZSGC-130930.1.38/2021|EPI_ISL_1299530|2021-03-02
>hCoV-19/Italy/UMB-IZSGC-130930.1.40/2021|EPI_ISL_1299533|2021-03-02
>hCoV-19/Italy/UMB-IZSGC-130930.1.41/2021|EPI_ISL_1299534|2021-03-02
>hCoV-19/Italy/UMB-IZSGC-130930.1.42/2021|EPI_ISL_1299535|2021-03-02
>hCoV-19/Italy/UMB-IZSGC-130930.1.44/2021|EPI_ISL_1299537|2021-03-02
>hCoV-19/Italy/UMB-IZSGC-130930.1.45/2021|EPI_ISL_1299538|2021-03-02
>hCoV-19/Italy/UMB-IZSGC-130930.1.49/2021|EPI_ISL_1299542|2021-03-02
>hCoV-19/Italy/UMB-IZSGC-130930.1.51/2021|EPI_ISL_1299545|2021-02-22
>hCoV-19/Italy/UMB-IZSGC-130930.1.55/2021|EPI_ISL_1299549|2021-02-26
>hCoV-19/Italy/UMB-IZSGC-130930.1.56/2021|EPI_ISL_1299550|2021-02-26
>hCoV-19/Italy/UMB-IZSGC-130930.1.57/2021|EPI_ISL_1299551|2021-02-23
>hCoV-19/Italy/UMB-IZSGC-130930.1.58/2021|EPI_ISL_1299552|2021-02-22
>hCoV-19/Italy/UMB-IZSGC-130930.1.7/2021|EPI_ISL_1299563|2021-02-25
>hCoV-19/Italy/UMB-IZSGC-130930.1.73/2021|EPI_ISL_1299567|2021-03-02
>hCoV-19/Italy/UMB-IZSGC-130930.1.74/2021|EPI_ISL_1299568|2021-03-02
>hCoV-19/Italy/UMB-IZSGC-130930.1.9/2021|EPI_ISL_1299570|2021-02-26
>hCoV-19/Mexico/ZAC-InDRE_F10107_S573/2021|EPI_ISL_1335757|2021-02-15
>hCoV-19/Italy/SIC-CQRC-21018864/2021|EPI_ISL_1366889|2021-03-25
>hCoV-19/Italy/ABR-IZSGC-137330/2021|EPI_ISL_1396651|2021-03-06
>hCoV-19/Italy/ABR-IZSGC-142124/2021|EPI_ISL_1396653|2021-03-08
>hCoV-19/France/HDF-P2-21101C0046/2021|EPI_ISL_1396667|2021-03-07
>hCoV-19/France/HDF-P4-21101C0195/2021|EPI_ISL_1396669|2021-03-07
>hCoV-19/France/HDF-P5-21101C4804/2021|EPI_ISL_1396670|2021-03-08
>hCoV-19/France/HDF-P6-21101C5602/2021|EPI_ISL_1396671|2021-03-08
>hCoV-19/France/HDF-P7-21101C6419/2021|EPI_ISL_1396672|2021-03-08
>hCoV-19/France/HDF-P9-21101C7898/2021|EPI_ISL_1396674|2021-03-08
>hCoV-19/France/HDF-P23-21102C0196/2021|EPI_ISL_1396686|2021-03-09
>hCoV-19/France/HDF-P24-21102C3673/2021|EPI_ISL_1396687|2021-03-09
>hCoV-19/France/HDF-P25-21102C6120/2021|EPI_ISL_1396688|2021-03-09
>hCoV-19/France/HDF-P35-21103C5015/2021|EPI_ISL_1396694|2021-03-10
>hCoV-19/France/HDF-P36-21103C5341/2021|EPI_ISL_1396695|2021-03-10
>hCoV-19/France/HDF-P37-21103C6113/2021|EPI_ISL_1396696|2021-03-10
>hCoV-19/France/HDF-P39-21103C6897/2021|EPI_ISL_1396698|2021-03-10
>hCoV-19/France/HDF-P40-21103C7115/2021|EPI_ISL_1396699|2021-03-10
>hCoV-19/France/HDF-P42-21103M1011/2021|EPI_ISL_1396701|2021-03-10
>hCoV-19/France/HDF-P50-21104C6723/2021|EPI_ISL_1396706|2021-03-11
>hCoV-19/France/HDF-P51-21104C6779/2021|EPI_ISL_1396707|2021-03-11
>hCoV-19/France/HDF-P64-21105C6278/2021|EPI_ISL_1396717|2021-03-12
>hCoV-19/France/HDF-P67-21105M0522/2021|EPI_ISL_1396719|2021-03-12
>hCoV-19/France/HDF-P77-21106C3116/2021|EPI_ISL_1396727|2021-03-13
>hCoV-19/Belgium/ZNA_21207189/2021|EPI_ISL_1404383|2021-03-20
>hCoV-19/Belgium/ZNA_75016804/2021|EPI_ISL_1404384|2021-02-12
>hCoV-19/Belgium/ZNA_75016828/2021|EPI_ISL_1404385|2021-02-12
>hCoV-19/Belgium/ZNA_75017023/2021|EPI_ISL_1404386|2021-02-13
>hCoV-19/Belgium/ZNA_75017144/2021|EPI_ISL_1404387|2021-02-12
>hCoV-19/Belgium/ZNA_21186165/2021|EPI_ISL_1404392|2021-03-13
>hCoV-19/Belgium/ZNA_21191807/2021|EPI_ISL_1404393|2021-03-15
>hCoV-19/Belgium/ZNA_21195223/2021|EPI_ISL_1404394|2021-03-16
>hCoV-19/France/ARA-210017148301/2021|EPI_ISL_1490238|2021-03-17
>hCoV-19/France/ARA-210017409801/2021|EPI_ISL_1490239|2021-03-18
>hCoV-19/France/ARA-210017410101/2021|EPI_ISL_1490240|2021-03-18
>hCoV-19/France/ARA-210017612801/2021|EPI_ISL_1490241|2021-03-19
>hCoV-19/France/ARA-210017660601/2021|EPI_ISL_1490242|2021-03-19
>hCoV-19/France/ARA-210017661101/2021|EPI_ISL_1490243|2021-03-19
>hCoV-19/France/ARA-210017750201/2021|EPI_ISL_1490244|2021-03-19
>hCoV-19/Italy/MOL-21031837222/2021|EPI_ISL_1495151|2021-03-18
>hCoV-19/Italy/APU-IZSPB-959PT/2021|EPI_ISL_1497610|2021-03-18
>hCoV-19/Italy/CAM-INTPas_C19/2021|EPI_ISL_1497611|2021-03-29
>hCoV-19/Italy/CAM-INTPas_C20/2021|EPI_ISL_1497612|2021-03-23
>hCoV-19/Romania/SC15515/2021|EPI_ISL_1508829|2021-02-17
>hCoV-19/Romania/SC17361/2021|EPI_ISL_1508835|2021-03-16
>hCoV-19/Romania/SC16462/2021|EPI_ISL_1508836|2021-02-23
>hCoV-19/Romania/SC16893/2021|EPI_ISL_1508840|2021-03-04
>hCoV-19/Romania/SC15667/2021|EPI_ISL_1508843|2021-03-13
>hCoV-19/Romania/SC16244/2021|EPI_ISL_1508845|2021-02-19
>hCoV-19/Romania/SC17020/2021|EPI_ISL_1508846|2021-03-07
>hCoV-19/Romania/SC17627/2021|EPI_ISL_1508847|2021-03-16
>hCoV-19/Romania/SC17180/2021|EPI_ISL_1508850|2021-03-11
>hCoV-19/France/NOR-IPP07176/2021|EPI_ISL_1517012|2021-02-09
>hCoV-19/France/NOR-IPP07178/2021|EPI_ISL_1517014|2021-02-14
>hCoV-19/France/BRE-IPP07209/2021|EPI_ISL_1517034|2021-03-22
>hCoV-19/France/BRE-IPP07218/2021|EPI_ISL_1517035|2021-03-23
>hCoV-19/France/BRE-IPP07307/2021|EPI_ISL_1517054|2021-03-16
>hCoV-19/France/BRE-IPP07309/2021|EPI_ISL_1517055|2021-03-16
>hCoV-19/France/BRE-IPP07311/2021|EPI_ISL_1517057|2021-03-16
>hCoV-19/France/BRE-IPP07312/2021|EPI_ISL_1517058|2021-03-16
>hCoV-19/France/BRE-IPP07313/2021|EPI_ISL_1517059|2021-03-16
>hCoV-19/France/BRE-IPP07315/2021|EPI_ISL_1517062|2021-03-16
>hCoV-19/France/BRE-IPP07317/2021|EPI_ISL_1517064|2021-03-16
>hCoV-19/France/BRE-IPP07318/2021|EPI_ISL_1517065|2021-03-16
>hCoV-19/France/BRE-IPP07319/2021|EPI_ISL_1517067|2021-03-16
>hCoV-19/France/BRE-IPP07320/2021|EPI_ISL_1517068|2021-03-16
>hCoV-19/Italy/ABR-IZSGC-187835/2021|EPI_ISL_1578000|2021-03-29
>hCoV-19/Italy/ABR-IZSGC-187852/2021|EPI_ISL_1578001|2021-03-29
>hCoV-19/Italy/ABR-IZSGC-188049/2021|EPI_ISL_1578003|2021-03-29
>hCoV-19/Italy/ABR-IZSGC-188675/2021|EPI_ISL_1578005|2021-03-30
>hCoV-19/Italy/ABR-IZSGC-188694/2021|EPI_ISL_1578006|2021-03-30
>hCoV-19/Italy/ABR-IZSGC-188701/2021|EPI_ISL_1578007|2021-03-30
>hCoV-19/Italy/ABR-IZSGC-188702/2021|EPI_ISL_1578008|2021-03-30
>hCoV-19/Italy/ABR-IZSGC-188703/2021|EPI_ISL_1578009|2021-03-30
>hCoV-19/Italy/ABR-IZSGC-188708/2021|EPI_ISL_1578010|2021-03-30
>hCoV-19/Italy/ABR-IZSGC-188718/2021|EPI_ISL_1578012|2021-03-30
>hCoV-19/Italy/ABR-IZSGC-188722/2021|EPI_ISL_1578013|2021-03-30
>hCoV-19/Italy/ABR-IZSGC-188743/2021|EPI_ISL_1578014|2021-03-30
>hCoV-19/Italy/ABR-IZSGC-188745/2021|EPI_ISL_1578015|2021-03-30
>hCoV-19/Italy/ABR-IZSGC-188749/2021|EPI_ISL_1578017|2021-03-30
>hCoV-19/Italy/ABR-IZSGC-188751/2021|EPI_ISL_1578018|2021-03-30
>hCoV-19/Italy/ABR-IZSGC-188752/2021|EPI_ISL_1578019|2021-03-30
>hCoV-19/Italy/ABR-IZSGC-192600.3.1/2021|EPI_ISL_1578030|2021-03-31
>hCoV-19/Italy/ABR-IZSGC-192606.3.1/2021|EPI_ISL_1578031|2021-03-31
>hCoV-19/Italy/ABR-IZSGC-192744/2021|EPI_ISL_1578032|2021-03-31
>hCoV-19/Italy/ABR-IZSGC-192746/2021|EPI_ISL_1578033|2021-03-31
>hCoV-19/Italy/ABR-IZSGC-192959/2021|EPI_ISL_1578035|2021-03-31
>hCoV-19/France/IDF-IPP08102/2021|EPI_ISL_1588900|2021-03-29
>hCoV-19/France/IDF-IPP08106/2021|EPI_ISL_1588901|2021-03-29
>hCoV-19/France/HDF-IPP08118/2021|EPI_ISL_1588902|2021-03-30
>hCoV-19/France/HDF-IPP08121/2021|EPI_ISL_1588903|2021-03-30
>hCoV-19/France/IDF-IPP08345/2021|EPI_ISL_1588999|2021-03-25
>hCoV-19/USA/TX-BSWTemple-ILLR10008L001/2021|EPI_ISL_1623768|2021-03-01
>hCoV-19/USA/TX-BSWTemple-ILLR10012L001/2021|EPI_ISL_1623770|2021-03-01
>hCoV-19/USA/TX-BSWTemple-ILLR10017L001/2021|EPI_ISL_1623774|2021-03-01
>hCoV-19/USA/TX-BSWTemple-ILLR10019L001/2021|EPI_ISL_1623776|2021-03-08
>hCoV-19/USA/TX-BSWTemple-ILLR10020L001/2021|EPI_ISL_1623777|2021-03-01
>hCoV-19/Bulgaria/21BG-EU_001071_Pl11/2021|EPI_ISL_1628501|2021-03-09
>hCoV-19/Bulgaria/21BG-EU_001091_Pl11/2021|EPI_ISL_1628502|2021-03-10
>hCoV-19/Bulgaria/21BG-EU_001111_Pl11/2021|EPI_ISL_1628503|2021-03-10
>hCoV-19/Bulgaria/21BG-EU_001243_Pl12/2021|EPI_ISL_1628504|2021-03-15
>hCoV-19/Bulgaria/21BG-EU_001289_Pl13/2021|EPI_ISL_1628505|2021-03-07
>hCoV-19/Bulgaria/21BG-EU_001291_Pl13/2021|EPI_ISL_1628506|2021-03-08
>hCoV-19/Bulgaria/21BG-EU_001298_Pl13/2021|EPI_ISL_1628507|2021-03-15
>hCoV-19/Bulgaria/21BG-EU_001300_Pl13/2021|EPI_ISL_1628508|2021-03-15
>hCoV-19/Bulgaria/21BG-EU_001325_Pl13/2021|EPI_ISL_1628509|2021-03-10
>hCoV-19/Bulgaria/21BG-EU_001408_Pl14/2021|EPI_ISL_1628510|2021-03-16
>hCoV-19/Bulgaria/21BG-EU_001433_Pl14/2021|EPI_ISL_1628511|2021-02-23
>hCoV-19/Bulgaria/21BG-EU_001450_Pl14/2021|EPI_ISL_1628512|2021-03-02
>hCoV-19/Bulgaria/21BG-EU_001451_Pl14/2021|EPI_ISL_1628513|2021-03-02
>hCoV-19/Bulgaria/21BG-EU_001452_Pl14/2021|EPI_ISL_1628514|2021-03-02
>hCoV-19/Bulgaria/21BG-EU_001453_Pl14/2021|EPI_ISL_1628515|2021-03-02
>hCoV-19/Bulgaria/21BG-EU_001465_Pl14/2021|EPI_ISL_1628516|2021-03-08
>hCoV-19/Bulgaria/21BG-EU_001469_Pl14/2021|EPI_ISL_1628517|2021-03-08
>hCoV-19/Bulgaria/21BG-EU_001476_Pl14/2021|EPI_ISL_1628518|2021-03-10
>hCoV-19/Reunion/PIMIT_00350/2021|EPI_ISL_1628812|2021-02-05
>hCoV-19/Reunion/PIMIT_00385/2021|EPI_ISL_1628816|2021-02-08
>hCoV-19/Pakistan/MU-NIH-K14/2020|EPI_ISL_757285|2020-12-25
>hCoV-19/HongKong/VM20194408/2020|EPI_ISL_759896|2020-12-21
>hCoV-19/Brazil/SP-900B/2020|EPI_ISL_763074|2020-12-21
>hCoV-19/Brazil/SP-901B/2020|EPI_ISL_763075|2020-12-22
>hCoV-19/France/PAC-CERBAHC-20211018-59/2021|EPI_ISL_861488|2021-01-18
>hCoV-19/France/PAC-CERBAHC-20211018-62/2021|EPI_ISL_861489|2021-01-18
>hCoV-19/France/PAC-CERBAHC-20211018-68/2021|EPI_ISL_861490|2021-01-18
>hCoV-19/France/PAC-CERBAHC-20211018-69/2021|EPI_ISL_861491|2021-01-18
>hCoV-19/France/PAC-CERBAHC-20211018-61/2021|EPI_ISL_861492|2021-01-18
>hCoV-19/France/PAC-CERBAHC-20211018-70/2021|EPI_ISL_861493|2021-01-18
>hCoV-19/France/PAC-CERBAHC-20211018-81/2021|EPI_ISL_861494|2021-01-18
>hCoV-19/France/PAC-CERBAHC-20211018-60/2021|EPI_ISL_861495|2021-01-18
>hCoV-19/France/ARA-CERBAHC-20211018-49/2021|EPI_ISL_861497|2021-01-18
>hCoV-19/France/ARA-CERBAHC-20211018-58/2021|EPI_ISL_861500|2021-01-18
>hCoV-19/France/ARA-CERBAHC-20211018-83/2021|EPI_ISL_861501|2021-01-18
>hCoV-19/France/ARA-CERBAHC-20211018-75/2021|EPI_ISL_861502|2021-01-18
>hCoV-19/France/PAC-CERBAHC-20211020-17/2021|EPI_ISL_861503|2021-01-07
>hCoV-19/France/PAC-CERBAHC-20211020-14/2021|EPI_ISL_861504|2021-01-08
>hCoV-19/France/PAC-CERBAHC-20211020-46/2021|EPI_ISL_861505|2021-01-07
>hCoV-19/France/PAC-CERBAHC-20211020-47/2021|EPI_ISL_861506|2021-01-07
>hCoV-19/France/HDF-CERBAHC-20211018-33/2021|EPI_ISL_861508|2021-01-06
>hCoV-19/Romania/IF-1450/2021|EPI_ISL_862835|2021-01-18
>hCoV-19/Romania/PH-1508/2021|EPI_ISL_862836|2021-01-19
>hCoV-19/France/CVL-IPP00682/2021|EPI_ISL_872198|2021-01-05
>hCoV-19/Czech_Republic/Tilia-12/2021|EPI_ISL_906053|2021-01-18
>hCoV-19/Belgium/MBLG35824/2021|EPI_ISL_909949|2021-01-09
>hCoV-19/Switzerland/NE-PMI-2102-0838/2021|EPI_ISL_934989|2021-01-11
>hCoV-19/Italy/APU-POLBA16/2021|EPI_ISL_940739|2021-01-25
>hCoV-19/Italy/APU-POLBA10/2021|EPI_ISL_949182|2021-01-18
>hCoV-19/Italy/APU-POLBA14/2021|EPI_ISL_949184|2021-01-27
>hCoV-19/Italy/APU-POLBA15/2021|EPI_ISL_949185|2021-01-27
>hCoV-19/Italy/APU-POLBA18/2021|EPI_ISL_949188|2021-01-20
>hCoV-19/Italy/APU-POLBA19/2021|EPI_ISL_949191|2021-01-27
>hCoV-19/Bosnia_and_Herzegovina/VFS-UNSA-LMGFI014/2020|EPI_ISL_955173|2020-12-25
>hCoV-19/France/IDF-IPP01536/2021|EPI_ISL_955177|2021-01-18
>hCoV-19/Spain/AS-232102418/2021|EPI_ISL_964949|2021-01-03
>hCoV-19/Spain/MC-ISCIII-210562/2021|EPI_ISL_965939|2021-01-25
>hCoV-19/Spain/CM-ISCIII-210418/2021|EPI_ISL_965940|2021-01-20
>hCoV-19/Spain/MC-ISCIII-210572/2021|EPI_ISL_965941|2021-01-26
>hCoV-19/Spain/MC-ISCIII-210565/2021|EPI_ISL_965945|2021-01-25
>hCoV-19/Spain/CM-ISCIII-210415/2021|EPI_ISL_965946|2021-01-19
>hCoV-19/Spain/MC-ISCIII-210571/2021|EPI_ISL_965947|2021-01-26
>hCoV-19/Spain/ML-ISCIII-210586/2021|EPI_ISL_965949|2021-01-24
>hCoV-19/Spain/MC-ISCIII-210570/2021|EPI_ISL_965951|2021-01-26
>hCoV-19/Spain/CM-ISCIII-210561/2021|EPI_ISL_965952|2021-01-11
>hCoV-19/Spain/MC-ISCIII-210383/2021|EPI_ISL_965953|2021-01-16
>hCoV-19/Spain/MC-ISCIII-210391/2021|EPI_ISL_965954|2021-01-18
>hCoV-19/Spain/MC-ISCIII-210568/2021|EPI_ISL_965955|2021-01-22
>hCoV-19/Spain/CM-ISCIII-210560/2021|EPI_ISL_965957|2021-01-28
>hCoV-19/Spain/MC-ISCIII-210573/2021|EPI_ISL_965958|2021-01-26
>hCoV-19/Spain/CM-ISCIII-210413/2021|EPI_ISL_965959|2021-01-14
>hCoV-19/Spain/MC-ISCIII-210389/2021|EPI_ISL_965960|2021-01-24
>hCoV-19/France/un-21012290515/2021|EPI_ISL_981468|2021-01-26
>hCoV-19/Bulgaria/21BG-EU_000160_Pl2/2021|EPI_ISL_1233600|2021-02-06
>hCoV-19/Bulgaria/21BG-EU_000161_Pl2/2021|EPI_ISL_1233601|2021-02-06
>hCoV-19/Bulgaria/21BG-EU_000162_Pl2/2021|EPI_ISL_1233602|2021-02-05
>hCoV-19/Bulgaria/21BG-EU_000163_Pl2/2021|EPI_ISL_1233603|2021-02-05
>hCoV-19/Bulgaria/21BG-EU_000164_Pl2/2021|EPI_ISL_1233604|2021-02-05
>hCoV-19/Bulgaria/21BG-EU_000169_Pl2/2021|EPI_ISL_1233609|2021-02-07
>hCoV-19/Bulgaria/21BG-EU_000171_Pl2/2021|EPI_ISL_1233611|2021-02-07
>hCoV-19/Bulgaria/21BG-EU_000173_Pl2/2021|EPI_ISL_1233613|2021-02-07
>hCoV-19/Bulgaria/21BG-EU_000175_Pl2/2021|EPI_ISL_1233615|2021-02-08
>hCoV-19/Bulgaria/21BG-EU_000176_Pl2/2021|EPI_ISL_1233616|2021-02-08
>hCoV-19/Bulgaria/21BG-EU_000178_Pl2/2021|EPI_ISL_1233618|2021-02-08
>hCoV-19/Bulgaria/21BG-EU_000179_Pl2/2021|EPI_ISL_1233619|2021-02-08
>hCoV-19/Bulgaria/21BG-EU_000181_Pl2/2021|EPI_ISL_1233620|2021-02-07
>hCoV-19/Bulgaria/21BG-EU_000182_Pl2/2021|EPI_ISL_1233621|2021-02-08
>hCoV-19/Bulgaria/21BG-EU_000183_Pl2/2021|EPI_ISL_1233622|2021-02-09
>hCoV-19/USA/TX-BSWTemple-RE84536NTX/2021|EPI_ISL_1292089|2021-03-15
>hCoV-19/Italy/UMB-IZSGC-130930.1.10/2021|EPI_ISL_1299501|2021-02-26
>hCoV-19/Italy/UMB-IZSGC-130930.1.13/2021|EPI_ISL_1299504|2021-02-28
>hCoV-19/Italy/UMB-IZSGC-130930.1.16/2021|EPI_ISL_1299507|2021-02-22
>hCoV-19/Italy/UMB-IZSGC-130930.1.17/2021|EPI_ISL_1299508|2021-02-22
>hCoV-19/Italy/UMB-IZSGC-130930.1.18/2021|EPI_ISL_1299509|2021-02-22
>hCoV-19/Italy/UMB-IZSGC-130930.1.23/2021|EPI_ISL_1299514|2021-02-23
>hCoV-19/Italy/UMB-IZSGC-130930.1.24/2021|EPI_ISL_1299515|2021-02-23
>hCoV-19/Italy/UMB-IZSGC-130930.1.25/2021|EPI_ISL_1299516|2021-02-23
>hCoV-19/Italy/UMB-IZSGC-130930.1.28/2021|EPI_ISL_1299519|2021-02-23
>hCoV-19/Italy/UMB-IZSGC-130930.1.29/2021|EPI_ISL_1299520|2021-02-24
>hCoV-19/Italy/UMB-IZSGC-130930.1.3/2021|EPI_ISL_1299521|2021-02-24
>hCoV-19/Italy/UMB-IZSGC-130930.1.30/2021|EPI_ISL_1299522|2021-02-25
>hCoV-19/Italy/UMB-IZSGC-130930.1.31/2021|EPI_ISL_1299523|2021-02-25
>hCoV-19/Italy/UMB-IZSGC-130930.1.32/2021|EPI_ISL_1299524|2021-02-25
>hCoV-19/Italy/UMB-IZSGC-130930.1.34/2021|EPI_ISL_1299526|2021-02-25
>hCoV-19/Italy/UMB-IZSGC-130930.1.35/2021|EPI_ISL_1299527|2021-02-25
>hCoV-19/Mexico/TAM-InDRE_F86L_S567/2021|EPI_ISL_1334380|2021-02-17
>hCoV-19/Mexico/TAM-InDRE_F108L_S569/2021|EPI_ISL_1334382|2021-02-24
>hCoV-19/Mexico/TAM-InDRE_F111L_S570/2021|EPI_ISL_1334383|2021-03-01
>hCoV-19/Mexico/TAM-InDRE_F112L_S571/2021|EPI_ISL_1334384|2021-03-01
>hCoV-19/Mexico/TAM-InDRE_F114L_S572/2021|EPI_ISL_1334385|2021-02-24
>hCoV-19/Mexico/GUA-InDRE_F10833_S574/2021|EPI_ISL_1334386|2021-02-22
>hCoV-19/Italy/ABR-IZSGC-149724/2021|EPI_ISL_1336900|2021-03-11
>hCoV-19/Italy/ABR-IZSGC-149464/2021|EPI_ISL_1336901|2021-03-11
>hCoV-19/Italy/ABR-IZSGC-150168/2021|EPI_ISL_1336902|2021-03-11
>hCoV-19/Italy/ABR-IZSGC-150255/2021|EPI_ISL_1336903|2021-03-11
>hCoV-19/Italy/ABR-IZSGC-152480/2021|EPI_ISL_1336904|2021-03-11
>hCoV-19/Italy/ABR-IZSGC-148611/2021|EPI_ISL_1336905|2021-03-11
>hCoV-19/Italy/ABR-IZSGC-147986/2021|EPI_ISL_1336906|2021-03-10
>hCoV-19/Italy/ABR-IZSGC-160357/2021|EPI_ISL_1336907|2021-03-16
>hCoV-19/Italy/ABR-IZSGC-160578/2021|EPI_ISL_1336908|2021-03-16
>hCoV-19/Italy/ABR-IZSGC-160348/2021|EPI_ISL_1336909|2021-03-16
>hCoV-19/Italy/ABR-IZSGC-155546/2021|EPI_ISL_1336920|2021-03-13
>hCoV-19/Italy/ABR-IZSGC-151359/2021|EPI_ISL_1336921|2021-03-12
>hCoV-19/Italy/ABR-IZSGC-152273/2021|EPI_ISL_1336922|2021-03-12
>hCoV-19/Italy/ABR-IZSGC-152039/2021|EPI_ISL_1336923|2021-03-12
>hCoV-19/Italy/ABR-IZSGC-152079/2021|EPI_ISL_1336924|2021-03-12
>hCoV-19/Italy/ABR-IZSGC-152407/2021|EPI_ISL_1336925|2021-03-12
>hCoV-19/Italy/ABR-IZSGC-152857/2021|EPI_ISL_1336926|2021-03-12
>hCoV-19/Italy/ABR-IZSGC-152576/2021|EPI_ISL_1336927|2021-03-12
>hCoV-19/Italy/ABR-IZSGC-153041/2021|EPI_ISL_1336928|2021-03-12
>hCoV-19/Italy/ABR-IZSGC-155747/2021|EPI_ISL_1336929|2021-03-12
>hCoV-19/Italy/ABR-IZSGC-155730/2021|EPI_ISL_1336930|2021-03-12
>hCoV-19/Italy/ABR-IZSGC-149641/2021|EPI_ISL_1336931|2021-03-11
>hCoV-19/Italy/ABR-IZSGC-150060/2021|EPI_ISL_1336932|2021-03-11
>hCoV-19/Italy/ABR-IZSGC-150210/2021|EPI_ISL_1336933|2021-03-11
>hCoV-19/Italy/ABR-IZSGC-150538/2021|EPI_ISL_1336934|2021-03-11
>hCoV-19/Italy/ABR-IZSGC-149984/2021|EPI_ISL_1336935|2021-03-11
>hCoV-19/Italy/ABR-IZSGC-150588/2021|EPI_ISL_1336936|2021-03-11
>hCoV-19/Italy/ABR-IZSGC-150157/2021|EPI_ISL_1336937|2021-03-11
>hCoV-19/Italy/ABR-IZSGC-150243/2021|EPI_ISL_1336938|2021-03-11
>hCoV-19/Italy/ABR-IZSGC-152538/2021|EPI_ISL_1336939|2021-03-11
>hCoV-19/Italy/ABR-IZSGC-152531/2021|EPI_ISL_1336940|2021-03-11
>hCoV-19/Italy/ABR-IZSGC-149810/2021|EPI_ISL_1336941|2021-03-10
>hCoV-19/Italy/ABR-IZSGC-160756/2021|EPI_ISL_1336942|2021-03-16
>hCoV-19/Italy/ABR-IZSGC-153089/2021|EPI_ISL_1336943|2021-03-12
>hCoV-19/Italy/ABR-IZSGC-152697/2021|EPI_ISL_1336944|2021-03-12
>hCoV-19/Italy/ABR-IZSGC-147979/2021|EPI_ISL_1336945|2021-03-10
>hCoV-19/Italy/ABR-IZSGC-160751/2021|EPI_ISL_1336946|2021-03-16
>hCoV-19/Italy/ABR-IZSGC-152672/2021|EPI_ISL_1336947|2021-03-12
>hCoV-19/Italy/ABR-IZSGC-150904/2021|EPI_ISL_1336948|2021-03-12
>hCoV-19/Italy/ABR-IZSGC-151086/2021|EPI_ISL_1336949|2021-03-12
>hCoV-19/Belgium/ZNA_21106216/2021|EPI_ISL_1404377|2021-02-10
>hCoV-19/Belgium/ZNA_21113662/2021|EPI_ISL_1404378|2021-02-12
>hCoV-19/Belgium/ZNA_21146342/2021|EPI_ISL_1404379|2021-02-26
>hCoV-19/France/PDL-IPP06360/2021|EPI_ISL_1443900|2021-03-15
>hCoV-19/France/IDF-IPP06381/2021|EPI_ISL_1443903|2021-03-16
>hCoV-19/France/IDF-IPP06387/2021|EPI_ISL_1443904|2021-03-16
>hCoV-19/France/PDL-IPP06410/2021|EPI_ISL_1443906|2021-03-16
>hCoV-19/France/PDL-IPP06423/2021|EPI_ISL_1443907|2021-03-16
>hCoV-19/France/IDF-IPP06550/2021|EPI_ISL_1443909|2021-03-16
>hCoV-19/Italy/MOL-21031837167/2021|EPI_ISL_1495145|2021-03-18
>hCoV-19/Italy/MOL-21031837204/2021|EPI_ISL_1495146|2021-03-18
>hCoV-19/Italy/MOL-21031837226/2021|EPI_ISL_1495147|2021-03-18
>hCoV-19/Italy/MOL-21031837313/2021|EPI_ISL_1495148|2021-03-18
>hCoV-19/Italy/MOL-21031837321/2021|EPI_ISL_1495149|2021-03-18
>hCoV-19/France/BRE-IPP06693/2021|EPI_ISL_1517000|2021-03-16
>hCoV-19/France/BRE-IPP06694/2021|EPI_ISL_1517001|2021-03-16
>hCoV-19/France/BRE-IPP07129/2021|EPI_ISL_1517008|2021-03-21
>hCoV-19/France/NOR-IPP07179/2021|EPI_ISL_1517015|2021-02-18
>hCoV-19/France/NOR-IPP07180/2021|EPI_ISL_1517017|2021-02-19
>hCoV-19/France/NOR-IPP07181/2021|EPI_ISL_1517018|2021-03-01
>hCoV-19/France/IDF-IPP07337/2021|EPI_ISL_1517089|2021-03-22
>hCoV-19/France/IDF-IPP07338/2021|EPI_ISL_1517091|2021-03-22
>hCoV-19/France/IDF-IPP07339/2021|EPI_ISL_1517092|2021-03-23
>hCoV-19/France/IDF-IPP07340/2021|EPI_ISL_1517094|2021-03-23
>hCoV-19/France/BRE-IPP07359/2021|EPI_ISL_1517097|2021-03-23
>hCoV-19/France/BRE-IPP07364/2021|EPI_ISL_1517098|2021-03-23
>hCoV-19/Slovakia/srUVZ_PL4_F5/2021|EPI_ISL_1524121|2021-03-03
>hCoV-19/Slovakia/srUVZ_PL4_G5/2021|EPI_ISL_1524122|2021-03-03
>hCoV-19/France/PDL-IPP07322/2021|EPI_ISL_1526785|2021-03-21
>hCoV-19/France/IDF-IPP07447/2021|EPI_ISL_1526788|2021-03-22
>hCoV-19/France/IDF-IPP07523/2021|EPI_ISL_1526789|2021-03-22
>hCoV-19/France/IDF-IPP07687/2021|EPI_ISL_1526790|2021-03-22
>hCoV-19/France/IDF-IPP07696/2021|EPI_ISL_1526791|2021-03-22
>hCoV-19/France/BRE-IPP06939/2021|EPI_ISL_1526792|2021-03-16
>hCoV-19/Italy/ABR-IZSGC-188753/2021|EPI_ISL_1578020|2021-03-30
>hCoV-19/Italy/ABR-IZSGC-191810/2021|EPI_ISL_1578022|2021-03-30
>hCoV-19/Italy/ABR-IZSGC-192008/2021|EPI_ISL_1578023|2021-03-31
>hCoV-19/Italy/ABR-IZSGC-192039/2021|EPI_ISL_1578024|2021-03-31
>hCoV-19/Italy/ABR-IZSGC-192246/2021|EPI_ISL_1578025|2021-03-31
>hCoV-19/Italy/ABR-IZSGC-192518/2021|EPI_ISL_1578026|2021-03-30
>hCoV-19/Italy/ABR-IZSGC-192546/2021|EPI_ISL_1578027|2021-03-31
>hCoV-19/Italy/ABR-IZSGC-192573/2021|EPI_ISL_1578028|2021-03-31
>hCoV-19/Italy/ABR-IZSGC-192576/2021|EPI_ISL_1578029|2021-03-31
>hCoV-19/Bulgaria/21BG-EU_001253_Pl13/2021|EPI_ISL_1608400|2021-03-15
>hCoV-19/Bulgaria/21BG-EU_001254_Pl13/2021|EPI_ISL_1608401|2021-03-15
>hCoV-19/Bulgaria/21BG-EU_001255_Pl13/2021|EPI_ISL_1608402|2021-03-15
>hCoV-19/Bulgaria/21BG-EU_001256_Pl13/2021|EPI_ISL_1608403|2021-03-15
>hCoV-19/Bulgaria/21BG-EU_001258_Pl13/2021|EPI_ISL_1608405|2021-03-15
>hCoV-19/Bulgaria/21BG-EU_001259_Pl13/2021|EPI_ISL_1608406|2021-03-15
>hCoV-19/Bulgaria/21BG-EU_001260_Pl13/2021|EPI_ISL_1608407|2021-03-15
>hCoV-19/Bulgaria/21BG-EU_001262_Pl13/2021|EPI_ISL_1608408|2021-03-15
>hCoV-19/Bulgaria/21BG-EU_001264_Pl13/2021|EPI_ISL_1608410|2021-03-15
>hCoV-19/Bulgaria/21BG-EU_001265_Pl13/2021|EPI_ISL_1608411|2021-03-15
>hCoV-19/Bulgaria/21BG-EU_001266_Pl13/2021|EPI_ISL_1608412|2021-03-15
>hCoV-19/Bulgaria/21BG-EU_001267_Pl13/2021|EPI_ISL_1608413|2021-03-15
>hCoV-19/Bulgaria/21BG-EU_001268_Pl13/2021|EPI_ISL_1608414|2021-03-15
>hCoV-19/Bulgaria/21BG-EU_001269_Pl13/2021|EPI_ISL_1608415|2021-03-15
>hCoV-19/Bulgaria/21BG-EU_001270_Pl13/2021|EPI_ISL_1608416|2021-03-16
>hCoV-19/Bulgaria/21BG-EU_001271_Pl13/2021|EPI_ISL_1608417|2021-03-15
>hCoV-19/Bulgaria/21BG-EU_001272_Pl13/2021|EPI_ISL_1608418|2021-03-15
>hCoV-19/Bulgaria/21BG-EU_001273_Pl13/2021|EPI_ISL_1608419|2021-03-15
>hCoV-19/Bulgaria/21BG-EU_001274_Pl13/2021|EPI_ISL_1608420|2021-03-15
>hCoV-19/Bulgaria/21BG-EU_001275_Pl13/2021|EPI_ISL_1608421|2021-03-15
>hCoV-19/Bulgaria/21BG-EU_001276_Pl13/2021|EPI_ISL_1608422|2021-03-15
>hCoV-19/Bulgaria/21BG-EU_001278_Pl13/2021|EPI_ISL_1608424|2021-03-15
>hCoV-19/Bulgaria/21BG-EU_001279_Pl13/2021|EPI_ISL_1608425|2021-03-15
>hCoV-19/Bulgaria/21BG-EU_001280_Pl13/2021|EPI_ISL_1608426|2021-03-15
>hCoV-19/Bulgaria/21BG-EU_001281_Pl13/2021|EPI_ISL_1608427|2021-03-15
>hCoV-19/Bulgaria/21BG-EU_001282_Pl13/2021|EPI_ISL_1608428|2021-03-15
>hCoV-19/Bulgaria/21BG-EU_001284_Pl13/2021|EPI_ISL_1608430|2021-03-15
>hCoV-19/Bulgaria/21BG-EU_001285_Pl13/2021|EPI_ISL_1608431|2021-03-15
>hCoV-19/Bulgaria/21BG-EU_001286_Pl13/2021|EPI_ISL_1608432|2021-03-15
>hCoV-19/Bulgaria/21BG-EU_001288_Pl13/2021|EPI_ISL_1608434|2021-03-15
>hCoV-19/Bulgaria/21BG-EU_001290_Pl13/2021|EPI_ISL_1608435|2021-03-14
>hCoV-19/Bulgaria/21BG-EU_001292_Pl13/2021|EPI_ISL_1608436|2021-03-08
>hCoV-19/Bulgaria/21BG-EU_001293_Pl13/2021|EPI_ISL_1608437|2021-03-08
>hCoV-19/Bulgaria/21BG-EU_001294_Pl13/2021|EPI_ISL_1608438|2021-03-08
>hCoV-19/Bulgaria/21BG-EU_001295_Pl13/2021|EPI_ISL_1608439|2021-03-16
>hCoV-19/Reunion/PIMIT_00626/2021|EPI_ISL_1628880|2021-02-11
>hCoV-19/Brazil/SP-981/2021|EPI_ISL_860317|2021-01-07
>hCoV-19/France/BRE-IPP00502/2021|EPI_ISL_872206|2021-01-07
>hCoV-19/France/HDF-IPP00668/2021|EPI_ISL_872210|2021-01-11
>hCoV-19/France/HDF-IPP00677/2021|EPI_ISL_872211|2021-01-12
>hCoV-19/France/IDF-IPP00511/2021|EPI_ISL_872212|2021-01-07
>hCoV-19/France/IDF-IPP00539/2021|EPI_ISL_872213|2021-01-07
>hCoV-19/France/IDF-IPP00540/2021|EPI_ISL_872214|2021-01-07
>hCoV-19/France/IDF-IPP00542/2021|EPI_ISL_872215|2021-01-07
>hCoV-19/France/IDF-IPP00543/2021|EPI_ISL_872216|2021-01-07
>hCoV-19/France/IDF-IPP00550/2021|EPI_ISL_872217|2021-01-07
>hCoV-19/France/IDF-IPP00551/2021|EPI_ISL_872218|2021-01-07
>hCoV-19/France/IDF-IPP00552/2021|EPI_ISL_872219|2021-01-07
>hCoV-19/France/IDF-IPP00735/2021|EPI_ISL_872220|2021-01-12
>hCoV-19/France/IDF-IPP00545/2021|EPI_ISL_872233|2021-01-07
>hCoV-19/France/HDF-IPP00670/2021|EPI_ISL_872236|2021-01-05
>hCoV-19/France/IDF-IPP00507/2021|EPI_ISL_872238|2021-01-07
>hCoV-19/France/IDF-IPP00680/2021|EPI_ISL_872239|2021-01-04
>hCoV-19/France/BRE-IPP00662/2021|EPI_ISL_872256|2021-01-07
>hCoV-19/France/GES-IPP00691/2021|EPI_ISL_872260|2021-01-11
>hCoV-19/France/HDF-IPP00672/2021|EPI_ISL_872261|2021-01-08
>hCoV-19/France/IDF-IPP00505/2021|EPI_ISL_872264|2021-01-07
>hCoV-19/France/IDF-IPP00509/2021|EPI_ISL_872265|2021-01-07
>hCoV-19/France/IDF-IPP00538/2021|EPI_ISL_872266|2021-01-07
>hCoV-19/France/IDF-IPP00541/2021|EPI_ISL_872267|2021-01-07
>hCoV-19/France/IDF-IPP00546/2021|EPI_ISL_872268|2021-01-07
>hCoV-19/France/IDF-IPP00692/2021|EPI_ISL_872269|2021-01-12
>hCoV-19/France/HDF-IPP00738/2021|EPI_ISL_872307|2021-01-12
>hCoV-19/France/IDF-IPP00499/2021|EPI_ISL_872308|2021-01-11
>hCoV-19/France/IDF-IPP00503/2021|EPI_ISL_872309|2021-01-07
>hCoV-19/France/IDF-IPP00504/2021|EPI_ISL_872310|2021-01-07
>hCoV-19/France/IDF-IPP00506/2021|EPI_ISL_872311|2021-01-07
>hCoV-19/France/IDF-IPP00510/2021|EPI_ISL_872312|2021-01-07
>hCoV-19/France/PAC-7b-exUK/2021|EPI_ISL_918165|2021-01-12
>hCoV-19/Italy/LIG-102693561/2021|EPI_ISL_985000|2021-02-03
>hCoV-19/Italy/LIG-103333237/2021|EPI_ISL_985001|2021-02-03
>hCoV-19/Italy/LIG-103333155/2021|EPI_ISL_985002|2021-02-03
>hCoV-19/Italy/LIG-103333430/2021|EPI_ISL_985003|2021-02-04
>hCoV-19/Italy/LIG-103333154/2021|EPI_ISL_985004|2021-02-04
>hCoV-19/Italy/LIG-103333157/2021|EPI_ISL_985005|2021-02-04
>hCoV-19/Italy/LIG-103333253/2021|EPI_ISL_985006|2021-02-04
>hCoV-19/Italy/LIG-103333186/2021|EPI_ISL_985007|2021-02-04
>hCoV-19/Italy/LIG-103333310/2021|EPI_ISL_985008|2021-02-04
>hCoV-19/Italy/LIG-103333316/2021|EPI_ISL_985009|2021-02-04
>hCoV-19/Italy/LIG-103333173/2021|EPI_ISL_985010|2021-02-04
>hCoV-19/Italy/LIG-103333331/2021|EPI_ISL_985011|2021-02-04
>hCoV-19/Italy/LIG-103333159/2021|EPI_ISL_985012|2021-02-04
>hCoV-19/Italy/LIG-103333192/2021|EPI_ISL_985013|2021-02-04
>hCoV-19/Italy/LIG-103333339/2021|EPI_ISL_985014|2021-02-04
>hCoV-19/Italy/LIG-103333171/2021|EPI_ISL_985015|2021-02-04
>hCoV-19/Italy/LIG-103333268/2021|EPI_ISL_985016|2021-02-04
>hCoV-19/Italy/LIG-103333353/2021|EPI_ISL_985017|2021-02-05
>hCoV-19/Italy/LIG-103333338/2021|EPI_ISL_985018|2021-02-05
>hCoV-19/Italy/LIG-102693170/2021|EPI_ISL_985019|2021-02-05
>hCoV-19/Italy/LIG-102693179/2021|EPI_ISL_985020|2021-02-05
>hCoV-19/Italy/LIG-102693219/2021|EPI_ISL_985021|2021-02-05
>hCoV-19/Italy/LIG-103333357/2021|EPI_ISL_985022|2021-02-05
>hCoV-19/Italy/LIG-103333293/2021|EPI_ISL_985023|2021-02-05
>hCoV-19/Italy/LIG-103333327/2021|EPI_ISL_985024|2021-02-05
>hCoV-19/Italy/LIG-103333238/2021|EPI_ISL_985025|2021-02-05
>hCoV-19/Italy/LIG-103333305/2021|EPI_ISL_985026|2021-02-05
>hCoV-19/Italy/LIG-102693585/2021|EPI_ISL_985027|2021-02-05
>hCoV-19/Italy/LIG-102693544/2021|EPI_ISL_985028|2021-02-05
>hCoV-19/Italy/LIG-102693555/2021|EPI_ISL_985029|2021-02-05
>hCoV-19/Italy/LIG-103333346/2021|EPI_ISL_985030|2021-02-05
>hCoV-19/Italy/LIG-103333296/2021|EPI_ISL_985031|2021-02-05
>hCoV-19/Italy/LIG-104141340/2021|EPI_ISL_985032|2021-02-05
>hCoV-19/Nigeria/BCVL-18568/2021|EPI_ISL_985058|2021-01-07
>hCoV-19/Nigeria/BCVL-18758/2021|EPI_ISL_985059|2021-01-08
>hCoV-19/Nigeria/BCVL-19703/2021|EPI_ISL_985060|2021-01-14
>hCoV-19/Nigeria/BCVL-19253/2021|EPI_ISL_985061|2021-01-14
>hCoV-19/Nigeria/BCVL-20332/2021|EPI_ISL_985062|2021-01-13
>hCoV-19/Nigeria/BCVL-19097/2021|EPI_ISL_985063|2021-01-12
>hCoV-19/Nigeria/BCVL-19098/2021|EPI_ISL_985064|2021-01-12
>hCoV-19/Nigeria/BCVL-19205/2021|EPI_ISL_985065|2021-01-12
>hCoV-19/Nigeria/BCVL-19040/2021|EPI_ISL_985066|2021-01-11
>hCoV-19/Nigeria/BCVL-19041/2021|EPI_ISL_985067|2021-01-11
>hCoV-19/Nigeria/BCVL-18975/2021|EPI_ISL_985068|2021-01-11
>hCoV-19/Nigeria/BCVL-18971/2021|EPI_ISL_985069|2021-01-11
>hCoV-19/Nigeria/BCVL-18976/2021|EPI_ISL_985070|2021-01-11
>hCoV-19/Nigeria/BCVL-18985/2021|EPI_ISL_985071|2021-01-11
>hCoV-19/Nigeria/BCVL-19053/2021|EPI_ISL_985072|2021-01-11
>hCoV-19/Nigeria/BCVL-18688/2021|EPI_ISL_985073|2021-01-10
>hCoV-19/Nigeria/BCVL-18798/2021|EPI_ISL_985074|2021-01-10
>hCoV-19/Nigeria/BCVL-18800/2021|EPI_ISL_985075|2021-01-10
>hCoV-19/Nigeria/BCVL-18820/2021|EPI_ISL_985076|2021-01-10
>hCoV-19/Nigeria/BCVL-18821/2021|EPI_ISL_985077|2021-01-10
>hCoV-19/Nigeria/BCVL-18949/2021|EPI_ISL_985078|2021-01-10
>hCoV-19/Nigeria/BCVL-18684/2021|EPI_ISL_985079|2021-01-09
>hCoV-19/Nigeria/BCVL-18835/2021|EPI_ISL_985080|2021-01-09
>hCoV-19/Nigeria/BCVL-18483/2021|EPI_ISL_985081|2021-01-09
>hCoV-19/Nigeria/BCVL-18709/2021|EPI_ISL_985082|2021-01-08
>hCoV-19/Nigeria/BCVL-18716/2021|EPI_ISL_985083|2021-01-08
>hCoV-19/Nigeria/BCVL-18748/2021|EPI_ISL_985084|2021-01-08
>hCoV-19/Nigeria/BCVL-18387/2021|EPI_ISL_985085|2021-01-08
>hCoV-19/Nigeria/BCVL-18420/2021|EPI_ISL_985086|2021-01-08
>hCoV-19/Nigeria/BCVL-18423/2021|EPI_ISL_985087|2021-01-08
>hCoV-19/Nigeria/BCVL-18430/2021|EPI_ISL_985088|2021-01-08
>hCoV-19/Nigeria/BCVL-18458/2021|EPI_ISL_985089|2021-01-08
>hCoV-19/Nigeria/BCVL-18611/2021|EPI_ISL_985099|2021-01-07
>hCoV-19/France/IDF-CERBAHC-20210206-S37/2021|EPI_ISL_1009618|2021-01-27
>hCoV-19/France/IDF-CERBAHC-20210206-S70/2021|EPI_ISL_1009627|2021-01-27
>hCoV-19/France/GES-IPP03291/2021|EPI_ISL_1035904|2021-02-08
>hCoV-19/France/GES-IPP03293/2021|EPI_ISL_1035905|2021-02-08
>hCoV-19/Italy/ABR-IZSGC-86763/2021|EPI_ISL_1117486|2021-02-12
>hCoV-19/Italy/ABR-IZSGC-86757/2021|EPI_ISL_1117487|2021-02-12
>hCoV-19/Italy/ABR-IZSGC-87072/2021|EPI_ISL_1117488|2021-02-13
>hCoV-19/Italy/ABR-IZSGC-87664/2021|EPI_ISL_1117489|2021-02-13
>hCoV-19/Italy/ABR-IZSGC-88603/2021|EPI_ISL_1117490|2021-02-13
>hCoV-19/Italy/ABR-IZSGC-91235/2021|EPI_ISL_1117491|2021-02-15
>hCoV-19/Italy/ABR-IZSGC-91143/2021|EPI_ISL_1117492|2021-02-15
>hCoV-19/Italy/ABR-IZSGC-102341/2021|EPI_ISL_1117493|2021-02-20
>hCoV-19/Italy/ABR-IZSGC-86714/2021|EPI_ISL_1117494|2021-02-12
>hCoV-19/Italy/ABR-IZSGC-87419/2021|EPI_ISL_1117495|2021-02-13
>hCoV-19/Italy/ABR-IZSGC-88825/2021|EPI_ISL_1117496|2021-02-13
>hCoV-19/Italy/ABR-IZSGC-88556/2021|EPI_ISL_1117497|2021-02-13
>hCoV-19/Italy/ABR-IZSGC-88421/2021|EPI_ISL_1117498|2021-02-13
>hCoV-19/Italy/ABR-IZSGC-88706/2021|EPI_ISL_1117499|2021-02-13
>hCoV-19/Slovakia/CeMM3351/2020|EPI_ISL_1180701|2020-12-22
>hCoV-19/Slovakia/CeMM3362/2020|EPI_ISL_1180711|2020-12-22
>hCoV-19/Bulgaria/21BG-EU_000130_Pl2/2021|EPI_ISL_1233570|2021-02-03
>hCoV-19/Bulgaria/21BG-EU_000131_Pl2/2021|EPI_ISL_1233571|2021-02-03
>hCoV-19/Bulgaria/21BG-EU_000132_Pl2/2021|EPI_ISL_1233572|2021-02-03
>hCoV-19/Bulgaria/21BG-EU_000133_Pl2/2021|EPI_ISL_1233573|2021-02-01
>hCoV-19/Bulgaria/21BG-EU_000134_Pl2/2021|EPI_ISL_1233574|2021-02-02
>hCoV-19/Bulgaria/21BG-EU_000135_Pl2/2021|EPI_ISL_1233575|2021-02-02
>hCoV-19/Bulgaria/21BG-EU_000138_Pl2/2021|EPI_ISL_1233578|2021-02-04
>hCoV-19/Bulgaria/21BG-EU_000139_Pl2/2021|EPI_ISL_1233579|2021-02-04
>hCoV-19/Bulgaria/21BG-EU_000140_Pl2/2021|EPI_ISL_1233580|2021-02-04
>hCoV-19/Bulgaria/21BG-EU_000141_Pl2/2021|EPI_ISL_1233581|2021-02-04
>hCoV-19/Bulgaria/21BG-EU_000144_Pl2/2021|EPI_ISL_1233584|2021-02-03
>hCoV-19/Bulgaria/21BG-EU_000145_Pl2/2021|EPI_ISL_1233585|2021-02-03
>hCoV-19/Bulgaria/21BG-EU_000146_Pl2/2021|EPI_ISL_1233586|2021-02-04
>hCoV-19/Bulgaria/21BG-EU_000147_Pl2/2021|EPI_ISL_1233587|2021-02-04
>hCoV-19/Bulgaria/21BG-EU_000149_Pl2/2021|EPI_ISL_1233589|2021-02-05
>hCoV-19/Bulgaria/21BG-EU_000151_Pl2/2021|EPI_ISL_1233591|2021-02-05
>hCoV-19/Bulgaria/21BG-EU_000152_Pl2/2021|EPI_ISL_1233592|2021-02-05
>hCoV-19/Bulgaria/21BG-EU_000153_Pl2/2021|EPI_ISL_1233593|2021-02-05
>hCoV-19/Italy/ABR-IZSGC-160866/2021|EPI_ISL_1336910|2021-03-16
>hCoV-19/Italy/ABR-IZSGC-155900/2021|EPI_ISL_1336911|2021-03-14
>hCoV-19/Italy/ABR-IZSGC-154562/2021|EPI_ISL_1336912|2021-03-13
>hCoV-19/Italy/ABR-IZSGC-153754/2021|EPI_ISL_1336913|2021-03-13
>hCoV-19/Italy/ABR-IZSGC-154410/2021|EPI_ISL_1336914|2021-03-13
>hCoV-19/Italy/ABR-IZSGC-154981/2021|EPI_ISL_1336915|2021-03-13
>hCoV-19/Italy/ABR-IZSGC-154672/2021|EPI_ISL_1336916|2021-03-13
>hCoV-19/Italy/ABR-IZSGC-154663/2021|EPI_ISL_1336917|2021-03-13
>hCoV-19/Italy/ABR-IZSGC-154442/2021|EPI_ISL_1336918|2021-03-13
>hCoV-19/Italy/ABR-IZSGC-154497/2021|EPI_ISL_1336919|2021-03-13
>hCoV-19/Italy/SIC-CQRC-21018862/2021|EPI_ISL_1366752|2021-03-25
>hCoV-19/Italy/SIC-CQRC-21018863/2021|EPI_ISL_1366753|2021-03-25
>hCoV-19/Belgium/Briant-12104987701/2021|EPI_ISL_1372564|2021-03-19
>hCoV-19/Italy/ABR-IZSGC-165151/2021|EPI_ISL_1412932|2021-03-18
>hCoV-19/Italy/ABR-IZSGC-165327/2021|EPI_ISL_1412935|2021-03-18
>hCoV-19/Mexico/JAL-InDRE_F11689_S895/2021|EPI_ISL_1423505|2021-03-06
>hCoV-19/Mexico/CHH-InDRE_F11646_S897/2021|EPI_ISL_1423507|2021-03-07
>hCoV-19/Mexico/CMX-InDRE_F34543_S900/2021|EPI_ISL_1423510|2021-03-21
>hCoV-19/Mexico/TAM-InDRE_F11757_S901/2021|EPI_ISL_1423511|2021-03-10
>hCoV-19/Mexico/CHH-InDRE_F11326_S902/2021|EPI_ISL_1423512|2021-03-02
>hCoV-19/Mexico/QUE-InDRE_F11371_S903/2021|EPI_ISL_1423513|2021-03-05
>hCoV-19/Mexico/YUC-InDRE_F11421_S904/2021|EPI_ISL_1423514|2021-03-01
>hCoV-19/Czech_Republic/174485/2021|EPI_ISL_1465449|2021-03-16
>hCoV-19/Czech_Republic/174486/2021|EPI_ISL_1465450|2021-03-16
>hCoV-19/Czech_Republic/174427/2021|EPI_ISL_1465451|2021-03-16
>hCoV-19/Czech_Republic/174430/2021|EPI_ISL_1465452|2021-03-16
>hCoV-19/Czech_Republic/174431/2021|EPI_ISL_1465453|2021-03-16
>hCoV-19/Czech_Republic/174432/2021|EPI_ISL_1465454|2021-03-16
>hCoV-19/Czech_Republic/174434/2021|EPI_ISL_1465455|2021-03-16
>hCoV-19/Czech_Republic/174435/2021|EPI_ISL_1465456|2021-03-16
>hCoV-19/Czech_Republic/174438/2021|EPI_ISL_1465457|2021-03-16
>hCoV-19/Czech_Republic/174439/2021|EPI_ISL_1465458|2021-03-16
>hCoV-19/Czech_Republic/174441/2021|EPI_ISL_1465459|2021-03-16
>hCoV-19/Czech_Republic/174448/2021|EPI_ISL_1465460|2021-03-16
>hCoV-19/Czech_Republic/174450/2021|EPI_ISL_1465461|2021-03-16
>hCoV-19/Czech_Republic/174454/2021|EPI_ISL_1465462|2021-03-16
>hCoV-19/Czech_Republic/174456/2021|EPI_ISL_1465463|2021-03-16
>hCoV-19/Czech_Republic/174459/2021|EPI_ISL_1465464|2021-03-16
>hCoV-19/Czech_Republic/174461/2021|EPI_ISL_1465465|2021-03-16
>hCoV-19/Czech_Republic/174463/2021|EPI_ISL_1465466|2021-03-16
>hCoV-19/Czech_Republic/174464/2021|EPI_ISL_1465467|2021-03-16
>hCoV-19/Czech_Republic/174465/2021|EPI_ISL_1465468|2021-03-16
>hCoV-19/Czech_Republic/174470/2021|EPI_ISL_1465469|2021-03-16
>hCoV-19/Spain/GA-CHUVI-21527037/2021|EPI_ISL_1478757|2021-02-07
>hCoV-19/Spain/GA-CHUVI-33744915/2021|EPI_ISL_1478760|2021-02-15
>hCoV-19/Spain/GA-CHUVI-19199430/2021|EPI_ISL_1478761|2021-02-15
>hCoV-19/Spain/GA-CHUVI-19196586/2021|EPI_ISL_1478762|2021-02-15
>hCoV-19/Spain/GA-CHUVI-33746042/2021|EPI_ISL_1478763|2021-02-16
>hCoV-19/Spain/GA-CHUVI-33745840/2021|EPI_ISL_1478764|2021-02-16
>hCoV-19/Spain/GA-CHUVI-33745705/2021|EPI_ISL_1478765|2021-02-16
>hCoV-19/Spain/GA-CHUVI-21533562/2021|EPI_ISL_1478766|2021-02-16
>hCoV-19/Spain/GA-CHUVI-21533487/2021|EPI_ISL_1478767|2021-02-16
>hCoV-19/Spain/GA-CHUVI-19200464/2021|EPI_ISL_1478768|2021-02-16
>hCoV-19/Spain/GA-CHUVI-19200161/2021|EPI_ISL_1478769|2021-02-16
>hCoV-19/Spain/GA-CHUVI-19200158/2021|EPI_ISL_1478770|2021-02-16
>hCoV-19/Spain/GA-CHUVI-19198825/2021|EPI_ISL_1478771|2021-02-16
>hCoV-19/Spain/GA-CHUVI-33748337/2021|EPI_ISL_1478772|2021-02-17
>hCoV-19/Spain/GA-CHUVI-33758086/2021|EPI_ISL_1478773|2021-02-20
>hCoV-19/Spain/GA-CHUVI-19996985/2021|EPI_ISL_1478774|2021-02-22
>hCoV-19/Spain/GA-CHUVI-33764173/2021|EPI_ISL_1478775|2021-02-23
>hCoV-19/Spain/GA-CHUVI-19996986/2021|EPI_ISL_1478777|2021-02-23
>hCoV-19/Spain/GA-CHUVI-19996981/2021|EPI_ISL_1478778|2021-02-23
>hCoV-19/Spain/GA-CHUVI-19996955/2021|EPI_ISL_1478779|2021-02-23
>hCoV-19/Togo/C6635/2021|EPI_ISL_1508989|2021-02-08
>hCoV-19/Togo/C6647/2021|EPI_ISL_1508991|2021-02-08
>hCoV-19/Togo/TGS9/2021|EPI_ISL_1508998|2021-02-05
>hCoV-19/France/IDF-IPP07450/2021|EPI_ISL_1517140|2021-03-23
>hCoV-19/France/IDF-IPP07451/2021|EPI_ISL_1517142|2021-03-23
>hCoV-19/France/IDF-IPP07454/2021|EPI_ISL_1517143|2021-03-23
>hCoV-19/France/IDF-IPP07455/2021|EPI_ISL_1517145|2021-03-23
>hCoV-19/France/IDF-IPP07463/2021|EPI_ISL_1517148|2021-03-23
>hCoV-19/France/IDF-IPP07464/2021|EPI_ISL_1517149|2021-03-23
>hCoV-19/France/IDF-IPP07466/2021|EPI_ISL_1517152|2021-03-23
>hCoV-19/France/IDF-IPP07467/2021|EPI_ISL_1517153|2021-03-23
>hCoV-19/France/IDF-IPP07470/2021|EPI_ISL_1517156|2021-03-23
>hCoV-19/France/IDF-IPP07472/2021|EPI_ISL_1517158|2021-03-23
>hCoV-19/France/IDF-IPP07474/2021|EPI_ISL_1517159|2021-03-23
>hCoV-19/France/IDF-IPP07486/2021|EPI_ISL_1517163|2021-03-21
>hCoV-19/France/IDF-IPP07487/2021|EPI_ISL_1517165|2021-03-21
>hCoV-19/France/IDF-IPP07489/2021|EPI_ISL_1517166|2021-03-21
>hCoV-19/France/IDF-IPP07490/2021|EPI_ISL_1517168|2021-03-21
>hCoV-19/France/IDF-IPP07495/2021|EPI_ISL_1517172|2021-03-21
>hCoV-19/France/IDF-IPP07496/2021|EPI_ISL_1517173|2021-03-22
>hCoV-19/France/IDF-IPP07498/2021|EPI_ISL_1517174|2021-03-22
>hCoV-19/France/IDF-IPP07499/2021|EPI_ISL_1517176|2021-03-22
>hCoV-19/France/IDF-IPP07503/2021|EPI_ISL_1517178|2021-03-22
>hCoV-19/France/IDF-IPP07504/2021|EPI_ISL_1517194|2021-03-22
>hCoV-19/France/IDF-IPP07506/2021|EPI_ISL_1517195|2021-03-23
>hCoV-19/France/IDF-IPP07508/2021|EPI_ISL_1517196|2021-03-23
>hCoV-19/France/IDF-IPP07511/2021|EPI_ISL_1517197|2021-03-23
>hCoV-19/France/IDF-IPP07514/2021|EPI_ISL_1517199|2021-03-23
>hCoV-19/Romania/Iasi_435951/2021|EPI_ISL_1591123|2021-03-12
>hCoV-19/Romania/Bucuresti_435957/2021|EPI_ISL_1591124|2021-03-12
>hCoV-19/Romania/Iasi_434958/2021|EPI_ISL_1591125|2021-03-12
>hCoV-19/Romania/Iasi_435963/2021|EPI_ISL_1591126|2021-03-12
>hCoV-19/Romania/Bucuresti_436003/2021|EPI_ISL_1591127|2021-03-12
>hCoV-19/Romania/Bucuresti_436013/2021|EPI_ISL_1591128|2021-03-12
>hCoV-19/Romania/Bucuresti_436016/2021|EPI_ISL_1591130|2021-03-12
>hCoV-19/Romania/Bucuresti_436039/2021|EPI_ISL_1591131|2021-03-12
>hCoV-19/Romania/Bucuresti_436042/2021|EPI_ISL_1591132|2021-03-12
>hCoV-19/Romania/Bucuresti_436106/2021|EPI_ISL_1591134|2021-03-12
>hCoV-19/Romania/Bucuresti_436109/2021|EPI_ISL_1591135|2021-03-12
>hCoV-19/Romania/Vrancea_436138/2021|EPI_ISL_1591137|2021-03-12
>hCoV-19/Romania/Tulcea_436139/2021|EPI_ISL_1591138|2021-03-12
>hCoV-19/Romania/Bucuresti_436163/2021|EPI_ISL_1591139|2021-03-12
>hCoV-19/Bulgaria/21BG-EU_001126_Pl11/2021|EPI_ISL_1608281|2021-03-12
>hCoV-19/Bulgaria/21BG-EU_001127_Pl11/2021|EPI_ISL_1608282|2021-03-12
>hCoV-19/Bulgaria/21BG-EU_001128_Pl11/2021|EPI_ISL_1608283|2021-03-12
>hCoV-19/Bulgaria/21BG-EU_001129_Pl11/2021|EPI_ISL_1608284|2021-03-12
>hCoV-19/Bulgaria/21BG-EU_001130_Pl11/2021|EPI_ISL_1608285|2021-03-12
>hCoV-19/Bulgaria/21BG-EU_001132_Pl11/2021|EPI_ISL_1608287|2021-03-12
>hCoV-19/Bulgaria/21BG-EU_001133_Pl11/2021|EPI_ISL_1608288|2021-03-12
>hCoV-19/Bulgaria/21BG-EU_001134_Pl11/2021|EPI_ISL_1608289|2021-03-12
>hCoV-19/Bulgaria/21BG-EU_001135_Pl11/2021|EPI_ISL_1608290|2021-03-12
>hCoV-19/Bulgaria/21BG-EU_001136_Pl11/2021|EPI_ISL_1608291|2021-03-12
>hCoV-19/Bulgaria/21BG-EU_001137_Pl11/2021|EPI_ISL_1608292|2021-03-12
>hCoV-19/Bulgaria/21BG-EU_001138_Pl11/2021|EPI_ISL_1608293|2021-03-11
>hCoV-19/Bulgaria/21BG-EU_001139_Pl11/2021|EPI_ISL_1608294|2021-03-12
>hCoV-19/Bulgaria/21BG-EU_001140_Pl11/2021|EPI_ISL_1608295|2021-03-12
>hCoV-19/Bulgaria/21BG-EU_001141_Pl11/2021|EPI_ISL_1608296|2021-03-12
>hCoV-19/Bulgaria/21BG-EU_001142_Pl11/2021|EPI_ISL_1608297|2021-03-12
>hCoV-19/Bulgaria/21BG-EU_001143_Pl11/2021|EPI_ISL_1608298|2021-03-12
>hCoV-19/Bulgaria/21BG-EU_001144_Pl11/2021|EPI_ISL_1608299|2021-03-11
>hCoV-19/Bulgaria/21BG-EU_001296_Pl13/2021|EPI_ISL_1608440|2021-03-15
>hCoV-19/Bulgaria/21BG-EU_001299_Pl13/2021|EPI_ISL_1608442|2021-03-15
>hCoV-19/Bulgaria/21BG-EU_001302_Pl13/2021|EPI_ISL_1608444|2021-03-15
>hCoV-19/Bulgaria/21BG-EU_001303_Pl13/2021|EPI_ISL_1608445|2021-03-15
>hCoV-19/Bulgaria/21BG-EU_001305_Pl13/2021|EPI_ISL_1608447|2021-03-15
>hCoV-19/Bulgaria/21BG-EU_001306_Pl13/2021|EPI_ISL_1608448|2021-03-15
>hCoV-19/Bulgaria/21BG-EU_001307_Pl13/2021|EPI_ISL_1608449|2021-03-15
>hCoV-19/Bulgaria/21BG-EU_001308_Pl13/2021|EPI_ISL_1608450|2021-03-15
>hCoV-19/Bulgaria/21BG-EU_001309_Pl13/2021|EPI_ISL_1608451|2021-03-16
>hCoV-19/Bulgaria/21BG-EU_001310_Pl13/2021|EPI_ISL_1608452|2021-03-16
>hCoV-19/Bulgaria/21BG-EU_001311_Pl13/2021|EPI_ISL_1608453|2021-03-08
>hCoV-19/Bulgaria/21BG-EU_001312_Pl13/2021|EPI_ISL_1608454|2021-03-09
>hCoV-19/Bulgaria/21BG-EU_001313_Pl13/2021|EPI_ISL_1608455|2021-03-09
>hCoV-19/Bulgaria/21BG-EU_001314_Pl13/2021|EPI_ISL_1608456|2021-03-09
>hCoV-19/Bulgaria/21BG-EU_001315_Pl13/2021|EPI_ISL_1608457|2021-03-09
>hCoV-19/Bulgaria/21BG-EU_001316_Pl13/2021|EPI_ISL_1608458|2021-03-09
>hCoV-19/Bulgaria/21BG-EU_001317_Pl13/2021|EPI_ISL_1608459|2021-03-09
>hCoV-19/Bulgaria/21BG-EU_001318_Pl13/2021|EPI_ISL_1608460|2021-03-09
>hCoV-19/Bulgaria/21BG-EU_001319_Pl13/2021|EPI_ISL_1608461|2021-03-09
>hCoV-19/Bulgaria/21BG-EU_001320_Pl13/2021|EPI_ISL_1608462|2021-03-07
>hCoV-19/Bulgaria/21BG-EU_001321_Pl13/2021|EPI_ISL_1608463|2021-03-10
>hCoV-19/Bulgaria/21BG-EU_001322_Pl13/2021|EPI_ISL_1608464|2021-03-10
>hCoV-19/Bulgaria/21BG-EU_001323_Pl13/2021|EPI_ISL_1608465|2021-03-10
>hCoV-19/Bulgaria/21BG-EU_001324_Pl13/2021|EPI_ISL_1608466|2021-03-10
>hCoV-19/Bulgaria/21BG-EU_001327_Pl13/2021|EPI_ISL_1608468|2021-03-10
>hCoV-19/Bulgaria/21BG-EU_001329_Pl13/2021|EPI_ISL_1608470|2021-03-11
>hCoV-19/Bulgaria/21BG-EU_001330_Pl13/2021|EPI_ISL_1608471|2021-03-11
>hCoV-19/Bulgaria/21BG-EU_001331_Pl13/2021|EPI_ISL_1608472|2021-03-11
>hCoV-19/Bulgaria/21BG-EU_001332_Pl13/2021|EPI_ISL_1608473|2021-03-11
>hCoV-19/Bulgaria/21BG-EU_001333_Pl13/2021|EPI_ISL_1608474|2021-03-11
>hCoV-19/Bulgaria/21BG-EU_001334_Pl13/2021|EPI_ISL_1608475|2021-03-12
>hCoV-19/Bulgaria/21BG-EU_001335_Pl13/2021|EPI_ISL_1608476|2021-03-12
>hCoV-19/Bulgaria/21BG-EU_001336_Pl13/2021|EPI_ISL_1608477|2021-03-12
>hCoV-19/Bulgaria/21BG-EU_001337_Pl13/2021|EPI_ISL_1608478|2021-03-12
>hCoV-19/Bulgaria/21BG-EU_001338_Pl13/2021|EPI_ISL_1608479|2021-03-12
>hCoV-19/Bulgaria/21BG-EU_001339_Pl13/2021|EPI_ISL_1608480|2021-03-12
>hCoV-19/Bulgaria/21BG-EU_001340_Pl13/2021|EPI_ISL_1608481|2021-03-12
>hCoV-19/Bulgaria/21BG-EU_001341_Pl13/2021|EPI_ISL_1608482|2021-03-13
>hCoV-19/Bulgaria/21BG-EU_001342_Pl13/2021|EPI_ISL_1608483|2021-03-12
>hCoV-19/Bulgaria/21BG-EU_001391_Pl14/2021|EPI_ISL_1608484|2021-03-15
>hCoV-19/Bulgaria/21BG-EU_001392_Pl14/2021|EPI_ISL_1608485|2021-03-15
>hCoV-19/Bulgaria/21BG-EU_001394_Pl14/2021|EPI_ISL_1608487|2021-03-16
>hCoV-19/Bulgaria/21BG-EU_001395_Pl14/2021|EPI_ISL_1608488|2021-03-16
>hCoV-19/Bulgaria/21BG-EU_001396_Pl14/2021|EPI_ISL_1608489|2021-03-16
>hCoV-19/Bulgaria/21BG-EU_001397_Pl14/2021|EPI_ISL_1608490|2021-03-16
>hCoV-19/Bulgaria/21BG-EU_001400_Pl14/2021|EPI_ISL_1608492|2021-03-16
>hCoV-19/Bulgaria/21BG-EU_001401_Pl14/2021|EPI_ISL_1608493|2021-03-16
>hCoV-19/Bulgaria/21BG-EU_001402_Pl14/2021|EPI_ISL_1608494|2021-03-16
>hCoV-19/Bulgaria/21BG-EU_001403_Pl14/2021|EPI_ISL_1608495|2021-03-16
>hCoV-19/Bulgaria/21BG-EU_001404_Pl14/2021|EPI_ISL_1608496|2021-03-16
>hCoV-19/Bulgaria/21BG-EU_001405_Pl14/2021|EPI_ISL_1608497|2021-03-16
>hCoV-19/Bulgaria/21BG-EU_001407_Pl14/2021|EPI_ISL_1608499|2021-03-16
>hCoV-19/France/CVL-IPP05580/2021|EPI_ISL_1621485|2021-03-10
>hCoV-19/France/CVL-IPP05581/2021|EPI_ISL_1621486|2021-03-03
>hCoV-19/France/CVL-IPP05582/2021|EPI_ISL_1621487|2021-03-09
>hCoV-19/France/CVL-IPP05583/2021|EPI_ISL_1621488|2021-02-27
>hCoV-19/France/HDF-IPP00665/2021|EPI_ISL_872291|2021-01-05
>hCoV-19/France/HDF-IPP00669/2021|EPI_ISL_872292|2021-01-07
>hCoV-19/France/HDF-IPP00671/2021|EPI_ISL_872293|2021-01-08
>hCoV-19/France/HDF-IPP00673/2021|EPI_ISL_872294|2021-01-08
>hCoV-19/France/HDF-IPP00674/2021|EPI_ISL_872295|2021-01-11
>hCoV-19/France/HDF-IPP00675/2021|EPI_ISL_872296|2021-01-11
>hCoV-19/France/HDF-IPP00676/2021|EPI_ISL_872297|2021-01-11
>hCoV-19/Malaysia/IMR_WC378731/2020|EPI_ISL_877228|2020-12-28
>hCoV-19/USA/TX-BSWTemple-ST43060/2021|EPI_ISL_925208|2021-01-16
>hCoV-19/France/IDF-IPP02023/2021|EPI_ISL_955061|2021-01-27
>hCoV-19/France/PDL-IPP02049/2021|EPI_ISL_955062|2021-01-27
>hCoV-19/France/PDL-IPP02071/2021|EPI_ISL_955063|2021-01-27
>hCoV-19/France/CVL-IPP01998/2021|EPI_ISL_955064|2021-01-19
>hCoV-19/France/IDF-IPP02029/2021|EPI_ISL_955065|2021-01-27
>hCoV-19/France/IDF-IPP02076/2021|EPI_ISL_955066|2021-01-27
>hCoV-19/France/IDF-IPP02081/2021|EPI_ISL_955067|2021-01-27
>hCoV-19/France/PDL-IPP02033/2021|EPI_ISL_955068|2021-01-27
>hCoV-19/France/PDL-IPP02035/2021|EPI_ISL_955069|2021-01-27
>hCoV-19/France/PDL-IPP02044/2021|EPI_ISL_955070|2021-01-27
>hCoV-19/France/PDL-IPP02057/2021|EPI_ISL_955071|2021-01-27
>hCoV-19/France/PDL-IPP02064/2021|EPI_ISL_955072|2021-01-27
>hCoV-19/France/GES-IPP02013/2021|EPI_ISL_955073|2021-01-25
>hCoV-19/France/CVL-IPP02006/2021|EPI_ISL_955074|2021-01-21
>hCoV-19/France/CVL-IPP01993/2021|EPI_ISL_955075|2021-01-18
>hCoV-19/Italy/CAM-Cotugno-2398/2021|EPI_ISL_969884|2021-02-04
>hCoV-19/Romania/Covasna-419480/2021|EPI_ISL_981372|2021-02-03
>hCoV-19/Romania/Covasna-419478/2021|EPI_ISL_981374|2021-02-03
>hCoV-19/Romania/Bucuresti-419094/2021|EPI_ISL_981375|2021-02-02
>hCoV-19/Romania/Bucuresti-417868/2021|EPI_ISL_981377|2021-01-28
>hCoV-19/Belgium/AZKLINA121-022451/2021|EPI_ISL_981378|2021-01-29
>hCoV-19/Nigeria/BCVL-18475/2021|EPI_ISL_985090|2021-01-08
>hCoV-19/Nigeria/BCVL-18510/2021|EPI_ISL_985091|2021-01-07
>hCoV-19/Nigeria/BCVL-18521/2021|EPI_ISL_985092|2021-01-07
>hCoV-19/Nigeria/BCVL-18523/2021|EPI_ISL_985093|2021-01-07
>hCoV-19/Nigeria/BCVL-18543/2021|EPI_ISL_985094|2021-01-07
>hCoV-19/Nigeria/BCVL-18302/2021|EPI_ISL_985095|2021-01-07
>hCoV-19/Nigeria/BCVL-18303/2021|EPI_ISL_985096|2021-01-07
>hCoV-19/Nigeria/BCVL-18308/2021|EPI_ISL_985097|2021-01-07
>hCoV-19/Nigeria/BCVL-18598/2021|EPI_ISL_985098|2021-01-07
>hCoV-19/France/IDF-CERBAHC-20210206-S14/2021|EPI_ISL_1009667|2021-01-27
>hCoV-19/France/GES-IPP03295/2021|EPI_ISL_1035906|2021-02-08
>hCoV-19/France/GES-IPP03297/2021|EPI_ISL_1035907|2021-02-08
>hCoV-19/France/GES-IPP03298/2021|EPI_ISL_1035908|2021-02-08
>hCoV-19/France/GES-IPP03303/2021|EPI_ISL_1035909|2021-02-08
>hCoV-19/France/GES-IPP03304/2021|EPI_ISL_1035910|2021-02-08
>hCoV-19/France/GES-IPP03305/2021|EPI_ISL_1035911|2021-02-08
>hCoV-19/France/GES-IPP03306/2021|EPI_ISL_1035912|2021-02-08
>hCoV-19/France/GES-IPP03307/2021|EPI_ISL_1035913|2021-02-08
>hCoV-19/France/GES-IPP03308/2021|EPI_ISL_1035914|2021-02-08
>hCoV-19/France/GES-IPP03310/2021|EPI_ISL_1035915|2021-02-08
>hCoV-19/France/GES-IPP03311/2021|EPI_ISL_1035916|2021-02-08
>hCoV-19/France/HDF-IPP02631/2021|EPI_ISL_1035917|2021-01-26
>hCoV-19/France/HDF-IPP02632/2021|EPI_ISL_1035918|2021-01-26
>hCoV-19/France/IDF-IPP03316/2021|EPI_ISL_1035919|2021-02-01
>hCoV-19/France/IDF-IPP03317/2021|EPI_ISL_1035920|2021-02-01
>hCoV-19/France/IDF-IPP03320/2021|EPI_ISL_1035921|2021-02-01
>hCoV-19/France/IDF-IPP03322/2021|EPI_ISL_1035922|2021-02-01
>hCoV-19/France/GES-IPP03292/2021|EPI_ISL_1035924|2021-02-08
>hCoV-19/France/CVL-IPP02634/2021|EPI_ISL_1035925|2021-01-26
>hCoV-19/France/CVL-IPP02636/2021|EPI_ISL_1035926|2021-01-27
>hCoV-19/France/GES-IPP03296/2021|EPI_ISL_1035927|2021-02-08
>hCoV-19/France/HDF-IPP02633/2021|EPI_ISL_1035928|2021-01-25
>hCoV-19/Italy/CAM-INTPas-10024/2021|EPI_ISL_1082292|2021-02-01
>hCoV-19/Italy/CAM-INTPas-10025/2021|EPI_ISL_1082293|2021-02-01
>hCoV-19/Italy/CAM-INTPas-10224/2021|EPI_ISL_1082295|2021-02-08
>hCoV-19/Hong_Kong/HKPU-06804/2020|EPI_ISL_1159106|2020-12-06
>hCoV-19/Bulgaria/21BG-EU_000062_Pl1/2021|EPI_ISL_1233502|2021-01-26
>hCoV-19/Bulgaria/21BG-EU_000063_Pl1/2021|EPI_ISL_1233503|2021-01-27
>hCoV-19/Bulgaria/21BG-EU_000067_Pl1/2021|EPI_ISL_1233507|2021-01-29
>hCoV-19/Bulgaria/21BG-EU_000081_Pl1/2020|EPI_ISL_1233521|2020-12-13
>hCoV-19/Bulgaria/21BG-EU_000086_Pl1/2020|EPI_ISL_1233526|2020-12-15
>hCoV-19/Bulgaria/21BG-EU_000098_Pl2/2021|EPI_ISL_1233538|2021-01-07
>hCoV-19/Bulgaria/21BG-EU_000102_Pl2/2021|EPI_ISL_1233542|2021-01-13
>hCoV-19/Bulgaria/21BG-EU_000103_Pl2/2021|EPI_ISL_1233543|2021-01-10
>hCoV-19/Bulgaria/21BG-EU_000106_Pl2/2021|EPI_ISL_1233546|2021-01-17
>hCoV-19/Bulgaria/21BG-EU_000108_Pl2/2021|EPI_ISL_1233548|2021-01-18
>hCoV-19/Bulgaria/21BG-EU_000109_Pl2/2021|EPI_ISL_1233549|2021-01-18
>hCoV-19/Bulgaria/21BG-EU_000111_Pl2/2021|EPI_ISL_1233551|2021-01-19
>hCoV-19/Bulgaria/21BG-EU_000112_Pl2/2021|EPI_ISL_1233552|2021-01-20
>hCoV-19/Bulgaria/21BG-EU_000115_Pl2/2021|EPI_ISL_1233555|2021-01-21
>hCoV-19/Bulgaria/21BG-EU_000116_Pl2/2021|EPI_ISL_1233556|2021-01-21
>hCoV-19/Bulgaria/21BG-EU_000118_Pl2/2021|EPI_ISL_1233558|2021-01-22
>hCoV-19/Bulgaria/21BG-EU_000119_Pl2/2021|EPI_ISL_1233559|2021-01-22
>hCoV-19/Bulgaria/21BG-EU_000120_Pl2/2021|EPI_ISL_1233560|2021-01-22
>hCoV-19/Bulgaria/21BG-EU_000122_Pl2/2021|EPI_ISL_1233562|2021-01-26
>hCoV-19/Bulgaria/21BG-EU_000124_Pl2/2021|EPI_ISL_1233564|2021-01-27
>hCoV-19/Bulgaria/21BG-EU_000125_Pl2/2021|EPI_ISL_1233565|2021-02-01
>hCoV-19/Bulgaria/21BG-EU_000126_Pl2/2021|EPI_ISL_1233566|2021-02-01
>hCoV-19/Bulgaria/21BG-EU_000128_Pl2/2021|EPI_ISL_1233568|2021-02-01
>hCoV-19/Bulgaria/21BG-EU_000129_Pl2/2021|EPI_ISL_1233569|2021-02-03
>hCoV-19/Spain/CT-HUGTiPR008ZT1H6/2021|EPI_ISL_1322200|2021-03-05
>hCoV-19/Spain/CT-HUGTiPR008ZT1H7/2021|EPI_ISL_1322201|2021-03-05
>hCoV-19/Spain/CT-HUGTiPR008ZT1H9/2021|EPI_ISL_1322203|2021-03-05
>hCoV-19/Spain/CT-IrsiCaixaR008CC8A1/2021|EPI_ISL_1322204|2021-03-05
>hCoV-19/Spain/CT-IrsiCaixaR008CC8A2/2021|EPI_ISL_1322205|2021-03-05
>hCoV-19/Spain/CT-IrsiCaixaR008CC8B2/2021|EPI_ISL_1322207|2021-03-08
>hCoV-19/Spain/CT-IrsiCaixaR008CC8C1/2021|EPI_ISL_1322208|2021-02-27
>hCoV-19/Spain/CT-IrsiCaixaR008CC8E1/2021|EPI_ISL_1322212|2021-03-01
>hCoV-19/Spain/CT-IrsiCaixaR008CC8G1/2021|EPI_ISL_1322216|2021-03-08
>hCoV-19/Spain/CT-IrsiCaixaR008CC8H1/2021|EPI_ISL_1322218|2021-03-07
>hCoV-19/Italy/UMB-IZSGC-164630.1.21/2021|EPI_ISL_1336812|2021-03-10
>hCoV-19/Italy/UMB-IZSGC-164630.1.22/2021|EPI_ISL_1336813|2021-03-12
>hCoV-19/Italy/UMB-IZSGC-164630.1.23/2021|EPI_ISL_1336814|2021-03-11
>hCoV-19/Italy/UMB-IZSGC-164630.1.25/2021|EPI_ISL_1336816|2021-03-11
>hCoV-19/Italy/UMB-IZSGC-164630.1.26/2021|EPI_ISL_1336817|2021-03-11
>hCoV-19/Italy/UMB-IZSGC-164630.1.27/2021|EPI_ISL_1336818|2021-03-12
>hCoV-19/Italy/UMB-IZSGC-164630.1.28/2021|EPI_ISL_1336819|2021-03-13
>hCoV-19/Italy/UMB-IZSGC-164630.1.29/2021|EPI_ISL_1336820|2021-03-10
>hCoV-19/Italy/UMB-IZSGC-164630.1.3/2021|EPI_ISL_1336821|2021-03-13
>hCoV-19/Italy/UMB-IZSGC-164630.1.31/2021|EPI_ISL_1336823|2021-03-10
>hCoV-19/Italy/UMB-IZSGC-164630.1.32/2021|EPI_ISL_1336824|2021-03-10
>hCoV-19/Italy/UMB-IZSGC-164630.1.34/2021|EPI_ISL_1336826|2021-03-11
>hCoV-19/Italy/UMB-IZSGC-164630.1.35/2021|EPI_ISL_1336827|2021-03-09
>hCoV-19/Italy/UMB-IZSGC-164630.1.36/2021|EPI_ISL_1336828|2021-03-13
>hCoV-19/Italy/UMB-IZSGC-164630.1.48/2021|EPI_ISL_1336840|2021-03-09
>hCoV-19/Italy/UMB-IZSGC-164630.1.5/2021|EPI_ISL_1336842|2021-03-13
>hCoV-19/Italy/UMB-IZSGC-164630.1.51/2021|EPI_ISL_1336844|2021-03-09
>hCoV-19/Italy/UMB-IZSGC-164630.1.53/2021|EPI_ISL_1336846|2021-03-09
>hCoV-19/Italy/UMB-IZSGC-164630.1.55/2021|EPI_ISL_1336848|2021-03-09
>hCoV-19/Italy/UMB-IZSGC-164630.1.57/2021|EPI_ISL_1336850|2021-03-08
>hCoV-19/Italy/UMB-IZSGC-164630.1.58/2021|EPI_ISL_1336851|2021-03-08
>hCoV-19/Italy/UMB-IZSGC-164630.1.6/2021|EPI_ISL_1336853|2021-03-12
>hCoV-19/Italy/UMB-IZSGC-164630.1.60/2021|EPI_ISL_1336854|2021-03-11
>hCoV-19/Italy/UMB-IZSGC-164630.1.61/2021|EPI_ISL_1336855|2021-03-09
>hCoV-19/Italy/UMB-IZSGC-164630.1.67/2021|EPI_ISL_1336860|2021-03-12
>hCoV-19/Italy/UMB-IZSGC-164630.1.68/2021|EPI_ISL_1336861|2021-03-12
>hCoV-19/Italy/UMB-IZSGC-164630.1.7/2021|EPI_ISL_1336862|2021-03-13
>hCoV-19/Italy/UMB-IZSGC-164630.1.78/2021|EPI_ISL_1336871|2021-03-11
>hCoV-19/Italy/UMB-IZSGC-164630.1.81/2021|EPI_ISL_1336875|2021-03-16
>hCoV-19/Italy/UMB-IZSGC-164630.1.84/2021|EPI_ISL_1336878|2021-03-15
>hCoV-19/Italy/UMB-IZSGC-164630.1.9/2021|EPI_ISL_1336880|2021-03-08
>hCoV-19/Italy/ABR-IZSGC-155045/2021|EPI_ISL_1336884|2021-03-13
>hCoV-19/Italy/ABR-IZSGC-154436/2021|EPI_ISL_1336885|2021-03-13
>hCoV-19/Italy/ABR-IZSGC-153851/2021|EPI_ISL_1336886|2021-03-13
>hCoV-19/Italy/ABR-IZSGC-154717/2021|EPI_ISL_1336887|2021-03-13
>hCoV-19/Italy/ABR-IZSGC-153840/2021|EPI_ISL_1336888|2021-03-13
>hCoV-19/Italy/ABR-IZSGC-154353/2021|EPI_ISL_1336889|2021-03-13
>hCoV-19/Italy/ABR-IZSGC-154646/2021|EPI_ISL_1336890|2021-03-13
>hCoV-19/Italy/ABR-IZSGC-154570/2021|EPI_ISL_1336891|2021-03-13
>hCoV-19/Italy/ABR-IZSGC-155695/2021|EPI_ISL_1336892|2021-03-13
>hCoV-19/Italy/ABR-IZSGC-151622/2021|EPI_ISL_1336893|2021-03-12
>hCoV-19/Italy/ABR-IZSGC-151926/2021|EPI_ISL_1336894|2021-03-12
>hCoV-19/Italy/ABR-IZSGC-152669/2021|EPI_ISL_1336895|2021-03-12
>hCoV-19/Italy/ABR-IZSGC-152612/2021|EPI_ISL_1336896|2021-03-12
>hCoV-19/Italy/ABR-IZSGC-152791/2021|EPI_ISL_1336897|2021-03-12
>hCoV-19/Italy/ABR-IZSGC-154146/2021|EPI_ISL_1336898|2021-03-12
>hCoV-19/Italy/ABR-IZSGC-148256/2021|EPI_ISL_1336899|2021-03-11
>hCoV-19/Italy/SAR-0065/2021|EPI_ISL_1372540|2021-03-18
>hCoV-19/Italy/SAR-0073/2021|EPI_ISL_1372542|2021-03-18
>hCoV-19/Italy/SAR-0076/2021|EPI_ISL_1372544|2021-03-18
>hCoV-19/Italy/SAR-0066/2021|EPI_ISL_1372546|2021-03-18
>hCoV-19/Italy/SAR-0075/2021|EPI_ISL_1372548|2021-03-18
>hCoV-19/Italy/SAR-0077/2021|EPI_ISL_1372549|2021-03-18
>hCoV-19/France/BRE-IPP05781/2021|EPI_ISL_1389337|2021-03-16
>hCoV-19/Estonia/153083/2021|EPI_ISL_1470000|2021-03-05
>hCoV-19/Estonia/15620482/2021|EPI_ISL_1470002|2021-02-17
>hCoV-19/Estonia/15620571/2021|EPI_ISL_1470003|2021-02-17
>hCoV-19/Estonia/16106558/2021|EPI_ISL_1470008|2021-02-17
>hCoV-19/Estonia/16145533/2021|EPI_ISL_1470019|2021-02-17
>hCoV-19/France/IDF-IPP07429/2021|EPI_ISL_1517126|2021-03-22
>hCoV-19/France/IDF-IPP07430/2021|EPI_ISL_1517127|2021-03-22
>hCoV-19/France/IDF-IPP07434/2021|EPI_ISL_1517129|2021-03-23
>hCoV-19/France/IDF-IPP07435/2021|EPI_ISL_1517130|2021-03-23
>hCoV-19/France/IDF-IPP07436/2021|EPI_ISL_1517132|2021-03-23
>hCoV-19/France/IDF-IPP07438/2021|EPI_ISL_1517135|2021-03-23
>hCoV-19/France/IDF-IPP07439/2021|EPI_ISL_1517136|2021-03-22
>hCoV-19/France/IDF-IPP07441/2021|EPI_ISL_1517138|2021-03-22
>hCoV-19/Spain/GA-CHUVI-19251003/2021|EPI_ISL_1532792|2021-03-29
>hCoV-19/Spain/GA-CHUVI-19256589/2021|EPI_ISL_1532797|2021-03-30
>hCoV-19/Spain/GA-CHUVI-33851753/2021|EPI_ISL_1532798|2021-04-01
>hCoV-19/Spain/GA-CHUVI-33852781/2021|EPI_ISL_1532799|2021-04-04
>hCoV-19/Italy/CAM-INTPas_C21/2021|EPI_ISL_1585276|2021-04-01
>hCoV-19/Italy/CAM-INTPas_C22/2021|EPI_ISL_1585278|2021-04-09
>hCoV-19/Romania/Iasi_434924/2021|EPI_ISL_1591105|2021-03-09
>hCoV-19/Romania/Iasi_435693/2021|EPI_ISL_1591106|2021-03-11
>hCoV-19/Romania/Iasi_435694/2021|EPI_ISL_1591107|2021-03-11
>hCoV-19/Romania/Bucuresti_435869/2021|EPI_ISL_1591108|2021-03-11
>hCoV-19/Romania/Bucuresti_435871/2021|EPI_ISL_1591109|2021-03-11
>hCoV-19/Romania/Bucuresti_435873/2021|EPI_ISL_1591110|2021-03-11
>hCoV-19/Romania/Bucuresti_435879/2021|EPI_ISL_1591111|2021-03-11
>hCoV-19/Romania/Bucuresti_435883/2021|EPI_ISL_1591112|2021-03-12
>hCoV-19/Romania/Bucuresti_435900/2021|EPI_ISL_1591113|2021-03-12
>hCoV-19/Romania/Bucuresti_435906/2021|EPI_ISL_1591114|2021-03-12
>hCoV-19/Romania/Bucuresti_435926/2021|EPI_ISL_1591116|2021-03-12
>hCoV-19/Romania/Brasov_435928/2021|EPI_ISL_1591117|2021-03-12
>hCoV-19/Romania/Bucuresti_435940/2021|EPI_ISL_1591118|2021-03-12
>hCoV-19/Romania/Iasi_435942/2021|EPI_ISL_1591119|2021-03-12
>hCoV-19/Belgium/AZKLINA121-081218/2021|EPI_ISL_1599856|2021-04-08
>hCoV-19/Bulgaria/21BG-EU_001145_Pl11/2021|EPI_ISL_1608300|2021-03-11
>hCoV-19/Bulgaria/21BG-EU_001147_Pl11/2021|EPI_ISL_1608302|2021-03-11
>hCoV-19/Bulgaria/21BG-EU_001148_Pl11/2021|EPI_ISL_1608303|2021-03-11
>hCoV-19/Bulgaria/21BG-EU_001149_Pl11/2021|EPI_ISL_1608304|2021-03-12
>hCoV-19/Bulgaria/21BG-EU_001150_Pl11/2021|EPI_ISL_1608305|2021-03-12
>hCoV-19/Bulgaria/21BG-EU_001151_Pl11/2021|EPI_ISL_1608306|2021-03-12
>hCoV-19/Bulgaria/21BG-EU_001152_Pl11/2021|EPI_ISL_1608307|2021-03-12
>hCoV-19/Bulgaria/21BG-EU_001153_Pl11/2021|EPI_ISL_1608308|2021-03-12
>hCoV-19/Bulgaria/21BG-EU_001154_Pl11/2021|EPI_ISL_1608309|2021-03-12
>hCoV-19/Bulgaria/21BG-EU_001156_Pl12/2021|EPI_ISL_1608311|2021-03-12
>hCoV-19/Bulgaria/21BG-EU_001157_Pl12/2021|EPI_ISL_1608312|2021-03-12
>hCoV-19/Bulgaria/21BG-EU_001164_Pl12/2021|EPI_ISL_1608319|2021-03-12
>hCoV-19/USA/TX-BSWTemple-ILL-R2-0001/2021|EPI_ISL_1627405|2021-04-05
>hCoV-19/USA/TX-BSWTemple-ILL-R2-0011/2021|EPI_ISL_1627406|2021-04-05
>hCoV-19/USA/TX-BSWTemple-ILL-R2-0012/2021|EPI_ISL_1627407|2021-04-05
>hCoV-19/USA/TX-BSWTemple-ILL-R2-0014/2021|EPI_ISL_1627408|2021-04-05
>hCoV-19/USA/TX-BSWTemple-ILL-R2-0021/2021|EPI_ISL_1627409|2021-04-03
>hCoV-19/USA/TX-BSWTemple-ILL-R2-0023/2021|EPI_ISL_1627410|2021-04-02
>hCoV-19/USA/TX-BSWTemple-ILL-R2-0024/2021|EPI_ISL_1627411|2021-04-02
>hCoV-19/USA/TX-BSWTemple-ILL-R2-0051/2021|EPI_ISL_1627412|2021-03-28
>hCoV-19/USA/TX-BSWTemple-ILL-R2-0068/2021|EPI_ISL_1627414|2021-03-29
>hCoV-19/USA/TX-BSWTemple-ILL-R2-0072/2021|EPI_ISL_1627415|2021-03-30
>hCoV-19/USA/TX-BSWTemple-ILL-R2-0079/2021|EPI_ISL_1627416|2021-03-31
>hCoV-19/USA/TX-BSWTemple-ILL-R2-0083/2021|EPI_ISL_1627417|2021-04-01
>hCoV-19/USA/TX-BSWTemple-ILL-R2-0084/2021|EPI_ISL_1627418|2021-04-01
>hCoV-19/USA/TX-BSWTemple-ILL-R2-0086/2021|EPI_ISL_1627419|2021-04-01
>hCoV-19/USA/TX-BSWTemple-ILL-R2-0088/2021|EPI_ISL_1627420|2021-04-01
>hCoV-19/USA/TX-BSWTemple-ILL-R2-0089/2021|EPI_ISL_1627421|2021-04-01
>hCoV-19/USA/TX-BSWTemple-ILL-R2-0006/2021|EPI_ISL_1627422|2021-04-05
>hCoV-19/USA/TX-BSWTemple-ILL-R2-0010/2021|EPI_ISL_1627423|2021-04-05
>hCoV-19/USA/TX-BSWTemple-ILL-R2-0017/2021|EPI_ISL_1627424|2021-04-05
>hCoV-19/USA/TX-BSWTemple-ILL-R2-0025/2021|EPI_ISL_1627425|2021-03-24
>hCoV-19/USA/TX-BSWTemple-ILL-R2-0028/2021|EPI_ISL_1627426|2021-03-31
>hCoV-19/USA/TX-BSWTemple-ILL-R2-0029/2021|EPI_ISL_1627427|2021-03-31
>hCoV-19/USA/TX-BSWTemple-ILL-R2-0032/2021|EPI_ISL_1627428|2021-03-30
>hCoV-19/USA/TX-BSWTemple-ILL-R2-0033/2021|EPI_ISL_1627429|2021-03-31
>hCoV-19/USA/TX-BSWTemple-ILL-R2-0036/2021|EPI_ISL_1627430|2021-03-31
>hCoV-19/USA/TX-BSWTemple-ILL-R2-0039/2021|EPI_ISL_1627431|2021-03-26
>hCoV-19/USA/TX-BSWTemple-ILL-R2-0041/2021|EPI_ISL_1627432|2021-03-26
>hCoV-19/USA/TX-BSWTemple-ILL-R2-0043/2021|EPI_ISL_1627433|2021-03-26
>hCoV-19/USA/TX-BSWTemple-ILL-R2-0044/2021|EPI_ISL_1627434|2021-03-26
>hCoV-19/USA/TX-BSWTemple-ILL-R2-0046/2021|EPI_ISL_1627435|2021-03-26
>hCoV-19/USA/TX-BSWTemple-ILL-R2-0053/2021|EPI_ISL_1627436|2021-03-27
>hCoV-19/USA/TX-BSWTemple-ILL-R2-0054/2021|EPI_ISL_1627437|2021-03-27
>hCoV-19/USA/TX-BSWTemple-ILL-R2-0055/2021|EPI_ISL_1627438|2021-03-27
>hCoV-19/USA/TX-BSWTemple-ILL-R2-0056/2021|EPI_ISL_1627439|2021-03-27
>hCoV-19/USA/TX-BSWTemple-ILL-R2-0066/2021|EPI_ISL_1627440|2021-03-29
>hCoV-19/USA/TX-BSWTemple-ILL-R2-0074/2021|EPI_ISL_1627441|2021-04-01
>hCoV-19/USA/TX-BSWTemple-ILL-R2-0076/2021|EPI_ISL_1627442|2021-04-01
>hCoV-19/USA/TX-BSWTemple-ILL-R2-0077/2021|EPI_ISL_1627443|2021-04-01
>hCoV-19/USA/TX-BSWTemple-ILL-R2-0080/2021|EPI_ISL_1627444|2021-03-30
>hCoV-19/USA/TX-BSWTemple-ILL-R2-0081/2021|EPI_ISL_1627445|2021-03-31
>hCoV-19/USA/TX-BSWTemple-ILL-R2-0082/2021|EPI_ISL_1627446|2021-04-01
>hCoV-19/USA/TX-BSWTemple-ILL-R2-0091/2021|EPI_ISL_1627447|2021-04-02
>hCoV-19/USA/TX-BSWTemple-ILL-R2-0057/2021|EPI_ISL_1627451|2021-03-27
>hCoV-19/USA/TX-BSWTemple-ILL-R2-0019/2021|EPI_ISL_1627452|2021-04-05
>hCoV-19/USA/TX-BSWTemple-ILL-R2-0004/2021|EPI_ISL_1627458|2021-04-05
>hCoV-19/Reunion/PIMIT_00242/2021|EPI_ISL_1628767|2021-02-02
>hCoV-19/Romania/Suceava413452/2021|EPI_ISL_861710|2021-01-13
>hCoV-19/France/CERBAHC-20211018-94/2021|EPI_ISL_861714|2021-01-07
>hCoV-19/France/CERBAHC-20211018-95/2021|EPI_ISL_861715|2021-01-07
>hCoV-19/France/CERBAHC-20211020-13/2021|EPI_ISL_861716|2021-01-08
>hCoV-19/France/CERBAHC-20211020-18/2021|EPI_ISL_861727|2021-01-07
>hCoV-19/France/CERBAHC-20211020-19/2021|EPI_ISL_861728|2021-01-08
>hCoV-19/France/IDF-IPP00515/2021|EPI_ISL_872314|2021-01-05
>hCoV-19/France/IDF-IPP00544/2021|EPI_ISL_872315|2021-01-07
>hCoV-19/France/IDF-IPP00547/2021|EPI_ISL_872316|2021-01-07
>hCoV-19/France/IDF-IPP00549/2021|EPI_ISL_872318|2021-01-07
>hCoV-19/France/IDF-IPP00554/2021|EPI_ISL_872319|2021-01-07
>hCoV-19/France/IDF-IPP00641/2021|EPI_ISL_872320|2021-01-08
>hCoV-19/France/IDF-IPP00663/2021|EPI_ISL_872321|2021-01-11
>hCoV-19/France/IDF-IPP00681/2020|EPI_ISL_872323|2020-12-29
>hCoV-19/Italy/ABR-IZSGC-TE9968/2021|EPI_ISL_918263|2021-01-07
>hCoV-19/Italy/ABR-IZSGC-TE14103/2021|EPI_ISL_918264|2021-01-09
>hCoV-19/Italy/ABR-IZSGC-TE8040/2021|EPI_ISL_918267|2021-01-07
>hCoV-19/Italy/ABR-IZSGC-TE10913/2021|EPI_ISL_918270|2021-01-08
>hCoV-19/Italy/ABR-IZSGC-TE9976/2021|EPI_ISL_918271|2021-01-07
>hCoV-19/Italy/ABR-IZSGC-41510/2021|EPI_ISL_961066|2021-01-22
>hCoV-19/Italy/ABR-IZSGC-39879/2021|EPI_ISL_961067|2021-01-22
>hCoV-19/Italy/ABR-IZSGC-39881/2021|EPI_ISL_961068|2021-01-22
>hCoV-19/Italy/ABR-IZSGC-39713/2021|EPI_ISL_961069|2021-01-22
>hCoV-19/Italy/ABR-IZSGC-39866/2021|EPI_ISL_961070|2021-01-22
>hCoV-19/Italy/ABR-IZSGC-39663/2021|EPI_ISL_961071|2021-01-22
>hCoV-19/Italy/ABR-IZSGC-41304/2021|EPI_ISL_961072|2021-01-22
>hCoV-19/Italy/ABR-IZSGC-38699/2021|EPI_ISL_961073|2021-01-21
>hCoV-19/Italy/ABR-IZSGC-37481/2021|EPI_ISL_961074|2021-01-21
>hCoV-19/Italy/ABR-IZSGC-38676/2021|EPI_ISL_961075|2021-01-21
>hCoV-19/Italy/ABR-IZSGC-38521/2021|EPI_ISL_961076|2021-01-21
>hCoV-19/Italy/ABR-IZSGC-37195/2021|EPI_ISL_961077|2021-01-21
>hCoV-19/Italy/ABR-IZSGC-37932/2021|EPI_ISL_961078|2021-01-21
>hCoV-19/Italy/ABR-IZSGC-37931/2021|EPI_ISL_961079|2021-01-21
>hCoV-19/Italy/ABR-IZSGC-35481/2021|EPI_ISL_961080|2021-01-20
>hCoV-19/Italy/ABR-IZSGC-36392/2021|EPI_ISL_961081|2021-01-20
>hCoV-19/Italy/ABR-IZSGC-35746/2021|EPI_ISL_961082|2021-01-20
>hCoV-19/Italy/ABR-IZSGC-35482/2021|EPI_ISL_961083|2021-01-20
>hCoV-19/Italy/ABR-IZSGC-32907/2021|EPI_ISL_961084|2021-01-19
>hCoV-19/Italy/ABR-IZSGC-33322/2021|EPI_ISL_961085|2021-01-19
>hCoV-19/Italy/ABR-IZSGC-31418/2021|EPI_ISL_961086|2021-01-18
>hCoV-19/Italy/ABR-IZSGC-33376/2021|EPI_ISL_961087|2021-01-18
>hCoV-19/Italy/ABR-IZSGC-33381/2021|EPI_ISL_961088|2021-01-18
>hCoV-19/Italy/ABR-IZSGC-32144/2021|EPI_ISL_961089|2021-01-18
>hCoV-19/Italy/ABR-IZSGC-31889/2021|EPI_ISL_961090|2021-01-18
>hCoV-19/Italy/ABR-IZSGC-31759/2021|EPI_ISL_961091|2021-01-18
>hCoV-19/Italy/ABR-IZSGC-31754/2021|EPI_ISL_961092|2021-01-18
>hCoV-19/Italy/ABR-IZSGC-31730/2021|EPI_ISL_961093|2021-01-18
>hCoV-19/Italy/ABR-IZSGC-31035/2021|EPI_ISL_961094|2021-01-18
>hCoV-19/Italy/ABR-IZSGC-31031/2021|EPI_ISL_961095|2021-01-18
>hCoV-19/Italy/SAR-004/2021|EPI_ISL_1082254|2021-02-12
>hCoV-19/Romania/Bucuresti_434121/2021|EPI_ISL_1228908|2021-03-06
>hCoV-19/Romania/Bihor_434485/2021|EPI_ISL_1228909|2021-03-08
>hCoV-19/Bulgaria/21BG-EU_000034_Pl1/2021|EPI_ISL_1233473|2021-01-11
>hCoV-19/Bulgaria/21BG-EU_000039_Pl1/2021|EPI_ISL_1233478|2021-01-16
>hCoV-19/Bulgaria/21BG-EU_000040_Pl1/2021|EPI_ISL_1233479|2021-01-16
>hCoV-19/Bulgaria/21BG-EU_000041_Pl1/2021|EPI_ISL_1233480|2021-01-17
>hCoV-19/Bulgaria/21BG-EU_000042_Pl1/2021|EPI_ISL_1233481|2021-01-18
>hCoV-19/Bulgaria/21BG-EU_000043_Pl1/2021|EPI_ISL_1233482|2021-01-18
>hCoV-19/Bulgaria/21BG-EU_000044_Pl1/2021|EPI_ISL_1233484|2021-01-18
>hCoV-19/Bulgaria/21BG-EU_000047_Pl1/2021|EPI_ISL_1233487|2021-01-20
>hCoV-19/Bulgaria/21BG-EU_000048_Pl1/2021|EPI_ISL_1233488|2021-01-20
>hCoV-19/Bulgaria/21BG-EU_000053_Pl1/2021|EPI_ISL_1233493|2021-01-21
>hCoV-19/Bulgaria/21BG-EU_000054_Pl1/2021|EPI_ISL_1233494|2021-01-21
>hCoV-19/Bulgaria/21BG-EU_000057_Pl1/2021|EPI_ISL_1233497|2021-01-23
>hCoV-19/Bulgaria/21BG-EU_000059_Pl1/2021|EPI_ISL_1233499|2021-01-25
>hCoV-19/Switzerland/NE-PMI-2109-5229/2021|EPI_ISL_1303021|2021-03-05
>hCoV-19/Switzerland/NE-PMI-2109-5341/2021|EPI_ISL_1303027|2021-03-06
>hCoV-19/Switzerland/NE-PMI-2110-0251/2021|EPI_ISL_1303029|2021-03-07
>hCoV-19/Spain/CT-HUGTiPR008ZT1F9/2021|EPI_ISL_1322179|2021-03-03
>hCoV-19/Italy/UMB-IZSGC-164630.1.10/2021|EPI_ISL_1336801|2021-03-12
>hCoV-19/Italy/UMB-IZSGC-164630.1.11/2021|EPI_ISL_1336802|2021-03-12
>hCoV-19/Italy/UMB-IZSGC-164630.1.12/2021|EPI_ISL_1336803|2021-03-12
>hCoV-19/Italy/UMB-IZSGC-164630.1.13/2021|EPI_ISL_1336804|2021-03-13
>hCoV-19/Italy/UMB-IZSGC-164630.1.14/2021|EPI_ISL_1336805|2021-03-13
>hCoV-19/Italy/UMB-IZSGC-164630.1.15/2021|EPI_ISL_1336806|2021-03-13
>hCoV-19/Italy/UMB-IZSGC-164630.1.18/2021|EPI_ISL_1336809|2021-03-13
>hCoV-19/Italy/UMB-IZSGC-164630.1.4/2021|EPI_ISL_1336832|2021-03-12
>hCoV-19/Italy/UMB-IZSGC-164630.1.43/2021|EPI_ISL_1336835|2021-03-12
>hCoV-19/Italy/UMB-IZSGC-164630.1.44/2021|EPI_ISL_1336836|2021-03-12
>hCoV-19/Italy/UMB-IZSGC-164630.1.45/2021|EPI_ISL_1336837|2021-03-11
>hCoV-19/Italy/UMB-IZSGC-164630.1.46/2021|EPI_ISL_1336838|2021-03-09
>hCoV-19/Italy/UMB-IZSGC-164630.1.47/2021|EPI_ISL_1336839|2021-03-09
>hCoV-19/Italy/SIC-CQRC-21018856/2021|EPI_ISL_1366612|2021-03-25
>hCoV-19/Italy/SIC-CQRC-21018860/2021|EPI_ISL_1366658|2021-03-25
>hCoV-19/Italy/SIC-CQRC-21018861/2021|EPI_ISL_1366659|2021-03-25
>hCoV-19/France/BRE-IPP05984/2021|EPI_ISL_1389300|2021-03-16
>hCoV-19/France/BRE-IPP05986/2021|EPI_ISL_1389301|2021-03-17
>hCoV-19/France/BRE-IPP05988/2021|EPI_ISL_1389302|2021-03-16
>hCoV-19/France/BRE-IPP05990/2021|EPI_ISL_1389303|2021-03-16
>hCoV-19/France/BRE-IPP05993/2021|EPI_ISL_1389304|2021-03-16
>hCoV-19/France/BRE-IPP05998/2021|EPI_ISL_1389305|2021-03-16
>hCoV-19/France/BRE-IPP06005/2021|EPI_ISL_1389306|2021-03-16
>hCoV-19/France/BRE-IPP06010/2021|EPI_ISL_1389307|2021-03-15
>hCoV-19/France/BRE-IPP06015/2021|EPI_ISL_1389308|2021-03-15
>hCoV-19/France/BRE-IPP06017/2021|EPI_ISL_1389309|2021-03-15
>hCoV-19/France/BRE-IPP06018/2021|EPI_ISL_1389310|2021-03-16
>hCoV-19/France/IDF-IPP06022/2021|EPI_ISL_1389311|2021-03-13
>hCoV-19/France/HDF-IPP06028/2021|EPI_ISL_1389312|2021-03-15
>hCoV-19/France/HDF-IPP06030/2021|EPI_ISL_1389313|2021-03-15
>hCoV-19/France/HDF-IPP06038/2021|EPI_ISL_1389314|2021-03-16
>hCoV-19/France/BRE-IPP05797/2021|EPI_ISL_1389315|2021-03-16
>hCoV-19/France/BRE-IPP05893/2021|EPI_ISL_1389316|2021-03-15
>hCoV-19/France/BRE-IPP05919/2021|EPI_ISL_1389317|2021-03-16
>hCoV-19/France/BRE-IPP05958/2021|EPI_ISL_1389318|2021-03-16
>hCoV-19/France/HDF-IPP06027/2021|EPI_ISL_1389320|2021-03-15
>hCoV-19/France/BRE-IPP05953/2021|EPI_ISL_1389324|2021-03-16
>hCoV-19/Czech_Republic/174475/2021|EPI_ISL_1465470|2021-03-16
>hCoV-19/Czech_Republic/174481/2021|EPI_ISL_1465471|2021-03-16
>hCoV-19/Czech_Republic/174484/2021|EPI_ISL_1465472|2021-03-16
>hCoV-19/Czech_Republic/174490/2021|EPI_ISL_1465473|2021-03-16
>hCoV-19/Czech_Republic/176296/2021|EPI_ISL_1465474|2021-03-18
>hCoV-19/Czech_Republic/176303/2021|EPI_ISL_1465475|2021-03-18
>hCoV-19/France/BRE-IPP05663/2021|EPI_ISL_1465482|2021-03-16
>hCoV-19/France/IDF-IPP06558/2021|EPI_ISL_1465483|2021-03-16
>hCoV-19/France/IDF-IPP06559/2021|EPI_ISL_1465484|2021-03-16
>hCoV-19/France/IDF-IPP06560/2021|EPI_ISL_1465485|2021-03-15
>hCoV-19/France/IDF-IPP06561/2021|EPI_ISL_1465486|2021-03-16
>hCoV-19/France/IDF-IPP06563/2021|EPI_ISL_1465487|2021-03-16
>hCoV-19/France/IDF-IPP06564/2021|EPI_ISL_1465488|2021-03-16
>hCoV-19/France/IDF-IPP06565/2021|EPI_ISL_1465489|2021-03-15
>hCoV-19/France/IDF-IPP06566/2021|EPI_ISL_1465490|2021-03-15
>hCoV-19/France/IDF-IPP06570/2021|EPI_ISL_1465492|2021-03-16
>hCoV-19/France/IDF-IPP06571/2021|EPI_ISL_1465493|2021-03-16
>hCoV-19/France/IDF-IPP06572/2021|EPI_ISL_1465494|2021-03-16
>hCoV-19/France/IDF-IPP06573/2021|EPI_ISL_1465495|2021-03-16
>hCoV-19/France/IDF-IPP06575/2021|EPI_ISL_1465496|2021-03-16
>hCoV-19/France/IDF-IPP06578/2021|EPI_ISL_1465498|2021-03-16
>hCoV-19/France/IDF-IPP06579/2021|EPI_ISL_1465499|2021-03-16
>hCoV-19/France/BRE-IPP06651/2021|EPI_ISL_1465550|2021-03-16
>hCoV-19/France/BRE-IPP06652/2021|EPI_ISL_1465551|2021-03-16
>hCoV-19/France/BRE-IPP06653/2021|EPI_ISL_1465552|2021-03-16
>hCoV-19/France/BRE-IPP06654/2021|EPI_ISL_1465553|2021-03-16
>hCoV-19/France/BRE-IPP06655/2021|EPI_ISL_1465554|2021-03-16
>hCoV-19/France/BRE-IPP06656/2021|EPI_ISL_1465555|2021-03-16
>hCoV-19/France/BRE-IPP06658/2021|EPI_ISL_1465557|2021-03-16
>hCoV-19/France/BRE-IPP06659/2021|EPI_ISL_1465558|2021-03-16
>hCoV-19/France/BRE-IPP06660/2021|EPI_ISL_1465559|2021-03-16
>hCoV-19/France/BRE-IPP06661/2021|EPI_ISL_1465560|2021-03-16
>hCoV-19/France/BRE-IPP06662/2021|EPI_ISL_1465561|2021-03-16
>hCoV-19/France/BRE-IPP06663/2021|EPI_ISL_1465562|2021-03-16
>hCoV-19/France/BRE-IPP06664/2021|EPI_ISL_1465563|2021-03-16
>hCoV-19/France/BRE-IPP06665/2021|EPI_ISL_1465564|2021-03-16
>hCoV-19/France/BRE-IPP06666/2021|EPI_ISL_1465565|2021-03-16
>hCoV-19/France/BRE-IPP06667/2021|EPI_ISL_1465566|2021-03-16
>hCoV-19/France/BRE-IPP06672/2021|EPI_ISL_1465567|2021-03-16
>hCoV-19/France/BRE-IPP06673/2021|EPI_ISL_1465568|2021-03-16
>hCoV-19/France/BRE-IPP06675/2021|EPI_ISL_1465570|2021-03-16
>hCoV-19/France/BRE-IPP06676/2021|EPI_ISL_1465571|2021-03-16
>hCoV-19/France/BRE-IPP06677/2021|EPI_ISL_1465572|2021-03-16
>hCoV-19/France/BRE-IPP06679/2021|EPI_ISL_1465574|2021-03-16
>hCoV-19/France/BRE-IPP06695/2021|EPI_ISL_1465575|2021-03-16
>hCoV-19/France/BRE-IPP06696/2021|EPI_ISL_1465576|2021-03-16
>hCoV-19/France/BRE-IPP06697/2021|EPI_ISL_1465577|2021-03-16
>hCoV-19/France/BRE-IPP06698/2021|EPI_ISL_1465578|2021-03-16
>hCoV-19/France/BRE-IPP06700/2021|EPI_ISL_1465579|2021-03-16
>hCoV-19/France/BRE-IPP06701/2021|EPI_ISL_1465580|2021-03-16
>hCoV-19/France/BRE-IPP06702/2021|EPI_ISL_1465581|2021-03-16
>hCoV-19/France/BRE-IPP06703/2021|EPI_ISL_1465582|2021-03-16
>hCoV-19/France/BRE-IPP06704/2021|EPI_ISL_1465583|2021-03-16
>hCoV-19/France/BRE-IPP06705/2021|EPI_ISL_1465584|2021-03-16
>hCoV-19/France/BRE-IPP06706/2021|EPI_ISL_1465585|2021-03-16
>hCoV-19/France/BRE-IPP06707/2021|EPI_ISL_1465586|2021-03-16
>hCoV-19/France/BRE-IPP06708/2021|EPI_ISL_1465587|2021-03-16
>hCoV-19/France/BRE-IPP06712/2021|EPI_ISL_1465589|2021-03-16
>hCoV-19/Estonia/16106605/2021|EPI_ISL_1470010|2021-02-17
>hCoV-19/Estonia/16145135/2021|EPI_ISL_1470012|2021-02-17
>hCoV-19/Estonia/16145148/2021|EPI_ISL_1470015|2021-02-17
>hCoV-19/Estonia/16145528/2021|EPI_ISL_1470017|2021-02-17
>hCoV-19/Estonia/16145532/2021|EPI_ISL_1470018|2021-02-17
>hCoV-19/Spain/GA-CHUVI-19207600/2021|EPI_ISL_1478780|2021-02-23
>hCoV-19/Spain/GA-CHUVI-19218660/2021|EPI_ISL_1478781|2021-03-02
>hCoV-19/Spain/GA-CHUVI-19218623/2021|EPI_ISL_1478782|2021-03-02
>hCoV-19/Spain/GA-CHUVI-19207711/2021|EPI_ISL_1478783|2021-03-02
>hCoV-19/Spain/GA-CHUVI-33792939/2021|EPI_ISL_1478784|2021-03-03
>hCoV-19/Spain/GA-CHUVI-33792380/2021|EPI_ISL_1478785|2021-03-03
>hCoV-19/Spain/GA-CHUVI-33791053/2021|EPI_ISL_1478786|2021-03-03
>hCoV-19/Spain/GA-CHUVI-33796300/2021|EPI_ISL_1478787|2021-03-04
>hCoV-19/Spain/GA-CHUVI-33793871/2021|EPI_ISL_1478788|2021-03-04
>hCoV-19/Spain/GA-CHUVI-33793552/2021|EPI_ISL_1478789|2021-03-04
>hCoV-19/Spain/GA-CHUVI-19220883/2021|EPI_ISL_1478790|2021-03-04
>hCoV-19/Spain/GA-CHUVI-19220876/2021|EPI_ISL_1478791|2021-03-04
>hCoV-19/Spain/GA-CHUVI-19220830/2021|EPI_ISL_1478792|2021-03-04
>hCoV-19/Spain/GA-CHUVI-19220764/2021|EPI_ISL_1478793|2021-03-04
>hCoV-19/Spain/GA-CHUVI-33799570/2021|EPI_ISL_1478794|2021-03-06
>hCoV-19/Spain/GA-CHUVI-19225297/2021|EPI_ISL_1478795|2021-03-08
>hCoV-19/Spain/GA-CHUVI-51560549/2021|EPI_ISL_1478796|2021-03-09
>hCoV-19/Spain/GA-CHUVI-33806269/2021|EPI_ISL_1478797|2021-03-09
>hCoV-19/Spain/GA-CHUVI-21548360/2021|EPI_ISL_1478798|2021-03-09
>hCoV-19/Spain/GA-CHUVI-19227005/2021|EPI_ISL_1478799|2021-03-09
>hCoV-19/France/IDF-IPP07689/2021|EPI_ISL_1517280|2021-03-22
>hCoV-19/France/IDF-IPP07691/2021|EPI_ISL_1517281|2021-03-22
>hCoV-19/France/IDF-IPP07694/2021|EPI_ISL_1517282|2021-03-22
>hCoV-19/France/IDF-IPP07695/2021|EPI_ISL_1517283|2021-03-22
>hCoV-19/France/IDF-IPP07697/2021|EPI_ISL_1517284|2021-03-22
>hCoV-19/France/IDF-IPP07698/2021|EPI_ISL_1517285|2021-03-22
>hCoV-19/France/IDF-IPP07699/2021|EPI_ISL_1517286|2021-03-22
>hCoV-19/France/IDF-IPP07701/2021|EPI_ISL_1517288|2021-03-23
>hCoV-19/France/IDF-IPP07703/2021|EPI_ISL_1517289|2021-03-23
>hCoV-19/France/IDF-IPP07706/2021|EPI_ISL_1517290|2021-03-23
>hCoV-19/France/IDF-IPP07707/2021|EPI_ISL_1517291|2021-03-23
>hCoV-19/France/IDF-IPP07708/2021|EPI_ISL_1517292|2021-03-23
>hCoV-19/France/IDF-IPP07709/2021|EPI_ISL_1517293|2021-03-23
>hCoV-19/Italy/ABR-IZSGC-183780/2021|EPI_ISL_1580527|2021-03-26
>hCoV-19/Italy/ABR-IZSGC-183864/2021|EPI_ISL_1580528|2021-03-26
>hCoV-19/Italy/ABR-IZSGC-184978/2021|EPI_ISL_1580531|2021-03-27
>hCoV-19/Italy/ABR-IZSGC-185198/2021|EPI_ISL_1580532|2021-03-26
>hCoV-19/Italy/ABR-IZSGC-186271/2021|EPI_ISL_1580533|2021-03-22
>hCoV-19/Italy/ABR-IZSGC-189698/2021|EPI_ISL_1580534|2021-03-29
>hCoV-19/Italy/ABR-IZSGC-189653/2021|EPI_ISL_1580535|2021-03-30
>hCoV-19/Italy/ABR-IZSGC-189543/2021|EPI_ISL_1580536|2021-03-29
>hCoV-19/Italy/ABR-IZSGC-189474/2021|EPI_ISL_1580540|2021-03-29
>hCoV-19/Italy/ABR-IZSGC-189905/2021|EPI_ISL_1580541|2021-03-29
>hCoV-19/Italy/ABR-IZSGC-189961/2021|EPI_ISL_1580542|2021-03-30
>hCoV-19/Italy/ABR-IZSGC-191016/2021|EPI_ISL_1580543|2021-03-30
>hCoV-19/Italy/ABR-IZSGC-190102/2021|EPI_ISL_1580544|2021-03-30
>hCoV-19/Italy/ABR-IZSGC-189996/2021|EPI_ISL_1580547|2021-03-30
>hCoV-19/Italy/ABR-IZSGC-191240/2021|EPI_ISL_1580548|2021-03-30
>hCoV-19/Italy/ABR-IZSGC-190937/2021|EPI_ISL_1580550|2021-03-30
>hCoV-19/Italy/ABR-IZSGC-190949/2021|EPI_ISL_1580551|2021-03-30
>hCoV-19/Italy/ABR-IZSGC-191126/2021|EPI_ISL_1580553|2021-03-30
>hCoV-19/Italy/ABR-IZSGC-190395/2021|EPI_ISL_1580555|2021-03-30
>hCoV-19/Italy/ABR-IZSGC-190389/2021|EPI_ISL_1580556|2021-03-30
>hCoV-19/Italy/ABR-IZSGC-191163/2021|EPI_ISL_1580557|2021-03-30
>hCoV-19/Italy/ABR-IZSGC-191852/2021|EPI_ISL_1580558|2021-03-31
>hCoV-19/Italy/ABR-IZSGC-192626/2021|EPI_ISL_1580559|2021-03-31
>hCoV-19/Italy/ABR-IZSGC-190700/2021|EPI_ISL_1580561|2021-03-30
>hCoV-19/Italy/ABR-IZSGC-191505/2021|EPI_ISL_1580562|2021-03-31
>hCoV-19/Italy/ABR-IZSGC-191458/2021|EPI_ISL_1580563|2021-03-31
>hCoV-19/Italy/ABR-IZSGC-191653/2021|EPI_ISL_1580564|2021-03-31
>hCoV-19/Italy/ABR-IZSGC-191624/2021|EPI_ISL_1580565|2021-03-31
>hCoV-19/Italy/ABR-IZSGC-191632/2021|EPI_ISL_1580566|2021-03-31
>hCoV-19/Italy/ABR-IZSGC-191638/2021|EPI_ISL_1580567|2021-03-31
>hCoV-19/Italy/ABR-IZSGC-191665/2021|EPI_ISL_1580568|2021-03-31
>hCoV-19/Italy/ABR-IZSGC-191592/2021|EPI_ISL_1580569|2021-03-31
>hCoV-19/Canada/NL-NML-17505/2021|EPI_ISL_1587822|2021-02-08
>hCoV-19/Canada/NL-NML-17508/2021|EPI_ISL_1587827|2021-02-21
>hCoV-19/Canada/NL-NML-17511/2021|EPI_ISL_1587831|2021-02-22
>hCoV-19/Canada/NL-NML-17667/2021|EPI_ISL_1587893|2021-02-25
>hCoV-19/Bulgaria/21BG-EU_001155_Pl12/2021|EPI_ISL_1608310|2021-03-12
>hCoV-19/Bulgaria/21BG-EU_001158_Pl12/2021|EPI_ISL_1608313|2021-03-12
>hCoV-19/Bulgaria/21BG-EU_001159_Pl12/2021|EPI_ISL_1608314|2021-03-12
>hCoV-19/Bulgaria/21BG-EU_001160_Pl12/2021|EPI_ISL_1608315|2021-03-12
>hCoV-19/Bulgaria/21BG-EU_001161_Pl12/2021|EPI_ISL_1608316|2021-03-12
>hCoV-19/Bulgaria/21BG-EU_001162_Pl12/2021|EPI_ISL_1608317|2021-03-12
>hCoV-19/Bulgaria/21BG-EU_001163_Pl12/2021|EPI_ISL_1608318|2021-03-12
>hCoV-19/Bulgaria/21BG-EU_001165_Pl12/2021|EPI_ISL_1608320|2021-03-12
>hCoV-19/Bulgaria/21BG-EU_001166_Pl12/2021|EPI_ISL_1608321|2021-03-12
>hCoV-19/Bulgaria/21BG-EU_001168_Pl12/2021|EPI_ISL_1608322|2021-03-12
>hCoV-19/Bulgaria/21BG-EU_001170_Pl12/2021|EPI_ISL_1608324|2021-03-12
>hCoV-19/Bulgaria/21BG-EU_001171_Pl12/2021|EPI_ISL_1608325|2021-03-12
>hCoV-19/Bulgaria/21BG-EU_001172_Pl12/2021|EPI_ISL_1608326|2021-03-12
>hCoV-19/Bulgaria/21BG-EU_001175_Pl12/2021|EPI_ISL_1608329|2021-03-12
>hCoV-19/Bulgaria/21BG-EU_001178_Pl12/2021|EPI_ISL_1608332|2021-03-13
>hCoV-19/Bulgaria/21BG-EU_001182_Pl12/2021|EPI_ISL_1608333|2021-03-13
>hCoV-19/Bulgaria/21BG-EU_001183_Pl12/2021|EPI_ISL_1608334|2021-03-13
>hCoV-19/Bulgaria/21BG-EU_001184_Pl12/2021|EPI_ISL_1608335|2021-03-12
>hCoV-19/Bulgaria/21BG-EU_001185_Pl12/2021|EPI_ISL_1608336|2021-03-12
>hCoV-19/Bulgaria/21BG-EU_001186_Pl12/2021|EPI_ISL_1608337|2021-03-13
>hCoV-19/Bulgaria/21BG-EU_001190_Pl12/2021|EPI_ISL_1608341|2021-03-14
>hCoV-19/Bulgaria/21BG-EU_001191_Pl12/2021|EPI_ISL_1608342|2021-03-13
>hCoV-19/Bulgaria/21BG-EU_001192_Pl12/2021|EPI_ISL_1608343|2021-03-13
>hCoV-19/Bulgaria/21BG-EU_001193_Pl12/2021|EPI_ISL_1608344|2021-03-14
>hCoV-19/Bulgaria/21BG-EU_001194_Pl12/2021|EPI_ISL_1608345|2021-03-14
>hCoV-19/Bulgaria/21BG-EU_001199_Pl12/2021|EPI_ISL_1608350|2021-03-14
>hCoV-19/Bulgaria/21BG-EU_001202_Pl12/2021|EPI_ISL_1608353|2021-03-15
>hCoV-19/Bulgaria/21BG-EU_001207_Pl12/2021|EPI_ISL_1608357|2021-03-15
>hCoV-19/Bulgaria/21BG-EU_001208_Pl12/2021|EPI_ISL_1608358|2021-03-15
>hCoV-19/Bulgaria/21BG-EU_001209_Pl12/2021|EPI_ISL_1608359|2021-03-15
>hCoV-19/Bulgaria/21BG-EU_001210_Pl12/2021|EPI_ISL_1608360|2021-03-15
>hCoV-19/Bulgaria/21BG-EU_001213_Pl12/2021|EPI_ISL_1608363|2021-03-15
>hCoV-19/Bulgaria/21BG-EU_001214_Pl12/2021|EPI_ISL_1608364|2021-03-15
>hCoV-19/Bulgaria/21BG-EU_001216_Pl12/2021|EPI_ISL_1608366|2021-03-15
>hCoV-19/Bulgaria/21BG-EU_001217_Pl12/2021|EPI_ISL_1608367|2021-03-15
>hCoV-19/Bulgaria/21BG-EU_001219_Pl12/2021|EPI_ISL_1608369|2021-03-15
>hCoV-19/Bulgaria/21BG-EU_001223_Pl12/2021|EPI_ISL_1608372|2021-03-15
>hCoV-19/Bulgaria/21BG-EU_001224_Pl12/2021|EPI_ISL_1608373|2021-03-12
>hCoV-19/Bulgaria/21BG-EU_001225_Pl12/2021|EPI_ISL_1608374|2021-03-15
>hCoV-19/Bulgaria/21BG-EU_001227_Pl12/2021|EPI_ISL_1608376|2021-03-15
>hCoV-19/Bulgaria/21BG-EU_001228_Pl12/2021|EPI_ISL_1608377|2021-03-15
>hCoV-19/Bulgaria/21BG-EU_001229_Pl12/2021|EPI_ISL_1608378|2021-03-15
>hCoV-19/Bulgaria/21BG-EU_001232_Pl12/2021|EPI_ISL_1608381|2021-03-15
>hCoV-19/Bulgaria/21BG-EU_001233_Pl12/2021|EPI_ISL_1608382|2021-03-15
>hCoV-19/Bulgaria/21BG-EU_001234_Pl12/2021|EPI_ISL_1608383|2021-03-15
>hCoV-19/Bulgaria/21BG-EU_001236_Pl12/2021|EPI_ISL_1608384|2021-03-15
>hCoV-19/Bulgaria/21BG-EU_001237_Pl12/2021|EPI_ISL_1608385|2021-03-15
>hCoV-19/Bulgaria/21BG-EU_001238_Pl12/2021|EPI_ISL_1608386|2021-03-15
>hCoV-19/Bulgaria/21BG-EU_001240_Pl12/2021|EPI_ISL_1608388|2021-03-15
>hCoV-19/Bulgaria/21BG-EU_001242_Pl12/2021|EPI_ISL_1608390|2021-03-15
>hCoV-19/Bulgaria/21BG-EU_001244_Pl12/2021|EPI_ISL_1608391|2021-03-15
>hCoV-19/Bulgaria/21BG-EU_001245_Pl12/2021|EPI_ISL_1608392|2021-03-15
>hCoV-19/Bulgaria/21BG-EU_001247_Pl12/2021|EPI_ISL_1608394|2021-03-14
>hCoV-19/Bulgaria/21BG-EU_001248_Pl12/2021|EPI_ISL_1608395|2021-03-15
>hCoV-19/Bulgaria/21BG-EU_001249_Pl13/2021|EPI_ISL_1608396|2021-03-15
>hCoV-19/Bulgaria/21BG-EU_001250_Pl13/2021|EPI_ISL_1608397|2021-03-12
>hCoV-19/Bulgaria/21BG-EU_001251_Pl13/2021|EPI_ISL_1608398|2021-03-15
>hCoV-19/Bulgaria/21BG-EU_001252_Pl13/2021|EPI_ISL_1608399|2021-03-15
>hCoV-19/France/IDF-IPP00693/2021|EPI_ISL_872324|2021-01-12
>hCoV-19/France/IDF-IPP00734/2021|EPI_ISL_872325|2021-01-11
>hCoV-19/France/HDF-IPP01062/2021|EPI_ISL_940995|2021-01-08
>hCoV-19/France/BRE-IPP01235/2021|EPI_ISL_940997|2021-01-08
>hCoV-19/France/BRE-IPP01236/2021|EPI_ISL_940998|2021-01-09
>hCoV-19/France/BRE-IPP01237/2021|EPI_ISL_940999|2021-01-13
>hCoV-19/France/IDF-IPP01564/2021|EPI_ISL_955181|2021-01-18
>hCoV-19/France/NOR-IPP01618/2021|EPI_ISL_955183|2021-01-19
>hCoV-19/Italy/CAM-COTUGNO-2876/2021|EPI_ISL_969131|2021-02-04
>hCoV-19/France/PAC-CERBAHC-20210206-S16/2021|EPI_ISL_1000968|2021-01-27
>hCoV-19/Italy/UMB-IZSGC-103976_1_5/2021|EPI_ISL_1166147|2021-02-18
>hCoV-19/Italy/UMB-IZSGC-103976_1_6/2021|EPI_ISL_1166148|2021-02-18
>hCoV-19/Italy/UMB-IZSGC-103976_1_20/2021|EPI_ISL_1166162|2021-02-18
>hCoV-19/Italy/UMB-IZSGC-103976_1_27/2021|EPI_ISL_1166169|2021-02-18
>hCoV-19/Italy/UMB-IZSGC-103976_1_31/2021|EPI_ISL_1166172|2021-02-18
>hCoV-19/Italy/UMB-IZSGC-103976_1_32/2021|EPI_ISL_1166173|2021-02-18
>hCoV-19/Italy/UMB-IZSGC-103976_1_33/2021|EPI_ISL_1166174|2021-02-18
>hCoV-19/Italy/UMB-IZSGC-103976_1_34/2021|EPI_ISL_1166175|2021-02-18
>hCoV-19/Italy/UMB-IZSGC-103976_1_35/2021|EPI_ISL_1166176|2021-02-18
>hCoV-19/Italy/UMB-IZSGC-103976_1_37/2021|EPI_ISL_1166178|2021-02-18
>hCoV-19/Italy/UMB-IZSGC-103976_1_38/2021|EPI_ISL_1166179|2021-02-18
>hCoV-19/Italy/UMB-IZSGC-103976_1_39/2021|EPI_ISL_1166180|2021-02-18
>hCoV-19/Italy/UMB-IZSGC-103976_1_40/2021|EPI_ISL_1166181|2021-02-18
>hCoV-19/Italy/UMB-IZSGC-103976_1_42/2021|EPI_ISL_1166182|2021-02-18
>hCoV-19/Italy/UMB-IZSGC-103976_1_43/2021|EPI_ISL_1166183|2021-02-18
>hCoV-19/Italy/UMB-IZSGC-103976_1_44/2021|EPI_ISL_1166184|2021-02-18
>hCoV-19/Bulgaria/21BG-EU_000007_Pl1/2021|EPI_ISL_1233446|2021-01-02
>hCoV-19/Bulgaria/21BG-EU_000022_Pl1/2021|EPI_ISL_1233461|2021-01-05
>hCoV-19/Bulgaria/21BG-EU_000025_Pl1/2021|EPI_ISL_1233464|2021-01-05
>hCoV-19/Switzerland/NE-PMI-2109-2932/2021|EPI_ISL_1303001|2021-03-03
>hCoV-19/Switzerland/NE-PMI-2109-3668/2021|EPI_ISL_1303002|2021-03-04
>hCoV-19/Switzerland/NE-PMI-2109-3692/2021|EPI_ISL_1303004|2021-03-04
>hCoV-19/Switzerland/NE-PMI-2109-3697/2021|EPI_ISL_1303005|2021-03-04
>hCoV-19/Switzerland/NE-PMI-2109-3953/2021|EPI_ISL_1303006|2021-03-04
>hCoV-19/Switzerland/NE-PMI-2109-3959/2021|EPI_ISL_1303007|2021-03-04
>hCoV-19/Switzerland/NE-PMI-2109-3960/2021|EPI_ISL_1303008|2021-03-04
>hCoV-19/Switzerland/NE-PMI-2109-4527/2021|EPI_ISL_1303009|2021-03-04
>hCoV-19/Switzerland/NE-PMI-2109-4648/2021|EPI_ISL_1303013|2021-03-05
>hCoV-19/Switzerland/NE-PMI-2109-4741/2021|EPI_ISL_1303017|2021-03-05
>hCoV-19/Switzerland/NE-PMI-2109-4797/2021|EPI_ISL_1303018|2021-03-05
>hCoV-19/Switzerland/NE-PMI-2109-4924/2021|EPI_ISL_1303019|2021-03-05
>hCoV-19/Spain/CT-HUGTiPR008ZT1C10/2021|EPI_ISL_1322133|2021-03-02
>hCoV-19/Spain/CT-HUGTiPR008ZT1C11/2021|EPI_ISL_1322134|2021-03-02
>hCoV-19/Spain/CT-HUGTiPR008ZT1C12/2021|EPI_ISL_1322135|2021-03-02
>hCoV-19/Spain/CT-HUGTiPR008ZT1C2/2021|EPI_ISL_1322136|2021-03-02
>hCoV-19/Spain/CT-HUGTiPR008ZT1C4/2021|EPI_ISL_1322138|2021-03-02
>hCoV-19/Spain/CT-HUGTiPR008ZT1C5/2021|EPI_ISL_1322139|2021-03-02
>hCoV-19/Spain/CT-HUGTiPR008ZT1C8/2021|EPI_ISL_1322142|2021-03-02
>hCoV-19/Spain/CT-HUGTiPR008ZT1C9/2021|EPI_ISL_1322143|2021-03-02
>hCoV-19/Spain/CT-HUGTiPR008ZT1D1/2021|EPI_ISL_1322144|2021-03-02
>hCoV-19/Spain/CT-HUGTiPR008ZT1D11/2021|EPI_ISL_1322146|2021-03-02
>hCoV-19/Spain/CT-HUGTiPR008ZT1D12/2021|EPI_ISL_1322147|2021-03-02
>hCoV-19/Spain/CT-HUGTiPR008ZT1D2/2021|EPI_ISL_1322148|2021-03-02
>hCoV-19/Spain/CT-HUGTiPR008ZT1D4/2021|EPI_ISL_1322150|2021-03-02
>hCoV-19/Spain/CT-HUGTiPR008ZT1D5/2021|EPI_ISL_1322151|2021-03-02
>hCoV-19/Spain/CT-HUGTiPR008ZT1D9/2021|EPI_ISL_1322155|2021-03-02
>hCoV-19/Spain/CT-HUGTiPR008ZT1E1/2021|EPI_ISL_1322156|2021-03-02
>hCoV-19/Spain/CT-HUGTiPR008ZT1E11/2021|EPI_ISL_1322158|2021-03-03
>hCoV-19/Spain/CT-HUGTiPR008ZT1E7/2021|EPI_ISL_1322165|2021-03-02
>hCoV-19/Spain/CT-HUGTiPR008ZT1E8/2021|EPI_ISL_1322166|2021-03-03
>hCoV-19/Spain/CT-HUGTiPR008ZT1E9/2021|EPI_ISL_1322167|2021-03-03
>hCoV-19/Spain/CT-HUGTiPR008ZT1F10/2021|EPI_ISL_1322169|2021-03-03
>hCoV-19/Spain/CT-HUGTiPR008ZT1F11/2021|EPI_ISL_1322170|2021-03-03
>hCoV-19/Spain/CT-HUGTiPR008ZT1F12/2021|EPI_ISL_1322171|2021-03-03
>hCoV-19/Spain/CT-HUGTiPR008ZT1F2/2021|EPI_ISL_1322172|2021-03-03
>hCoV-19/Spain/CT-HUGTiPR008ZT1F3/2021|EPI_ISL_1322173|2021-03-03
>hCoV-19/Spain/CT-HUGTiPR008ZT1F4/2021|EPI_ISL_1322174|2021-03-03
>hCoV-19/Spain/CT-HUGTiPR008ZT1F5/2021|EPI_ISL_1322175|2021-03-03
>hCoV-19/Spain/CT-HUGTiPR008ZT1F7/2021|EPI_ISL_1322177|2021-03-03
>hCoV-19/Spain/CT-HUGTiPR008ZT1F8/2021|EPI_ISL_1322178|2021-03-03
>hCoV-19/Spain/CT-HUGTiPR008ZT1G4/2021|EPI_ISL_1322186|2021-03-03
>hCoV-19/Spain/CT-HUGTiPR008ZT1G5/2021|EPI_ISL_1322187|2021-03-03
>hCoV-19/Spain/CT-HUGTiPR008ZT1G6/2021|EPI_ISL_1322188|2021-03-03
>hCoV-19/Spain/CT-HUGTiPR008ZT1G7/2021|EPI_ISL_1322189|2021-03-03
>hCoV-19/Spain/CT-HUGTiPR008ZT1G8/2021|EPI_ISL_1322190|2021-03-03
>hCoV-19/Spain/CT-HUGTiPR008ZT1H1/2021|EPI_ISL_1322192|2021-03-04
>hCoV-19/Spain/CT-HUGTiPR008ZT1H10/2021|EPI_ISL_1322193|2021-03-05
>hCoV-19/Spain/CT-HUGTiPR008ZT1H11/2021|EPI_ISL_1322194|2021-03-06
>hCoV-19/Spain/CT-HUGTiPR008ZT1H2/2021|EPI_ISL_1322196|2021-03-04
>hCoV-19/Spain/CT-HUGTiPR008ZT1H3/2021|EPI_ISL_1322197|2021-03-04
>hCoV-19/Spain/CT-HUGTiPR008ZT1H4/2021|EPI_ISL_1322198|2021-03-04
>hCoV-19/Spain/CT-HUGTiPR008ZT1H5/2021|EPI_ISL_1322199|2021-03-04
>hCoV-19/Italy/ABR-IZSGC-140254/2021|EPI_ISL_1336770|2021-03-08
>hCoV-19/France/BRE-IPP05821/2021|EPI_ISL_1389280|2021-03-15
>hCoV-19/France/BRE-IPP05822/2021|EPI_ISL_1389281|2021-03-15
>hCoV-19/France/BRE-IPP05826/2021|EPI_ISL_1389282|2021-03-15
[truncated: 147,606 more chars]
