# Supplementary material for: RASCL: Rapid Assessment of Selection in CLades through molecular sequence analysis
Source: PLoS One. 2022 Nov 2;17(11):e0275623. doi: 10.1371/journal.pone.0275623 (PMC9629619; doi:10.1371/journal.pone.0275623)
Supplement: S1 File — We also report the GISAID accession ID’s for our Nextstrain background dataset. (ZIP) [file pone.0275623.s001.zip › GISAID_TableS1/B.1.617.2-05-11-2021.txt]

>hCoV-19/India/MH-NCCS-P1162000182735/2021|EPI_ISL_1544014|2021-02-27
>hCoV-19/England/RAND-14CE0DA/2021|EPI_ISL_1544487|2021-04-04
>hCoV-19/England/CAMC-14D5D42/2021|EPI_ISL_1564086|2021-04-05
>hCoV-19/England/CAMC-14E338B/2021|EPI_ISL_1594728|2021-04-06
>hCoV-19/USA/NJ-CDC-LC0038223/2021|EPI_ISL_1611370|2021-03-31
>hCoV-19/USA/CA-CDC-FG-018335/2021|EPI_ISL_1614854|2021-04-06
>hCoV-19/USA/IN-CDC-STM-000045992/2021|EPI_ISL_1615349|2021-03-29
>hCoV-19/England/RAND-14DD366/2021|EPI_ISL_1631836|2021-04-06
>hCoV-19/Scotland/QEUH-14E2498/2021|EPI_ISL_1635330|2021-04-08
>hCoV-19/USA/PA-CDC-QDX23571875/2021|EPI_ISL_1648249|2021-04-01
>hCoV-19/England/ALDP-14FC413/2021|EPI_ISL_1652724|2021-04-10
>hCoV-19/England/ALDP-14FCFA9/2021|EPI_ISL_1652761|2021-04-12
>hCoV-19/England/ALDP-14FCFD6/2021|EPI_ISL_1652763|2021-04-12
>hCoV-19/England/CAMC-14E69A4/2021|EPI_ISL_1653197|2021-04-06
>hCoV-19/USA/NY-CDC-2-4177223/2021|EPI_ISL_1678079|2021-03-16
>hCoV-19/USA/NV-CDC-LC0044049/2021|EPI_ISL_1684717|2021-04-05
>hCoV-19/England/MILK-1509667/2021|EPI_ISL_1698093|2021-04-15
>hCoV-19/England/ALDP-151837D/2021|EPI_ISL_1718630|2021-04-18
>hCoV-19/England/MILK-1514EBC/2021|EPI_ISL_1718668|2021-04-16
>hCoV-19/England/ALDP-1511F16/2021|EPI_ISL_1718683|2021-04-16
>hCoV-19/England/MILK-15152A0/2021|EPI_ISL_1718691|2021-04-16
>hCoV-19/USA/TX-CDC-QDX23654679/2021|EPI_ISL_1738201|2021-04-06
>hCoV-19/England/RAND-15208A0/2021|EPI_ISL_1740551|2021-04-19
>hCoV-19/England/CAMC-151FDF0/2021|EPI_ISL_1740580|2021-04-22
>hCoV-19/England/MILK-151CC14/2021|EPI_ISL_1758283|2021-04-06
>hCoV-19/England/MILK-151C449/2021|EPI_ISL_1759178|2021-04-19
>hCoV-19/England/ALDP-151B94B/2021|EPI_ISL_1759190|2021-04-18
>hCoV-19/USA/KS-KHEL-1055/2021|EPI_ISL_1760180|2021-04-21
>hCoV-19/USA/WA-UW-2021041244547/2021|EPI_ISL_1789403|2021-04-12
>hCoV-19/USA/WA-UW-2021041231568/2021|EPI_ISL_1789408|2021-04-12
>hCoV-19/USA/WA-UW-2021041224321/2021|EPI_ISL_1789424|2021-04-12
>hCoV-19/USA/WA-UW-2021041275729/2021|EPI_ISL_1789426|2021-04-12
>hCoV-19/England/RAND-151ED2E/2021|EPI_ISL_1790415|2021-04-17
>hCoV-19/England/MILK-152462A/2021|EPI_ISL_1790800|2021-04-19
>hCoV-19/England/ALDP-15269B6/2021|EPI_ISL_1790809|2021-04-20
>hCoV-19/England/MILK-15248BB/2021|EPI_ISL_1790817|2021-04-18
>hCoV-19/England/MILK-1524806/2021|EPI_ISL_1790848|2021-04-20
>hCoV-19/England/MILK-15268F5/2021|EPI_ISL_1790883|2021-04-19
>hCoV-19/England/MILK-15248CA/2021|EPI_ISL_1790888|2021-04-20
>hCoV-19/England/MILK-152444E/2021|EPI_ISL_1790893|2021-04-17
>hCoV-19/USA/GA-CDC-STM-000052719/2021|EPI_ISL_1797026|2021-04-09
>hCoV-19/England/MILK-1525595/2021|EPI_ISL_1806011|2021-04-19
>hCoV-19/England/QEUH-1525E21/2021|EPI_ISL_1806086|2021-04-21
>hCoV-19/England/QEUH-1525D51/2021|EPI_ISL_1806094|2021-04-21
>hCoV-19/Sweden/8114482428/2021|EPI_ISL_1808683|2021-04-01
>hCoV-19/Sweden/1067735009/2021|EPI_ISL_1808686|2021-04-01
>hCoV-19/USA/NY-PRL-2021_0426_00A15/2021|EPI_ISL_1828260|2021-04-23
>hCoV-19/England/RAND-152B517/2021|EPI_ISL_1830108|2021-04-20
>hCoV-19/England/MILK-152B68D/2021|EPI_ISL_1830111|2021-04-20
>hCoV-19/England/MILK-152B869/2021|EPI_ISL_1830177|2021-04-19
>hCoV-19/England/MILK-152B67E/2021|EPI_ISL_1830179|2021-04-20
>hCoV-19/England/MILK-152B6AB/2021|EPI_ISL_1830186|2021-04-21
>hCoV-19/England/ALDP-15345DF/2021|EPI_ISL_1830586|2021-04-24
>hCoV-19/England/MILK-1534D5F/2021|EPI_ISL_1830589|2021-04-23
>hCoV-19/England/ALDP-152F62F/2021|EPI_ISL_1831002|2021-04-22
>hCoV-19/England/ALDP-152F610/2021|EPI_ISL_1831023|2021-04-22
>hCoV-19/England/QEUH-153088F/2021|EPI_ISL_1831030|2021-04-22
>hCoV-19/England/LCST-24DDCD1/2021|EPI_ISL_1832337|2021-04-15
>hCoV-19/Switzerland/BS-UHB-42783877/2021|EPI_ISL_1833679|2021-04-08
>hCoV-19/India/MH-NS1123/2021|EPI_ISL_1838063|2021-04-06
>hCoV-19/India/MH-NS1125/2021|EPI_ISL_1838068|2021-04-06
>hCoV-19/India/MH-NS1127/2021|EPI_ISL_1838073|2021-04-06
>hCoV-19/India/MH-NS1130/2021|EPI_ISL_1838080|2021-04-06
>hCoV-19/India/GJ-ICMR-NIV-INSACOG-GSEQ-3031/2021|EPI_ISL_1841240|2021-04-18
>hCoV-19/India/GJ-ICMR-NIV-INSACOG-GSEQ-2997/2021|EPI_ISL_1841241|2021-04-18
>hCoV-19/India/GJ-ICMR-NIV-INSACOG-GSEQ-3051/2021|EPI_ISL_1841242|2021-04-17
>hCoV-19/India/GJ-ICMR-NIV-INSACOG-GSEQ-3012/2021|EPI_ISL_1841243|2021-04-18
>hCoV-19/India/GJ-ICMR-NIV-INSACOG-GSEQ-3107/2021|EPI_ISL_1841244|2021-04-17
>hCoV-19/India/GJ-ICMR-NIV-INSACOG-GSEQ-3006/2021|EPI_ISL_1841245|2021-04-18
>hCoV-19/India/GJ-ICMR-NIV-INSACOG-GSEQ-3002/2021|EPI_ISL_1841246|2021-04-17
>hCoV-19/India/GJ-ICMR-NIV-INSACOG-GSEQ-3030/2021|EPI_ISL_1841248|2021-04-18
>hCoV-19/India/GJ-ICMR-NIV-INSACOG-GSEQ-3015/2021|EPI_ISL_1841249|2021-04-18
>hCoV-19/India/GJ-ICMR-NIV-INSACOG-GSEQ-3005/2021|EPI_ISL_1841250|2021-04-18
>hCoV-19/India/GJ-ICMR-NIV-INSACOG-GSEQ-2998/2021|EPI_ISL_1841251|2021-04-17
>hCoV-19/India/GJ-ICMR-NIV-INSACOG-GSEQ-3029/2021|EPI_ISL_1841252|2021-04-18
>hCoV-19/India/GJ-ICMR-NIV-INSACOG-GSEQ-2991/2021|EPI_ISL_1841253|2021-04-18
>hCoV-19/India/GJ-ICMR-NIV-INSACOG-GSEQ-3050/2021|EPI_ISL_1841254|2021-04-18
>hCoV-19/India/GJ-ICMR-NIV-INSACOG-GSEQ-3022/2021|EPI_ISL_1841255|2021-04-18
>hCoV-19/India/GJ-ICMR-NIV-INSACOG-GSEQ-3026/2021|EPI_ISL_1841256|2021-04-18
>hCoV-19/India/GJ-ICMR-NIV-INSACOG-GSEQ-3056/2021|EPI_ISL_1841258|2021-04-18
>hCoV-19/India/GJ-ICMR-NIV-INSACOG-GSEQ-3040/2021|EPI_ISL_1841259|2021-04-18
>hCoV-19/India/GJ-ICMR-NIV-INSACOG-GSEQ-3011/2021|EPI_ISL_1841260|2021-04-18
>hCoV-19/India/GJ-ICMR-NIV-INSACOG-GSEQ-3059/2021|EPI_ISL_1841261|2021-04-18
>hCoV-19/India/GJ-ICMR-NIV-INSACOG-GSEQ-3105/2021|EPI_ISL_1841262|2021-04-19
>hCoV-19/India/GJ-ICMR-NIV-INSACOG-GSEQ-3004/2021|EPI_ISL_1841263|2021-04-18
>hCoV-19/India/GJ-ICMR-NIV-INSACOG-GSEQ-3055/2021|EPI_ISL_1841265|2021-04-18
>hCoV-19/India/GJ-ICMR-NIV-INSACOG-GSEQ-3013/2021|EPI_ISL_1841266|2021-04-18
>hCoV-19/India/GJ-ICMR-NIV-INSACOG-GSEQ-3054/2021|EPI_ISL_1841267|2021-04-18
>hCoV-19/India/GJ-ICMR-NIV-INSACOG-GSEQ-2993/2021|EPI_ISL_1841268|2021-04-18
>hCoV-19/India/GJ-ICMR-NIV-INSACOG-GSEQ-3138/2021|EPI_ISL_1841269|2021-04-18
>hCoV-19/India/GJ-ICMR-NIV-INSACOG-GSEQ-2988/2021|EPI_ISL_1841270|2021-04-18
>hCoV-19/India/GJ-ICMR-NIV-INSACOG-GSEQ-3043/2021|EPI_ISL_1841271|2021-04-18
>hCoV-19/India/GJ-ICMR-NIV-INSACOG-GSEQ-3049/2021|EPI_ISL_1841272|2021-04-18
>hCoV-19/India/GJ-ICMR-NIV-INSACOG-GSEQ-2996/2021|EPI_ISL_1841273|2021-04-18
>hCoV-19/India/GJ-ICMR-NIV-INSACOG-GSEQ-3119/2021|EPI_ISL_1841274|2021-04-18
>hCoV-19/India/GJ-ICMR-NIV-INSACOG-GSEQ-3007/2021|EPI_ISL_1841275|2021-04-18
>hCoV-19/India/GJ-ICMR-NIV-INSACOG-GSEQ-3097/2021|EPI_ISL_1841276|2021-04-18
>hCoV-19/India/GJ-ICMR-NIV-INSACOG-GSEQ-2824/2021|EPI_ISL_1841279|2021-04-10
>hCoV-19/India/GJ-ICMR-NIV-INSACOG-GSEQ-2820/2021|EPI_ISL_1841280|2021-04-10
>hCoV-19/India/GJ-ICMR-NIV-INSACOG-GSEQ-2982/2021|EPI_ISL_1841281|2021-04-21
>hCoV-19/India/GJ-ICMR-NIV-INSACOG-GSEQ-2977/2021|EPI_ISL_1841282|2021-04-03
>hCoV-19/India/GJ-ICMR-NIV-INSACOG-GSEQ-2974/2021|EPI_ISL_1841283|2021-04-21
>hCoV-19/India/GJ-ICMR-NIV-INSACOG-GSEQ-2978/2021|EPI_ISL_1841284|2021-04-23
>hCoV-19/India/GJ-ICMR-NIV-INSACOG-GSEQ-2981/2021|EPI_ISL_1841285|2021-04-23
>hCoV-19/India/MH-ICMR-NIV-INSAGOG-GSEQ-2163/2021|EPI_ISL_1841293|2021-03-23
>hCoV-19/Germany/MV-RKI-I-097539/2021|EPI_ISL_1843894|2021-04-13
>hCoV-19/Germany/un-RKI-I-102491/2021|EPI_ISL_1847807|2021-04-18
>hCoV-19/England/RAND-153F64A/2021|EPI_ISL_1857673|2021-04-23
>hCoV-19/USA/MD-MDH-2100/2021|EPI_ISL_1908494|2021-04-14
>hCoV-19/England/ALDP-1546992/2021|EPI_ISL_1912516|2021-04-28
>hCoV-19/England/ALDP-1545C4F/2021|EPI_ISL_1912521|2021-04-28
>hCoV-19/England/ALDP-154690B/2021|EPI_ISL_1912523|2021-04-27
>hCoV-19/England/ALDP-154D55B/2021|EPI_ISL_1921400|2021-04-30
>hCoV-19/England/ALDP-154D7CE/2021|EPI_ISL_1921403|2021-04-29
>hCoV-19/England/ALDP-154D342/2021|EPI_ISL_1921404|2021-04-29
>hCoV-19/England/ALDP-154DA2F/2021|EPI_ISL_1921411|2021-04-29
>hCoV-19/England/ALDP-154D315/2021|EPI_ISL_1921429|2021-04-29
>hCoV-19/England/ALDP-154DDAE/2021|EPI_ISL_1921438|2021-04-29
>hCoV-19/England/MILK-15453A4/2021|EPI_ISL_1921445|2021-04-28
>hCoV-19/England/ALDP-15476C7/2021|EPI_ISL_1921459|2021-04-28
>hCoV-19/England/RAND-154721E/2021|EPI_ISL_1921463|2021-04-21
>hCoV-19/England/MILK-1546534/2021|EPI_ISL_1921469|2021-04-28
>hCoV-19/England/MILK-1547032/2021|EPI_ISL_1921470|2021-04-28
>hCoV-19/England/MILK-1546E57/2021|EPI_ISL_1921476|2021-04-28
>hCoV-19/England/MILK-1546DD2/2021|EPI_ISL_1921492|2021-04-28
>hCoV-19/England/ALDP-154769A/2021|EPI_ISL_1921496|2021-04-27
>hCoV-19/USA/FL-CDC-QDX24042254/2021|EPI_ISL_1924930|2021-04-18
>hCoV-19/USA/NC-CDC-LC0051794/2021|EPI_ISL_1929356|2021-04-25
>hCoV-19/USA/WA-CDC-LC0052962/2021|EPI_ISL_1931275|2021-04-19
>hCoV-19/USA/MT-CDC-LC0052884/2021|EPI_ISL_1931296|2021-04-19
>hCoV-19/Belgium/MBLG67396/2021|EPI_ISL_1935601|2021-04-29
>hCoV-19/Ireland/D-NVRL-89IRL53040/2021|EPI_ISL_1960669|2021-04-19
>hCoV-19/Ireland/D-NVRL-89IRL51584/2021|EPI_ISL_1960691|2021-04-19
>hCoV-19/USA/NJ-PHEL-21-12069/2021|EPI_ISL_1969044|2021-04-21
>hCoV-19/Sri_Lanka/NR44/2021|EPI_ISL_1970418|2021-04-07
>hCoV-19/India/MH-ICMR-NIV-INSAGOG-GSEQ-2835/2021|EPI_ISL_1970422|2021-03-30
>hCoV-19/India/MH-ICMR-NIV-INSAGOG-GSEQ-2857/2021|EPI_ISL_1970427|2021-04-05
>hCoV-19/India/MH-ICMR-NIV-INSAGOG-GSEQ-2866/2021|EPI_ISL_1970429|2021-04-07
>hCoV-19/India/MH-ICMR-NIV-INSAGOG-GSEQ-2871/2021|EPI_ISL_1970431|2021-04-08
>hCoV-19/India/MH-ICMR-NIV-INSAGOG-GSEQ-2883/2021|EPI_ISL_1970433|2021-04-13
>hCoV-19/India/MH-ICMR-NIV-INSAGOG-GSEQ-2886/2021|EPI_ISL_1970434|2021-04-13
>hCoV-19/India/MH-ICMR-NIV-INSAGOG-GSEQ-2887/2021|EPI_ISL_1970435|2021-04-15
>hCoV-19/India/MH-ICMR-NIV-INSAGOG-GSEQ-2889/2021|EPI_ISL_1970437|2021-04-18
>hCoV-19/India/MH-ICMR-NIV-INSAGOG-GSEQ-2891/2021|EPI_ISL_1970438|2021-04-16
>hCoV-19/India/MH-ICMR-NIV-INSAGOG-GSEQ-2893/2021|EPI_ISL_1970439|2021-04-17
>hCoV-19/India/MH-ICMR-NIV-INSAGOG-GSEQ-2894/2021|EPI_ISL_1970440|2021-04-17
>hCoV-19/India/MH-ICMR-NIV-INSAGOG-GSEQ-2896/2021|EPI_ISL_1970441|2021-04-17
>hCoV-19/India/MH-ICMR-NIV-INSAGOG-GSEQ-2900/2021|EPI_ISL_1970442|2021-04-21
>hCoV-19/India/MH-ICMR-NIV-INSAGOG-GSEQ-2902/2021|EPI_ISL_1970444|2021-04-22
>hCoV-19/India/MH-ICMR-NIV-INSAGOG-GSEQ-2909/2021|EPI_ISL_1970445|2021-04-17
>hCoV-19/India/MH-ICMR-NIV-INSAGOG-GSEQ-2926/2021|EPI_ISL_1970447|2021-04-19
>hCoV-19/India/MH-ICMR-NIV-INSAGOG-GSEQ-2928/2021|EPI_ISL_1970448|2021-04-20
>hCoV-19/India/MH-ICMR-NIV-INSAGOG-GSEQ-2930/2021|EPI_ISL_1970449|2021-04-20
>hCoV-19/India/MH-ICMR-NIV-INSAGOG-GSEQ-2934/2021|EPI_ISL_1970450|2021-04-20
>hCoV-19/India/MH-ICMR-NIV-INSAGOG-GSEQ-2936/2021|EPI_ISL_1970451|2021-04-21
>hCoV-19/India/MH-ICMR-NIV-INSAGOG-GSEQ-2938/2021|EPI_ISL_1970452|2021-04-21
>hCoV-19/India/GJ-ICMR-NIV-INSAGOG-GSEQ-2987/2021|EPI_ISL_1970453|2021-04-18
>hCoV-19/India/GJ-ICMR-NIV-INSAGOG-GSEQ-2992/2021|EPI_ISL_1970454|2021-04-22
>hCoV-19/India/GJ-ICMR-NIV-INSAGOG-GSEQ-2994/2021|EPI_ISL_1970455|2021-04-17
>hCoV-19/India/GJ-ICMR-NIV-INSAGOG-GSEQ-3001/2021|EPI_ISL_1970456|2021-04-18
>hCoV-19/India/GJ-ICMR-NIV-INSAGOG-GSEQ-3003/2021|EPI_ISL_1970457|2021-04-23
>hCoV-19/India/GJ-ICMR-NIV-INSAGOG-GSEQ-3009/2021|EPI_ISL_1970458|2021-04-16
>hCoV-19/India/GJ-ICMR-NIV-INSAGOG-GSEQ-3014/2021|EPI_ISL_1970459|2021-04-24
>hCoV-19/India/GJ-ICMR-NIV-INSAGOG-GSEQ-3037/2021|EPI_ISL_1970461|2021-04-18
>hCoV-19/India/GJ-ICMR-NIV-INSAGOG-GSEQ-3044/2021|EPI_ISL_1970462|2021-04-24
>hCoV-19/India/GJ-ICMR-NIV-INSAGOG-GSEQ-3047/2021|EPI_ISL_1970463|2021-04-18
>hCoV-19/India/GJ-ICMR-NIV-INSAGOG-GSEQ-3053/2021|EPI_ISL_1970464|2021-04-18
>hCoV-19/India/GJ-ICMR-NIV-INSAGOG-GSEQ-3058/2021|EPI_ISL_1970465|2021-04-18
>hCoV-19/India/GJ-ICMR-NIV-INSAGOG-GSEQ-3063/2021|EPI_ISL_1970466|2021-04-18
>hCoV-19/India/GJ-ICMR-NIV-INSAGOG-GSEQ-3064/2021|EPI_ISL_1970467|2021-04-18
>hCoV-19/India/GJ-ICMR-NIV-INSAGOG-GSEQ-3066/2021|EPI_ISL_1970468|2021-04-18
>hCoV-19/India/GJ-ICMR-NIV-INSAGOG-GSEQ-3068/2021|EPI_ISL_1970470|2021-04-18
>hCoV-19/India/GJ-ICMR-NIV-INSAGOG-GSEQ-3069/2021|EPI_ISL_1970471|2021-04-18
>hCoV-19/India/GJ-ICMR-NIV-INSAGOG-GSEQ-3070/2021|EPI_ISL_1970472|2021-04-18
>hCoV-19/India/GJ-ICMR-NIV-INSAGOG-GSEQ-3071/2021|EPI_ISL_1970473|2021-04-18
>hCoV-19/India/GJ-ICMR-NIV-INSAGOG-GSEQ-3073/2021|EPI_ISL_1970474|2021-04-18
>hCoV-19/India/GJ-ICMR-NIV-INSAGOG-GSEQ-3075/2021|EPI_ISL_1970475|2021-04-18
>hCoV-19/India/GJ-ICMR-NIV-INSAGOG-GSEQ-3077/2021|EPI_ISL_1970476|2021-04-18
>hCoV-19/India/GJ-ICMR-NIV-INSAGOG-GSEQ-3078/2021|EPI_ISL_1970477|2021-04-18
>hCoV-19/India/GJ-ICMR-NIV-INSAGOG-GSEQ-3079/2021|EPI_ISL_1970478|2021-04-18
>hCoV-19/India/GJ-ICMR-NIV-INSAGOG-GSEQ-3080/2021|EPI_ISL_1970479|2021-04-18
>hCoV-19/India/GJ-ICMR-NIV-INSAGOG-GSEQ-3081/2021|EPI_ISL_1970480|2021-04-18
>hCoV-19/India/GJ-ICMR-NIV-INSAGOG-GSEQ-3085/2021|EPI_ISL_1970481|2021-04-18
>hCoV-19/India/GJ-ICMR-NIV-INSAGOG-GSEQ-3087/2021|EPI_ISL_1970482|2021-04-18
>hCoV-19/India/GJ-ICMR-NIV-INSAGOG-GSEQ-3089/2021|EPI_ISL_1970484|2021-04-17
>hCoV-19/India/GJ-ICMR-NIV-INSAGOG-GSEQ-3092/2021|EPI_ISL_1970486|2021-04-17
>hCoV-19/India/GJ-ICMR-NIV-INSAGOG-GSEQ-3100/2021|EPI_ISL_1970488|2021-04-18
>hCoV-19/India/GJ-ICMR-NIV-INSAGOG-GSEQ-3102/2021|EPI_ISL_1970489|2021-04-18
>hCoV-19/India/GJ-ICMR-NIV-INSAGOG-GSEQ-3104/2021|EPI_ISL_1970491|2021-04-19
>hCoV-19/India/GJ-ICMR-NIV-INSAGOG-GSEQ-3106/2021|EPI_ISL_1970492|2021-04-18
>hCoV-19/India/GJ-ICMR-NIV-INSAGOG-GSEQ-3107/2021|EPI_ISL_1970493|2021-04-17
>hCoV-19/India/GJ-ICMR-NIV-INSAGOG-GSEQ-3108/2021|EPI_ISL_1970494|2021-04-18
>hCoV-19/India/GJ-ICMR-NIV-INSAGOG-GSEQ-3109/2021|EPI_ISL_1970495|2021-04-19
>hCoV-19/India/GJ-ICMR-NIV-INSAGOG-GSEQ-3111/2021|EPI_ISL_1970496|2021-04-17
>hCoV-19/India/GJ-ICMR-NIV-INSAGOG-GSEQ-3115/2021|EPI_ISL_1970497|2021-04-18
>hCoV-19/Wales/PHWC-PYRCPA/2021|EPI_ISL_1979296|2021-04-24
>hCoV-19/England/MILK-152A958/2021|EPI_ISL_1985500|2021-04-19
>hCoV-19/England/MILK-153EA21/2021|EPI_ISL_1985533|2021-04-26
>hCoV-19/England/MILK-1535C7F/2021|EPI_ISL_1985539|2021-04-24
>hCoV-19/Germany/un-RKI-I-120735/2021|EPI_ISL_1985904|2021-04-30
>hCoV-19/England/MILK-1551E3B/2021|EPI_ISL_1985911|2021-04-29
>hCoV-19/England/MILK-1552AAF/2021|EPI_ISL_1985917|2021-04-29
>hCoV-19/England/ALDP-15510AE/2021|EPI_ISL_1985921|2021-05-01
>hCoV-19/England/MILK-15504D0/2021|EPI_ISL_1985922|2021-04-28
>hCoV-19/England/MILK-1551BAD/2021|EPI_ISL_1985935|2021-04-29
>hCoV-19/England/MILK-1551C13/2021|EPI_ISL_1985944|2021-04-30
>hCoV-19/England/ALDP-1551071/2021|EPI_ISL_1985953|2021-05-01
>hCoV-19/England/ALDP-1550FEE/2021|EPI_ISL_1985957|2021-04-29
>hCoV-19/England/MILK-1552B42/2021|EPI_ISL_1985964|2021-04-29
>hCoV-19/England/MILK-1551DD4/2021|EPI_ISL_1985969|2021-04-30
>hCoV-19/England/MILK-1552E94/2021|EPI_ISL_1985974|2021-04-30
>hCoV-19/England/ALDP-155119C/2021|EPI_ISL_1985984|2021-05-01
>hCoV-19/England/MILK-1552993/2021|EPI_ISL_1985987|2021-04-30
>hCoV-19/England/MILK-1551F74/2021|EPI_ISL_1985996|2021-04-30
>hCoV-19/England/MILK-1552113/2021|EPI_ISL_1985998|2021-04-30
>hCoV-19/England/ALDP-154FE9A/2021|EPI_ISL_1986810|2021-04-30
>hCoV-19/England/ALDP-154FF00/2021|EPI_ISL_1986812|2021-04-30
>hCoV-19/England/ALDP-154FE4F/2021|EPI_ISL_1986813|2021-04-30
>hCoV-19/England/MILK-1550E69/2021|EPI_ISL_1986827|2021-04-30
>hCoV-19/England/MILK-154E903/2021|EPI_ISL_1986834|2021-04-23
>hCoV-19/England/MILK-1550DF3/2021|EPI_ISL_1986851|2021-04-29
>hCoV-19/England/MILK-1550DB7/2021|EPI_ISL_1986856|2021-04-29
>hCoV-19/England/ALDP-155033D/2021|EPI_ISL_1986858|2021-04-30
>hCoV-19/USA/TX-CDC-STM-000059769/2021|EPI_ISL_1991368|2021-04-20
>hCoV-19/USA/CO-CDC-FG-027893/2021|EPI_ISL_1992240|2021-04-21
>hCoV-19/USA/CO-CDC-FG-027954/2021|EPI_ISL_1992245|2021-04-21
>hCoV-19/USA/CA-CDC-FG-027923/2021|EPI_ISL_1992266|2021-04-25
>hCoV-19/USA/CA-CDC-FG-028104/2021|EPI_ISL_1992270|2021-04-25
>hCoV-19/USA/CA-CDC-FG-028081/2021|EPI_ISL_1992271|2021-04-25
>hCoV-19/USA/CO-CDC-FG-029655/2021|EPI_ISL_1992684|2021-04-23
>hCoV-19/USA/CA-CDC-FG-030100/2021|EPI_ISL_1993113|2021-04-30
>hCoV-19/USA/IN-INSPHL-01120/2021|EPI_ISL_1994891|2021-04-23
>hCoV-19/USA/IN-INSPHL-01121/2021|EPI_ISL_1994892|2021-04-23
>hCoV-19/USA/UT-CDC-ASC210067335/2021|EPI_ISL_1997967|2021-04-11
>hCoV-19/USA/CA-CDC-ASC210067657/2021|EPI_ISL_1998831|2021-04-12
>hCoV-19/India/GJ-GBRC633a/2021|EPI_ISL_2001201|2021-04-03
>hCoV-19/Portugal/PT7160/2021|EPI_ISL_2004296|2021-04-21
>hCoV-19/England/MILK-1557A6E/2021|EPI_ISL_2004702|2021-04-30
>hCoV-19/England/MILK-1559A6C/2021|EPI_ISL_2004712|2021-05-03
>hCoV-19/England/ALDP-153BB12/2021|EPI_ISL_2005146|2021-04-26
>hCoV-19/England/RAND-153DEAE/2021|EPI_ISL_2005162|2021-04-25
>hCoV-19/England/QEUH-153DBB6/2021|EPI_ISL_2005164|2021-04-26
>hCoV-19/England/RAND-153DECC/2021|EPI_ISL_2005192|2021-04-25
>hCoV-19/England/MILK-155557E/2021|EPI_ISL_2006004|2021-05-03
>hCoV-19/England/RAND-15540F6/2021|EPI_ISL_2006007|2021-04-29
>hCoV-19/England/MILK-1555338/2021|EPI_ISL_2006009|2021-05-03
>hCoV-19/England/RAND-1554199/2021|EPI_ISL_2006010|2021-04-29
>hCoV-19/England/RAND-15542C3/2021|EPI_ISL_2006012|2021-04-30
>hCoV-19/England/MILK-1555981/2021|EPI_ISL_2006014|2021-05-02
>hCoV-19/England/MILK-1555A06/2021|EPI_ISL_2006017|2021-05-02
>hCoV-19/England/MILK-15558B1/2021|EPI_ISL_2006061|2021-05-01
>hCoV-19/England/RAND-1554454/2021|EPI_ISL_2006062|2021-04-29
>hCoV-19/England/MILK-155558D/2021|EPI_ISL_2006064|2021-05-03
>hCoV-19/England/MILK-15551C5/2021|EPI_ISL_2006067|2021-05-01
>hCoV-19/England/MILK-15558FD/2021|EPI_ISL_2006070|2021-05-02
>hCoV-19/England/ALDP-152D797/2021|EPI_ISL_2006080|2021-04-22
>hCoV-19/USA/NY-PRL-2021_03_29_01C17/2021|EPI_ISL_1470937|2021-03-25
>hCoV-19/England/CAMC-145B49A/2021|EPI_ISL_1473648|2021-03-23
>hCoV-19/USA/NY-Wadsworth-21036642-01/2021|EPI_ISL_1482556|2021-03-19
>hCoV-19/Singapore/491/2021|EPI_ISL_1543981|2021-04-07
>hCoV-19/England/MILK-14E0272/2021|EPI_ISL_1594669|2021-04-06
>hCoV-19/England/ALDP-14EDD1A/2021|EPI_ISL_1631042|2021-04-10
>hCoV-19/England/CAMC-14DECF1/2021|EPI_ISL_1632335|2021-04-06
>hCoV-19/England/QEUH-14E86C9/2021|EPI_ISL_1634920|2021-04-07
>hCoV-19/England/CAMC-14DEE28/2021|EPI_ISL_1635371|2021-04-07
>hCoV-19/Scotland/CAMC-14DEB6D/2021|EPI_ISL_1635379|2021-04-07
>hCoV-19/Scotland/CAMC-14DEDB2/2021|EPI_ISL_1635400|2021-04-06
>hCoV-19/USA/PA-CDC-QDX23571873/2021|EPI_ISL_1648208|2021-04-01
>hCoV-19/England/RAND-14FD46D/2021|EPI_ISL_1652717|2021-04-12
>hCoV-19/England/ALDP-14FCF9A/2021|EPI_ISL_1652738|2021-04-12
>hCoV-19/India/ILSGS00912/2021|EPI_ISL_1663491|2021-04-02
>hCoV-19/India/ILSGS00922/2021|EPI_ISL_1663498|2021-03-24
>hCoV-19/England/MILK-150939D/2021|EPI_ISL_1698106|2021-04-15
>hCoV-19/England/MILK-1509FF3/2021|EPI_ISL_1698144|2021-04-15
>hCoV-19/England/CAMC-1507B88/2021|EPI_ISL_1698521|2021-04-14
>hCoV-19/England/ALDP-1508A99/2021|EPI_ISL_1698543|2021-04-14
>hCoV-19/England/RAND-14F1D9B/2021|EPI_ISL_1700494|2021-04-11
>hCoV-19/Singapore/609/2021|EPI_ISL_1704831|2021-04-16
>hCoV-19/Singapore/611/2021|EPI_ISL_1704833|2021-04-17
>hCoV-19/Singapore/612/2021|EPI_ISL_1704834|2021-04-18
>hCoV-19/Singapore/613/2021|EPI_ISL_1704835|2021-04-17
>hCoV-19/Singapore/614/2021|EPI_ISL_1704836|2021-04-15
>hCoV-19/Singapore/615/2021|EPI_ISL_1704837|2021-04-15
>hCoV-19/Singapore/617/2021|EPI_ISL_1704839|2021-04-16
>hCoV-19/Singapore/618/2021|EPI_ISL_1704840|2021-04-16
>hCoV-19/Singapore/619/2021|EPI_ISL_1704841|2021-04-15
>hCoV-19/Singapore/620/2021|EPI_ISL_1704842|2021-04-16
>hCoV-19/USA/WA-UW-2021041374017/2021|EPI_ISL_1715512|2021-04-13
>hCoV-19/England/MILK-1513B89/2021|EPI_ISL_1719015|2021-04-16
>hCoV-19/England/MILK-1512355/2021|EPI_ISL_1719018|2021-04-17
>hCoV-19/England/CAMC-1510A07/2021|EPI_ISL_1719027|2021-04-16
>hCoV-19/England/CAMC-15109FB/2021|EPI_ISL_1719042|2021-04-16
>hCoV-19/England/CAMC-15108FE/2021|EPI_ISL_1719062|2021-04-16
>hCoV-19/England/MILK-1512786/2021|EPI_ISL_1719079|2021-04-17
>hCoV-19/England/CAMC-1510B40/2021|EPI_ISL_1719099|2021-04-14
>hCoV-19/England/QEUH-150C52B/2021|EPI_ISL_1719573|2021-04-17
>hCoV-19/England/CAMC-150D690/2021|EPI_ISL_1719584|2021-04-14
>hCoV-19/Singapore/667/2021|EPI_ISL_1719900|2021-04-16
>hCoV-19/Germany/BY-RKI-I-085003/2021|EPI_ISL_1722241|2021-04-09
>hCoV-19/Ireland/D-NVRL-22IRL14766/2021|EPI_ISL_1731198|2021-04-11
>hCoV-19/USA/IL-CDC-STM-000051595/2021|EPI_ISL_1735500|2021-04-06
>hCoV-19/Scotland/QEUH-15001AB/2021|EPI_ISL_1741838|2021-04-13
>hCoV-19/Australia/NSW-R0220/2021|EPI_ISL_1756027|2021-04-23
>hCoV-19/England/MILK-151C92C/2021|EPI_ISL_1758205|2021-04-06
>hCoV-19/England/CAMC-151AAA3/2021|EPI_ISL_1758645|2021-04-14
>hCoV-19/USA/WA-UW-2021040904019/2021|EPI_ISL_1789323|2021-04-09
>hCoV-19/England/RAND-151EC4F/2021|EPI_ISL_1790323|2021-04-18
>hCoV-19/England/RAND-151F67D/2021|EPI_ISL_1790372|2021-04-17
>hCoV-19/England/QEUH-151CFDF/2021|EPI_ISL_1790373|2021-04-19
>hCoV-19/England/MILK-1524BEF/2021|EPI_ISL_1790799|2021-04-21
>hCoV-19/England/MILK-152461B/2021|EPI_ISL_1790832|2021-04-17
>hCoV-19/USA/IL-CDC-LC0049072/2021|EPI_ISL_1802476|2021-04-15
>hCoV-19/USA/VA-DCLS-4598/2021|EPI_ISL_1805678|2021-04-10
>hCoV-19/England/ALDP-152C437/2021|EPI_ISL_1806511|2021-04-22
>hCoV-19/England/ALDP-152CACC/2021|EPI_ISL_1806517|2021-04-22
>hCoV-19/England/ALDP-152BB42/2021|EPI_ISL_1806521|2021-04-21
>hCoV-19/England/ALDP-152BD5B/2021|EPI_ISL_1806550|2021-04-21
>hCoV-19/England/ALDP-152CF27/2021|EPI_ISL_1806561|2021-04-22
>hCoV-19/Scotland/MILK-152454B/2021|EPI_ISL_1806900|2021-04-18
>hCoV-19/Scotland/MILK-152496D/2021|EPI_ISL_1806901|2021-04-20
>hCoV-19/Scotland/MILK-15245B4/2021|EPI_ISL_1806902|2021-04-20
>hCoV-19/Scotland/MILK-15243BA/2021|EPI_ISL_1806903|2021-04-18
>hCoV-19/Northern_Ireland/RAND-151F710/2021|EPI_ISL_1806953|2021-04-20
>hCoV-19/USA/WA-UW-2021041568621/2021|EPI_ISL_1826129|2021-04-15
>hCoV-19/USA/WA-UW-2021041694008/2021|EPI_ISL_1826132|2021-04-16
>hCoV-19/England/MILK-153CF60/2021|EPI_ISL_1829207|2021-04-26
>hCoV-19/England/MILK-15333E5/2021|EPI_ISL_1830614|2021-04-23
>hCoV-19/England/MILK-1534C07/2021|EPI_ISL_1830623|2021-04-23
>hCoV-19/England/MILK-15348D6/2021|EPI_ISL_1830637|2021-04-25
>hCoV-19/England/MILK-1532735/2021|EPI_ISL_1830649|2021-04-23
>hCoV-19/England/MILK-153496A/2021|EPI_ISL_1830650|2021-04-25
>hCoV-19/England/MILK-1534BEC/2021|EPI_ISL_1830692|2021-04-23
>hCoV-19/England/NORW-23018A/2021|EPI_ISL_1832826|2021-04-14
>hCoV-19/India/MH-NS1141/2021|EPI_ISL_1838109|2021-04-06
>hCoV-19/India/MH-NS1143/2021|EPI_ISL_1838114|2021-04-06
>hCoV-19/India/MH-NS1147/2021|EPI_ISL_1838123|2021-04-03
>hCoV-19/India/MH-NS1148/2021|EPI_ISL_1838125|2021-04-03
>hCoV-19/India/MH-NS1154/2021|EPI_ISL_1838134|2021-03-15
>hCoV-19/India/MH-NS1163/2021|EPI_ISL_1838151|2021-03-17
>hCoV-19/USA/IL-CDC-QDX23916872/2021|EPI_ISL_1840498|2021-04-13
>hCoV-19/India/MH-ICMR-NIV-INSAGOG-GSEQ-1395/2021|EPI_ISL_1841317|2021-03-20
>hCoV-19/India/MH-ICMR-NIV-INSAGOG-GSEQ-1388/2021|EPI_ISL_1841318|2021-03-18
>hCoV-19/Germany/un-RKI-I-100432/2021|EPI_ISL_1846153|2021-04-05
>hCoV-19/Germany/un-RKI-I-102073/2021|EPI_ISL_1847444|2021-04-27
>hCoV-19/USA/OR-OSPHL00365/2021|EPI_ISL_1848351|2021-04-15
>hCoV-19/Germany/NW-RKI-I-104227/2021|EPI_ISL_1848757|2021-04-23
>hCoV-19/USA/WA-UW-21041729608/2021|EPI_ISL_1850287|2021-04-17
>hCoV-19/Germany/BY-RKI-I-107831/2021|EPI_ISL_1851555|2021-04-22
>hCoV-19/England/RAND-153F97E/2021|EPI_ISL_1857699|2021-04-23
>hCoV-19/England/ALDP-1541C70/2021|EPI_ISL_1858108|2021-04-26
>hCoV-19/England/ALDP-15432B8/2021|EPI_ISL_1858134|2021-04-27
>hCoV-19/England/ALDP-15431D9/2021|EPI_ISL_1858139|2021-04-27
>hCoV-19/England/ALDP-1541B28/2021|EPI_ISL_1858156|2021-04-26
>hCoV-19/Denmark/DCGC-59778/2021|EPI_ISL_1868349|2021-04-19
>hCoV-19/Denmark/DCGC-61102/2021|EPI_ISL_1869673|2021-04-05
>hCoV-19/Denmark/DCGC-62558/2021|EPI_ISL_1871129|2021-04-05
>hCoV-19/Denmark/DCGC-77191/2021|EPI_ISL_1885762|2021-04-19
>hCoV-19/France/ARA-HCL021078956801/2021|EPI_ISL_1904971|2021-04-24
>hCoV-19/France/ARA-HCL021078959101/2021|EPI_ISL_1904972|2021-04-24
>hCoV-19/France/ARA-HCL021078960801/2021|EPI_ISL_1904973|2021-04-24
>hCoV-19/France/NAQ-HCL021079453301/2021|EPI_ISL_1904989|2021-04-29
>hCoV-19/France/NAQ-HCL021079457401/2021|EPI_ISL_1904992|2021-04-24
>hCoV-19/France/NAQ-HCL021079461101/2021|EPI_ISL_1904994|2021-04-29
>hCoV-19/France/NAQ-HCL021079463901/2021|EPI_ISL_1904998|2021-04-29
>hCoV-19/Zhejiang/zhoushan38/2021|EPI_ISL_1911250|2021-04-24
>hCoV-19/England/ALDP-1543FB1/2021|EPI_ISL_1912101|2021-04-27
>hCoV-19/England/CAMC-15163D9/2021|EPI_ISL_1912114|2021-04-17
>hCoV-19/England/MILK-1542B63/2021|EPI_ISL_1912117|2021-04-22
>hCoV-19/England/CAMC-1516148/2021|EPI_ISL_1912119|2021-04-15
>hCoV-19/England/MILK-1541663/2021|EPI_ISL_1912140|2021-04-27
>hCoV-19/England/CAMC-15162BE/2021|EPI_ISL_1912157|2021-04-15
>hCoV-19/England/MILK-154140F/2021|EPI_ISL_1912159|2021-04-26
>hCoV-19/England/ALDP-1544017/2021|EPI_ISL_1912160|2021-04-27
>hCoV-19/England/ALDP-15440CC/2021|EPI_ISL_1912162|2021-04-27
>hCoV-19/England/ALDP-1543D99/2021|EPI_ISL_1912163|2021-04-27
>hCoV-19/England/ALDP-154419C/2021|EPI_ISL_1912170|2021-04-27
>hCoV-19/England/CAMC-15162EB/2021|EPI_ISL_1912173|2021-04-15
>hCoV-19/England/ALDP-1543CF6/2021|EPI_ISL_1912184|2021-04-27
>hCoV-19/France/NOR-IPP10457/2021|EPI_ISL_1915156|2021-04-20
>hCoV-19/USA/KS-KHEL-1302/2021|EPI_ISL_1922708|2021-04-29
>hCoV-19/USA/NJ-CDC-LC0049753/2021|EPI_ISL_1926283|2021-04-19
>hCoV-19/USA/PA-CDC-LC0051106/2021|EPI_ISL_1927603|2021-04-21
>hCoV-19/India/MH-ICMR-NIV-INSAGOG-GSEQ-2168/2021|EPI_ISL_1928457|2021-03-23
>hCoV-19/India/MH-ICMR-NIV-INSAGOG-GSEQ-2192/2021|EPI_ISL_1928462|2021-03-27
>hCoV-19/India/MH-ICMR-NIV-INSAGOG-GSEQ-2326/2021|EPI_ISL_1928477|2021-03-29
>hCoV-19/India/GJ-ICMR-NIV-INSACOG-GSEQ-2819/2021|EPI_ISL_1928506|2021-04-06
>hCoV-19/India/GJ-ICMR-NIV-INSACOG-GSEQ-2823/2021|EPI_ISL_1928507|2021-04-07
>hCoV-19/India/GJ-ICMR-NIV-INSACOG-GSEQ-2822/2021|EPI_ISL_1928509|2021-04-07
>hCoV-19/India/GJ-ICMR-NIV-INSACOG-GSEQ-2826/2021|EPI_ISL_1928515|2021-04-10
>hCoV-19/India/MH-ICMR-NIV-INSACOG-GSEQ-2910/2021|EPI_ISL_1928522|2021-04-17
>hCoV-19/India/MH-ICMR-NIV-INSACOG-GSEQ-2907/2021|EPI_ISL_1928525|2021-04-17
>hCoV-19/India/GJ-ICMR-NIV-INSACOG-GSEQ-3125/2021|EPI_ISL_1928530|2021-04-17
>hCoV-19/India/GJ-ICMR-NIV-INSACOG-GSEQ-3028/2021|EPI_ISL_1928534|2021-04-17
>hCoV-19/India/GJ-ICMR-NIV-INSACOG-GSEQ-3025/2021|EPI_ISL_1928536|2021-04-17
>hCoV-19/India/GJ-ICMR-NIV-INSACOG-GSEQ-3017/2021|EPI_ISL_1928537|2021-04-17
>hCoV-19/India/MH-ICMR-NIV-INSACOG-GSEQ-2912/2021|EPI_ISL_1928541|2021-04-18
>hCoV-19/India/GJ-ICMR-NIV-INSACOG-GSEQ-3135/2021|EPI_ISL_1928549|2021-04-18
>hCoV-19/India/GJ-ICMR-NIV-INSACOG-GSEQ-3124/2021|EPI_ISL_1928550|2021-04-18
>hCoV-19/India/GJ-ICMR-NIV-INSACOG-GSEQ-3116/2021|EPI_ISL_1928552|2021-04-18
>hCoV-19/India/GJ-ICMR-NIV-INSACOG-GSEQ-3099/2021|EPI_ISL_1928553|2021-04-18
>hCoV-19/India/GJ-ICMR-NIV-INSACOG-GSEQ-3098/2021|EPI_ISL_1928555|2021-04-18
>hCoV-19/India/GJ-ICMR-NIV-INSACOG-GSEQ-3060/2021|EPI_ISL_1928558|2021-04-18
>hCoV-19/India/GJ-ICMR-NIV-INSACOG-GSEQ-3034/2021|EPI_ISL_1928565|2021-04-18
>hCoV-19/India/GJ-ICMR-NIV-INSACOG-GSEQ-3027/2021|EPI_ISL_1928566|2021-04-18
>hCoV-19/India/GJ-ICMR-NIV-INSACOG-GSEQ-3023/2021|EPI_ISL_1928568|2021-04-18
>hCoV-19/India/GJ-ICMR-NIV-INSACOG-GSEQ-3021/2021|EPI_ISL_1928569|2021-04-18
>hCoV-19/USA/NY-CDC-LC0051667/2021|EPI_ISL_1929301|2021-04-25
>hCoV-19/USA/MD-MDH-2169/2021|EPI_ISL_1936188|2021-04-24
>hCoV-19/Australia/QLD1874/2021|EPI_ISL_1938308|2021-05-04
>hCoV-19/Scotland/QEUH-154C7A1/2021|EPI_ISL_1939630|2021-04-30
>hCoV-19/Scotland/QEUH-154C57A/2021|EPI_ISL_1939651|2021-04-30
>hCoV-19/Switzerland/GE-HUG-33986336/2021|EPI_ISL_1963298|2021-04-26
>hCoV-19/Switzerland/GE-HUG-34000756/2021|EPI_ISL_1963299|2021-04-27
>hCoV-19/Switzerland/GE-HUG-34000853/2021|EPI_ISL_1963300|2021-04-27
>hCoV-19/Germany/un-RKI-I-112997/2021|EPI_ISL_1977954|2021-04-12
>hCoV-19/England/NORT-1BA4941/2021|EPI_ISL_1978729|2021-04-26
>hCoV-19/Germany/un-RKI-I-113314/2021|EPI_ISL_1978742|2021-04-12
>hCoV-19/Wales/PHWC-PYRW9M/2021|EPI_ISL_1979620|2021-05-04
>hCoV-19/Germany/un-RKI-I-119452/2021|EPI_ISL_1984136|2021-04-21
>hCoV-19/England/MILK-152400E/2021|EPI_ISL_1985465|2021-04-20
>hCoV-19/England/MILK-1535C9D/2021|EPI_ISL_1985540|2021-04-24
>hCoV-19/England/MILK-153E9BB/2021|EPI_ISL_1985543|2021-04-26
>hCoV-19/England/MILK-1553507/2021|EPI_ISL_1986333|2021-04-29
>hCoV-19/England/MILK-15534CE/2021|EPI_ISL_1986356|2021-04-28
>hCoV-19/England/MILK-1551AA0/2021|EPI_ISL_1986367|2021-04-28
>hCoV-19/England/MILK-1551976/2021|EPI_ISL_1986388|2021-04-29
>hCoV-19/England/QEUH-154F2CB/2021|EPI_ISL_1986389|2021-04-30
>hCoV-19/England/ALDP-1553A71/2021|EPI_ISL_1986390|2021-05-01
>hCoV-19/England/RAND-1550D02/2021|EPI_ISL_1986870|2021-04-30
>hCoV-19/England/ALDP-155025E/2021|EPI_ISL_1986871|2021-04-30
>hCoV-19/England/MILK-1550F1B/2021|EPI_ISL_1986897|2021-04-30
>hCoV-19/England/MILK-154CE15/2021|EPI_ISL_1987202|2021-04-28
>hCoV-19/England/ALDP-154E208/2021|EPI_ISL_1987207|2021-04-29
>hCoV-19/England/ALDP-154E48A/2021|EPI_ISL_1987214|2021-04-30
>hCoV-19/England/MILK-154CCB1/2021|EPI_ISL_1987217|2021-04-23
>hCoV-19/England/ALDP-154E323/2021|EPI_ISL_1987239|2021-04-30
>hCoV-19/England/QEUH-154EFD4/2021|EPI_ISL_1987244|2021-04-30
>hCoV-19/England/RAND-154BEAD/2021|EPI_ISL_1987256|2021-04-27
>hCoV-19/England/ALDP-154E5C3/2021|EPI_ISL_1987267|2021-04-28
>hCoV-19/England/ALDP-154E11A/2021|EPI_ISL_1987269|2021-04-30
>hCoV-19/England/ALDP-154E51E/2021|EPI_ISL_1987276|2021-04-29
>hCoV-19/England/MILK-154CE51/2021|EPI_ISL_1987288|2021-04-23
>hCoV-19/Scotland/QEUH-154EE9B/2021|EPI_ISL_1987292|2021-04-30
>hCoV-19/USA/TX-CDC-QDX24087488/2021|EPI_ISL_1989865|2021-04-18
>hCoV-19/USA/TX-CDC-QDX24087496/2021|EPI_ISL_1989866|2021-04-18
>hCoV-19/USA/TX-CDC-QDX24087493/2021|EPI_ISL_1989891|2021-04-18
>hCoV-19/USA/FL-CDC-STM-000060651/2021|EPI_ISL_1990856|2021-04-19
>hCoV-19/USA/MA-CDC-STM-000059081/2021|EPI_ISL_1990921|2021-04-19
>hCoV-19/USA/TX-CDC-STM-000060210/2021|EPI_ISL_1991775|2021-04-18
>hCoV-19/USA/CO-CDC-FG-030342/2021|EPI_ISL_1993161|2021-04-27
>hCoV-19/USA/CO-CDC-FG-030282/2021|EPI_ISL_1993163|2021-04-27
>hCoV-19/Switzerland/BS-UHB-42813254/2021|EPI_ISL_1993906|2021-04-26
>hCoV-19/Netherlands/ZH-UMCG-MMB_1656/2021|EPI_ISL_1993936|2021-04-23
>hCoV-19/USA/CA-CDC-ASC210071409/2021|EPI_ISL_2000262|2021-04-15
>hCoV-19/India/GJ-GBRC575a/2021|EPI_ISL_2001139|2021-03-22
>hCoV-19/India/GJ-GBRC577a/2021|EPI_ISL_2001143|2021-03-22
>hCoV-19/India/GJ-GBRC577b/2021|EPI_ISL_2001144|2021-03-22
>hCoV-19/India/GJ-GBRC625a/2021|EPI_ISL_2001185|2021-04-02
>hCoV-19/India/GJ-GBRC626a/2021|EPI_ISL_2001187|2021-03-30
>hCoV-19/India/GJ-GBRC627a/2021|EPI_ISL_2001189|2021-03-30
>hCoV-19/India/GJ-GBRC628a/2021|EPI_ISL_2001191|2021-03-31
>hCoV-19/India/GJ-GBRC629a/2021|EPI_ISL_2001193|2021-03-31
>hCoV-19/India/GJ-GBRC630a/2021|EPI_ISL_2001195|2021-04-01
>hCoV-19/USA/WA-UW-21042085549/2021|EPI_ISL_2002924|2021-04-20
>hCoV-19/England/ALDP-1555F9E/2021|EPI_ISL_2004606|2021-05-01
>hCoV-19/England/ALDP-1559D90/2021|EPI_ISL_2004610|2021-05-03
>hCoV-19/England/ALDP-1557882/2021|EPI_ISL_2004612|2021-05-02
>hCoV-19/England/ALDP-1557460/2021|EPI_ISL_2004616|2021-05-01
>hCoV-19/England/MILK-1557C77/2021|EPI_ISL_2004627|2021-04-30
>hCoV-19/England/MILK-1559CEE/2021|EPI_ISL_2004628|2021-05-03
>hCoV-19/England/MILK-1559C2A/2021|EPI_ISL_2004664|2021-05-03
>hCoV-19/England/ALDP-1557FE7/2021|EPI_ISL_2004671|2021-05-02
>hCoV-19/England/MILK-1559923/2021|EPI_ISL_2004684|2021-05-03
>hCoV-19/England/MILK-1559B78/2021|EPI_ISL_2004686|2021-05-02
>hCoV-19/England/MILK-15587EE/2021|EPI_ISL_2004690|2021-05-02
>hCoV-19/England/MILK-155865A/2021|EPI_ISL_2004694|2021-05-01
>hCoV-19/England/ALDP-153B769/2021|EPI_ISL_2005110|2021-04-26
>hCoV-19/England/ALDP-153BC00/2021|EPI_ISL_2005114|2021-04-26
>hCoV-19/England/ALDP-153B7B4/2021|EPI_ISL_2005117|2021-04-26
>hCoV-19/England/ALDP-153B866/2021|EPI_ISL_2005120|2021-04-26
>hCoV-19/England/ALDP-153B70F/2021|EPI_ISL_2005129|2021-04-26
>hCoV-19/England/MILK-15405D0/2021|EPI_ISL_2005510|2021-04-25
>hCoV-19/England/ALDP-1540C62/2021|EPI_ISL_2005519|2021-04-25
>hCoV-19/England/MILK-1541FB3/2021|EPI_ISL_2005525|2021-04-26
>hCoV-19/England/HSLL-153F3E9/2021|EPI_ISL_2005527|2021-04-26
>hCoV-19/England/MILK-1540743/2021|EPI_ISL_2005537|2021-04-26
>hCoV-19/England/ALDP-1540BA1/2021|EPI_ISL_2005548|2021-04-26
>hCoV-19/England/HSLL-153F352/2021|EPI_ISL_2005569|2021-04-26
>hCoV-19/England/ALDP-1540B65/2021|EPI_ISL_2005573|2021-04-26
>hCoV-19/England/MILK-15405C1/2021|EPI_ISL_2005578|2021-04-25
>hCoV-19/England/MILK-15407DA/2021|EPI_ISL_2005581|2021-04-26
>hCoV-19/England/HSLL-153F55C/2021|EPI_ISL_2005587|2021-04-27
>hCoV-19/England/ALDP-15408C8/2021|EPI_ISL_2005588|2021-04-26
>hCoV-19/England/MILK-15420BF/2021|EPI_ISL_2005597|2021-04-26
>hCoV-19/England/MILK-15554DB/2021|EPI_ISL_2005942|2021-05-02
>hCoV-19/England/MILK-1555620/2021|EPI_ISL_2005944|2021-05-03
>hCoV-19/England/RAND-15541F3/2021|EPI_ISL_2005947|2021-04-30
>hCoV-19/England/MILK-15553FC/2021|EPI_ISL_2005951|2021-05-03
>hCoV-19/England/MILK-15554BD/2021|EPI_ISL_2005952|2021-05-02
>hCoV-19/England/MILK-1555462/2021|EPI_ISL_2005963|2021-05-03
>hCoV-19/England/RAND-1554041/2021|EPI_ISL_2005993|2021-04-29
>hCoV-19/England/MILK-1555AF7/2021|EPI_ISL_2005999|2021-05-02
>hCoV-19/England/MILK-1555B30/2021|EPI_ISL_2006025|2021-05-02
>hCoV-19/England/MILK-1555BE5/2021|EPI_ISL_2006030|2021-05-02
>hCoV-19/England/MILK-1555C79/2021|EPI_ISL_2006036|2021-04-29
>hCoV-19/England/MILK-1555480/2021|EPI_ISL_2006038|2021-05-03
>hCoV-19/England/MILK-155513E/2021|EPI_ISL_2006042|2021-05-03
>hCoV-19/England/QEUH-15537F2/2021|EPI_ISL_2006047|2021-04-28
>hCoV-19/England/MILK-1555BB8/2021|EPI_ISL_2006048|2021-05-02
>hCoV-19/England/MILK-1555356/2021|EPI_ISL_2006052|2021-05-01
>hCoV-19/England/MILK-15559BE/2021|EPI_ISL_2006055|2021-05-01
>hCoV-19/England/MILK-1555927/2021|EPI_ISL_2006057|2021-05-01
>hCoV-19/USA/NY-NYCPHL-003914/2021|EPI_ISL_1337507|2021-03-16
>hCoV-19/USA/NY-PRL-2021_03_29_01C15/2021|EPI_ISL_1470959|2021-03-25
>hCoV-19/England/CAMC-14D5DAC/2021|EPI_ISL_1564102|2021-04-08
>hCoV-19/England/CAMC-14D5C72/2021|EPI_ISL_1564139|2021-04-08
>hCoV-19/England/CAMC-14D5BFD/2021|EPI_ISL_1564187|2021-04-05
>hCoV-19/Germany/HH-RKI-I-061284/2021|EPI_ISL_1566762|2021-03-24
>hCoV-19/India/WB-1931300249858/2021|EPI_ISL_1589867|2021-03-23
>hCoV-19/India/WB-1931300251103/2021|EPI_ISL_1589868|2021-03-25
>hCoV-19/India/WB-1931300251105/2021|EPI_ISL_1589869|2021-03-25
>hCoV-19/India/WB-1931501009078/2021|EPI_ISL_1589870|2021-03-29
>hCoV-19/India/WB-1931500990354/2021|EPI_ISL_1589871|2021-03-24
>hCoV-19/India/WB-1931501003695/2021|EPI_ISL_1589872|2021-03-27
>hCoV-19/England/QEUH-14DF6F2/2021|EPI_ISL_1632307|2021-04-08
>hCoV-19/England/CAMC-14DEBF4/2021|EPI_ISL_1632316|2021-04-06
>hCoV-19/England/QEUH-14E884B/2021|EPI_ISL_1634973|2021-04-07
>hCoV-19/England/CAMC-14E66AD/2021|EPI_ISL_1653090|2021-04-06
>hCoV-19/India/OR-ILSGS00682/2021|EPI_ISL_1662451|2021-03-18
>hCoV-19/India/ILSGS00608/2021|EPI_ISL_1663304|2021-03-15
>hCoV-19/India/ILSGS00614/2021|EPI_ISL_1663307|2021-03-15
>hCoV-19/India/ILSGS00615/2021|EPI_ISL_1663308|2021-03-15
>hCoV-19/USA/CA-CDC-FG-021341/2021|EPI_ISL_1666384|2021-04-12
>hCoV-19/Scotland/CAMC-14E685C/2021|EPI_ISL_1673100|2021-04-04
>hCoV-19/England/CAMC-1502BBA/2021|EPI_ISL_1697908|2021-04-12
>hCoV-19/England/CAMC-1502B8D/2021|EPI_ISL_1697963|2021-04-12
>hCoV-19/England/MILK-150A709/2021|EPI_ISL_1697977|2021-04-14
>hCoV-19/England/RAND-150A51E/2021|EPI_ISL_1697989|2021-04-14
>hCoV-19/England/ALDP-14F4008/2021|EPI_ISL_1700038|2021-04-11
>hCoV-19/USA/WA-UW-2021040810481/2021|EPI_ISL_1715449|2021-04-08
>hCoV-19/USA/WA-UW-2021041370801/2021|EPI_ISL_1715530|2021-04-13
>hCoV-19/England/ALDP-1513697/2021|EPI_ISL_1718501|2021-04-16
>hCoV-19/England/ALDP-150F546/2021|EPI_ISL_1718585|2021-04-15
>hCoV-19/England/ALDP-150F84D/2021|EPI_ISL_1718588|2021-04-15
>hCoV-19/England/MILK-1512443/2021|EPI_ISL_1718951|2021-04-17
>hCoV-19/England/CAMC-1510A43/2021|EPI_ISL_1718959|2021-04-16
>hCoV-19/England/MILK-15128CF/2021|EPI_ISL_1718987|2021-04-17
>hCoV-19/England/CAMC-1510B6E/2021|EPI_ISL_1718989|2021-04-16
>hCoV-19/England/CAMC-15108D0/2021|EPI_ISL_1718997|2021-04-18
>hCoV-19/Singapore/651/2021|EPI_ISL_1719885|2021-04-18
>hCoV-19/Singapore/652/2021|EPI_ISL_1719886|2021-04-20
>hCoV-19/Singapore/653/2021|EPI_ISL_1719887|2021-04-20
>hCoV-19/Singapore/656/2021|EPI_ISL_1719890|2021-04-21
>hCoV-19/Singapore/657/2021|EPI_ISL_1719891|2021-04-18
>hCoV-19/Singapore/659/2021|EPI_ISL_1719892|2021-04-19
>hCoV-19/Singapore/660/2021|EPI_ISL_1719893|2021-04-20
>hCoV-19/Singapore/661/2021|EPI_ISL_1719894|2021-04-20
>hCoV-19/Singapore/662/2021|EPI_ISL_1719895|2021-04-19
>hCoV-19/Singapore/664/2021|EPI_ISL_1719897|2021-04-18
>hCoV-19/Singapore/665/2021|EPI_ISL_1719898|2021-04-19
>hCoV-19/Singapore/666/2021|EPI_ISL_1719899|2021-04-21
>hCoV-19/Germany/un-RKI-I-093060/2021|EPI_ISL_1727471|2021-04-19
>hCoV-19/Germany/NW-RKI-I-093994/2021|EPI_ISL_1728331|2021-04-20
>hCoV-19/Wales/PHWC-PYD79R/2021|EPI_ISL_1730635|2021-04-14
>hCoV-19/England/PHWC-PYD9B9/2021|EPI_ISL_1730648|2021-04-16
>hCoV-19/England/PHWC-PYD9D5/2021|EPI_ISL_1730650|2021-04-15
>hCoV-19/England/PHWC-PYD9SW/2021|EPI_ISL_1730662|2021-04-16
>hCoV-19/England/MILK-1517CBF/2021|EPI_ISL_1740882|2021-04-19
>hCoV-19/England/RAND-15158CC/2021|EPI_ISL_1741325|2021-04-16
>hCoV-19/Scotland/QEUH-150C7BC/2021|EPI_ISL_1741762|2021-04-15
>hCoV-19/Switzerland/BL-ETHZ-581551/2021|EPI_ISL_1750690|2021-04-14
>hCoV-19/Australia/NSW-R0226/2021|EPI_ISL_1756032|2021-04-25
>hCoV-19/England/MILK-1523694/2021|EPI_ISL_1790701|2021-04-20
>hCoV-19/England/MILK-1526770/2021|EPI_ISL_1790728|2021-04-21
>hCoV-19/England/ALDP-1526A4A/2021|EPI_ISL_1790745|2021-04-20
>hCoV-19/England/MILK-15244B7/2021|EPI_ISL_1790753|2021-04-19
>hCoV-19/England/ALDP-1526AFF/2021|EPI_ISL_1790771|2021-04-20
>hCoV-19/Netherlands/NH-RIVM-27142/2021|EPI_ISL_1792906|2021-04-13
>hCoV-19/Netherlands/NB-RIVM-27390/2021|EPI_ISL_1792907|2021-04-15
>hCoV-19/Aruba/AW-RIVM-27687/2021|EPI_ISL_1792922|2021-04-16
>hCoV-19/USA/MD-CDC-LC0047180/2021|EPI_ISL_1801017|2021-04-16
>hCoV-19/USA/IL-CDC-STM-000055027/2021|EPI_ISL_1803921|2021-04-13
>hCoV-19/England/ALDP-152BE2B/2021|EPI_ISL_1806594|2021-04-21
>hCoV-19/USA/IL-C21WGS0497/2021|EPI_ISL_1809681|2021-04-14
>hCoV-19/England/ALDP-153C504/2021|EPI_ISL_1829212|2021-04-25
>hCoV-19/England/ALDP-153C3A0/2021|EPI_ISL_1829220|2021-04-26
>hCoV-19/England/MILK-153CEFA/2021|EPI_ISL_1829225|2021-04-24
>hCoV-19/England/MILK-153D11E/2021|EPI_ISL_1829226|2021-04-25
>hCoV-19/England/ALDP-153C4F8/2021|EPI_ISL_1829233|2021-04-26
>hCoV-19/England/MILK-153D196/2021|EPI_ISL_1829236|2021-04-25
>hCoV-19/England/ALDP-153C689/2021|EPI_ISL_1829237|2021-04-26
>hCoV-19/England/MILK-153D04E/2021|EPI_ISL_1829246|2021-04-26
>hCoV-19/England/MILK-153B031/2021|EPI_ISL_1829248|2021-04-23
>hCoV-19/England/MILK-153CF33/2021|EPI_ISL_1829250|2021-04-26
>hCoV-19/England/ALDP-153C461/2021|EPI_ISL_1829254|2021-04-26
>hCoV-19/England/ALDP-153C5AA/2021|EPI_ISL_1829258|2021-04-26
>hCoV-19/England/MILK-153AC01/2021|EPI_ISL_1829259|2021-04-24
>hCoV-19/England/MILK-153D2C0/2021|EPI_ISL_1829261|2021-04-26
>hCoV-19/England/MILK-153BC88/2021|EPI_ISL_1829268|2021-04-25
>hCoV-19/England/MILK-153C21C/2021|EPI_ISL_1829277|2021-04-25
>hCoV-19/England/ALDP-153C698/2021|EPI_ISL_1829279|2021-04-26
>hCoV-19/Scotland/MILK-153D248/2021|EPI_ISL_1829280|2021-04-26
>hCoV-19/England/ALDP-153C30A/2021|EPI_ISL_1829281|2021-04-26
>hCoV-19/England/ALDP-153C5C8/2021|EPI_ISL_1829282|2021-04-25
>hCoV-19/England/MILK-153CFD9/2021|EPI_ISL_1829283|2021-04-24
>hCoV-19/England/MILK-153D0C6/2021|EPI_ISL_1829293|2021-04-25
>hCoV-19/England/RAND-152B3B3/2021|EPI_ISL_1830209|2021-04-20
>hCoV-19/England/RAND-1506CC2/2021|EPI_ISL_1830245|2021-04-13
>hCoV-19/England/MILK-152B720/2021|EPI_ISL_1830269|2021-04-21
>hCoV-19/England/QEUH-152E2FF/2021|EPI_ISL_1830295|2021-04-22
>hCoV-19/Scotland/QEUH-1525FB5/2021|EPI_ISL_1831174|2021-04-21
>hCoV-19/India/MH-NS1191/2021|EPI_ISL_1838194|2021-03-20
>hCoV-19/USA/IL-CDC-QDX23892291/2021|EPI_ISL_1840480|2021-04-13
>hCoV-19/India/MH-ICMR-NIV-INSAGOG-GSEQ-2227/2021|EPI_ISL_1841355|2021-03-13
>hCoV-19/India/MH-ICMR-NIV-INSAGOG-GSEQ-2314/2021|EPI_ISL_1841356|2021-03-29
>hCoV-19/India/MH-ICMR-NIV-INSAGOG-GSEQ-857/2021|EPI_ISL_1841365|2021-03-06
>hCoV-19/India/MH-ICMR-NIV-INSAGOG-GSEQ-856/2021|EPI_ISL_1841366|2021-03-06
>hCoV-19/India/MH-ICMR-NIV-INSAGOG-2019nCoV-299752/2021|EPI_ISL_1841370|2021-04-05
>hCoV-19/India/MH-ICMR-NIV-INSACOG-GSEQ-2950/2021|EPI_ISL_1841372|2021-04-23
>hCoV-19/India/MH-ICMR-NIV-INSACOG-GSEQ-2956/2021|EPI_ISL_1841373|2021-04-24
>hCoV-19/India/MH-ICMR-NIV-INSACOG-GSEQ-2952/2021|EPI_ISL_1841375|2021-04-23
>hCoV-19/India/MH-ICMR-NIV-INSAGOG-GSEQ-1215/2021|EPI_ISL_1841382|2021-03-11
>hCoV-19/India/MH-ICMR-NIV-INSAGOG-GSEQ-1222/2021|EPI_ISL_1841383|2021-03-12
>hCoV-19/Germany/BY-RKI-I-102607/2021|EPI_ISL_1847907|2021-04-19
>hCoV-19/Germany/un-RKI-I-108414/2021|EPI_ISL_1852081|2021-04-22
>hCoV-19/USA/VA-CAV_VAS3N_00000956_01/2021|EPI_ISL_1856819|2021-04
>hCoV-19/England/RAND-153F923/2021|EPI_ISL_1857728|2021-04-23
>hCoV-19/England/RAND-153F774/2021|EPI_ISL_1857758|2021-04-24
>hCoV-19/England/RAND-153F871/2021|EPI_ISL_1857770|2021-04-24
>hCoV-19/England/RAND-153F695/2021|EPI_ISL_1857779|2021-04-24
>hCoV-19/France/ARA-HCL021078948801/2021|EPI_ISL_1904967|2021-04-24
>hCoV-19/France/ARA-HCL021078954401/2021|EPI_ISL_1904969|2021-04-24
>hCoV-19/England/ALDP-1546886/2021|EPI_ISL_1912553|2021-04-27
>hCoV-19/England/ALDP-1545A27/2021|EPI_ISL_1912564|2021-04-28
>hCoV-19/Scotland/QEUH-153FAC6/2021|EPI_ISL_1912648|2021-04-26
>hCoV-19/Belgium/ULG-14654/2021|EPI_ISL_1919655|2021-04-13
>hCoV-19/England/MILK-154616D/2021|EPI_ISL_1921501|2021-04-28
>hCoV-19/England/MILK-1544F29/2021|EPI_ISL_1921505|2021-04-28
>hCoV-19/England/MILK-1545140/2021|EPI_ISL_1921517|2021-04-27
>hCoV-19/England/MILK-15462A6/2021|EPI_ISL_1921519|2021-04-28
>hCoV-19/England/RAND-15472B4/2021|EPI_ISL_1921523|2021-04-21
>hCoV-19/England/MILK-154531D/2021|EPI_ISL_1921531|2021-04-28
>hCoV-19/England/RAND-154713F/2021|EPI_ISL_1921538|2021-04-21
>hCoV-19/England/MILK-1544E0E/2021|EPI_ISL_1921542|2021-04-28
>hCoV-19/England/MILK-1546B7E/2021|EPI_ISL_1921556|2021-04-28
>hCoV-19/England/RAND-15472A5/2021|EPI_ISL_1921568|2021-04-20
>hCoV-19/England/ALDP-1547560/2021|EPI_ISL_1921572|2021-04-27
>hCoV-19/England/MILK-1546051/2021|EPI_ISL_1921579|2021-04-28
>hCoV-19/England/MILK-154706F/2021|EPI_ISL_1921586|2021-04-27
>hCoV-19/USA/CA-CDC-STM-000057464/2021|EPI_ISL_1923785|2021-04-17
>hCoV-19/India/GJ-ICMR-NIV-INSACOG-GSEQ-3101/2021|EPI_ISL_1928592|2021-04-19
>hCoV-19/India/MH-ICMR-NIV-INSACOG-GSEQ-2931/2021|EPI_ISL_1928596|2021-04-20
>hCoV-19/India/MH-ICMR-NIV-INSACOG-GSEQ-2927/2021|EPI_ISL_1928598|2021-04-20
>hCoV-19/India/GJ-ICMR-NIV-INSACOG-GSEQ-2973/2021|EPI_ISL_1928599|2021-04-20
>hCoV-19/USA/NJ-CDC-LC0051801/2021|EPI_ISL_1929055|2021-04-24
>hCoV-19/USA/NC-CDC-LC0052049/2021|EPI_ISL_1929448|2021-04-19
>hCoV-19/South_Korea/KDCA3424/2021|EPI_ISL_1936604|2021-04-11
>hCoV-19/USA/NH-CDC-2-4282737/2021|EPI_ISL_1937844|2021-04-20
>hCoV-19/Ireland/D-NVRL-89IRL49492/2021|EPI_ISL_1960795|2021-04-18
>hCoV-19/Aruba/AW-RIVM-29740/2021|EPI_ISL_1962940|2021-04-22
>hCoV-19/Aruba/AW-RIVM-28065/2021|EPI_ISL_1962944|2021-04-19
>hCoV-19/Netherlands/UT-RIVM-29644/2021|EPI_ISL_1962964|2021-04-29
>hCoV-19/Netherlands/LI-RIVM-29081/2021|EPI_ISL_1962965|2021-04-25
>hCoV-19/Netherlands/UT-RIVM-29697/2021|EPI_ISL_1962966|2021-04-21
>hCoV-19/India/DEL-NCDC-INSACOG-220923/2021|EPI_ISL_1970100|2021-04-03
>hCoV-19/India/DEL-NCDC-INSACOG-220927/2021|EPI_ISL_1970102|2021-04-07
>hCoV-19/India/DEL-NCDC-INSACOG-220932/2021|EPI_ISL_1970105|2021-04-06
>hCoV-19/India/DEL-NCDC-INSACOG-220937/2021|EPI_ISL_1970109|2021-04-07
>hCoV-19/India/DEL-NCDC-INSACOG-220941/2021|EPI_ISL_1970111|2021-04-06
>hCoV-19/India/DEL-NCDC-INSACOG-220945/2021|EPI_ISL_1970114|2021-04-05
>hCoV-19/India/DEL-NCDC-INSACOG-2209106/2021|EPI_ISL_1970149|2021-04-01
>hCoV-19/India/DEL-NCDC-INSACOG-2209114/2021|EPI_ISL_1970157|2021-04-02
>hCoV-19/India/DEL-NCDC-INSACOG-2209115/2021|EPI_ISL_1970158|2021-04-02
>hCoV-19/India/DEL-NCDC-INSACOG-2209116/2021|EPI_ISL_1970159|2021-04-01
>hCoV-19/India/DEL-NCDC-INSACOG-2209117/2021|EPI_ISL_1970160|2021-04-02
>hCoV-19/India/DEL-NCDC-INSACOG-2209120/2021|EPI_ISL_1970163|2021-04-03
>hCoV-19/India/DEL-NCDC-INSACOG-2209121/2021|EPI_ISL_1970164|2021-04-03
>hCoV-19/India/DEL-NCDC-INSACOG-2209125/2021|EPI_ISL_1970168|2021-04-04
>hCoV-19/India/DEL-NCDC-INSACOG-2209126/2021|EPI_ISL_1970169|2021-04-04
>hCoV-19/India/DEL-NCDC-INSACOG-2209127/2021|EPI_ISL_1970170|2021-04-04
>hCoV-19/India/DEL-NCDC-INSACOG-2209128/2021|EPI_ISL_1970171|2021-04-03
>hCoV-19/India/HP-NCDC-INSACOG-2209130/2021|EPI_ISL_1970172|2021-04-03
>hCoV-19/India/HP-NCDC-INSACOG-2209139/2021|EPI_ISL_1970179|2021-04-03
>hCoV-19/India/MH-ICMR-NIV-INSAGOG-GSEQ-3235/2021|EPI_ISL_1970530|2021-04-26
>hCoV-19/India/MH-ICMR-NIV-INSAGOG-GSEQ-3236/2021|EPI_ISL_1970531|2021-04-26
>hCoV-19/India/MH-ICMR-NIV-INSAGOG-GSEQ-3239/2021|EPI_ISL_1970534|2021-04-26
>hCoV-19/India/MH-ICMR-NIV-INSAGOG-GSEQ-3240/2021|EPI_ISL_1970535|2021-04-26
>hCoV-19/India/MH-ICMR-NIV-INSAGOG-nCoV-299557/2021|EPI_ISL_1970536|2021-04-03
>hCoV-19/India/MH-ICMR-NIV-INSAGOG-nCoV-300192/2021|EPI_ISL_1970538|2021-04-07
>hCoV-19/India/MH-ICMR-NIV-INSAGOG-nCoV-302885/2021|EPI_ISL_1970540|2021-04-16
>hCoV-19/India/MH-ICMR-NIV-INSAGOG-nCoV-303782/2021|EPI_ISL_1970541|2021-04-20
>hCoV-19/India/MH-ICMR-NIV-INSAGOG-nCoV-304176/2021|EPI_ISL_1970542|2021-04-21
>hCoV-19/India/MH-ICMR-NIV-INSAGOG-nCoV-305776/2021|EPI_ISL_1970543|2021-04-27
>hCoV-19/India/MH-ICMR-NIV-INSAGOG-nCoV-306841/2021|EPI_ISL_1970544|2021-04-29
>hCoV-19/India/MH-ICMR-NIV-INSAGOG-nCoV-307501/2021|EPI_ISL_1970545|2021-04-30
>hCoV-19/India/MH-ICMR-NIV-INSAGOG-nCoV-307507/2021|EPI_ISL_1970546|2021-04-30
>hCoV-19/Uganda/UG467/2021|EPI_ISL_1970565|2021-04-26
>hCoV-19/Uganda/UG468/2021|EPI_ISL_1970566|2021-04-25
>hCoV-19/Uganda/UG469/2021|EPI_ISL_1970567|2021-04-20
>hCoV-19/Uganda/UG470/2021|EPI_ISL_1970568|2021-04-21
>hCoV-19/Italy/LAZ-AMC-202105034047-DS/2021|EPI_ISL_1970570|2021-05-03
>hCoV-19/Italy/LAZ-AMC-202105034054-DS/2021|EPI_ISL_1970571|2021-05-03
>hCoV-19/Italy/LAZ-AMC-202105034055-DS/2021|EPI_ISL_1970572|2021-05-03
>hCoV-19/Italy/LAZ-AMC-202105034056-DS/2021|EPI_ISL_1970573|2021-05-03
>hCoV-19/Italy/LAZ-AMC-202105034078-DS/2021|EPI_ISL_1970574|2021-05-03
>hCoV-19/Italy/LAZ-AMC-202105034093-DS/2021|EPI_ISL_1970575|2021-05-03
>hCoV-19/Malaysia/IMR_SB68524/2021|EPI_ISL_1972356|2021-04-28
>hCoV-19/Ireland/D-NVRL-89IRL57410/2021|EPI_ISL_1972735|2021-04-20
>hCoV-19/Germany/un-RKI-I-113042/2021|EPI_ISL_1978051|2021-04-12
>hCoV-19/Germany/un-RKI-I-113043/2021|EPI_ISL_1978053|2021-04-12
>hCoV-19/Germany/un-RKI-I-113057/2021|EPI_ISL_1978078|2021-04-12
>hCoV-19/Wales/PHWC-PYRO8Y/2021|EPI_ISL_1979377|2021-04-26
>hCoV-19/Wales/PHWC-PYRORG/2021|EPI_ISL_1979393|2021-04-26
>hCoV-19/Germany/NI-RKI-I-116849/2021|EPI_ISL_1981663|2021-05-03
>hCoV-19/England/MILK-1535A2A/2021|EPI_ISL_1985623|2021-04-24
>hCoV-19/England/MILK-153E9D9/2021|EPI_ISL_1985624|2021-04-26
>hCoV-19/England/MILK-15534BF/2021|EPI_ISL_1986500|2021-04-29
>hCoV-19/England/ALDP-155017F/2021|EPI_ISL_1986900|2021-04-30
>hCoV-19/England/ALDP-155027C/2021|EPI_ISL_1986933|2021-04-30
>hCoV-19/England/MILK-1550F48/2021|EPI_ISL_1986950|2021-04-29
>hCoV-19/Scotland/QEUH-154EEB9/2021|EPI_ISL_1986954|2021-04-30
>hCoV-19/England/RAND-154C06A/2021|EPI_ISL_1986956|2021-04-28
>hCoV-19/England/MILK-154CD81/2021|EPI_ISL_1986966|2021-04-23
>hCoV-19/England/MILK-154CB0F/2021|EPI_ISL_1986969|2021-04-23
>hCoV-19/England/ALDP-154E2DB/2021|EPI_ISL_1986972|2021-04-30
>hCoV-19/England/ALDP-154E280/2021|EPI_ISL_1986974|2021-04-30
>hCoV-19/England/RAND-154C13A/2021|EPI_ISL_1986979|2021-04-27
>hCoV-19/Scotland/QEUH-154EEC8/2021|EPI_ISL_1986989|2021-04-29
>hCoV-19/England/ALDP-154E578/2021|EPI_ISL_1986993|2021-04-30
>hCoV-19/USA/CA-CDC-QDX24125435/2021|EPI_ISL_1990160|2021-04-17
>hCoV-19/USA/CO-CDC-FG-028311/2021|EPI_ISL_1992395|2021-04-22
>hCoV-19/USA/FL-CDC-FG-029410/2021|EPI_ISL_1992667|2021-04-22
>hCoV-19/USA/CA-CDC-FG-030314/2021|EPI_ISL_1993240|2021-05-01
>hCoV-19/USA/CO-CDC-FG-030533/2021|EPI_ISL_1993295|2021-04-28
>hCoV-19/USA/CO-CDC-FG-030514/2021|EPI_ISL_1993297|2021-04-28
>hCoV-19/USA/NJ-CDC-ASC210056197/2021|EPI_ISL_1995876|2021-04-11
>hCoV-19/USA/CA-CDC-ASC210071343/2021|EPI_ISL_2000209|2021-04-15
>hCoV-19/USA/CA-CDC-ASC210071362/2021|EPI_ISL_2000226|2021-04-15
>hCoV-19/USA/WA-UW-21041945607/2021|EPI_ISL_2002825|2021-04-19
>hCoV-19/USA/WA-UW-21041963996/2021|EPI_ISL_2002836|2021-04-19
>hCoV-19/USA/WA-UW-21042084333/2021|EPI_ISL_2002857|2021-04-20
>hCoV-19/USA/WA-UW-21042077918/2021|EPI_ISL_2002865|2021-04-20
>hCoV-19/USA/WA-UW-21042019332/2021|EPI_ISL_2002878|2021-04-20
>hCoV-19/Belgium/ULG-15241/2021|EPI_ISL_2003343|2021-04-28
>hCoV-19/USA/VA-DCLS-4888/2021|EPI_ISL_2003700|2021-04-25
>hCoV-19/England/MILK-1557DCF/2021|EPI_ISL_2004648|2021-04-30
>hCoV-19/England/MILK-1557DED/2021|EPI_ISL_2004653|2021-04-30
>hCoV-19/England/MILK-1558B6A/2021|EPI_ISL_2004655|2021-05-02
>hCoV-19/England/ALDP-1557F7E/2021|EPI_ISL_2004658|2021-05-02
>hCoV-19/England/ALDP-153B6B7/2021|EPI_ISL_2005010|2021-04-26
>hCoV-19/England/ALDP-153B990/2021|EPI_ISL_2005025|2021-04-26
>hCoV-19/England/QEUH-153B2E0/2021|EPI_ISL_2005071|2021-04-26
>hCoV-19/England/ALDP-153B839/2021|EPI_ISL_2005093|2021-04-26
>hCoV-19/England/HSLL-153F2BF/2021|EPI_ISL_2005490|2021-04-25
>hCoV-19/England/HSLL-153F185/2021|EPI_ISL_2005494|2021-04-24
>hCoV-19/England/HSLL-153F422/2021|EPI_ISL_2005497|2021-04-26
>hCoV-19/England/RAND-1554339/2021|EPI_ISL_2005905|2021-04-30
>hCoV-19/England/RAND-15541E4/2021|EPI_ISL_2005906|2021-04-29
>hCoV-19/England/MILK-155522C/2021|EPI_ISL_2005908|2021-05-03
>hCoV-19/England/MILK-155549F/2021|EPI_ISL_2005909|2021-05-02
>hCoV-19/England/QEUH-15535F8/2021|EPI_ISL_2005927|2021-04-30
>hCoV-19/England/RAND-1554463/2021|EPI_ISL_2005928|2021-05-01
>hCoV-19/England/MILK-15553ED/2021|EPI_ISL_2005974|2021-05-03
>hCoV-19/England/MILK-1555BA9/2021|EPI_ISL_2005981|2021-05-02
>hCoV-19/England/MILK-1555B7C/2021|EPI_ISL_2005983|2021-05-02
>hCoV-19/England/MILK-1555408/2021|EPI_ISL_2005987|2021-05-03
>hCoV-19/England/QEUH-1538517/2021|EPI_ISL_2006366|2021-04-24
>hCoV-19/England/QEUH-153741B/2021|EPI_ISL_2006372|2021-04-25
>hCoV-19/England/CAMC-14C9ED5/2021|EPI_ISL_1534758|2021-04-03
>hCoV-19/England/CAMC-14B5B4E/2021|EPI_ISL_1537321|2021-03-30
>hCoV-19/India/MH-NCCS-21370/2021|EPI_ISL_1544070|2021-04-03
>hCoV-19/England/ALDP-14D46FD/2021|EPI_ISL_1584529|2021-04-04
>hCoV-19/England/RAND-14F1A76/2021|EPI_ISL_1631314|2021-04-09
>hCoV-19/England/RAND-14E1D70/2021|EPI_ISL_1632256|2021-04-07
>hCoV-19/Singapore/541/2021|EPI_ISL_1634428|2021-04-03
>hCoV-19/England/QEUH-14D070D/2021|EPI_ISL_1634839|2021-04-05
>hCoV-19/England/QEUH-14E8711/2021|EPI_ISL_1634899|2021-04-07
>hCoV-19/England/CAMC-14E6722/2021|EPI_ISL_1653104|2021-04-05
>hCoV-19/England/ALDP-14F8A06/2021|EPI_ISL_1653187|2021-04-11
>hCoV-19/India/ILSGS00619/2021|EPI_ISL_1663312|2021-03-15
>hCoV-19/India/ILSGS00766/2021|EPI_ISL_1663366|2021-03-08
>hCoV-19/India/ILSGS00767/2021|EPI_ISL_1663367|2021-03-08
>hCoV-19/USA/CA-CDC-FG-021412/2021|EPI_ISL_1666437|2021-04-13
>hCoV-19/USA/CA-CDC-FG-021413/2021|EPI_ISL_1666438|2021-04-13
>hCoV-19/USA/CA-CDC-FG-021424/2021|EPI_ISL_1666447|2021-04-13
>hCoV-19/USA/CA-CDC-FG-020313/2021|EPI_ISL_1667317|2021-04-11
>hCoV-19/USA/CA-CDC-FG-020331/2021|EPI_ISL_1667332|2021-04-11
>hCoV-19/England/CAMC-14F3B80/2021|EPI_ISL_1673142|2021-04-09
>hCoV-19/England/CAMC-1502956/2021|EPI_ISL_1697919|2021-04-11
>hCoV-19/England/MILK-1509685/2021|EPI_ISL_1698079|2021-04-15
>hCoV-19/England/CAMC-1508D72/2021|EPI_ISL_1698410|2021-04-13
>hCoV-19/England/ALDP-15089D8/2021|EPI_ISL_1698416|2021-04-14
>hCoV-19/England/CAMC-1507C85/2021|EPI_ISL_1698429|2021-04-14
>hCoV-19/England/CAMC-150904B/2021|EPI_ISL_1698436|2021-04-17
>hCoV-19/England/ALDP-1507FD7/2021|EPI_ISL_1698440|2021-04-15
>hCoV-19/England/MILK-15060E4/2021|EPI_ISL_1699753|2021-04-13
>hCoV-19/England/MILK-1506406/2021|EPI_ISL_1699770|2021-04-14
>hCoV-19/Greece/180491/2021|EPI_ISL_1716736|2021-03-23
>hCoV-19/England/ALDP-150F7C8/2021|EPI_ISL_1718597|2021-04-15
>hCoV-19/England/ALDP-150F79B/2021|EPI_ISL_1718598|2021-04-15
>hCoV-19/England/MILK-151413B/2021|EPI_ISL_1718934|2021-04-17
>hCoV-19/England/MILK-151407A/2021|EPI_ISL_1718935|2021-04-17
>hCoV-19/England/CAMC-15107C4/2021|EPI_ISL_1718942|2021-04-16
>hCoV-19/England/SHEF-10E8F3B/2021|EPI_ISL_1731019|2021-04-08
>hCoV-19/England/MILK-1517FA7/2021|EPI_ISL_1740858|2021-04-18
>hCoV-19/England/CAMC-151AA2B/2021|EPI_ISL_1758509|2021-04-19
>hCoV-19/England/CAMC-151AAD0/2021|EPI_ISL_1758558|2021-04-17
>hCoV-19/England/RAND-1515DDC/2021|EPI_ISL_1758982|2021-04-16
>hCoV-19/England/MILK-151C4D0/2021|EPI_ISL_1759819|2021-04-19
>hCoV-19/England/MILK-151C5CE/2021|EPI_ISL_1759847|2021-04-19
>hCoV-19/England/CAMC-151B714/2021|EPI_ISL_1759884|2021-04-17
>hCoV-19/England/RAND-151F6B9/2021|EPI_ISL_1790217|2021-04-19
>hCoV-19/England/MILK-1523CCF/2021|EPI_ISL_1790679|2021-04-16
>hCoV-19/USA/CA-CDC-LC0044861/2021|EPI_ISL_1799003|2021-04-12
>hCoV-19/USA/NC-CDC-LC0047119/2021|EPI_ISL_1800981|2021-04-16
>hCoV-19/USA/MD-CDC-LC0047203/2021|EPI_ISL_1800987|2021-04-16
>hCoV-19/England/MILK-152C798/2021|EPI_ISL_1806601|2021-04-21
>hCoV-19/England/ALDP-152CB14/2021|EPI_ISL_1806633|2021-04-21
>hCoV-19/England/ALDP-152BCA9/2021|EPI_ISL_1806670|2021-04-21
>hCoV-19/England/ALDP-152BE0D/2021|EPI_ISL_1806695|2021-04-21
>hCoV-19/USA/NY-PRL-2021_0429_00F10/2021|EPI_ISL_1828425|2021-04-26
>hCoV-19/England/MILK-153CF51/2021|EPI_ISL_1829312|2021-04-25
>hCoV-19/England/MILK-153D309/2021|EPI_ISL_1829313|2021-04-25
>hCoV-19/England/MILK-153BE91/2021|EPI_ISL_1829334|2021-04-25
>hCoV-19/England/MILK-1531851/2021|EPI_ISL_1829729|2021-04-23
>hCoV-19/England/MILK-15318D9/2021|EPI_ISL_1829744|2021-04-23
>hCoV-19/England/MILK-1531B49/2021|EPI_ISL_1829774|2021-04-23
>hCoV-19/England/QEUH-15314C6/2021|EPI_ISL_1829780|2021-04-21
>hCoV-19/England/MILK-152B90C/2021|EPI_ISL_1830305|2021-04-17
>hCoV-19/England/ALDP-153429C/2021|EPI_ISL_1830711|2021-04-23
>hCoV-19/England/MILK-1534A85/2021|EPI_ISL_1830720|2021-04-24
>hCoV-19/Scotland/QEUH-152D59D/2021|EPI_ISL_1830765|2021-04-22
>hCoV-19/Scotland/QEUH-152F9DB/2021|EPI_ISL_1830794|2021-04-22
>hCoV-19/USA/MA-CDC-ASC210048704/2021|EPI_ISL_1836007|2021-04-06
>hCoV-19/India/MH-NS1206/2021|EPI_ISL_1838217|2021-04-05
>hCoV-19/India/MH-NS1211/2021|EPI_ISL_1838225|2021-04-05
>hCoV-19/India/MH-NS1213/2021|EPI_ISL_1838229|2021-04-05
>hCoV-19/India/MH-NS1232/2021|EPI_ISL_1838260|2021-03-31
>hCoV-19/India/MH-NS1233/2021|EPI_ISL_1838262|2021-03-31
>hCoV-19/India/MH-NS1235/2021|EPI_ISL_1838265|2021-03-29
>hCoV-19/India/MH-NS1251/2021|EPI_ISL_1838292|2021-03-31
>hCoV-19/India/AP-CCMB-BN179/2021|EPI_ISL_1838604|2021-04-01
>hCoV-19/India/AP-CCMB-BN938/2021|EPI_ISL_1838650|2021-04-07
>hCoV-19/USA/CA-CDC-FG-027723/2021|EPI_ISL_1839578|2021-04-23
>hCoV-19/USA/CA-CDC-FG-026477/2021|EPI_ISL_1839969|2021-04-20
>hCoV-19/Germany/NI-RKI-I-105668/2021|EPI_ISL_1850317|2021-04-21
>hCoV-19/England/ALDP-1543494/2021|EPI_ISL_1857806|2021-04-27
>hCoV-19/England/MILK-153BF25/2021|EPI_ISL_1858239|2021-04-25
>hCoV-19/Denmark/DCGC-63957/2021|EPI_ISL_1872528|2021-03-29
>hCoV-19/USA/OR-OSPHL00314/2021|EPI_ISL_1897475|2021-04-19
>hCoV-19/Ireland/L-NVRL-22IRL38881/2021|EPI_ISL_1904652|2021-04-22
>hCoV-19/Ireland/D-NVRL-22IRL41100/2021|EPI_ISL_1904670|2021-04-23
>hCoV-19/Poland/WGS-CoV-PZH-UMB-0860/2021|EPI_ISL_1909092|2021-04-26
>hCoV-19/Poland/WGS-CoV-PZH-UMB-0861/2021|EPI_ISL_1909093|2021-04-26
>hCoV-19/Poland/WGS-CoV-PZH-UMB-0862/2021|EPI_ISL_1909094|2021-04-26
>hCoV-19/Poland/WGS-CoV-PZH-UMB-0863/2021|EPI_ISL_1909095|2021-04-26
>hCoV-19/England/QEUH-151602D/2021|EPI_ISL_1912238|2021-04-17
>hCoV-19/Scotland/QEUH-1541205/2021|EPI_ISL_1912695|2021-04-27
>hCoV-19/Australia/NSW4666/2021|EPI_ISL_1913085|2021-05-05
>hCoV-19/Australia/VIC18456/2021|EPI_ISL_1913110|2021-04-20
>hCoV-19/Luxembourg/LNS2178129/2021|EPI_ISL_1917450|2021-04-17
>hCoV-19/England/ALDP-154DDEA/2021|EPI_ISL_1921169|2021-04-30
>hCoV-19/England/ALDP-154DE41/2021|EPI_ISL_1921174|2021-04-29
>hCoV-19/England/ALDP-154D6B2/2021|EPI_ISL_1921190|2021-04-29
>hCoV-19/England/ALDP-154DE14/2021|EPI_ISL_1921197|2021-04-29
>hCoV-19/USA/PA-CDC-STM-000058904/2021|EPI_ISL_1923362|2021-04-16
>hCoV-19/USA/TX-CDC-QDX24087500/2021|EPI_ISL_1924670|2021-04-18
>hCoV-19/USA/PA-CDC-QDX24042166/2021|EPI_ISL_1925063|2021-04-17
>hCoV-19/Japan/IC-1059/2021|EPI_ISL_1927305|2021-04-20
>hCoV-19/India/GJ-ICMR-NIV-INSACOG-GSEQ-3020/2021|EPI_ISL_1928571|2021-04-18
>hCoV-19/India/GJ-ICMR-NIV-INSACOG-GSEQ-3019/2021|EPI_ISL_1928572|2021-04-18
>hCoV-19/India/GJ-ICMR-NIV-INSACOG-GSEQ-3016/2021|EPI_ISL_1928573|2021-04-18
>hCoV-19/India/GJ-ICMR-NIV-INSACOG-GSEQ-3008/2021|EPI_ISL_1928575|2021-04-18
>hCoV-19/India/GJ-ICMR-NIV-INSACOG-GSEQ-2999/2021|EPI_ISL_1928576|2021-04-18
>hCoV-19/India/GJ-ICMR-NIV-INSACOG-GSEQ-2989/2021|EPI_ISL_1928578|2021-04-18
>hCoV-19/India/MH-ICMR-NIV-INSACOG-GSEQ-2920/2021|EPI_ISL_1928584|2021-04-19
>hCoV-19/India/GJ-ICMR-NIV-INSACOG-GSEQ-3131/2021|EPI_ISL_1928588|2021-04-19
>hCoV-19/USA/NJ-CDC-LC0050998/2021|EPI_ISL_1928600|2021-04-23
>hCoV-19/India/GJ-ICMR-NIV-INSACOG-GSEQ-2970/2021|EPI_ISL_1928602|2021-04-20
>hCoV-19/India/GJ-ICMR-NIV-INSACOG-GSEQ-2966/2021|EPI_ISL_1928605|2021-04-20
>hCoV-19/India/MH-ICMR-NIV-INSACOG-GSEQ-2941/2021|EPI_ISL_1928608|2021-04-21
>hCoV-19/India/MH-ICMR-NIV-INSACOG-GSEQ-2947/2021|EPI_ISL_1928620|2021-04-22
>hCoV-19/India/MH-ICMR-NIV-INSACOG-GSEQ-2943/2021|EPI_ISL_1928624|2021-04-22
>hCoV-19/India/GJ-ICMR-NIV-INSACOG-GSEQ-2983/2021|EPI_ISL_1928631|2021-04-22
>hCoV-19/India/MH-ICMR-NIV-INSACOG-GSEQ-2955/2021|EPI_ISL_1928633|2021-04-23
>hCoV-19/India/MH-ICMR-NIV-INSACOG-GSEQ-2951/2021|EPI_ISL_1928635|2021-04-23
>hCoV-19/India/GJ-ICMR-NIV-INSACOG-GSEQ-2979/2021|EPI_ISL_1928639|2021-04-23
>hCoV-19/India/GJ-ICMR-NIV-INSACOG-GSEQ-2976/2021|EPI_ISL_1928641|2021-04-23
>hCoV-19/India/MH-ICMR-NIV-INSACOG-GSEQ-2960/2021|EPI_ISL_1928645|2021-04-24
>hCoV-19/India/MH-ICMR-NIV-INSACOG-GSEQ-2957/2021|EPI_ISL_1928650|2021-04-24
>hCoV-19/Bangladesh/IEDCR-AFIP-001/2021|EPI_ISL_1938477|2021-04-29
>hCoV-19/England/MILK-1545061/2021|EPI_ISL_1939711|2021-04-28
>hCoV-19/Northern_Ireland/MILK-1546F45/2021|EPI_ISL_1939714|2021-04-28
>hCoV-19/England/MILK-1544EB3/2021|EPI_ISL_1939718|2021-04-27
>hCoV-19/Scotland/QEUH-15454B0/2021|EPI_ISL_1939724|2021-04-28
>hCoV-19/Scotland/QEUH-1545474/2021|EPI_ISL_1939726|2021-04-28
>hCoV-19/Scotland/QEUH-154573F/2021|EPI_ISL_1939750|2021-04-28
>hCoV-19/Scotland/QEUH-154585A/2021|EPI_ISL_1939759|2021-04-28
>hCoV-19/Scotland/QEUH-1545492/2021|EPI_ISL_1939772|2021-04-28
>hCoV-19/Scotland/QEUH-154432D/2021|EPI_ISL_1939774|2021-04-27
>hCoV-19/Scotland/QEUH-1545623/2021|EPI_ISL_1939791|2021-04-28
>hCoV-19/India/DEL-NCDC-INSACOG-220913/2021|EPI_ISL_1970094|2021-04-05
>hCoV-19/India/DEL-NCDC-INSACOG-220914/2021|EPI_ISL_1970095|2021-04-05
>hCoV-19/India/DEL-NCDC-INSACOG-220922/2021|EPI_ISL_1970099|2021-04-03
>hCoV-19/India/GJ-ICMR-NIV-INSAGOG-GSEQ-3121/2021|EPI_ISL_1970500|2021-04-21
>hCoV-19/India/GJ-ICMR-NIV-INSAGOG-GSEQ-3126/2021|EPI_ISL_1970501|2021-04-18
>hCoV-19/India/GJ-ICMR-NIV-INSAGOG-GSEQ-3127/2021|EPI_ISL_1970502|2021-04-18
>hCoV-19/India/GJ-ICMR-NIV-INSAGOG-GSEQ-3130/2021|EPI_ISL_1970503|2021-04-18
>hCoV-19/India/GJ-ICMR-NIV-INSAGOG-GSEQ-3133/2021|EPI_ISL_1970504|2021-04-19
>hCoV-19/India/GJ-ICMR-NIV-INSAGOG-GSEQ-3134/2021|EPI_ISL_1970505|2021-04-18
>hCoV-19/India/GJ-ICMR-NIV-INSAGOG-GSEQ-3136/2021|EPI_ISL_1970506|2021-04-19
>hCoV-19/India/GJ-ICMR-NIV-INSAGOG-GSEQ-3205/2021|EPI_ISL_1970508|2021-04-24
>hCoV-19/India/GJ-ICMR-NIV-INSAGOG-GSEQ-3210/2021|EPI_ISL_1970511|2021-04-25
>hCoV-19/India/GJ-ICMR-NIV-INSAGOG-GSEQ-3212/2021|EPI_ISL_1970512|2021-04-25
>hCoV-19/India/MH-ICMR-NIV-INSAGOG-GSEQ-3216/2021|EPI_ISL_1970513|2021-04-20
>hCoV-19/India/MH-ICMR-NIV-INSAGOG-GSEQ-3218/2021|EPI_ISL_1970514|2021-04-26
>hCoV-19/India/MH-ICMR-NIV-INSAGOG-GSEQ-3219/2021|EPI_ISL_1970515|2021-04-26
>hCoV-19/India/MH-ICMR-NIV-INSAGOG-GSEQ-3221/2021|EPI_ISL_1970517|2021-04-26
>hCoV-19/India/MH-ICMR-NIV-INSAGOG-GSEQ-3222/2021|EPI_ISL_1970518|2021-04-26
>hCoV-19/India/MH-ICMR-NIV-INSAGOG-GSEQ-3223/2021|EPI_ISL_1970519|2021-04-26
>hCoV-19/India/MH-ICMR-NIV-INSAGOG-GSEQ-3226/2021|EPI_ISL_1970522|2021-04-26
>hCoV-19/India/MH-ICMR-NIV-INSAGOG-GSEQ-3228/2021|EPI_ISL_1970523|2021-04-26
>hCoV-19/USA/MA-CDCBI-CRSP_PXOXAE2EEWBV4NJS/2021|EPI_ISL_1971854|2021-05-01
>hCoV-19/Germany/un-RKI-I-113002/2021|EPI_ISL_1977966|2021-04-12
>hCoV-19/Germany/un-RKI-I-113003/2021|EPI_ISL_1977968|2021-04-12
>hCoV-19/Germany/un-RKI-I-113010/2021|EPI_ISL_1977983|2021-04-12
>hCoV-19/England/NORT-1BA3775/2021|EPI_ISL_1978425|2021-04-22
>hCoV-19/England/NORT-1BA3784/2021|EPI_ISL_1978427|2021
>hCoV-19/England/NORT-2A1904/2021|EPI_ISL_1978893|2021-04-07
>hCoV-19/England/MILK-152404A/2021|EPI_ISL_1985207|2021-04-20
>hCoV-19/England/ALDP-15514FD/2021|EPI_ISL_1985692|2021-05-01
>hCoV-19/England/ALDP-15513C3/2021|EPI_ISL_1986009|2021-05-01
>hCoV-19/England/MILK-1552E2B/2021|EPI_ISL_1986011|2021-04-29
>hCoV-19/England/MILK-1550986/2021|EPI_ISL_1986014|2021-04-30
>hCoV-19/England/ALDP-1550FFD/2021|EPI_ISL_1986018|2021-05-01
>hCoV-19/England/ALDP-1551053/2021|EPI_ISL_1986028|2021-05-01
>hCoV-19/England/ALDP-1551466/2021|EPI_ISL_1986032|2021-04-30
>hCoV-19/England/MILK-15520DA/2021|EPI_ISL_1986033|2021-04-29
>hCoV-19/England/MILK-1550968/2021|EPI_ISL_1986053|2021-04-30
>hCoV-19/England/MILK-1552AEB/2021|EPI_ISL_1986054|2021-04-29
>hCoV-19/England/ALDP-155116F/2021|EPI_ISL_1986058|2021-05-01
>hCoV-19/England/MILK-155075F/2021|EPI_ISL_1986059|2021-04-29
>hCoV-19/England/MILK-1552EEF/2021|EPI_ISL_1986077|2021-04-30
>hCoV-19/England/MILK-1552975/2021|EPI_ISL_1986080|2021-04-30
>hCoV-19/England/ALDP-1553B6F/2021|EPI_ISL_1986511|2021-05-01
>hCoV-19/England/ALDP-1553E66/2021|EPI_ISL_1986519|2021-05-01
>hCoV-19/England/MILK-154C98D/2021|EPI_ISL_1987318|2021-04-23
>hCoV-19/England/RAND-154BFC8/2021|EPI_ISL_1987329|2021-04-28
>hCoV-19/England/RAND-154C088/2021|EPI_ISL_1987335|2021-04-26
>hCoV-19/England/RAND-154BFB9/2021|EPI_ISL_1987336|2021-04-28
>hCoV-19/England/ALDP-154E192/2021|EPI_ISL_1987341|2021-04-30
>hCoV-19/England/ALDP-154E0E0/2021|EPI_ISL_1987366|2021-04-28
>hCoV-19/USA/TX-CDC-QDX24087499/2021|EPI_ISL_1989941|2021-04-18
>hCoV-19/USA/PA-CDC-STM-000059885/2021|EPI_ISL_1991454|2021-04-20
>hCoV-19/USA/CA-CDC-FG-027948/2021|EPI_ISL_1992302|2021-04-24
>hCoV-19/Norway/Ahus-418/2021|EPI_ISL_1994923|2021-04-27
>hCoV-19/USA/TN-CDC-ASC210071042/2021|EPI_ISL_1999775|2021-04-15
>hCoV-19/Spain/CT-HUGTiPR015HY5E5/2021|EPI_ISL_1999791|2021-04-27
>hCoV-19/Italy/LAZ-INMI-641/2021|EPI_ISL_2000617|2021-04-28
>hCoV-19/Italy/LAZ-INMI-643/2021|EPI_ISL_2000619|2021-04-28
>hCoV-19/Italy/LAZ-INMI-644/2021|EPI_ISL_2000620|2021-04-28
>hCoV-19/Italy/LAZ-INMI-645/2021|EPI_ISL_2000621|2021-04-28
>hCoV-19/Italy/LAZ-INMI-648/2021|EPI_ISL_2000624|2021-04-28
>hCoV-19/Italy/LAZ-INMI-649/2021|EPI_ISL_2000625|2021-04-28
>hCoV-19/Italy/LAZ-INMI-650/2021|EPI_ISL_2000626|2021-04-28
>hCoV-19/Mexico/SIN-CIAD-S6733/2021|EPI_ISL_2001050|2021-05-06
>hCoV-19/USA/WA-UW-21041997270/2021|EPI_ISL_2002395|2021-04-19
>hCoV-19/England/ALDP-155A184/2021|EPI_ISL_2004502|2021-05-03
>hCoV-19/England/ALDP-155612E/2021|EPI_ISL_2004506|2021-05-02
>hCoV-19/England/ALDP-155A2EB/2021|EPI_ISL_2004507|2021-05-02
>hCoV-19/England/ALDP-1555FAD/2021|EPI_ISL_2004509|2021-05-01
>hCoV-19/England/ALDP-15577C1/2021|EPI_ISL_2004510|2021-05-02
>hCoV-19/England/ALDP-155616A/2021|EPI_ISL_2004512|2021-05-02
>hCoV-19/England/ALDP-1557451/2021|EPI_ISL_2004513|2021-05-01
>hCoV-19/England/ALDP-1557749/2021|EPI_ISL_2004517|2021-05-01
>hCoV-19/England/ALDP-155A193/2021|EPI_ISL_2004519|2021-05-03
>hCoV-19/England/ALDP-155A2FA/2021|EPI_ISL_2004529|2021-05-03
>hCoV-19/England/ALDP-155763D/2021|EPI_ISL_2004543|2021-05-02
>hCoV-19/England/ALDP-15561D3/2021|EPI_ISL_2004544|2021-05-01
>hCoV-19/England/ALDP-1559DDC/2021|EPI_ISL_2004547|2021-05-03
>hCoV-19/England/ALDP-1557697/2021|EPI_ISL_2004552|2021-05-01
>hCoV-19/England/ALDP-155773A/2021|EPI_ISL_2004554|2021-05-01
>hCoV-19/England/ALDP-15578A0/2021|EPI_ISL_2004558|2021-05-02
>hCoV-19/England/ALDP-1556012/2021|EPI_ISL_2004564|2021-05-02
>hCoV-19/England/ALDP-155A263/2021|EPI_ISL_2004571|2021-05-02
>hCoV-19/England/ALDP-1559F9A/2021|EPI_ISL_2004573|2021-05-03
>hCoV-19/England/ALDP-155A2BE/2021|EPI_ISL_2004575|2021-05-02
>hCoV-19/England/ALDP-155614C/2021|EPI_ISL_2004579|2021-04-30
>hCoV-19/England/ALDP-15575E5/2021|EPI_ISL_2004582|2021-05-01
>hCoV-19/England/ALDP-15578CE/2021|EPI_ISL_2004586|2021-05-01
>hCoV-19/England/ALDP-155A290/2021|EPI_ISL_2004596|2021-05-03
>hCoV-19/England/ALDP-153B936/2021|EPI_ISL_2005065|2021-04-26
>hCoV-19/England/ALDP-1540813/2021|EPI_ISL_2005413|2021-04-26
>hCoV-19/England/HSLL-153F52F/2021|EPI_ISL_2005415|2021-04-27
>hCoV-19/England/MILK-15424B3/2021|EPI_ISL_2005421|2021-04-26
>hCoV-19/England/ALDP-154097A/2021|EPI_ISL_2005438|2021-04-26
>hCoV-19/England/MILK-15402BB/2021|EPI_ISL_2005441|2021-04-26
>hCoV-19/England/HSLL-153F3F8/2021|EPI_ISL_2005455|2021-04-26
>hCoV-19/England/MILK-1542116/2021|EPI_ISL_2005461|2021-04-26
>hCoV-19/England/ALDP-1540BB0/2021|EPI_ISL_2005476|2021-04-26
>hCoV-19/England/MILK-155582A/2021|EPI_ISL_2005819|2021-05-02
>hCoV-19/England/QEUH-15536D7/2021|EPI_ISL_2005820|2021-04-29
>hCoV-19/England/MILK-155520E/2021|EPI_ISL_2005822|2021-05-03
>hCoV-19/England/MILK-1555417/2021|EPI_ISL_2005826|2021-05-02
>hCoV-19/England/MILK-1555189/2021|EPI_ISL_2005827|2021-05-03
>hCoV-19/England/MILK-1555A42/2021|EPI_ISL_2005830|2021-05-02
>hCoV-19/England/MILK-1555A9D/2021|EPI_ISL_2005832|2021-05-02
>hCoV-19/England/MILK-155514D/2021|EPI_ISL_2005836|2021-05-03
>hCoV-19/England/RAND-15542D2/2021|EPI_ISL_2005837|2021-04-30
>hCoV-19/England/RAND-15542A5/2021|EPI_ISL_2005838|2021-04-29
>hCoV-19/England/RAND-15541D5/2021|EPI_ISL_2005839|2021-04-29
>hCoV-19/England/MILK-1555945/2021|EPI_ISL_2005843|2021-05-01
>hCoV-19/England/RAND-15541B7/2021|EPI_ISL_2005845|2021-04-30
>hCoV-19/England/MILK-1555875/2021|EPI_ISL_2005849|2021-05-02
>hCoV-19/England/ALDP-1553F81/2021|EPI_ISL_2005851|2021-05-01
>hCoV-19/England/MILK-155567B/2021|EPI_ISL_2005854|2021-05-03
>hCoV-19/England/MILK-15556F3/2021|EPI_ISL_2005855|2021-05-02
>hCoV-19/England/RAND-1554375/2021|EPI_ISL_2005858|2021-04-30
>hCoV-19/England/MILK-1555541/2021|EPI_ISL_2005873|2021-05-02
>hCoV-19/England/MILK-1555B9A/2021|EPI_ISL_2005874|2021-05-02
>hCoV-19/England/MILK-155524A/2021|EPI_ISL_2005875|2021-05-01
>hCoV-19/England/RAND-15541C6/2021|EPI_ISL_2005886|2021-04-30
>hCoV-19/England/RAND-1554348/2021|EPI_ISL_2005898|2021-04-28
>hCoV-19/England/QEUH-1538B24/2021|EPI_ISL_2006317|2021-04-24
>hCoV-19/England/CAMC-142DAEA/2021|EPI_ISL_1454606|2021-03-18
>hCoV-19/England/CAMC-14ACDDB/2021|EPI_ISL_1505036|2021-03-30
>hCoV-19/England/CAMC-14ACDCC/2021|EPI_ISL_1505038|2021-03-31
>hCoV-19/England/CAMC-14B5CB4/2021|EPI_ISL_1517918|2021-04-01
>hCoV-19/England/CAMC-14A5112/2021|EPI_ISL_1519271|2021-03-28
>hCoV-19/England/CAMC-14ABF7C/2021|EPI_ISL_1519290|2021-03-30
>hCoV-19/England/CAMC-14E2F97/2021|EPI_ISL_1594918|2021-04-06
>hCoV-19/Australia/NSW4468/2021|EPI_ISL_1615595|2021-04-13
>hCoV-19/Australia/NSW4469/2021|EPI_ISL_1615596|2021-04-13
>hCoV-19/Australia/NSW4470/2021|EPI_ISL_1615597|2021-04-13
>hCoV-19/Australia/NSW4471/2021|EPI_ISL_1615598|2021-04-13
>hCoV-19/USA/WA-UW-2021040507831/2021|EPI_ISL_1628185|2021-04-05
>hCoV-19/England/RAND-14F19F1/2021|EPI_ISL_1631170|2021-04-09
>hCoV-19/Australia/NSW4485/2021|EPI_ISL_1633353|2021-04-16
>hCoV-19/Singapore/577/2021|EPI_ISL_1652120|2021-04-12
>hCoV-19/Singapore/580/2021|EPI_ISL_1652122|2021-04-14
>hCoV-19/Singapore/578/2021|EPI_ISL_1652532|2021-04-12
>hCoV-19/England/CAMC-14F84CC/2021|EPI_ISL_1652981|2021-04-11
>hCoV-19/England/CAMC-14F86F3/2021|EPI_ISL_1652993|2021-04-13
>hCoV-19/USA/CA-CDC-FG-020099/2021|EPI_ISL_1667140|2021-04-06
>hCoV-19/England/CAMC-14E66BC/2021|EPI_ISL_1673061|2021-04-06
>hCoV-19/England/CAMC-1508DDC/2021|EPI_ISL_1698361|2021-04-13
>hCoV-19/USA/TN-CDC-ASC210056571/2021|EPI_ISL_1701966|2021-04-12
>hCoV-19/India/GJ-ICMR-NIV-INSACOG-GSEQ-1359/2021|EPI_ISL_1704234|2021-03-08
>hCoV-19/USA/OK-CDC-2-4195490/2021|EPI_ISL_1711803|2021-04-05
>hCoV-19/England/ALDP-151851D/2021|EPI_ISL_1718882|2021-04-17
>hCoV-19/England/QEUH-150C51C/2021|EPI_ISL_1719728|2021-04-17
>hCoV-19/England/CAMC-1502B32/2021|EPI_ISL_1719736|2021-04-12
>hCoV-19/England/CAMB-AA54E9/2021|EPI_ISL_1730064|2021-04-17
>hCoV-19/England/ALDP-151FF27/2021|EPI_ISL_1740750|2021-04-20
>hCoV-19/England/RAND-152054F/2021|EPI_ISL_1740754|2021-04-19
>hCoV-19/England/ALDP-152007B/2021|EPI_ISL_1740763|2021-04-20
>hCoV-19/England/RAND-1520688/2021|EPI_ISL_1740766|2021-04-19
>hCoV-19/England/ALDP-152022A/2021|EPI_ISL_1740778|2021-04-19
>hCoV-19/England/CAMC-151FE0C/2021|EPI_ISL_1740781|2021-04-22
>hCoV-19/England/ALDP-1518C09/2021|EPI_ISL_1740819|2021-04-17
>hCoV-19/England/QEUH-150E2E6/2021|EPI_ISL_1741213|2021-04-15
>hCoV-19/England/QEUH-150DDD7/2021|EPI_ISL_1741259|2021-04-15
>hCoV-19/Scotland/QEUH-150B067/2021|EPI_ISL_1741623|2021-04-15
>hCoV-19/Scotland/QEUH-150AE04/2021|EPI_ISL_1741651|2021-04-16
>hCoV-19/Scotland/QEUH-150B665/2021|EPI_ISL_1741677|2021-04-14
>hCoV-19/Belgium/Jessa_55-2116-000884/2021|EPI_ISL_1753676|2021-04-22
>hCoV-19/England/ALDP-1519C9F/2021|EPI_ISL_1758890|2021-04-19
>hCoV-19/England/MILK-1516ED8/2021|EPI_ISL_1758919|2021-04-19
>hCoV-19/Ireland/D-NVRL-22IRL24267/2021|EPI_ISL_1785273|2021-04-15
>hCoV-19/USA/WA-UW-2021041375198/2021|EPI_ISL_1785682|2021-04-13
>hCoV-19/Romania/Brasov_PV_412085/2021|EPI_ISL_1789673|2021-04-26
>hCoV-19/England/MILK-1523667/2021|EPI_ISL_1790590|2021-04-20
>hCoV-19/England/MILK-1523193/2021|EPI_ISL_1790610|2021-04-20
>hCoV-19/England/MILK-15235B5/2021|EPI_ISL_1790613|2021-04-20
>hCoV-19/England/MILK-152339D/2021|EPI_ISL_1790633|2021-04-20
>hCoV-19/USA/TN-CDC-STM-000052160/2021|EPI_ISL_1797206|2021-04-08
>hCoV-19/USA/CA-CDC-QDX23803916/2021|EPI_ISL_1798071|2021-04-10
>hCoV-19/USA/CA-CDC-QDX23803849/2021|EPI_ISL_1798096|2021-04-11
>hCoV-19/England/QEUH-1528DF4/2021|EPI_ISL_1806236|2021-04-21
>hCoV-19/England/MILK-152C82C/2021|EPI_ISL_1806709|2021-04-22
>hCoV-19/Switzerland/GE-33896105/2021|EPI_ISL_1811202|2021-04-17
>hCoV-19/Singapore/700/2021|EPI_ISL_1816944|2021-04-25
>hCoV-19/Singapore/701/2021|EPI_ISL_1816945|2021-04-25
>hCoV-19/Singapore/703/2021|EPI_ISL_1816947|2021-04-23
>hCoV-19/Singapore/704/2021|EPI_ISL_1816948|2021-04-24
>hCoV-19/Singapore/705/2021|EPI_ISL_1816949|2021-04-22
>hCoV-19/Singapore/706/2021|EPI_ISL_1816950|2021-04-25
>hCoV-19/Singapore/707/2021|EPI_ISL_1816951|2021-04-25
>hCoV-19/Singapore/708/2021|EPI_ISL_1816952|2021-04-23
>hCoV-19/Singapore/709/2021|EPI_ISL_1816953|2021-04-25
>hCoV-19/Singapore/710/2021|EPI_ISL_1816954|2021-04-23
>hCoV-19/Singapore/711/2021|EPI_ISL_1816955|2021-04-23
>hCoV-19/Singapore/712/2021|EPI_ISL_1816956|2021-04-24
>hCoV-19/Singapore/713/2021|EPI_ISL_1816957|2021-04-24
>hCoV-19/Singapore/714/2021|EPI_ISL_1816958|2021-04-24
>hCoV-19/Singapore/715/2021|EPI_ISL_1816959|2021-04-22
>hCoV-19/Singapore/716/2021|EPI_ISL_1816960|2021-04-22
>hCoV-19/Singapore/717/2021|EPI_ISL_1816961|2021-04-25
>hCoV-19/Singapore/718/2021|EPI_ISL_1816962|2021-04-24
>hCoV-19/Singapore/719/2021|EPI_ISL_1816963|2021-04-25
>hCoV-19/Singapore/720/2021|EPI_ISL_1816964|2021-04-23
>hCoV-19/Singapore/722/2021|EPI_ISL_1816966|2021-04-23
>hCoV-19/Singapore/723/2021|EPI_ISL_1816967|2021-04-24
>hCoV-19/Singapore/724/2021|EPI_ISL_1816968|2021-04-24
>hCoV-19/Singapore/725/2021|EPI_ISL_1816969|2021-04-23
>hCoV-19/Singapore/726/2021|EPI_ISL_1816970|2021-04-22
>hCoV-19/Singapore/727/2021|EPI_ISL_1816971|2021-04-23
>hCoV-19/Singapore/728/2021|EPI_ISL_1816972|2021-04-22
>hCoV-19/Singapore/729/2021|EPI_ISL_1816973|2021-04-25
>hCoV-19/USA/KY-CDC-2-4242084/2021|EPI_ISL_1823618|2021-04-07
>hCoV-19/England/MILK-153AF26/2021|EPI_ISL_1829340|2021-04-23
>hCoV-19/England/MILK-153BC5B/2021|EPI_ISL_1829355|2021-04-25
>hCoV-19/England/ALDP-153C2D0/2021|EPI_ISL_1829360|2021-04-26
>hCoV-19/England/MILK-153D318/2021|EPI_ISL_1829372|2021-04-19
>hCoV-19/England/ALDP-153C443/2021|EPI_ISL_1829382|2021-04-25
>hCoV-19/England/MILK-153D0A8/2021|EPI_ISL_1829386|2021-04-25
>hCoV-19/England/MILK-153CEDC/2021|EPI_ISL_1829394|2021-04-26
>hCoV-19/England/MILK-153BF9E/2021|EPI_ISL_1829396|2021-04-26
>hCoV-19/England/MILK-153CEBE/2021|EPI_ISL_1829398|2021-04-25
>hCoV-19/England/MILK-153CFAC/2021|EPI_ISL_1829399|2021-04-26
>hCoV-19/England/RAND-15353B6/2021|EPI_ISL_1829814|2021-04-23
>hCoV-19/England/ALDP-1536BEA/2021|EPI_ISL_1829818|2021-04-24
>hCoV-19/England/MILK-152B711/2021|EPI_ISL_1830341|2021-04-21
>hCoV-19/England/ALDP-152E848/2021|EPI_ISL_1830356|2021-04-22
>hCoV-19/England/MILK-152B7E4/2021|EPI_ISL_1830374|2021-04-20
>hCoV-19/England/MILK-1524851/2021|EPI_ISL_1831269|2021-04-19
>hCoV-19/England/MILK-15267CB/2021|EPI_ISL_1831273|2021-04-19
>hCoV-19/Wales/MILK-1524727/2021|EPI_ISL_1831275|2021-04-19
>hCoV-19/England/MILK-152447B/2021|EPI_ISL_1831277|2021-04-19
>hCoV-19/England/MILK-15244D5/2021|EPI_ISL_1831278|2021-04-19
>hCoV-19/England/HSLL-151950D/2021|EPI_ISL_1831284|2021-04-18
>hCoV-19/England/HSLL-151946A/2021|EPI_ISL_1831287|2021-04-19
>hCoV-19/England/HSLL-1519400/2021|EPI_ISL_1831292|2021-04-19
>hCoV-19/England/HSLL-15194C4/2021|EPI_ISL_1831294|2021-04-19
>hCoV-19/England/HSLL-15194D3/2021|EPI_ISL_1831295|2021-04-19
>hCoV-19/England/HSLL-15194F1/2021|EPI_ISL_1831297|2021-04-19
>hCoV-19/England/BIRM-BCNOPR/2021|EPI_ISL_1832157|2021-04-24
>hCoV-19/England/NOTT-25396B/2021|EPI_ISL_1833002|2021-04-22
>hCoV-19/England/NOTT-253B65/2021|EPI_ISL_1833022|2021-04-19
>hCoV-19/USA/MA-CDC-QDX23892982/2021|EPI_ISL_1834352|2021-04-12
>hCoV-19/India/MH-NS1245/2021|EPI_ISL_1838282|2021-04-01
>hCoV-19/India/MH-NS1247/2021|EPI_ISL_1838285|2021-03-31
>hCoV-19/USA/TX-CDC-FG-026626/2021|EPI_ISL_1840145|2021-04-08
>hCoV-19/Germany/un-RKI-I-100110/2021|EPI_ISL_1845854|2021-04-05
>hCoV-19/Germany/un-RKI-I-108468/2021|EPI_ISL_1852126|2021-04-22
>hCoV-19/England/ALDP-1543643/2021|EPI_ISL_1857812|2021-04-24
>hCoV-19/England/ALDP-15431AC/2021|EPI_ISL_1857859|2021-04-26
>hCoV-19/England/MILK-154284E/2021|EPI_ISL_1857870|2021-04-22
>hCoV-19/England/ALDP-15436AD/2021|EPI_ISL_1857877|2021-04-27
>hCoV-19/England/ALDP-1541DE6/2021|EPI_ISL_1857887|2021-04-24
>hCoV-19/Sweden/2674988171/2021|EPI_ISL_1899297|2021-04-09
>hCoV-19/Austria/CF0000495400/2021|EPI_ISL_1904299|2021-04-17
>hCoV-19/England/CAMC-1516360/2021|EPI_ISL_1912203|2021-04-16
>hCoV-19/England/CAMC-1516281/2021|EPI_ISL_1912205|2021-04-15
>hCoV-19/England/MILK-1543027/2021|EPI_ISL_1912207|2021-04-22
>hCoV-19/Scotland/QEUH-153FC1B/2021|EPI_ISL_1912682|2021-04-26
>hCoV-19/Wales/ALDP-1541EF2/2021|EPI_ISL_1912729|2021-04-26
>hCoV-19/Scotland/QEUH-15400DF/2021|EPI_ISL_1912732|2021-04-27
>hCoV-19/Northern_Ireland/MILK-153D239/2021|EPI_ISL_1912757|2021-04-24
>hCoV-19/Northern_Ireland/MILK-153CE36/2021|EPI_ISL_1912758|2021-04-24
>hCoV-19/Northern_Ireland/RAND-1533A0E/2021|EPI_ISL_1912766|2021-04-22
>hCoV-19/Northern_Ireland/RAND-15338D7/2021|EPI_ISL_1912771|2021-04-22
>hCoV-19/Northern_Ireland/RAND-152B429/2021|EPI_ISL_1912782|2021-04-22
>hCoV-19/Norway/10197/2021|EPI_ISL_1919364|2021-04-15
>hCoV-19/Italy/APU-IZSPB-1198PT/2021|EPI_ISL_1919755|2021-04-28
>hCoV-19/Italy/APU-IZSPB-1200PT/2021|EPI_ISL_1919757|2021-04-28
>hCoV-19/England/ALDP-154DEAB/2021|EPI_ISL_1921211|2021-04-30
>hCoV-19/England/ALDP-154DB0E/2021|EPI_ISL_1921217|2021-04-29
>hCoV-19/England/ALDP-154DF02/2021|EPI_ISL_1921227|2021-04-28
>hCoV-19/England/ALDP-154D157/2021|EPI_ISL_1921241|2021-04-30
>hCoV-19/England/ALDP-154DD9F/2021|EPI_ISL_1921251|2021-04-29
>hCoV-19/England/ALDP-154D834/2021|EPI_ISL_1921253|2021-04-29
>hCoV-19/England/MILK-15450DA/2021|EPI_ISL_1921602|2021-04-28
>hCoV-19/England/RAND-154720F/2021|EPI_ISL_1921631|2021-04-21
>hCoV-19/England/MILK-15463A3/2021|EPI_ISL_1921638|2021-04-28
>hCoV-19/England/MILK-15452A7/2021|EPI_ISL_1921640|2021-04-28
>hCoV-19/England/MILK-1547005/2021|EPI_ISL_1921649|2021-04-28
>hCoV-19/England/MILK-1546C3F/2021|EPI_ISL_1921653|2021-04-28
>hCoV-19/England/MILK-1546491/2021|EPI_ISL_1921661|2021-04-28
>hCoV-19/England/MILK-1547111/2021|EPI_ISL_1921665|2021-04-28
>hCoV-19/England/MILK-1547102/2021|EPI_ISL_1921678|2021-04-28
>hCoV-19/England/MILK-15463EF/2021|EPI_ISL_1921682|2021-04-28
>hCoV-19/England/MILK-15460F7/2021|EPI_ISL_1921683|2021-04-28
>hCoV-19/England/MILK-15452C5/2021|EPI_ISL_1921688|2021-04-28
>hCoV-19/England/RAND-15472F0/2021|EPI_ISL_1921691|2021-04-21
>hCoV-19/Belgium/Jessa_55-2117-000004/2021|EPI_ISL_1922480|2021-04-26
>hCoV-19/USA/MA-CDC-STM-000058909/2021|EPI_ISL_1923331|2021-04-16
>hCoV-19/USA/MA-CDC-STM-000058987/2021|EPI_ISL_1923401|2021-04-17
>hCoV-19/USA/CA-CDC-QDX24087348/2021|EPI_ISL_1924762|2021-04-18
>hCoV-19/USA/UT-CDC-LC0052754/2021|EPI_ISL_1931019|2021-04-21
>hCoV-19/USA/CA-CDC-LC0052712/2021|EPI_ISL_1931052|2021-04-19
>hCoV-19/Switzerland/VD-CHUV-GEN4630/2021|EPI_ISL_1941773|2021-04-28
>hCoV-19/USA/GA-CDC-STM-000057983/2021|EPI_ISL_1942165|2021-04-17
>hCoV-19/USA/NJ-PHEL-21-12267/2021|EPI_ISL_1960012|2021-04-20
>hCoV-19/Ireland/D-NVRL-89IRL63999/2021|EPI_ISL_1960854|2021-04-21
>hCoV-19/Indonesia/JK-NIHRD-WGS00007/2021|EPI_ISL_1969243|2021-01-07
>hCoV-19/Indonesia/SU-NIHRD-WGS00445/2021|EPI_ISL_1969245|2021-01-12
>hCoV-19/Indonesia/KT-NIHRD-WGS02181/2021|EPI_ISL_1969246|2021-03-19
>hCoV-19/Indonesia/KT-NIHRD-WGS002186/2021|EPI_ISL_1969247|2021-03-19
>hCoV-19/Singapore/714nan/2021|EPI_ISL_1969690|2021-04-23
>hCoV-19/India/UK-NCDC-INSACOG-2209194/2021|EPI_ISL_1970215|2021-04-03
>hCoV-19/India/DEL-NCDC-INSACOG-2209204/2021|EPI_ISL_1970221|2021-03-04
>hCoV-19/India/DEL-NCDC-INSACOG-2209206/2021|EPI_ISL_1970223|2021-03-04
>hCoV-19/India/DEL-NCDC-INSACOG-2209207/2021|EPI_ISL_1970224|2021-03-04
>hCoV-19/India/DEL-NCDC-INSACOG-2209223/2021|EPI_ISL_1970237|2021-04-02
>hCoV-19/India/DEL-NCDC-INSACOG-2209228/2021|EPI_ISL_1970241|2021-04-02
>hCoV-19/India/DEL-NCDC-INSACOG-2209230/2021|EPI_ISL_1970243|2021-04-02
>hCoV-19/India/DEL-NCDC-INSACOG-2209235/2021|EPI_ISL_1970247|2021-04-06
>hCoV-19/India/DEL-NCDC-INSACOG-2209237/2021|EPI_ISL_1970249|2021-04-05
>hCoV-19/India/DEL-NCDC-INSACOG-2209238/2021|EPI_ISL_1970250|2021-04-05
>hCoV-19/India/DEL-NCDC-INSACOG-2209239/2021|EPI_ISL_1970251|2021-04-05
>hCoV-19/India/CH-NCDC-INSACOG-2209262/2021|EPI_ISL_1970267|2021-04-05
>hCoV-19/India/DEL-NCDC-INSACOG-2209272/2021|EPI_ISL_1970274|2021-04-07
>hCoV-19/India/DEL-NCDC-INSACOG-2209274/2021|EPI_ISL_1970276|2021-04-05
>hCoV-19/India/DEL-NCDC-INSACOG-2209275/2021|EPI_ISL_1970277|2021-04-05
>hCoV-19/India/DEL-NCDC-INSACOG-2209276/2021|EPI_ISL_1970278|2021-04-05
>hCoV-19/India/DEL-NCDC-INSACOG-2209277/2021|EPI_ISL_1970279|2021-04-05
>hCoV-19/India/DEL-NCDC-INSACOG-2209280/2021|EPI_ISL_1970281|2021-04-07
>hCoV-19/India/DEL-NCDC-INSACOG-2209290/2021|EPI_ISL_1970288|2021-04-11
>hCoV-19/India/MH-ICMR-NIV-INSAGOG-GSEQ-3224/2021|EPI_ISL_1970520|2021-04-26
>hCoV-19/India/MH-ICMR-NIV-INSAGOG-GSEQ-3229/2021|EPI_ISL_1970524|2021-04-26
>hCoV-19/India/MH-ICMR-NIV-INSAGOG-GSEQ-3230/2021|EPI_ISL_1970525|2021-04-26
>hCoV-19/India/MH-ICMR-NIV-INSAGOG-GSEQ-3231/2021|EPI_ISL_1970526|2021-04-26
>hCoV-19/India/MH-ICMR-NIV-INSAGOG-GSEQ-3232/2021|EPI_ISL_1970527|2021-04-26
>hCoV-19/India/MH-ICMR-NIV-INSAGOG-GSEQ-3234/2021|EPI_ISL_1970529|2021-04-26
>hCoV-19/Ireland/D-NVRL-t22IRL28668/2021|EPI_ISL_1972833|2021-04-17
>hCoV-19/Germany/BE-RKI-I-111487/2021|EPI_ISL_1974684|2021-04-22
>hCoV-19/Wales/PHWC-PYRIYJ/2021|EPI_ISL_1979338|2021-05-04
>hCoV-19/England/PHWC-PYRQSD/2021|EPI_ISL_1979483|2021-04-24
>hCoV-19/England/PHWC-PYRQUJ/2021|EPI_ISL_1979485|2021-04-23
>hCoV-19/England/ALDP-15265D0/2021|EPI_ISL_1985222|2021-04-21
>hCoV-19/England/MILK-1552BE8/2021|EPI_ISL_1985701|2021-04-28
>hCoV-19/England/MILK-1552061/2021|EPI_ISL_1985708|2021-04-30
>hCoV-19/England/MILK-1552E1C/2021|EPI_ISL_1985713|2021-04-29
>hCoV-19/England/MILK-1552EA3/2021|EPI_ISL_1985749|2021-04-29
>hCoV-19/England/MILK-1551D5C/2021|EPI_ISL_1985750|2021-04-30
>hCoV-19/England/MILK-1552C30/2021|EPI_ISL_1985754|2021-04-29
>hCoV-19/England/MILK-1551F83/2021|EPI_ISL_1985756|2021-05-01
>hCoV-19/England/ALDP-1551590/2021|EPI_ISL_1985765|2021-05-01
>hCoV-19/England/MILK-1552E67/2021|EPI_ISL_1986090|2021-04-29
>hCoV-19/England/ALDP-155134B/2021|EPI_ISL_1986097|2021-05-01
>hCoV-19/England/ALDP-15512F3/2021|EPI_ISL_1986099|2021-04-29
>hCoV-19/Scotland/MILK-1550564/2021|EPI_ISL_1986101|2021-04-29
>hCoV-19/England/ALDP-155142A/2021|EPI_ISL_1986105|2021-05-01
>hCoV-19/England/ALDP-1553BD8/2021|EPI_ISL_1986107|2021-04-30
>hCoV-19/England/MILK-15530D9/2021|EPI_ISL_1986555|2021-04-30
>hCoV-19/England/MILK-1550E0F/2021|EPI_ISL_1986584|2021-04-30
>hCoV-19/England/ALDP-1550036/2021|EPI_ISL_1986589|2021-04-30
>hCoV-19/England/ALDP-15503B5/2021|EPI_ISL_1986617|2021-04-30
>hCoV-19/England/ALDP-154E790/2021|EPI_ISL_1986626|2021-04-29
>hCoV-19/England/ALDP-154FF6A/2021|EPI_ISL_1986639|2021-04-30
>hCoV-19/USA/NJ-CDC-ASC210057291/2021|EPI_ISL_1997765|2021-04-11
>hCoV-19/USA/FL-CDC-ASC210069128/2021|EPI_ISL_1999092|2021-04-13
>hCoV-19/USA/WA-UW-21041954910/2021|EPI_ISL_2002743|2021-04-19
>hCoV-19/England/ALDP-155A218/2021|EPI_ISL_2004440|2021-05-02
>hCoV-19/England/ALDP-155A139/2021|EPI_ISL_2004442|2021-05-03
>hCoV-19/England/RAND-1555CD3/2021|EPI_ISL_2004448|2021-04-30
>hCoV-19/England/ALDP-1556197/2021|EPI_ISL_2004461|2021-05-01
>hCoV-19/England/ALDP-1559EE8/2021|EPI_ISL_2004462|2021-05-03
>hCoV-19/England/ALDP-15577FE/2021|EPI_ISL_2004470|2021-05-01
>hCoV-19/England/ALDP-155758B/2021|EPI_ISL_2004475|2021-05-02
>hCoV-19/England/RAND-1555D49/2021|EPI_ISL_2004476|2021-05-02
>hCoV-19/England/ALDP-1557521/2021|EPI_ISL_2004531|2021-05-01
>hCoV-19/England/ALDP-15579AD/2021|EPI_ISL_2004537|2021-04-30
>hCoV-19/England/ALDP-1557767/2021|EPI_ISL_2004539|2021-04-29
>hCoV-19/England/ALDP-153B796/2021|EPI_ISL_2004912|2021-04-26
>hCoV-19/England/RAND-152B25C/2021|EPI_ISL_2005792|2021-04-21
>hCoV-19/England/RAND-152AFCF/2021|EPI_ISL_2005804|2021-04-20
>hCoV-19/England/RAND-152B2F2/2021|EPI_ISL_2005808|2021-04-20
>hCoV-19/England/MILK-1555295/2021|EPI_ISL_2005860|2021-05-03
>hCoV-19/England/MILK-1555268/2021|EPI_ISL_2005862|2021-04-30
>hCoV-19/England/RAND-15542F0/2021|EPI_ISL_2005866|2021-04-29
>hCoV-19/England/RAND-15540BA/2021|EPI_ISL_2005868|2021-04-30
>hCoV-19/England/ALDP-152DA43/2021|EPI_ISL_2006228|2021-04-22
>hCoV-19/England/ALDP-152D7A6/2021|EPI_ISL_2006274|2021-04-22
>hCoV-19/England/HSLL-1532EB8/2021|EPI_ISL_2006624|2021-04-21
>hCoV-19/England/HSLL-1532BEE/2021|EPI_ISL_2006625|2021-04-20
>hCoV-19/England/HSLL-1532E03/2021|EPI_ISL_2006640|2021-04-22
>hCoV-19/England/HSLL-1532C63/2021|EPI_ISL_2006642|2021-04-22
>hCoV-19/England/HSLL-1532D60/2021|EPI_ISL_2006659|2021-04-22
>hCoV-19/Australia/NSW4430/2021|EPI_ISL_1494721|2021-04-03
>hCoV-19/England/QEUH-14D153F/2021|EPI_ISL_1583915|2021-04-03
>hCoV-19/England/CAMC-14D1FAA/2021|EPI_ISL_1583942|2021-04-06
>hCoV-19/USA/MA-CDC-STM-000044850/2021|EPI_ISL_1592421|2021-03-28
>hCoV-19/Singapore/533/2021|EPI_ISL_1620158|2021-04-09
>hCoV-19/Singapore/534/2021|EPI_ISL_1620159|2021-04-10
>hCoV-19/USA/WA-UW-2021040308606/2021|EPI_ISL_1620980|2021-04-03
>hCoV-19/England/CAMC-14E7563/2021|EPI_ISL_1631219|2021-04-07
>hCoV-19/England/MILK-14BF397/2021|EPI_ISL_1631645|2021-04-03
>hCoV-19/England/RAND-14E21BF/2021|EPI_ISL_1632122|2021-04-07
>hCoV-19/Singapore/574/2021|EPI_ISL_1652117|2021-04-13
>hCoV-19/Singapore/575/2021|EPI_ISL_1652118|2021-04-12
>hCoV-19/Singapore/576/2021|EPI_ISL_1652119|2021-04-14
>hCoV-19/England/CAMC-14F3D02/2021|EPI_ISL_1653403|2021-04-09
>hCoV-19/India/ILSGS00519/2021|EPI_ISL_1663247|2021-03-08
>hCoV-19/USA/CA-CDC-FG-021329/2021|EPI_ISL_1666372|2021-04-12
>hCoV-19/USA/CA-CDC-FG-021330/2021|EPI_ISL_1666373|2021-04-12
>hCoV-19/USA/CA-CDC-FG-021336/2021|EPI_ISL_1666379|2021-04-12
>hCoV-19/USA/WA-UW-2021041002621/2021|EPI_ISL_1670827|2021-04-10
>hCoV-19/USA/IN-CDC-STM-000049216/2021|EPI_ISL_1680048|2021-04-01
>hCoV-19/USA/MA-CDC-ASC210053841/2021|EPI_ISL_1685730|2021-04-09
>hCoV-19/England/CAMC-15034AF/2021|EPI_ISL_1697491|2021-04-11
>hCoV-19/England/ALDP-15082CE/2021|EPI_ISL_1698319|2021-04-14
>hCoV-19/England/ALDP-150864A/2021|EPI_ISL_1698325|2021-04-14
>hCoV-19/England/CAMC-1508CC0/2021|EPI_ISL_1698332|2021-04-14
>hCoV-19/England/MILK-15056B6/2021|EPI_ISL_1699676|2021-04-14
>hCoV-19/England/ALDP-14F228C/2021|EPI_ISL_1700236|2021-04-11
>hCoV-19/India/MH-ICMR-NIV-INSACOG-GSEQ-847/2021|EPI_ISL_1704561|2021-03-07
>hCoV-19/India/MH-ICMR-NIV-INSACOG-GSEQ-1127/2021|EPI_ISL_1704605|2021-03-08
>hCoV-19/India/MH-ICMR-NIV-INSACOG-GSEQ-1161/2021|EPI_ISL_1704617|2021-03-11
>hCoV-19/India/MH-ICMR-NIV-INSACOG-GSEQ-1162/2021|EPI_ISL_1704618|2021-03-11
>hCoV-19/India/MH-ICMR-NIV-INSACOG-GSEQ-1164/2021|EPI_ISL_1704620|2021-03-11
>hCoV-19/India/MH-ICMR-NIV-INSACOG-GSEQ-1296/2021|EPI_ISL_1704625|2021-03-15
>hCoV-19/India/MH-ICMR-NIV-INSACOG-GSEQ-1297/2021|EPI_ISL_1704626|2021-03-15
>hCoV-19/India/MH-ICMR-NIV-INSACOG-GSEQ-1300/2021|EPI_ISL_1704627|2021-03-15
>hCoV-19/India/MH-ICMR-NIV-INSACOG-GSEQ-1302/2021|EPI_ISL_1704628|2021-03-15
>hCoV-19/India/MH-ICMR-NIV-INSACOG-GSEQ-1303/2021|EPI_ISL_1704629|2021-03-15
>hCoV-19/India/MH-ICMR-NIV-INSACOG-GSEQ-1304/2021|EPI_ISL_1704630|2021-03-15
>hCoV-19/India/MH-ICMR-NIV-INSACOG-GSEQ-1308/2021|EPI_ISL_1704632|2021-03-16
>hCoV-19/India/MH-ICMR-NIV-INSACOG-GSEQ-1311/2021|EPI_ISL_1704634|2021-03-11
>hCoV-19/India/MH-ICMR-NIV-INSACOG-GSEQ-1312/2021|EPI_ISL_1704635|2021-03-11
>hCoV-19/India/MH-ICMR-NIV-INSACOG-GSEQ-1315/2021|EPI_ISL_1704636|2021-03-11
>hCoV-19/India/MH-ICMR-NIV-INSACOG-GSEQ-1316/2021|EPI_ISL_1704637|2021-03-12
>hCoV-19/India/MH-ICMR-NIV-INSACOG-GSEQ-1318/2021|EPI_ISL_1704638|2021-03-13
>hCoV-19/India/MH-ICMR-NIV-INSACOG-GSEQ-1320/2021|EPI_ISL_1704639|2021-03-14
>hCoV-19/England/CAMB-AA563E/2021|EPI_ISL_1730071|2021-04-18
>hCoV-19/England/CAMB-AA564D/2021|EPI_ISL_1730072|2021-04-20
>hCoV-19/England/RAND-1520785/2021|EPI_ISL_1740691|2021-04-19
>hCoV-19/England/ALDP-151FEA2/2021|EPI_ISL_1740707|2021-04-19
>hCoV-19/England/QEUH-151F8A4/2021|EPI_ISL_1740738|2021-04-20
>hCoV-19/England/ALDP-151462D/2021|EPI_ISL_1741186|2021-04-15
>hCoV-19/Belgium/UZA-UA-CV2115112682/2021|EPI_ISL_1745199|2021-04-21
>hCoV-19/Singapore/658/2021|EPI_ISL_1752677|2021-04-19
>hCoV-19/USA/CA-CDC-QDX23803799/2021|EPI_ISL_1753145|2021-04-10
>hCoV-19/England/MILK-151B486/2021|EPI_ISL_1759335|2021-04-19
>hCoV-19/England/MILK-152337F/2021|EPI_ISL_1790560|2021-04-16
>hCoV-19/England/ALDP-1522CFD/2021|EPI_ISL_1790596|2021-04-19
>hCoV-19/England/MILK-15243D8/2021|EPI_ISL_1790904|2021-04-17
>hCoV-19/England/MILK-1524D16/2021|EPI_ISL_1790905|2021-04-21
>hCoV-19/England/MILK-1526734/2021|EPI_ISL_1790917|2021-04-19
>hCoV-19/England/MILK-1526901/2021|EPI_ISL_1790928|2021-04-21
>hCoV-19/England/MILK-1524781/2021|EPI_ISL_1790940|2021-04-17
>hCoV-19/England/MILK-1524763/2021|EPI_ISL_1791005|2021-04-19
>hCoV-19/Switzerland/AG-UZH-IMV-3ba47acf/2021|EPI_ISL_1791065|2021-04-24
>hCoV-19/Switzerland/AG-UZH-IMV-3ba47ad1/2021|EPI_ISL_1791066|2021-04-24
>hCoV-19/USA/WI-WSLH-213699/2021|EPI_ISL_1794552|2021-04-12
>hCoV-19/USA/CA-SEARCH-9193/2021|EPI_ISL_1794936|2021-04-19
>hCoV-19/USA/NY-CDC-LC0046732/2021|EPI_ISL_1800829|2021-04-15
>hCoV-19/USA/IL-CDC-LC0049345/2021|EPI_ISL_1802644|2021-04-17
>hCoV-19/USA/CA-CDC-STM-000055247/2021|EPI_ISL_1804135|2021-04-12
>hCoV-19/Germany/BW-FR1075/2021|EPI_ISL_1805024|2021-03-24
>hCoV-19/USA/KS-KHEL-1117/2021|EPI_ISL_1805463|2021-04-22
>hCoV-19/USA/KS-KHEL-1118/2021|EPI_ISL_1805464|2021-04-22
>hCoV-19/England/MILK-152877E/2021|EPI_ISL_1806342|2021-04-22
>hCoV-19/England/QEUH-1528D30/2021|EPI_ISL_1806353|2021-04-21
>hCoV-19/England/MILK-152C65F/2021|EPI_ISL_1806761|2021-04-21
>hCoV-19/England/MILK-152C4FB/2021|EPI_ISL_1806767|2021-04-22
>hCoV-19/Belgium/UGent-5160/2021|EPI_ISL_1827216|2021-04-06
>hCoV-19/USA/NY-PRL-2021_0429_00F11/2021|EPI_ISL_1828512|2021-04-26
>hCoV-19/USA/NY-PRL-2021_0429_00B22/2021|EPI_ISL_1828556|2021-04-27
>hCoV-19/USA/NY-PRL-2021_0429_01A23/2021|EPI_ISL_1828565|2021-04-28
>hCoV-19/England/MILK-153AC10/2021|EPI_ISL_1829402|2021-04-24
>hCoV-19/England/ALDP-153C2EF/2021|EPI_ISL_1829413|2021-04-26
>hCoV-19/England/MILK-153D0D5/2021|EPI_ISL_1829417|2021-04-25
>hCoV-19/England/MILK-153D06C/2021|EPI_ISL_1829421|2021-04-19
>hCoV-19/England/MILK-153BC6A/2021|EPI_ISL_1829422|2021-04-25
>hCoV-19/England/MILK-153CFE8/2021|EPI_ISL_1829425|2021-04-25
>hCoV-19/England/MILK-153B05F/2021|EPI_ISL_1829428|2021-04-23
>hCoV-19/England/ALDP-153C452/2021|EPI_ISL_1829430|2021-04-26
>hCoV-19/England/ALDP-153C601/2021|EPI_ISL_1829458|2021-04-26
>hCoV-19/England/MILK-153D1A5/2021|EPI_ISL_1829466|2021-04-25
>hCoV-19/England/MILK-153BD76/2021|EPI_ISL_1829472|2021-04-25
>hCoV-19/England/MILK-153AE56/2021|EPI_ISL_1829481|2021-04-24
>hCoV-19/England/ALDP-15356F9/2021|EPI_ISL_1829838|2021-04-23
>hCoV-19/England/ALDP-1536B17/2021|EPI_ISL_1829839|2021-04-24
>hCoV-19/England/RAND-153386E/2021|EPI_ISL_1829841|2021-04-22
>hCoV-19/England/ALDP-1536F75/2021|EPI_ISL_1829854|2021-04-24
>hCoV-19/England/ALDP-1536ADE/2021|EPI_ISL_1829860|2021-04-26
>hCoV-19/England/ALDP-1536C14/2021|EPI_ISL_1829878|2021-04-25
>hCoV-19/England/RAND-153551A/2021|EPI_ISL_1829894|2021-04-23
>hCoV-19/England/RAND-1535EE2/2021|EPI_ISL_1830001|2021-04-21
>hCoV-19/England/MILK-1532850/2021|EPI_ISL_1830403|2021-04-23
>hCoV-19/England/ALDP-153427E/2021|EPI_ISL_1830480|2021-04-24
>hCoV-19/Scotland/QEUH-15326A1/2021|EPI_ISL_1830493|2021-04-22
>hCoV-19/Scotland/QEUH-152FDDF/2021|EPI_ISL_1830879|2021-04-22
>hCoV-19/England/HSLL-15193B8/2021|EPI_ISL_1831310|2021-04-19
>hCoV-19/England/HSLL-1519567/2021|EPI_ISL_1831312|2021-04-18
>hCoV-19/England/HSLL-150FD6C/2021|EPI_ISL_1831331|2021-04-14
>hCoV-19/England/LOND-E662C/2021|EPI_ISL_1832643|2021-04-22
>hCoV-19/England/LOND-E664A/2021|EPI_ISL_1832646|2021-04-19
>hCoV-19/India/MH-NS1264/2021|EPI_ISL_1838312|2021-03-31
>hCoV-19/India/MH-NS1266/2021|EPI_ISL_1838315|2021-03-31
>hCoV-19/India/MH-NS1270/2021|EPI_ISL_1838322|2021-03-31
>hCoV-19/India/MH-NS1273/2021|EPI_ISL_1838327|2021-03-31
>hCoV-19/India/MH-NS1279/2021|EPI_ISL_1838337|2021-03-31
>hCoV-19/India/TG-CCMB-BK628/2021|EPI_ISL_1838787|2021-03-24
>hCoV-19/Germany/MV-RKI-I-097414/2021|EPI_ISL_1843777|2021-04-15
>hCoV-19/Germany/NI-RKI-I-106189/2021|EPI_ISL_1850498|2021-04-21
>hCoV-19/Germany/HH-RKI-I-107636/2021|EPI_ISL_1851395|2021-04-23
>hCoV-19/Denmark/DCGC-82264/2021|EPI_ISL_1890934|2021-04-12
>hCoV-19/Ireland/WH-NVRL-89IRL30249/2021|EPI_ISL_1890977|2021-04-14
>hCoV-19/Ireland/WH-NVRL-89IRL30250/2021|EPI_ISL_1890990|2021-04-14
>hCoV-19/Ireland/D-NVRL-22IRL41135/2021|EPI_ISL_1904703|2021-04-23
>hCoV-19/England/MILK-1541654/2021|EPI_ISL_1912319|2021-04-26
>hCoV-19/England/QEUH-1515F9A/2021|EPI_ISL_1912330|2021-04-17
>hCoV-19/England/ALDP-15465BC/2021|EPI_ISL_1912361|2021-04-28
>hCoV-19/England/ALDP-1546A17/2021|EPI_ISL_1912364|2021-04-25
>hCoV-19/England/ALDP-15459EE/2021|EPI_ISL_1912365|2021-04-27
>hCoV-19/England/ALDP-1545F37/2021|EPI_ISL_1912375|2021-04-28
>hCoV-19/England/ALDP-15466B9/2021|EPI_ISL_1912394|2021-04-28
>hCoV-19/England/ALDP-15466C8/2021|EPI_ISL_1912396|2021-04-27
>hCoV-19/England/ALDP-1546983/2021|EPI_ISL_1912413|2021-04-28
>hCoV-19/England/ALDP-1546A53/2021|EPI_ISL_1912418|2021-04-28
>hCoV-19/India/CT-AIIMS-Raipur-K-3804/2021|EPI_ISL_1914584|2021-03-04
>hCoV-19/India/CT-AIIMS-Raipur-L-1039/2021|EPI_ISL_1914595|2021-03-30
>hCoV-19/England/ALDP-154D4E5/2021|EPI_ISL_1921262|2021-04-30
>hCoV-19/England/ALDP-154DCA1/2021|EPI_ISL_1921263|2021-04-29
>hCoV-19/England/ALDP-154DF3F/2021|EPI_ISL_1921278|2021-04-30
>hCoV-19/England/ALDP-154DF20/2021|EPI_ISL_1921279|2021-04-28
>hCoV-19/England/ALDP-154D807/2021|EPI_ISL_1921290|2021-04-29
>hCoV-19/England/ALDP-154D333/2021|EPI_ISL_1921297|2021-04-29
>hCoV-19/England/ALDP-154DD62/2021|EPI_ISL_1921343|2021-04-29
>hCoV-19/England/ALDP-154DE6F/2021|EPI_ISL_1921360|2021-04-30
>hCoV-19/England/ALDP-154D940/2021|EPI_ISL_1921362|2021-04-29
>hCoV-19/England/ALDP-154DE23/2021|EPI_ISL_1921370|2021-04-30
>hCoV-19/England/ALDP-154D166/2021|EPI_ISL_1921376|2021-04-30
>hCoV-19/England/ALDP-154D791/2021|EPI_ISL_1921377|2021-04-29
>hCoV-19/England/ALDP-154E095/2021|EPI_ISL_1921379|2021-04-29
>hCoV-19/Italy/APU-POLBA67/2021|EPI_ISL_1922125|2021-04-29
>hCoV-19/USA/NH-CDC-QDX23997580/2021|EPI_ISL_1924396|2021-04-13
>hCoV-19/USA/TX-CDC-QDX24087466/2021|EPI_ISL_1924796|2021-04-18
>hCoV-19/USA/NC-CDC-LC0050148/2021|EPI_ISL_1926580|2021-04-21
>hCoV-19/USA/IN-CDC-LC0050604/2021|EPI_ISL_1926968|2021-04-22
>hCoV-19/Japan/IC-0909/2021|EPI_ISL_1927400|2021-03-28
>hCoV-19/Japan/IC-0929/2021|EPI_ISL_1927401|2021-03-31
>hCoV-19/Japan/IC-0966/2021|EPI_ISL_1927403|2021-04-04
>hCoV-19/Japan/IC-0982/2021|EPI_ISL_1927404|2021-04-10
>hCoV-19/Japan/IC-0983/2021|EPI_ISL_1927405|2021-04-10
>hCoV-19/Japan/IC-0985/2021|EPI_ISL_1927407|2021-04-11
>hCoV-19/Japan/IC-0988/2021|EPI_ISL_1927408|2021-04-06
>hCoV-19/Japan/IC-0997/2021|EPI_ISL_1927410|2021-04-07
>hCoV-19/Japan/IC-1014/2021|EPI_ISL_1927411|2021-04-11
>hCoV-19/Japan/IC-1016/2021|EPI_ISL_1927413|2021-04-11
>hCoV-19/Japan/IC-1034/2021|EPI_ISL_1927414|2021-04-16
>hCoV-19/Japan/IC-1040/2021|EPI_ISL_1927416|2021-04-16
>hCoV-19/Japan/IC-1041/2021|EPI_ISL_1927417|2021-04-16
>hCoV-19/Japan/IC-1042/2021|EPI_ISL_1927419|2021-04-16
>hCoV-19/Japan/IC-1044/2021|EPI_ISL_1927420|2021-04-16
>hCoV-19/Japan/IC-1045/2021|EPI_ISL_1927422|2021-04-17
>hCoV-19/Japan/IC-1046/2021|EPI_ISL_1927423|2021-04-17
>hCoV-19/Japan/IC-1053/2021|EPI_ISL_1927424|2021-04-16
>hCoV-19/Japan/IC-1058/2021|EPI_ISL_1927426|2021-04-20
>hCoV-19/Scotland/QEUH-15457B7/2021|EPI_ISL_1939812|2021-04-28
>hCoV-19/Ireland/D-NVRL-21IRL49748/2021|EPI_ISL_1960834|2021-04-21
>hCoV-19/India/DEL-NCDC-INSACOG-2209337/2021|EPI_ISL_1970310|2021-04-07
>hCoV-19/India/DEL-NCDC-INSACOG-2209340/2021|EPI_ISL_1970313|2021-04-07
>hCoV-19/India/DEL-NCDC-INSACOG-2209342/2021|EPI_ISL_1970314|2021-04-07
>hCoV-19/India/DEL-NCDC-INSACOG-2209347/2021|EPI_ISL_1970318|2021-04-07
>hCoV-19/India/DEL-NCDC-INSACOG-2209348/2021|EPI_ISL_1970319|2021-04-07
>hCoV-19/India/DEL-NCDC-INSACOG-2209355/2021|EPI_ISL_1970323|2021-04-05
>hCoV-19/India/DEL-NCDC-INSACOG-2209356/2021|EPI_ISL_1970324|2021-04-05
>hCoV-19/England/SHEF-10E8083/2021|EPI_ISL_1980438|2021-04-23
>hCoV-19/Germany/HE-RKI-I-116940/2021|EPI_ISL_1981735|2021-04-26
>hCoV-19/England/MILK-1527C52/2021|EPI_ISL_1985265|2021-04-21
>hCoV-19/England/MILK-152ABCB/2021|EPI_ISL_1985275|2021-04-21
>hCoV-19/England/MILK-152A976/2021|EPI_ISL_1985284|2021-04-20
>hCoV-19/England/ALDP-1551141/2021|EPI_ISL_1985811|2021-04-30
>hCoV-19/England/MILK-155308E/2021|EPI_ISL_1986120|2021-04-30
>hCoV-19/England/ALDP-1553EC0/2021|EPI_ISL_1986129|2021-05-01
>hCoV-19/England/ALDP-1553E93/2021|EPI_ISL_1986136|2021-04-30
>hCoV-19/England/ALDP-1553EFD/2021|EPI_ISL_1986139|2021-04-30
>hCoV-19/England/MILK-1553288/2021|EPI_ISL_1986150|2021-04-30
>hCoV-19/England/MILK-1551ABF/2021|EPI_ISL_1986153|2021-04-30
>hCoV-19/England/ALDP-1553B41/2021|EPI_ISL_1986159|2021-05-01
>hCoV-19/England/ALDP-1553D87/2021|EPI_ISL_1986167|2021-04-29
>hCoV-19/England/MILK-15517B8/2021|EPI_ISL_1986183|2021-04-30
>hCoV-19/England/ALDP-1553B05/2021|EPI_ISL_1986184|2021-05-01
>hCoV-19/England/QEUH-154F6CF/2021|EPI_ISL_1986571|2021-05-01
>hCoV-19/England/ALDP-1553AAE/2021|EPI_ISL_1986577|2021-05-01
>hCoV-19/England/MILK-15516AC/2021|EPI_ISL_1986578|2021-04-29
>hCoV-19/England/ALDP-154FEC7/2021|EPI_ISL_1986593|2021-05-01
>hCoV-19/England/ALDP-154E1DE/2021|EPI_ISL_1987000|2021-04-30
>hCoV-19/England/ALDP-154E61B/2021|EPI_ISL_1987001|2021-04-28
>hCoV-19/England/MILK-154CD27/2021|EPI_ISL_1987010|2021-04-23
>hCoV-19/England/RAND-154BFAA/2021|EPI_ISL_1987022|2021-04-28
>hCoV-19/England/ALDP-154E0C2/2021|EPI_ISL_1987041|2021-04-30
>hCoV-19/England/MILK-154C9E7/2021|EPI_ISL_1987043|2021-04-28
>hCoV-19/England/ALDP-154E29F/2021|EPI_ISL_1987050|2021-04-30
>hCoV-19/England/MILK-154CA4E/2021|EPI_ISL_1987052|2021-04-23
>hCoV-19/England/ALDP-154E314/2021|EPI_ISL_1987056|2021-04-30
>hCoV-19/USA/TX-CDC-STM-000060065/2021|EPI_ISL_1991572|2021-04-20
>hCoV-19/USA/CO-CDC-FG-029530/2021|EPI_ISL_1992823|2021-04-26
>hCoV-19/South_Africa/KRISP-K014463_2/2021|EPI_ISL_1994608|2021-04-30
>hCoV-19/USA/FL-CDC-ASC210032608/2021|EPI_ISL_2000028|2021-04-24
>hCoV-19/USA/WA-UW-21041754443/2021|EPI_ISL_2002289|2021-04-17
>hCoV-19/USA/WA-UW-21041920310/2021|EPI_ISL_2002689|2021-04-19
>hCoV-19/England/ALDP-155798F/2021|EPI_ISL_2004400|2021-05-01
>hCoV-19/England/ALDP-155A12A/2021|EPI_ISL_2004405|2021-05-03
>hCoV-19/England/ALDP-155799E/2021|EPI_ISL_2004407|2021-05-01
>hCoV-19/England/QEUH-1554FBD/2021|EPI_ISL_2004408|2021-05-02
>hCoV-19/England/ALDP-155A04B/2021|EPI_ISL_2004415|2021-05-03
>hCoV-19/England/ALDP-15575F4/2021|EPI_ISL_2004416|2021-05-01
>hCoV-19/England/RAND-1555D67/2021|EPI_ISL_2004423|2021-05-01
>hCoV-19/England/ALDP-15578BF/2021|EPI_ISL_2004426|2021-05-01
>hCoV-19/England/ALDP-1557679/2021|EPI_ISL_2004450|2021-05-01
>hCoV-19/England/ALDP-155622B/2021|EPI_ISL_2004457|2021-04-30
>hCoV-19/England/ALDP-155A03C/2021|EPI_ISL_2004458|2021-05-03
>hCoV-19/England/ALDP-1555E82/2021|EPI_ISL_2004488|2021-05-01
>hCoV-19/England/RAND-1555D94/2021|EPI_ISL_2004494|2021-05-02
>hCoV-19/England/MILK-15589D9/2021|EPI_ISL_2004842|2021-05-01
>hCoV-19/England/MILK-1557E44/2021|EPI_ISL_2004850|2021-04-30
>hCoV-19/England/MILK-1557C59/2021|EPI_ISL_2004852|2021-04-30
>hCoV-19/England/MILK-15588FA/2021|EPI_ISL_2004857|2021-05-02
>hCoV-19/England/MILK-15597FC/2021|EPI_ISL_2004863|2021-05-03
>hCoV-19/England/MILK-1559CDF/2021|EPI_ISL_2004875|2021-05-03
>hCoV-19/England/QEUH-153E502/2021|EPI_ISL_2005332|2021-04-27
>hCoV-19/England/MILK-154232F/2021|EPI_ISL_2005341|2021-04-26
>hCoV-19/England/ALDP-15408B9/2021|EPI_ISL_2005347|2021-04-26
>hCoV-19/England/HSLL-153F194/2021|EPI_ISL_2005350|2021-04-24
>hCoV-19/England/MILK-1540770/2021|EPI_ISL_2005355|2021-04-26
>hCoV-19/England/MILK-1541F86/2021|EPI_ISL_2005359|2021-04-26
>hCoV-19/England/RAND-152B016/2021|EPI_ISL_2005705|2021-04-20
>hCoV-19/England/RAND-152B1E6/2021|EPI_ISL_2005715|2021-04-20
>hCoV-19/England/RAND-152B2E3/2021|EPI_ISL_2005716|2021-04-19
>hCoV-19/England/MILK-152A23F/2021|EPI_ISL_2005754|2021-04-22
>hCoV-19/England/RAND-152B131/2021|EPI_ISL_2005784|2021-04-20
>hCoV-19/England/ALDP-152D69A/2021|EPI_ISL_2006210|2021-04-22
>hCoV-19/England/HSLL-1532E6D/2021|EPI_ISL_2006600|2021-04-22
>hCoV-19/England/HSLL-1532BB1/2021|EPI_ISL_2006604|2021-04-20
>hCoV-19/England/HSLL-15328C9/2021|EPI_ISL_2006606|2021-04-20
>hCoV-19/England/HSLL-1532F5B/2021|EPI_ISL_2006609|2021-04-22
>hCoV-19/England/HSLL-1532D9D/2021|EPI_ISL_2006612|2021-04-22
>hCoV-19/England/HSLL-1532C72/2021|EPI_ISL_2006614|2021-04-22
>hCoV-19/England/HSLL-153301B/2021|EPI_ISL_2006616|2021-04-24
>hCoV-19/England/HSLL-1532C81/2021|EPI_ISL_2006661|2021-04-22
>hCoV-19/Germany/BY-MVP-000005645/2021|EPI_ISL_2006677|2021-03-18
>hCoV-19/England/CAMC-141DB08/2021|EPI_ISL_1409773|2021-03-18
>hCoV-19/England/CAMC-14C9C71/2021|EPI_ISL_1534938|2021-04-03
>hCoV-19/England/CAMC-14C99C5/2021|EPI_ISL_1534945|2021-04-03
>hCoV-19/England/ALDP-14C5BE1/2021|EPI_ISL_1536300|2021-04-02
>hCoV-19/England/RAND-14CE3A4/2021|EPI_ISL_1544317|2021-04-04
>hCoV-19/England/RAND-14D44C6/2021|EPI_ISL_1564356|2021-04-05
>hCoV-19/England/CAMC-14D261D/2021|EPI_ISL_1583979|2021-04-02
>hCoV-19/England/CAMC-14E7A0A/2021|EPI_ISL_1615877|2021-04-08
>hCoV-19/England/RAND-14DE2FF/2021|EPI_ISL_1631914|2021-04-07
>hCoV-19/England/MILK-14DDCD4/2021|EPI_ISL_1631923|2021-04-06
>hCoV-19/England/MILK-14DDFBD/2021|EPI_ISL_1631945|2021-04-06
>hCoV-19/England/CAMC-14DECA6/2021|EPI_ISL_1632412|2021-04-07
>hCoV-19/Italy/FVG-ASUGI_4_S4_Run10/2021|EPI_ISL_1647029|2021-04-02
>hCoV-19/England/ALDP-14FD05A/2021|EPI_ISL_1652850|2021-04-12
>hCoV-19/England/ALDP-14FC659/2021|EPI_ISL_1652890|2021-04-10
>hCoV-19/England/RAND-14FD37F/2021|EPI_ISL_1652897|2021-04-12
>hCoV-19/India/OR-ILSGS00333/2021|EPI_ISL_1662284|2021-03-06
>hCoV-19/India/CT-ILSGS00342/2021|EPI_ISL_1662291|2021-03-14
>hCoV-19/India/ILSGS00925/2021|EPI_ISL_1663501|2021-03-28
>hCoV-19/India/ILSGS00926/2021|EPI_ISL_1663502|2021-03-28
>hCoV-19/India/ILSGS00931/2021|EPI_ISL_1663507|2021-03-16
>hCoV-19/India/ILSGS00941/2020|EPI_ISL_1663516|2020-12-12
>hCoV-19/India/ILSGS00950/2021|EPI_ISL_1663523|2021-03-20
>hCoV-19/India/ILSGS00956/2021|EPI_ISL_1663529|2021-03-25
>hCoV-19/India/ILSGS00961/2021|EPI_ISL_1663534|2021-03-28
>hCoV-19/India/ILSGS00969/2021|EPI_ISL_1663541|2021-03-22
>hCoV-19/India/ILSGS00971/2021|EPI_ISL_1663543|2021-03-19
>hCoV-19/India/ILSGS00977/2021|EPI_ISL_1663548|2021-02-19
>hCoV-19/India/ILSGS00978/2021|EPI_ISL_1663549|2021-02-19
>hCoV-19/USA/CA-CDC-FG-021052/2021|EPI_ISL_1666166|2021-04-12
>hCoV-19/USA/IN-CDC-STM-000049219/2021|EPI_ISL_1679967|2021-04-01
>hCoV-19/USA/NC-CDC-LC0043123/2021|EPI_ISL_1683986|2021-04-09
>hCoV-19/USA/FL-CDC-ASC210046515/2021|EPI_ISL_1690245|2021-04-04
>hCoV-19/USA/FL-CDC-ASC210046545/2021|EPI_ISL_1690269|2021-04-04
>hCoV-19/England/CAMC-1508B87/2021|EPI_ISL_1698273|2021-04-14
>hCoV-19/England/CAMC-1508C39/2021|EPI_ISL_1698274|2021-04-14
>hCoV-19/England/ALDP-14FB55D/2021|EPI_ISL_1699101|2021-04-12
>hCoV-19/England/MILK-1514766/2021|EPI_ISL_1718344|2021-04-17
>hCoV-19/England/MILK-1514A12/2021|EPI_ISL_1718359|2021-04-16
>hCoV-19/England/ALDP-1513961/2021|EPI_ISL_1718381|2021-04-16
>hCoV-19/England/ALDP-150EDE5/2021|EPI_ISL_1718721|2021-04-15
>hCoV-19/England/CAMC-1510A8F/2021|EPI_ISL_1719134|2021-04-16
>hCoV-19/England/CAMC-1510AF8/2021|EPI_ISL_1719142|2021-04-16
>hCoV-19/England/MILK-1512319/2021|EPI_ISL_1719212|2021-04-17
>hCoV-19/England/ALDP-150DBDD/2021|EPI_ISL_1719616|2021-04-15
>hCoV-19/England/CAMC-150D241/2021|EPI_ISL_1719618|2021-04-14
>hCoV-19/England/NORT-2A1816/2021|EPI_ISL_1730407|2021-04-13
>hCoV-19/Ireland/D-NVRL-22IRL15339/2021|EPI_ISL_1731330|2021-04-11
>hCoV-19/USA/TX-CDC-ASC210048301/2021|EPI_ISL_1736936|2021-04-06
>hCoV-19/England/RAND-1520530/2021|EPI_ISL_1740633|2021-04-19
>hCoV-19/England/ALDP-15202B1/2021|EPI_ISL_1740654|2021-04-19
>hCoV-19/England/QEUH-150DFE0/2021|EPI_ISL_1741081|2021-04-15
>hCoV-19/England/QEUH-150E0A0/2021|EPI_ISL_1741129|2021-04-15
>hCoV-19/USA/WV-WVU-WV118685/2021|EPI_ISL_1742834|2021-04-17
>hCoV-19/USA/CA-CDC-QDX23803833/2021|EPI_ISL_1753105|2021-04-11
>hCoV-19/England/ALDP-151A706/2021|EPI_ISL_1758301|2021-04-19
>hCoV-19/Scotland/QEUH-151114D/2021|EPI_ISL_1758819|2021-04-17
>hCoV-19/Scotland/QEUH-150DF1D/2021|EPI_ISL_1758829|2021-04-16
>hCoV-19/England/CAMC-151B750/2021|EPI_ISL_1759267|2021-04-17
>hCoV-19/England/MILK-151B592/2021|EPI_ISL_1759272|2021-04-19
>hCoV-19/England/ALDP-151B92D/2021|EPI_ISL_1759274|2021-04-18
>hCoV-19/England/MILK-151C35B/2021|EPI_ISL_1759278|2021-04-19
>hCoV-19/USA/CA-CDC-QDX23803848/2021|EPI_ISL_1761938|2021-04-11
>hCoV-19/USA/NY-NYULH1388/2021|EPI_ISL_1790019|2021-04-19
>hCoV-19/England/MILK-1523843/2021|EPI_ISL_1790473|2021-04-20
>hCoV-19/England/MILK-1523A5C/2021|EPI_ISL_1790475|2021-04-16
>hCoV-19/England/MILK-1523CFC/2021|EPI_ISL_1790529|2021-04-20
>hCoV-19/England/MILK-1523A4D/2021|EPI_ISL_1790532|2021-04-16
>hCoV-19/England/ALDP-1522D45/2021|EPI_ISL_1790538|2021-04-19
>hCoV-19/England/ALDP-1522DCD/2021|EPI_ISL_1790547|2021-04-19
>hCoV-19/England/ALDP-15253C8/2021|EPI_ISL_1790990|2021-04-20
>hCoV-19/England/MILK-15267AD/2021|EPI_ISL_1790998|2021-04-17
>hCoV-19/USA/CA-CDC-LC0045319/2021|EPI_ISL_1799336|2021-04-11
>hCoV-19/England/ALDP-15273A8/2021|EPI_ISL_1805965|2021-04-21
>hCoV-19/England/ALDP-152C40A/2021|EPI_ISL_1806837|2021-04-22
>hCoV-19/England/ALDP-152BC9A/2021|EPI_ISL_1806846|2021-04-21
>hCoV-19/USA/IL-CDC-QDX23892289/2021|EPI_ISL_1818383|2021-04-13
>hCoV-19/Indonesia/JK-NIHRD-WGS2752/2021|EPI_ISL_1824604|2021-04-22
>hCoV-19/Indonesia/JK-NIHRD-WGS02504/2021|EPI_ISL_1824607|2021-04-03
>hCoV-19/Spain/GA-VITHAS-51592625/2021|EPI_ISL_1824682|2021-04-29
>hCoV-19/Spain/GA-VITHAS-51592626/2021|EPI_ISL_1824683|2021-04-29
>hCoV-19/Spain/GA-VITHAS-51592630/2021|EPI_ISL_1824684|2021-04-29
>hCoV-19/USA/WA-CDC-UW21041936362/2021|EPI_ISL_1827723|2021-04-19
>hCoV-19/Poland/MWB_MCB_10983/2021|EPI_ISL_1827727|2021-04-26
>hCoV-19/England/ALDP-153587B/2021|EPI_ISL_1829930|2021-04-23
>hCoV-19/England/RAND-15338C8/2021|EPI_ISL_1829951|2021-04-22
>hCoV-19/England/RAND-1535E97/2021|EPI_ISL_1830033|2021-04-21
>hCoV-19/England/ALDP-1536E2D/2021|EPI_ISL_1830046|2021-04-24
>hCoV-19/Scotland/QEUH-1536133/2021|EPI_ISL_1830056|2021-04-25
>hCoV-19/England/ALDP-15357BA/2021|EPI_ISL_1830065|2021-04-23
>hCoV-19/England/ALDP-153593C/2021|EPI_ISL_1830069|2021-04-23
>hCoV-19/England/ALDP-15355CF/2021|EPI_ISL_1830077|2021-04-23
>hCoV-19/England/HSLL-150FEA5/2021|EPI_ISL_1831333|2021-04-15
>hCoV-19/England/HSLL-150FE96/2021|EPI_ISL_1831369|2021-04-15
>hCoV-19/England/HSLL-150FE78/2021|EPI_ISL_1831377|2021-04-15
>hCoV-19/England/CAMB-AA5874/2021|EPI_ISL_1832202|2021-04-21
>hCoV-19/England/CAMB-AA5892/2021|EPI_ISL_1832203|2021
>hCoV-19/England/CAMB-AA58B0/2021|EPI_ISL_1832204|2021
>hCoV-19/England/CAMB-AA58CF/2021|EPI_ISL_1832205|2021-04-25
>hCoV-19/England/CAMB-AA58DE/2021|EPI_ISL_1832206|2021
>hCoV-19/England/CAMB-AA5917/2021|EPI_ISL_1832209|2021
>hCoV-19/England/CAMB-AA5935/2021|EPI_ISL_1832211|2021
>hCoV-19/England/CAMB-AA5953/2021|EPI_ISL_1832212|2021
>hCoV-19/England/CAMB-AA5971/2021|EPI_ISL_1832213|2021
>hCoV-19/England/CAMB-AA599F/2021|EPI_ISL_1832215|2021
>hCoV-19/England/CAMB-AA59BD/2021|EPI_ISL_1832216|2021-04-22
>hCoV-19/England/CAMB-AA59CC/2021|EPI_ISL_1832217|2021
>hCoV-19/India/MH-NS1095/2021|EPI_ISL_1837991|2021-04-03
>hCoV-19/India/TG-CCMB-BM646/2021|EPI_ISL_1838811|2021-03-30
>hCoV-19/India/TG-CCMB-BM647/2021|EPI_ISL_1838812|2021-03-30
>hCoV-19/India/TG-CCMB-BM654/2021|EPI_ISL_1838814|2021-03-30
>hCoV-19/India/TG-CCMB-BN877/2021|EPI_ISL_1838843|2021-04-06
>hCoV-19/Germany/HH-RKI-I-107671/2021|EPI_ISL_1851414|2021-04-23
>hCoV-19/England/ALDP-1543652/2021|EPI_ISL_1857942|2021-04-27
>hCoV-19/England/ALDP-1541C43/2021|EPI_ISL_1857943|2021-04-25
>hCoV-19/England/MILK-1542583/2021|EPI_ISL_1857944|2021-04-22
>hCoV-19/England/ALDP-1541BBF/2021|EPI_ISL_1857977|2021-04-26
>hCoV-19/England/ALDP-1543476/2021|EPI_ISL_1858006|2021-04-24
>hCoV-19/Singapore/741/2021|EPI_ISL_1897611|2021-04-26
>hCoV-19/Singapore/742/2021|EPI_ISL_1897612|2021-04-26
>hCoV-19/Singapore/746/2021|EPI_ISL_1897616|2021-04-26
>hCoV-19/Singapore/747/2021|EPI_ISL_1897617|2021-04-26
>hCoV-19/Singapore/748/2021|EPI_ISL_1897618|2021-04-28
>hCoV-19/Singapore/749/2021|EPI_ISL_1897619|2021-04-20
>hCoV-19/Australia/NSW1540/2021|EPI_ISL_1904454|2021-04-21
>hCoV-19/Australia/NSW1553/2021|EPI_ISL_1904457|2021-04-24
>hCoV-19/Australia/NSW1542/2021|EPI_ISL_1904460|2021-04-25
>hCoV-19/Australia/NSW1555/2021|EPI_ISL_1904462|2021-04-25
>hCoV-19/Australia/NSW1557/2021|EPI_ISL_1904463|2021-04-26
>hCoV-19/Australia/NSW1559/2021|EPI_ISL_1904465|2021-04-26
>hCoV-19/Australia/NSW1560/2021|EPI_ISL_1904466|2021-04-26
>hCoV-19/Australia/NSW1564/2021|EPI_ISL_1904468|2021-04-27
>hCoV-19/Australia/NSW1562/2021|EPI_ISL_1904469|2021-04-27
>hCoV-19/Australia/NSW1558/2021|EPI_ISL_1904470|2021-04-27
>hCoV-19/USA/MI-CDC-STM-000056311/2021|EPI_ISL_1907995|2021-04-14
>hCoV-19/England/MILK-154145A/2021|EPI_ISL_1912051|2021-04-26
>hCoV-19/England/MILK-1542E3D/2021|EPI_ISL_1912058|2021-04-22
>hCoV-19/England/ALDP-1546AEA/2021|EPI_ISL_1912401|2021-04-28
>hCoV-19/Switzerland/BL-ETHZ-591010/2021|EPI_ISL_1914236|2021-04-16
>hCoV-19/Switzerland/BS-ETHZ-591065/2021|EPI_ISL_1914238|2021-04-17
>hCoV-19/Switzerland/ZH-ETHZ-590755/2021|EPI_ISL_1914239|2021-04-22
>hCoV-19/India/MH-NEERI-NGP-42896/2021|EPI_ISL_1916411|2021-03-18
>hCoV-19/India/MH-NEERI-NGP-43574/2021|EPI_ISL_1916433|2021-03-21
>hCoV-19/India/MH-NEERI-NGP-44526/2021|EPI_ISL_1916434|2021-03-24
>hCoV-19/England/ALDP-154D70A/2021|EPI_ISL_1921313|2021-04-30
>hCoV-19/England/ALDP-154D1C0/2021|EPI_ISL_1921333|2021-04-30
>hCoV-19/England/ALDP-154CF21/2021|EPI_ISL_1921335|2021-04-30
>hCoV-19/England/ALDP-154DD71/2021|EPI_ISL_1921353|2021-04-30
>hCoV-19/England/MILK-1546006/2021|EPI_ISL_1921705|2021-04-28
>hCoV-19/England/MILK-1546DB4/2021|EPI_ISL_1921707|2021-04-28
>hCoV-19/England/RAND-1547384/2021|EPI_ISL_1921713|2021-04-21
>hCoV-19/England/MILK-15463B2/2021|EPI_ISL_1921719|2021-04-28
>hCoV-19/England/RAND-154731B/2021|EPI_ISL_1921731|2021-04-21
>hCoV-19/USA/FL-CDC-STM-000057621/2021|EPI_ISL_1923911|2021-04-14
>hCoV-19/USA/NJ-CDC-LC0049822/2021|EPI_ISL_1926250|2021-04-19
>hCoV-19/India/MH-ICMR-NIV-INSAGOG-GSEQ-1432/2021|EPI_ISL_1928417|2021-03-08
>hCoV-19/India/MH-ICMR-NIV-INSAGOG-GSEQ-1436/2021|EPI_ISL_1928439|2021-03-18
>hCoV-19/USA/NJ-CDC-LC0051708/2021|EPI_ISL_1929232|2021-04-25
>hCoV-19/USA/UT-CDC-LC0053150/2021|EPI_ISL_1932000|2021-04-26
>hCoV-19/Germany/ST-MD3150/2021|EPI_ISL_1941367|2021-04-28
>hCoV-19/Spain/PV-HUC-99228680/2021|EPI_ISL_1941875|2021-05-02
>hCoV-19/Italy/SIC-CQRC_21041291-II/2021|EPI_ISL_1942243|2021-04-30
>hCoV-19/Hong_Kong/CM21000251/2021|EPI_ISL_1963634|2021-03
>hCoV-19/India/DEL-NCDC-INSACOG-2209359/2021|EPI_ISL_1970327|2021-04-05
>hCoV-19/India/DEL-NCDC-INSACOG-2209360/2021|EPI_ISL_1970328|2021-04-05
>hCoV-19/India/DEL-NCDC-INSACOG-2209365/2021|EPI_ISL_1970332|2021-04-07
>hCoV-19/India/DEL-NCDC-INSACOG-2209368/2021|EPI_ISL_1970334|2021-04-09
>hCoV-19/India/DEL-NCDC-INSACOG-2209370/2021|EPI_ISL_1970335|2021-04-09
>hCoV-19/India/DEL-NCDC-INSACOG-2209372/2021|EPI_ISL_1970337|2021-04-09
>hCoV-19/India/DEL-NCDC-INSACOG-2209376/2021|EPI_ISL_1970340|2021-04-08
>hCoV-19/Belgium/SJ4307740/2021|EPI_ISL_1972127|2021-04-29
>hCoV-19/Belgium/SJ4307755/2021|EPI_ISL_1972129|2021-04-29
>hCoV-19/Mexico/SIN_CIAD_S6734/2021|EPI_ISL_1972570|2021-05-06
>hCoV-19/England/CAMB-AA5DB1/2021|EPI_ISL_1974779|2021-04-30
>hCoV-19/Germany/un-RKI-I-119437/2021|EPI_ISL_1984121|2021-04-21
>hCoV-19/England/MILK-152AABF/2021|EPI_ISL_1985369|2021-04-20
>hCoV-19/England/MILK-15279A6/2021|EPI_ISL_1985403|2021-04-21
>hCoV-19/England/ALDP-152646A/2021|EPI_ISL_1985411|2021-04-21
>hCoV-19/England/MILK-152A8D3/2021|EPI_ISL_1985416|2021-04-21
>hCoV-19/England/MILK-152A994/2021|EPI_ISL_1985418|2021-04-20
>hCoV-19/England/MILK-152A82E/2021|EPI_ISL_1985423|2021-04-21
>hCoV-19/England/MILK-1523FE4/2021|EPI_ISL_1985453|2021-04-20
>hCoV-19/England/ALDP-15512B7/2021|EPI_ISL_1985803|2021-05-01
>hCoV-19/England/MILK-1552E0D/2021|EPI_ISL_1985833|2021-04-29
>hCoV-19/England/MILK-1550449/2021|EPI_ISL_1985837|2021-04-29
>hCoV-19/England/MILK-15506E9/2021|EPI_ISL_1985870|2021-04-29
>hCoV-19/England/MILK-1552C8B/2021|EPI_ISL_1985875|2021-04-29
>hCoV-19/England/MILK-1551D01/2021|EPI_ISL_1985877|2021-04-30
>hCoV-19/England/MILK-15529A2/2021|EPI_ISL_1985884|2021-04-30
>hCoV-19/England/ALDP-15539CF/2021|EPI_ISL_1986218|2021-04-30
>hCoV-19/England/ALDP-1553ADB/2021|EPI_ISL_1986220|2021-05-01
>hCoV-19/England/MILK-155174F/2021|EPI_ISL_1986222|2021-04-30
>hCoV-19/England/MILK-15533FE/2021|EPI_ISL_1986225|2021-04-29
>hCoV-19/England/MILK-1552F55/2021|EPI_ISL_1986240|2021-04-29
>hCoV-19/England/MILK-1553279/2021|EPI_ISL_1986248|2021-04-30
>hCoV-19/England/MILK-1552F64/2021|EPI_ISL_1986303|2021-04-29
>hCoV-19/England/ALDP-1553D5A/2021|EPI_ISL_1986304|2021-05-01
>hCoV-19/England/RAND-1550D6C/2021|EPI_ISL_1986688|2021-04-30
>hCoV-19/England/ALDP-15500CD/2021|EPI_ISL_1986692|2021-04-30
>hCoV-19/England/RAND-1550CC9/2021|EPI_ISL_1986695|2021-04-30
>hCoV-19/England/MILK-154E912/2021|EPI_ISL_1986704|2021-04-23
>hCoV-19/England/ALDP-154FE5E/2021|EPI_ISL_1986707|2021-04-30
>hCoV-19/England/ALDP-15500BE/2021|EPI_ISL_1986712|2021-04-30
>hCoV-19/England/ALDP-154FEA9/2021|EPI_ISL_1986733|2021-04-30
>hCoV-19/England/ALDP-154FF5B/2021|EPI_ISL_1986741|2021-04-30
>hCoV-19/England/ALDP-15503C4/2021|EPI_ISL_1986746|2021-05-01
>hCoV-19/England/MILK-154E94F/2021|EPI_ISL_1986752|2021-04-23
>hCoV-19/England/MILK-1550EA5/2021|EPI_ISL_1986754|2021-04-29
>hCoV-19/England/ALDP-155028B/2021|EPI_ISL_1986756|2021-04-30
>hCoV-19/England/RAND-1550CD8/2021|EPI_ISL_1986757|2021-04-30
>hCoV-19/England/MILK-1550F2A/2021|EPI_ISL_1986760|2021-04-30
>hCoV-19/England/MILK-154E97C/2021|EPI_ISL_1986769|2021-04-28
>hCoV-19/USA/MI-CDC-QDX24125882/2021|EPI_ISL_1989753|2021-04-19
>hCoV-19/USA/CA-CDC-STM-000060454/2021|EPI_ISL_1990723|2021-04-21
>hCoV-19/USA/PA-CDC-STM-000060448/2021|EPI_ISL_1990741|2021-04-20
>hCoV-19/USA/CA-CDC-FG-028525/2021|EPI_ISL_1992125|2021-04-29
>hCoV-19/USA/CA-CDC-FG-028675/2021|EPI_ISL_1992137|2021-04-29
>hCoV-19/USA/CA-CDC-FG-028636/2021|EPI_ISL_1992142|2021-04-29
>hCoV-19/USA/FL-CDC-FG-029674/2021|EPI_ISL_1992594|2021-04-21
>hCoV-19/USA/CA-CDC-FG-029747/2021|EPI_ISL_1993014|2021-04-27
>hCoV-19/USA/CA-CDC-FG-029722/2021|EPI_ISL_1993031|2021-04-27
>hCoV-19/USA/TN-CDC-ASC210056114/2021|EPI_ISL_1997354|2021-04-09
>hCoV-19/USA/CA-CDC-ASC210070218/2021|EPI_ISL_1997404|2021-04-14
>hCoV-19/USA/WA-UW-21041788557/2021|EPI_ISL_2002190|2021-04-17
>hCoV-19/France/ARA-CFD210027104901/2021|EPI_ISL_2002644|2021-05-01
>hCoV-19/England/RAND-1554B6E/2021|EPI_ISL_2004344|2021-05-01
>hCoV-19/England/ALDP-1557512/2021|EPI_ISL_2004346|2021-05-01
>hCoV-19/England/ALDP-1557688/2021|EPI_ISL_2004358|2021-05-01
>hCoV-19/England/ALDP-1555EBF/2021|EPI_ISL_2004359|2021-04-30
>hCoV-19/England/ALDP-15577EF/2021|EPI_ISL_2004384|2021-05-02
>hCoV-19/England/ALDP-155A02D/2021|EPI_ISL_2004389|2021-05-03
>hCoV-19/England/MILK-1558AB8/2021|EPI_ISL_2004801|2021-05-02
>hCoV-19/England/MILK-1558818/2021|EPI_ISL_2004809|2021-05-02
>hCoV-19/England/MILK-1558B4C/2021|EPI_ISL_2004810|2021-05-01
>hCoV-19/England/ALDP-1557F05/2021|EPI_ISL_2004811|2021-05-02
>hCoV-19/England/MILK-1559BF0/2021|EPI_ISL_2004819|2021-05-02
>hCoV-19/England/ALDP-1557EF9/2021|EPI_ISL_2004821|2021-05-02
>hCoV-19/England/MILK-1558B97/2021|EPI_ISL_2004822|2021-05-02
>hCoV-19/England/MILK-1558757/2021|EPI_ISL_2004823|2021-05-01
>hCoV-19/England/MILK-1559932/2021|EPI_ISL_2004826|2021-05-03
>hCoV-19/England/MILK-1558775/2021|EPI_ISL_2004828|2021-05-02
>hCoV-19/England/MILK-1558BB5/2021|EPI_ISL_2004830|2021-05-01
>hCoV-19/England/MILK-1557D56/2021|EPI_ISL_2004837|2021-04-30
>hCoV-19/England/ALDP-153DF50/2021|EPI_ISL_2005285|2021-04-26
>hCoV-19/England/ALDP-153A6B8/2021|EPI_ISL_2005288|2021-04-25
>hCoV-19/England/ALDP-153A858/2021|EPI_ISL_2005291|2021-04-25
>hCoV-19/England/RAND-152AEA4/2021|EPI_ISL_2005664|2021-04-20
>hCoV-19/England/RAND-152ADD4/2021|EPI_ISL_2005671|2021-04-19
>hCoV-19/England/ALDP-152D885/2021|EPI_ISL_2006197|2021-04-22
>hCoV-19/England/MILK-152A7A9/2021|EPI_ISL_2006528|2021-04-17
>hCoV-19/England/MILK-1527DF5/2021|EPI_ISL_2006530|2021-04-21
>hCoV-19/England/HSLL-1532F6A/2021|EPI_ISL_2006582|2021-04-23
>hCoV-19/England/HSLL-1532D15/2021|EPI_ISL_2006586|2021-04-22
>hCoV-19/England/HSLL-1532902/2021|EPI_ISL_2006590|2021-04-20
>hCoV-19/England/HSLL-153F237/2021|EPI_ISL_2006592|2021-04-25
>hCoV-19/England/HSLL-1532DAC/2021|EPI_ISL_2006594|2021-04-22
>hCoV-19/Australia/NSW-R0167/2021|EPI_ISL_1315070|2021-03-18
>hCoV-19/England/CAMC-14C9AE0/2021|EPI_ISL_1534917|2021-03-30
>hCoV-19/USA/CA-CDC-ASC210007484/2021|EPI_ISL_1562503|2021-03-16
>hCoV-19/England/CAMC-14D5E21/2021|EPI_ISL_1564328|2021-04-08
>hCoV-19/England/CAMC-14C2C5A/2021|EPI_ISL_1595457|2021-04-01
>hCoV-19/New_Zealand/21MV0340/2021|EPI_ISL_1621314|2021-04-09
>hCoV-19/New_Zealand/21MV0343/2021|EPI_ISL_1621324|2021-04-09
>hCoV-19/New_Zealand/21MV0334/2021|EPI_ISL_1621325|2021-04-07
>hCoV-19/England/RAND-14F1AD0/2021|EPI_ISL_1631164|2021-04-09
>hCoV-19/England/CAMC-14E22BC/2021|EPI_ISL_1632008|2021-04-07
>hCoV-19/England/CAMC-14DEBA9/2021|EPI_ISL_1632426|2021-04-06
>hCoV-19/Australia/NSW4474/2021|EPI_ISL_1633348|2021-04-16
>hCoV-19/Wales/CAMC-14E8016/2021|EPI_ISL_1653755|2021-04-08
>hCoV-19/India/ILSGS00983/2021|EPI_ISL_1663552|2021-03-25
>hCoV-19/India/ILSGS00984/2021|EPI_ISL_1663553|2021-03-25
>hCoV-19/India/ILSGS00985/2021|EPI_ISL_1663554|2021-03-25
>hCoV-19/India/ILSGS00986/2021|EPI_ISL_1663555|2021-03-25
>hCoV-19/India/ILSGS00987/2021|EPI_ISL_1663557|2021-03-25
>hCoV-19/India/ILSGS00988/2021|EPI_ISL_1663558|2021-03-25
>hCoV-19/India/ILSGS00991/2021|EPI_ISL_1663561|2021-03-25
>hCoV-19/India/ILSGS00992/2021|EPI_ISL_1663562|2021-03-25
>hCoV-19/India/ILSGS00993/2021|EPI_ISL_1663563|2021-03-25
>hCoV-19/India/ILSGS00996/2021|EPI_ISL_1663564|2021-03-29
>hCoV-19/England/ALDP-1509755/2021|EPI_ISL_1698227|2021-04-15
>hCoV-19/England/CAMC-1508EBB/2021|EPI_ISL_1698283|2021-04-13
>hCoV-19/England/RAND-1514D91/2021|EPI_ISL_1718700|2021-04-15
>hCoV-19/England/MILK-15140E3/2021|EPI_ISL_1719162|2021-04-17
>hCoV-19/England/PHWC-PYRYFW/2021|EPI_ISL_1730804|2021-04-15
>hCoV-19/England/ALDP-152003F/2021|EPI_ISL_1740600|2021-04-19
>hCoV-19/England/RAND-15208DD/2021|EPI_ISL_1740611|2021-04-19
>hCoV-19/Scotland/QEUH-1500A64/2021|EPI_ISL_1741909|2021-04-13
>hCoV-19/England/ALDP-151A618/2021|EPI_ISL_1758376|2021-04-18
>hCoV-19/England/MILK-151BA39/2021|EPI_ISL_1759218|2021-04-06
>hCoV-19/England/ALDP-1522EAC/2021|EPI_ISL_1790461|2021-04-19
>hCoV-19/USA/NC-CDC-STM-000053861/2021|EPI_ISL_1804282|2021-04-11
>hCoV-19/England/MILK-1528626/2021|EPI_ISL_1806406|2021-04-22
>hCoV-19/England/MILK-1528538/2021|EPI_ISL_1806433|2021-04-21
>hCoV-19/England/ALDP-152C042/2021|EPI_ISL_1806852|2021-04-22
>hCoV-19/Scotland/QEUH-15227ED/2021|EPI_ISL_1806892|2021-04-20
>hCoV-19/Scotland/MILK-1524833/2021|EPI_ISL_1806897|2021-04-20
>hCoV-19/Scotland/MILK-152488E/2021|EPI_ISL_1806899|2021-04-20
>hCoV-19/USA/OH-PLMI-HVHNK-01224/2021|EPI_ISL_1824285|2021-04
>hCoV-19/USA/NY-PRL-2021_0430_00G02/2021|EPI_ISL_1828653|2021-04-28
>hCoV-19/England/MILK-1531790/2021|EPI_ISL_1829536|2021-04-23
>hCoV-19/Scotland/QEUH-1531323/2021|EPI_ISL_1829541|2021-04-22
>hCoV-19/Scotland/QEUH-1530D9F/2021|EPI_ISL_1829569|2021-04-23
>hCoV-19/England/ALDP-15358B7/2021|EPI_ISL_1829964|2021-04-23
>hCoV-19/England/ALDP-1536FB1/2021|EPI_ISL_1829966|2021-04-25
>hCoV-19/England/RAND-1533AD1/2021|EPI_ISL_1829967|2021-04-22
>hCoV-19/England/ALDP-1536D3F/2021|EPI_ISL_1829979|2021-04-24
>hCoV-19/England/ALDP-1536CF6/2021|EPI_ISL_1829983|2021-04-25
>hCoV-19/England/ALDP-1535671/2021|EPI_ISL_1829994|2021-04-23
>hCoV-19/England/MILK-1534A94/2021|EPI_ISL_1830531|2021-04-24
>hCoV-19/England/ALDP-153441E/2021|EPI_ISL_1830543|2021-04-23
>hCoV-19/England/MILK-1534B46/2021|EPI_ISL_1830568|2021-04-24
>hCoV-19/England/MILK-1534C34/2021|EPI_ISL_1830574|2021-04-24
>hCoV-19/England/ALDP-1534496/2021|EPI_ISL_1830575|2021-04-24
>hCoV-19/England/MILK-15348E5/2021|EPI_ISL_1830578|2021-04-24
>hCoV-19/India/MH-NS1103/2021|EPI_ISL_1838012|2021-04-06
>hCoV-19/India/MH-NS1108/2021|EPI_ISL_1838023|2021-04-06
>hCoV-19/India/MH-NS1115/2021|EPI_ISL_1838042|2021-04-06
>hCoV-19/USA/GA-CDC-FG-027177/2021|EPI_ISL_1839348|2021-04-17
>hCoV-19/Italy/TAA-IGA-1900569631/2021|EPI_ISL_1840787|2021-04-20
>hCoV-19/Germany/MV-RKI-I-097517/2021|EPI_ISL_1843874|2021-04-08
>hCoV-19/Germany/un-RKI-I-100353/2021|EPI_ISL_1846077|2021-04-05
>hCoV-19/England/ALDP-1543397/2021|EPI_ISL_1858037|2021-04-24
>hCoV-19/England/ALDP-1541E98/2021|EPI_ISL_1858086|2021-04-26
>hCoV-19/Singapore/731/2021|EPI_ISL_1897601|2021-04-28
>hCoV-19/Singapore/732/2021|EPI_ISL_1897602|2021-04-27
>hCoV-19/Singapore/733/2021|EPI_ISL_1897603|2021-04-28
>hCoV-19/Singapore/734/2021|EPI_ISL_1897604|2021-04-27
>hCoV-19/Singapore/736/2021|EPI_ISL_1897606|2021-04-28
>hCoV-19/Singapore/737/2021|EPI_ISL_1897607|2021-04-27
>hCoV-19/Singapore/738/2021|EPI_ISL_1897608|2021-04-26
>hCoV-19/Singapore/739/2021|EPI_ISL_1897609|2021-04-26
>hCoV-19/Australia/NSW1546/2021|EPI_ISL_1904449|2021-04-20
>hCoV-19/Ireland/D-NVRL-22IRL43387/2021|EPI_ISL_1904829|2021-04-24
>hCoV-19/New_Zealand/21MV0354/2021|EPI_ISL_1904852|2021-04-12
>hCoV-19/New_Zealand/21MV0352/2021|EPI_ISL_1904857|2021-04-18
>hCoV-19/Belgium/Aalst-OLVZ-8073317/2021|EPI_ISL_1904862|2021-04-18
>hCoV-19/Belgium/Aalst-OLVZ-8073332/2021|EPI_ISL_1904863|2021-04-18
>hCoV-19/Belgium/Aalst-OLVZ-8078881/2021|EPI_ISL_1904868|2021-04-21
>hCoV-19/Belgium/Aalst-OLVZ-8078882/2021|EPI_ISL_1904869|2021-04-21
>hCoV-19/Belgium/Aalst-OLVZ-8078888/2021|EPI_ISL_1904870|2021-04-21
>hCoV-19/Australia/NSW4572/2021|EPI_ISL_1911182|2021-04-21
>hCoV-19/Australia/NSW4605/2021|EPI_ISL_1911187|2021-04-27
>hCoV-19/Australia/NSW4613/2021|EPI_ISL_1911189|2021-04-27
>hCoV-19/Australia/NSW4615/2021|EPI_ISL_1911190|2021-04-27
>hCoV-19/Australia/NSW4627/2021|EPI_ISL_1911191|2021-04-28
>hCoV-19/Zhejiang/zhoushan35/2021|EPI_ISL_1911195|2021-04-24
>hCoV-19/Zhejiang/zhoushan36/2021|EPI_ISL_1911196|2021-04-24
>hCoV-19/Zhejiang/zhoushan37/2021|EPI_ISL_1911197|2021-04-24
>hCoV-19/England/MILK-1541557/2021|EPI_ISL_1912013|2021-04-27
>hCoV-19/England/ALDP-1543E4B/2021|EPI_ISL_1912014|2021-04-27
>hCoV-19/England/MILK-15416DC/2021|EPI_ISL_1912020|2021-04-27
>hCoV-19/England/MILK-1542D12/2021|EPI_ISL_1912030|2021-04-22
>hCoV-19/England/MILK-154142D/2021|EPI_ISL_1912032|2021-04-27
>hCoV-19/England/MILK-1542DD6/2021|EPI_ISL_1912034|2021-04-22
>hCoV-19/England/MILK-1542DB8/2021|EPI_ISL_1912039|2021-04-22
>hCoV-19/England/MILK-15415DF/2021|EPI_ISL_1912048|2021-04-26
>hCoV-19/England/CAMC-15162FA/2021|EPI_ISL_1912066|2021-04-15
>hCoV-19/England/ALDP-15465F8/2021|EPI_ISL_1912430|2021-04-23
>hCoV-19/England/ALDP-154667D/2021|EPI_ISL_1912443|2021-04-23
>hCoV-19/England/ALDP-1546789/2021|EPI_ISL_1912455|2021-04-26
>hCoV-19/England/QEUH-1544554/2021|EPI_ISL_1912472|2021-04-26
>hCoV-19/England/ALDP-1545E3A/2021|EPI_ISL_1912486|2021-04-27
>hCoV-19/England/ALDP-1545D79/2021|EPI_ISL_1912498|2021-04-27
>hCoV-19/Singapore/777/2021|EPI_ISL_1914639|2021-04-28
>hCoV-19/Singapore/779/2021|EPI_ISL_1914641|2021-04-28
>hCoV-19/Singapore/780/2021|EPI_ISL_1914642|2021-04-28
>hCoV-19/Singapore/781/2021|EPI_ISL_1914643|2021-04-28
>hCoV-19/Singapore/782/2021|EPI_ISL_1914644|2021-04-27
>hCoV-19/England/ALDP-154D8CB/2021|EPI_ISL_1921390|2021-04-29
>hCoV-19/England/ALDP-154D8AD/2021|EPI_ISL_1921396|2021-04-29
>hCoV-19/USA/TN-CDC-ASC210069946/2021|EPI_ISL_1923114|2021-04-14
>hCoV-19/USA/PA-CDC-STM-000057838/2021|EPI_ISL_1924007|2021-04-15
>hCoV-19/USA/PA-CDC-STM-000057880/2021|EPI_ISL_1924031|2021-04-17
>hCoV-19/USA/NJ-CDC-LC0051022/2021|EPI_ISL_1927971|2021-04-22
>hCoV-19/India/MH-ICMR-NIV-INSAGOG-GSEQ-1434/2021|EPI_ISL_1928407|2021-03-06
>hCoV-19/USA/CA-CDC-LC0052578/2021|EPI_ISL_1930706|2021-04-16
>hCoV-19/India/PY-SEQ_325_S53_R1_001/2021|EPI_ISL_1939961|2021-04-13
>hCoV-19/India/PY-SEQ_326_S54_R1_001/2021|EPI_ISL_1939962|2021-04-13
>hCoV-19/Italy/LOM-HSacco225/2021|EPI_ISL_1970729|2021-05-05
>hCoV-19/Italy/LOM-HSacco227/2021|EPI_ISL_1970731|2021-05-05
>hCoV-19/Italy/LOM-HSacco228/2021|EPI_ISL_1970732|2021-05-05
>hCoV-19/Italy/LOM-HSacco229/2021|EPI_ISL_1970733|2021-05-05
>hCoV-19/Italy/LOM-HSacco230/2021|EPI_ISL_1970734|2021-05-05
>hCoV-19/England/LOND-12FD924/2021|EPI_ISL_1975127|2021-04-29
>hCoV-19/England/NORT-1BA4677/2021|EPI_ISL_1978672|2021-04-24
>hCoV-19/Germany/un-RKI-I-113292/2021|EPI_ISL_1978681|2021-04-12
>hCoV-19/England/MILK-152AB34/2021|EPI_ISL_1985380|2021-04-21
>hCoV-19/England/ALDP-1553D4B/2021|EPI_ISL_1986233|2021-05-01
>hCoV-19/England/ALDP-1553BC9/2021|EPI_ISL_1986255|2021-05-01
>hCoV-19/England/MILK-1553051/2021|EPI_ISL_1986261|2021-04-30
>hCoV-19/England/MILK-15533B2/2021|EPI_ISL_1986262|2021-04-30
>hCoV-19/England/ALDP-1553992/2021|EPI_ISL_1986281|2021-05-01
>hCoV-19/England/MILK-15515CD/2021|EPI_ISL_1986287|2021-04-29
>hCoV-19/England/MILK-1551AFB/2021|EPI_ISL_1986291|2021-04-30
>hCoV-19/England/MILK-155318B/2021|EPI_ISL_1986293|2021-04-30
>hCoV-19/England/ALDP-154E5E1/2021|EPI_ISL_1987126|2021-04-30
>hCoV-19/England/ALDP-154E587/2021|EPI_ISL_1987140|2021-04-30
>hCoV-19/England/ALDP-154F155/2021|EPI_ISL_1987152|2021-04-30
>hCoV-19/England/ALDP-154E3E7/2021|EPI_ISL_1987156|2021-04-30
>hCoV-19/England/RAND-154BF22/2021|EPI_ISL_1987170|2021-04-28
>hCoV-19/England/RAND-154BE61/2021|EPI_ISL_1987178|2021-04-26
>hCoV-19/England/RAND-154BF7D/2021|EPI_ISL_1987183|2021-04-27
>hCoV-19/England/ALDP-154F1CE/2021|EPI_ISL_1987188|2021-04-30
>hCoV-19/Scotland/QEUH-154EFC5/2021|EPI_ISL_1987194|2021-04-30
>hCoV-19/Switzerland/BS-UHB-42822453/2021|EPI_ISL_1993840|2021-04-30
>hCoV-19/Switzerland/BS-UHB-65289718/2021|EPI_ISL_1993870|2021-04-27
>hCoV-19/Switzerland/BS-UHB-65289722/2021|EPI_ISL_1993872|2021-04-27
>hCoV-19/USA/NJ-CDC-ASC210067407/2021|EPI_ISL_1998231|2021-04-11
>hCoV-19/USA/MN-CDC-ASC210069890/2021|EPI_ISL_2000388|2021-04-14
>hCoV-19/India/GJ-GBRC638a/2021|EPI_ISL_2001211|2021-03-27
>hCoV-19/USA/MI-UM-10039459627/2021|EPI_ISL_2001270|2021-04-26
>hCoV-19/USA/MI-UM-10039485089/2021|EPI_ISL_2001286|2021-04-27
>hCoV-19/Belgium/ULG-15336/2021|EPI_ISL_2003438|2021-05-03
>hCoV-19/England/ALDP-1555FBC/2021|EPI_ISL_2004363|2021-05-01
>hCoV-19/England/ALDP-1559FE5/2021|EPI_ISL_2004366|2021-05-01
>hCoV-19/England/ALDP-1556276/2021|EPI_ISL_2004368|2021-05-02
>hCoV-19/England/ALDP-155609A/2021|EPI_ISL_2004369|2021-04-30
>hCoV-19/England/ALDP-15576B5/2021|EPI_ISL_2004375|2021-05-01
>hCoV-19/England/ALDP-1559E06/2021|EPI_ISL_2004377|2021-05-03
>hCoV-19/England/ALDP-155A078/2021|EPI_ISL_2004379|2021-05-03
>hCoV-19/England/ALDP-1557961/2021|EPI_ISL_2004393|2021-05-01
>hCoV-19/England/MILK-1559A4E/2021|EPI_ISL_2004730|2021-05-03
>hCoV-19/England/ALDP-1557FAB/2021|EPI_ISL_2004732|2021-05-02
>hCoV-19/England/MILK-15598F9/2021|EPI_ISL_2004740|2021-05-03
>hCoV-19/England/MILK-1558AF4/2021|EPI_ISL_2004742|2021-05-02
>hCoV-19/England/MILK-1557BA7/2021|EPI_ISL_2004745|2021-04-30
>hCoV-19/England/ALDP-1557FF6/2021|EPI_ISL_2004747|2021-05-03
>hCoV-19/England/MILK-15586A5/2021|EPI_ISL_2004753|2021-04-29
>hCoV-19/England/ALDP-1557F23/2021|EPI_ISL_2004754|2021-05-03
>hCoV-19/England/MILK-1559B5A/2021|EPI_ISL_2004782|2021-05-03
>hCoV-19/England/MILK-1559B0F/2021|EPI_ISL_2004784|2021-05-02
>hCoV-19/England/MILK-1557E80/2021|EPI_ISL_2004788|2021-04-30
>hCoV-19/England/MILK-1557AE6/2021|EPI_ISL_2004790|2021-04-30
>hCoV-19/England/MILK-15588CD/2021|EPI_ISL_2004791|2021-05-02
>hCoV-19/England/MILK-1557D29/2021|EPI_ISL_2004799|2021-04-30
>hCoV-19/England/QEUH-153D9CB/2021|EPI_ISL_2005222|2021-04-26
>hCoV-19/England/ALDP-153DF32/2021|EPI_ISL_2005239|2021-04-26
>hCoV-19/England/ALDP-153A955/2021|EPI_ISL_2005241|2021-04-25
>hCoV-19/England/RAND-152B31D/2021|EPI_ISL_2005617|2021-04-21
>hCoV-19/England/ALDP-152A439/2021|EPI_ISL_2005637|2021-04-20
>hCoV-19/England/RAND-152B08F/2021|EPI_ISL_2005649|2021-04-20
>hCoV-19/England/HSLL-15328E7/2021|EPI_ISL_2006541|2021-04-20
>hCoV-19/England/HSLL-15328D8/2021|EPI_ISL_2006547|2021-04-20
>hCoV-19/England/HSLL-1532FB5/2021|EPI_ISL_2006550|2021-04-23
>hCoV-19/England/HSLL-1532CBE/2021|EPI_ISL_2006556|2021-04-22
>hCoV-19/England/HSLL-1532A1E/2021|EPI_ISL_2006559|2021-04-21
>hCoV-19/England/HSLL-1532C27/2021|EPI_ISL_2006572|2021-04-20
