# Supplementary material for: RASCL: Rapid Assessment of Selection in CLades through molecular sequence analysis
Source: PLoS One. 2022 Nov 2;17(11):e0275623. doi: 10.1371/journal.pone.0275623 (PMC9629619; doi:10.1371/journal.pone.0275623)
Supplement: S1 File — We also report the GISAID accession ID’s for our Nextstrain background dataset. (ZIP) [file pone.0275623.s001.zip › GISAID_TableS1/B.1.621-09-01-2021.txt]

>hCoV-19/Colombia/MAG-INS-VG-482/2021|EPI_ISL_1220045|2021-01-11
>hCoV-19/USA/NY-PRL-2021_03_24_00P15/2021|EPI_ISL_1385573|2021-03-23
>hCoV-19/Spain/MD-HGUGM-567164/2021|EPI_ISL_1401468|2021-03-13
>hCoV-19/Spain/MD-HGUGM-570066/2021|EPI_ISL_1401469|2021-03-22
>hCoV-19/USA/NY-PRL-2021_0405_00N23/2021|EPI_ISL_1542954|2021-03-31
>hCoV-19/USA/NY-PRL-2021_0408_00M18/2021|EPI_ISL_1543466|2021-04-07
>hCoV-19/USA/NY-PRL-2021_0409_00G23/2021|EPI_ISL_1543900|2021-04-07
>hCoV-19/USA/CA-CDC-STM-000044729/2021|EPI_ISL_1581369|2021-03-28
>hCoV-19/USA/AZ-CDC-QDX23453406/2021|EPI_ISL_1582005|2021-03-29
>hCoV-19/Colombia/LAG-INS-VG-1401/2021|EPI_ISL_1582980|2021-02-21
>hCoV-19/Colombia/VID-INS-VG-1742/2021|EPI_ISL_1582987|2021-03-24
>hCoV-19/Colombia/MAG-INS-VG-1624/2021|EPI_ISL_1582990|2021-03-08
>hCoV-19/Colombia/MAG-INS-VG-1642/2021|EPI_ISL_1582992|2021-03-08
>hCoV-19/Colombia/MAG-INS-VG-1646/2021|EPI_ISL_1582994|2021-03-10
>hCoV-19/Spain/MD-HGUGM-592078/2021|EPI_ISL_1647948|2021-04-08
>hCoV-19/Spain/MD-HGUGM-508823/2021|EPI_ISL_1647949|2021-04-10
>hCoV-19/Spain/MD-HGUGM-508472/2021|EPI_ISL_1647956|2021-04-09
>hCoV-19/USA/MD-HP04670/2021|EPI_ISL_1663013|2021-04-12
>hCoV-19/Curacao/CW-AUMC-000717/2021|EPI_ISL_1678824|2021-03-26
>hCoV-19/Spain/MC-ISCIII-212216/2021|EPI_ISL_1683896|2021-03-06
>hCoV-19/USA/MI-UM-10039251404/2021|EPI_ISL_1753673|2021-04-13
>hCoV-19/USA/OH-CDC-LC0045144/2021|EPI_ISL_1799131|2021-04-08
>hCoV-19/Netherlands/NB-MVD-CWGS2100644/2021|EPI_ISL_1820898|2021-04-11
>hCoV-19/Netherlands/NB-MVD-CWGS2100645/2021|EPI_ISL_1820899|2021-04-11
>hCoV-19/Colombia/BOL-INS-VG-1992/2021|EPI_ISL_1820925|2021-03-23
>hCoV-19/Colombia/MAG-INS-VG-1588/2021|EPI_ISL_1820926|2021-02-26
>hCoV-19/Colombia/ATL-INS-VG-1633/2021|EPI_ISL_1820927|2021-03-04
>hCoV-19/Colombia/DC-INS-VG-1525/2021|EPI_ISL_1820928|2021-03-14
>hCoV-19/Colombia/ATL-INS-VG-1632/2021|EPI_ISL_1820929|2021-03-03
>hCoV-19/Colombia/DC-INS-VG-2114/2021|EPI_ISL_1820962|2021-04-12
>hCoV-19/Colombia/ATL-INS-VG-1952/2021|EPI_ISL_1821062|2021-04-08
>hCoV-19/Colombia/ATL-INS-VG-1953/2021|EPI_ISL_1821063|2021-04-07
>hCoV-19/Colombia/ATL-INS-VG-1954/2021|EPI_ISL_1821064|2021-04-08
>hCoV-19/Colombia/ATL-INS-VG-1955/2021|EPI_ISL_1821065|2021-04-12
>hCoV-19/Colombia/DC-INS-VG-2115/2021|EPI_ISL_1821066|2021-04-12
>hCoV-19/Colombia/DC-INS-VG-2117/2021|EPI_ISL_1821067|2021-04-12
>hCoV-19/Colombia/ARA-INS-VG-2146/2021|EPI_ISL_1821069|2021-04-08
>hCoV-19/Colombia/CAQ-INS-VG-2179/2021|EPI_ISL_1821070|2021-04-04
>hCoV-19/Colombia/SAN-INS-VG-2181/2021|EPI_ISL_1821071|2021-04-11
>hCoV-19/Colombia/SAN-INS-VG-2187/2021|EPI_ISL_1821073|2021-04-08
>hCoV-19/Colombia/SAN-INS-VG-2188/2021|EPI_ISL_1821074|2021-04-08
>hCoV-19/Colombia/SAN-INS-VG-2189/2021|EPI_ISL_1821075|2021-04-05
>hCoV-19/Colombia/SAN-INS-VG-2193/2021|EPI_ISL_1821076|2021-04-08
>hCoV-19/USA/WI-UW-4214/2021|EPI_ISL_1827549|2021-04-07
>hCoV-19/USA/WI-UW-4340/2021|EPI_ISL_1827552|2021-04-22
>hCoV-19/USA/WI-UW-4354/2021|EPI_ISL_1827554|2021-04-21
>hCoV-19/USA/WA-UW-21041692012/2021|EPI_ISL_1849768|2021-04-16
>hCoV-19/Denmark/DCGC-59629/2021|EPI_ISL_1868200|2021-04-05
>hCoV-19/Denmark/DCGC-81917/2021|EPI_ISL_1890559|2021-04-12
>hCoV-19/USA/WA-S6521/2021|EPI_ISL_1897353|2021-04-09
>hCoV-19/Spain/CT-HUVH-EX202859/2021|EPI_ISL_1908878|2021-04-27
>hCoV-19/USA/AZ-ASU4747/2021|EPI_ISL_1910762|2021-04-16
>hCoV-19/Spain/CT-HUVH-EX202869/2021|EPI_ISL_1914385|2021-04-27
>hCoV-19/USA/PA-CDC-LC0051044/2021|EPI_ISL_1928160|2021-04-22
>hCoV-19/USA/PA-CDC-LC0051272/2021|EPI_ISL_1928443|2021-04-23
>hCoV-19/USA/PA-CDC-LC0051163/2021|EPI_ISL_1928696|2021-04-24
>hCoV-19/USA/LA-CDC-LC0051971/2021|EPI_ISL_1929779|2021-04-22
>hCoV-19/USA/NY-Wadsworth-21046241-01/2021|EPI_ISL_1935627|2021-04-13
>hCoV-19/Colombia/ANT-CWOHC-VG-SEC00206X/2021|EPI_ISL_1960042|2021-04-10
>hCoV-19/Colombia/ANT-CWOHC-VG-SEC00211C/2021|EPI_ISL_1960055|2021-04-08
>hCoV-19/Colombia/ANT-CWOHC-VG-SEC00255U/2021|EPI_ISL_1960056|2021-04-05
>hCoV-19/Colombia/ANT-CWOHC-VG-SEC00264D/2021|EPI_ISL_1960057|2021-04-08
>hCoV-19/Colombia/ANT-CWOHC-VG-SEC00213E/2021|EPI_ISL_1960080|2021-04-09
>hCoV-19/Colombia/ANT-CWOHC-VG-SEC00262B/2021|EPI_ISL_1960081|2021-04-10
>hCoV-19/Colombia/ANT-CWOHC-VG-SEC00276P/2021|EPI_ISL_1960082|2021-04-22
>hCoV-19/Netherlands/NB-RIVM-29174/2021|EPI_ISL_1962951|2021-04-17
>hCoV-19/Netherlands/NB-RIVM-29184/2021|EPI_ISL_1962952|2021-04-18
>hCoV-19/Spain/MD-HGUGM-523702/2021|EPI_ISL_1964218|2021-04-27
>hCoV-19/Netherlands/ZH-EMC-2543/2021|EPI_ISL_1970344|2021-04-13
>hCoV-19/Netherlands/un-EMC-906/2020|EPI_ISL_1970345|2021-04-14
>hCoV-19/Netherlands/un-EMC-907/2020|EPI_ISL_1970346|2021-04-14
>hCoV-19/Mexico/CMX-INER-IBT-0176/2021|EPI_ISL_1970836|2021-04-25
>hCoV-19/Mexico/CMX-INER-IBT-0177/2021|EPI_ISL_1970837|2021-04-27
>hCoV-19/USA/IN-INSPHL-01200/2021|EPI_ISL_1994897|2021-04-26
>hCoV-19/USA/IL-NM-7804/2021|EPI_ISL_2009345|2021-04-24
>hCoV-19/USA/MN-MDH-6558/2021|EPI_ISL_2018161|2021-05-01
>hCoV-19/Denmark/DCGC-89555/2021|EPI_ISL_2025772|2021-04-26
>hCoV-19/Spain/CT-HUVH-E20609/2021|EPI_ISL_2080877|2021-04-28
>hCoV-19/Spain/CT-HUVH-E25081/2021|EPI_ISL_2080878|2021-04-30
>hCoV-19/Spain/CT-HUVH-EX203693/2021|EPI_ISL_2080879|2021-05-04
>hCoV-19/Spain/CT-HUVH-EX203694/2021|EPI_ISL_2080880|2021-05-04
>hCoV-19/Spain/CT-HUVH-EX203695/2021|EPI_ISL_2080881|2021-05-04
>hCoV-19/Spain/CT-HUVH-EX203698/2021|EPI_ISL_2080882|2021-05-04
>hCoV-19/Spain/MD-HGUGM-645142/2021|EPI_ISL_2080928|2021-05-06
>hCoV-19/USA/NJ-NYGC-S-OM-7782-KKAL987/2021|EPI_ISL_2086281|2021-03-29
>hCoV-19/USA/AZ-ASPHL-3859/2021|EPI_ISL_2086307|2021-03-17
>hCoV-19/USA/KS-KHEL-1650/2021|EPI_ISL_2092840|2021-05-10
>hCoV-19/Aruba/AW-RIVM-30251/2021|EPI_ISL_2094359|2021-04-21
>hCoV-19/Netherlands/NB-RIVM-31243/2021|EPI_ISL_2094360|2021-04-22
>hCoV-19/Netherlands/GE-RIVM-30033/2021|EPI_ISL_2094361|2021-04-12
>hCoV-19/Netherlands/NB-RIVM-30068/2021|EPI_ISL_2094362|2021-04-08
>hCoV-19/Netherlands/NB-RIVM-30901/2021|EPI_ISL_2094363|2021-04-25
>hCoV-19/Netherlands/NB-RIVM-31249/2021|EPI_ISL_2094364|2021-04-22
>hCoV-19/Netherlands/NB-RIVM-31255/2021|EPI_ISL_2094365|2021-04-26
>hCoV-19/Netherlands/NB-RIVM-31261/2021|EPI_ISL_2094366|2021-04-28
>hCoV-19/Curacao/CW-RIVM-30491/2021|EPI_ISL_2094367|2021-04-26
>hCoV-19/Netherlands/NB-RIVM-29906/2021|EPI_ISL_2094371|2021-04-20
>hCoV-19/Ecuador/USFQ-1326/2021|EPI_ISL_2100436|2021-05-06
>hCoV-19/Germany/NW-RKI-I-127911/2021|EPI_ISL_2111528|2021-04-23
>hCoV-19/Germany/NW-RKI-I-127983/2021|EPI_ISL_2111598|2021-04-20
>hCoV-19/USA/TX-TCH-TCMC00443-0421/2021|EPI_ISL_2135033|2021-04-28
>hCoV-19/Colombia/ANT-CWOHC-VG-SEC00356R/2021|EPI_ISL_2136285|2021-04-05
>hCoV-19/Colombia/ANT-CWOHC-VG-SEC00360V/2021|EPI_ISL_2136287|2021-04-05
>hCoV-19/Colombia/ANT-CWOHC-VG-SEC00366B/2021|EPI_ISL_2136291|2021-04-05
>hCoV-19/Colombia/ANT-CWOHC-VG-SEC00386V/2021|EPI_ISL_2136309|2021-04-08
>hCoV-19/Colombia/ANT-CWOHC-VG-SEC00396F/2021|EPI_ISL_2136319|2021-04-13
>hCoV-19/Colombia/ANT-CWOHC-VG-SEC00397G/2021|EPI_ISL_2136320|2021-04-13
>hCoV-19/Colombia/ANT-CWOHC-VG-SEC00403M/2021|EPI_ISL_2136326|2021-04-15
>hCoV-19/Colombia/ANT-CWOHC-VG-SEC00412V/2021|EPI_ISL_2136335|2021-04-14
>hCoV-19/Spain/CT-HUGTiPR016QP8F9/2021|EPI_ISL_2136925|2021-05-04
>hCoV-19/USA/NY-NYCPHL-004639/2021|EPI_ISL_2151404|2021-04-26
>hCoV-19/Switzerland/AG-ETHZ-610684/2021|EPI_ISL_2152100|2021-05-05
>hCoV-19/USA/AK-PHL8689/2021|EPI_ISL_2158264|2021-05-06
>hCoV-19/USA/AK-PHL8756/2021|EPI_ISL_2158265|2021-05-10
>hCoV-19/USA/AK-PHL8737/2021|EPI_ISL_2158266|2021-05-08
>hCoV-19/USA/AK-PHL8759/2021|EPI_ISL_2158267|2021-05-10
>hCoV-19/Mexico/CMX-InDRE_FD53334_S1858/2021|EPI_ISL_2158315|2021-04-19
>hCoV-19/Mexico/CMX-InDRE_FD53391_S1859/2021|EPI_ISL_2158316|2021-04-19
>hCoV-19/Mexico/CMX-InDRE_FD54294_S1860/2021|EPI_ISL_2158317|2021-04-20
>hCoV-19/Colombia/VAC-INS-VG-2285/2021|EPI_ISL_2158345|2021-04-09
>hCoV-19/Colombia/ANT-INS-VG-2423/2021|EPI_ISL_2158348|2021-04-16
>hCoV-19/Colombia/NAR-INS-VG-2346/2021|EPI_ISL_2158349|2021-04-13
>hCoV-19/Colombia/ATL-INS-VG-2327/2021|EPI_ISL_2158355|2021-04-14
>hCoV-19/Spain/MC-ISCIII-213086/2021|EPI_ISL_2178393|2021-03-22
>hCoV-19/Spain/MC-ISCIII-213088/2021|EPI_ISL_2178394|2021-03-22
>hCoV-19/Spain/MC-ISCIII-213093/2021|EPI_ISL_2178395|2021-03-27
>hCoV-19/Spain/MC-ISCIII-213095/2021|EPI_ISL_2178396|2021-03-26
>hCoV-19/Spain/MC-ISCIII-213233/2021|EPI_ISL_2178397|2021-04-02
>hCoV-19/Spain/MC-ISCIII-213234/2021|EPI_ISL_2178398|2021-04-02
>hCoV-19/Spain/MC-ISCIII-213238/2021|EPI_ISL_2178399|2021-03-30
>hCoV-19/Spain/MC-ISCIII-213275/2021|EPI_ISL_2178400|2021-03-30
>hCoV-19/Spain/MC-ISCIII-213278/2021|EPI_ISL_2178401|2021-04-01
>hCoV-19/Spain/MC-ISCIII-213863/2021|EPI_ISL_2178402|2021-04-07
>hCoV-19/Spain/MC-ISCIII-214109/2021|EPI_ISL_2178403|2021-04-15
>hCoV-19/Spain/MC-ISCIII-214110/2021|EPI_ISL_2178404|2021-04-16
>hCoV-19/Spain/MC-ISCIII-214117/2021|EPI_ISL_2178405|2021-04-17
>hCoV-19/Mexico/CMX-INMEGEN-05-01-193/2021|EPI_ISL_2178748|2021-05-06
>hCoV-19/Mexico/CMX-INMEGEN-05-01-234/2021|EPI_ISL_2178749|2021-04-27
>hCoV-19/Mexico/CMX-INMEGEN-05-01-374/2021|EPI_ISL_2178753|2021-05-03
>hCoV-19/Mexico/MEX-INMEGEN-05-01-254/2021|EPI_ISL_2178755|2021-04-27
>hCoV-19/Spain/MD-HGUGM-659871/2021|EPI_ISL_2178834|2021-05-14
>hCoV-19/Spain/MC-ISCIII-214684/2021|EPI_ISL_2178977|2021-04-30
>hCoV-19/USA/AR-CDC-4106635-001/2021|EPI_ISL_2179088|2021-04-20
>hCoV-19/Spain/MD-25438221/2021|EPI_ISL_2179709|2021-03-13
>hCoV-19/Spain/MD-54262989/2021|EPI_ISL_2179750|2021-04-20
>hCoV-19/Spain/MD-55013028/2021|EPI_ISL_2179751|2021-04-22
>hCoV-19/USA/NJ-CDC-LC0058310/2021|EPI_ISL_2184345|2021-05-04
>hCoV-19/USA/PA-CDC-LC0058595/2021|EPI_ISL_2184778|2021-05-07
>hCoV-19/USA/TX-BSWTemple-ILL-R9-0047/2021|EPI_ISL_2196702|2021-05-10
>hCoV-19/USA/NY-NYULH1581/2021|EPI_ISL_2202720|2021-04-22
>hCoV-19/USA/NJ-NYULH1315/2021|EPI_ISL_2202730|2021-04-08
>hCoV-19/USA/TX-HMH-MCoV-38313/2021|EPI_ISL_2211220|2021-04-01
>hCoV-19/USA/TX-HMH-MCoV-38324/2021|EPI_ISL_2211269|2021-04-01
>hCoV-19/USA/TX-HMH-MCoV-38343/2021|EPI_ISL_2211339|2021-04-01
>hCoV-19/Netherlands/GE-RIVM-31535/2021|EPI_ISL_2220450|2021-04-28
>hCoV-19/Netherlands/NB-RIVM-31972/2021|EPI_ISL_2220453|2021-05-05
>hCoV-19/Aruba/AW-RIVM-32149/2021|EPI_ISL_2220458|2021-05-03
>hCoV-19/Sint_Maarten/SX-RIVM-32186/2021|EPI_ISL_2220460|2021-05-10
>hCoV-19/Aruba/AW-RIVM-33027/2021|EPI_ISL_2220461|2021-05-09
>hCoV-19/USA/TX-HMH-MCoV-41296/2021|EPI_ISL_2222843|2021-04-18
>hCoV-19/USA/TX-HMH-MCoV-42938/2021|EPI_ISL_2224498|2021-04-22
>hCoV-19/USA/KS-KHEL-1803/2021|EPI_ISL_2227411|2021-05-17
>hCoV-19/USA/MD-MDH-2363/2021|EPI_ISL_2227430|2021-05-07
>hCoV-19/Spain/MC-ISCIII-214466/2021|EPI_ISL_2227874|2021-04-23
>hCoV-19/Spain/MC-ISCIII-214470/2021|EPI_ISL_2227875|2021-04-25
>hCoV-19/Spain/MC-ISCIII-214471/2021|EPI_ISL_2227876|2021-04-22
>hCoV-19/Spain/MC-ISCIII-214472/2021|EPI_ISL_2227877|2021-04-22
>hCoV-19/Spain/MC-ISCIII-214473/2021|EPI_ISL_2227878|2021-04-24
>hCoV-19/Spain/MC-ISCIII-214477/2021|EPI_ISL_2227879|2021-04-28
>hCoV-19/Spain/MC-ISCIII-214480/2021|EPI_ISL_2227880|2021-04-21
>hCoV-19/Spain/MC-ISCIII-214485/2021|EPI_ISL_2227881|2021-04-19
>hCoV-19/Spain/MC-ISCIII-214495/2021|EPI_ISL_2227882|2021-04-20
>hCoV-19/Spain/MC-ISCIII-214496/2021|EPI_ISL_2227883|2021-04-20
>hCoV-19/Spain/MC-ISCIII-214498/2021|EPI_ISL_2227884|2021-04-20
>hCoV-19/Spain/MC-ISCIII-214677/2021|EPI_ISL_2227885|2021-04-28
>hCoV-19/Spain/MC-ISCIII-214678/2021|EPI_ISL_2227886|2021-04-26
>hCoV-19/Spain/MC-ISCIII-214683/2021|EPI_ISL_2227887|2021-05-01
>hCoV-19/Spain/MC-ISCIII-214686/2021|EPI_ISL_2227888|2021-04-28
>hCoV-19/Spain/MC-ISCIII-212811/2021|EPI_ISL_2227889|2021-03-15
>hCoV-19/USA/IN-INSPHL-01399/2021|EPI_ISL_2242585|2021-04-27
>hCoV-19/USA/WI-UW-4505/2021|EPI_ISL_2245470|2021-05-10
>hCoV-19/USA/KS-KHEL-1841/2021|EPI_ISL_2248747|2021-05-18
>hCoV-19/USA/MN-MDH-7241/2021|EPI_ISL_2249526|2021-05-17
>hCoV-19/USA/MN-MDH-7327/2021|EPI_ISL_2249612|2021-05-07
>hCoV-19/USA/MN-MDH-7346/2021|EPI_ISL_2249631|2021-05-04
>hCoV-19/Netherlands/NB-MVD-CWGS2100782/2021|EPI_ISL_2259146|2021-05-01
>hCoV-19/Netherlands/NB-MVD-CWGS2100836/2021|EPI_ISL_2259158|2021-05-11
>hCoV-19/Netherlands/NB-MVD-CWGS2100831/2021|EPI_ISL_2259204|2021-05-10
>hCoV-19/Netherlands/NB-MVD-CWGS2100848/2021|EPI_ISL_2259205|2021-05-15
>hCoV-19/USA/KS-KHEL-1916/2021|EPI_ISL_2271715|2021-05-20
>hCoV-19/Mexico/CMX-INMEGEN-05-01-65/2021|EPI_ISL_2276104|2021-05-04
>hCoV-19/Mexico/CMX-INMEGEN-05-01-91/2021|EPI_ISL_2276105|2021-05-06
>hCoV-19/Mexico/CMX-INMEGEN-05-02-62/2021|EPI_ISL_2276108|2021-05-07
>hCoV-19/Spain/CT-HUGTiPM016OY0B11/2021|EPI_ISL_2281296|2021-05-14
>hCoV-19/USA/MD-MDH-2383/2021|EPI_ISL_2291826|2021-05-12
>hCoV-19/Denmark/DCGC-98742/2021|EPI_ISL_2296939|2021-05-17
>hCoV-19/Denmark/DCGC-101223/2021|EPI_ISL_2298986|2021-05-17
>hCoV-19/Netherlands/ZH-RIVM-34081/2021|EPI_ISL_2303941|2021-05-03
>hCoV-19/Netherlands/OV-RIVM-34549/2021|EPI_ISL_2303942|2021-05-03
>hCoV-19/Curacao/CW-RIVM-33287/2021|EPI_ISL_2303943|2021-05-06
>hCoV-19/Aruba/AW-RIVM-33411/2021|EPI_ISL_2303944|2021-05-11
>hCoV-19/Aruba/AW-RIVM-33421/2021|EPI_ISL_2303945|2021-05-11
>hCoV-19/Netherlands/NB-RIVM-33495/2021|EPI_ISL_2303946|2021-05-12
>hCoV-19/Netherlands/ZH-RIVM-34013/2021|EPI_ISL_2303947|2021-05-11
>hCoV-19/USA/IN-INSPHL-01899/2021|EPI_ISL_2304476|2021-04-29
>hCoV-19/USA/PA-CDC-LC0060737/2021|EPI_ISL_2305944|2021-05-10
>hCoV-19/USA/NC-CDC-LC0061101/2021|EPI_ISL_2306096|2021-05-11
>hCoV-19/USA/CO-CDPHE-2100938243/2021|EPI_ISL_2309975|2021-04-27
>hCoV-19/USA/CO-CDPHE-2101047698/2021|EPI_ISL_2310477|2021-05-10
>hCoV-19/Spain/CT-HUVH-E37745/2021|EPI_ISL_2313115|2021-05-16
>hCoV-19/USA/AR-CDC-ASC210062746/2021|EPI_ISL_2321237|2021-05-12
>hCoV-19/Colombia/ANT-CWOHC-VG-SEC00335W/2021|EPI_ISL_2321586|2021-03-28
>hCoV-19/Colombia/ANT-CWOHC-VG-SEC00422F/2021|EPI_ISL_2321600|2021-04-14
>hCoV-19/Colombia/ANT-CWOHC-VG-SEC00444B/2021|EPI_ISL_2321621|2021-04-15
>hCoV-19/Colombia/ANT-CWOHC-VG-SEC00446D/2021|EPI_ISL_2321623|2021-04-15
>hCoV-19/Colombia/ANT-CWOHC-VG-SEC00447E/2021|EPI_ISL_2321624|2021-04-16
>hCoV-19/Colombia/ANT-CWOHC-VG-SEC00467Y/2021|EPI_ISL_2321627|2021-04-15
>hCoV-19/USA/AR-CDC-4115608-001/2021|EPI_ISL_2322753|2021-04-26
>hCoV-19/USA/WA-CDC-UW21051796472/2021|EPI_ISL_2332833|2021-05-17
>hCoV-19/Colombia/DC-A002/2021|EPI_ISL_2339796|2021-04-13
>hCoV-19/Colombia/DC-A005/2021|EPI_ISL_2339799|2021-04-13
>hCoV-19/Colombia/DC-A007/2021|EPI_ISL_2339801|2021-04-12
>hCoV-19/Colombia/DC-A008/2021|EPI_ISL_2339802|2021-04-12
>hCoV-19/Colombia/ATL-A018/2021|EPI_ISL_2339811|2021-04-09
>hCoV-19/Colombia/ATL-A019/2021|EPI_ISL_2339812|2021-04-09
>hCoV-19/Colombia/ATL-A020/2021|EPI_ISL_2339813|2021-04-09
>hCoV-19/Colombia/ATL-A021/2021|EPI_ISL_2339814|2021-04-09
>hCoV-19/Colombia/ATL-A022/2021|EPI_ISL_2339815|2021-04-09
>hCoV-19/Colombia/ATL-A023/2021|EPI_ISL_2339816|2021-04-09
>hCoV-19/Colombia/ANT-A025/2021|EPI_ISL_2339818|2021-04-12
>hCoV-19/Colombia/ANT-A027/2021|EPI_ISL_2339820|2021-04-12
>hCoV-19/Colombia/DC-A044/2021|EPI_ISL_2339836|2021-04-12
>hCoV-19/Colombia/DC-A054/2021|EPI_ISL_2339845|2021-04-10
>hCoV-19/Colombia/DC-A056/2021|EPI_ISL_2339847|2021-04-10
>hCoV-19/Colombia/ATL-A060/2021|EPI_ISL_2339850|2021-04-09
>hCoV-19/Colombia/ATL-A061/2021|EPI_ISL_2339851|2021-04-09
>hCoV-19/Colombia/ATL-A062/2021|EPI_ISL_2339852|2021-04-09
>hCoV-19/Colombia/ATL-A063/2021|EPI_ISL_2339853|2021-04-09
>hCoV-19/Colombia/ATL-A064/2021|EPI_ISL_2339854|2021-04-08
>hCoV-19/Colombia/ATL-A065/2021|EPI_ISL_2339855|2021-04-06
>hCoV-19/Mexico/MEX-INMEGEN-05-03-357/2021|EPI_ISL_2341028|2021-05-06
>hCoV-19/Mexico/CMX-INMEGEN-INDRE-05-03-259/2021|EPI_ISL_2341029|2021-05-13
>hCoV-19/Mexico/CMX-INMEGEN-05-03-11/2021|EPI_ISL_2341036|2021-05-07
>hCoV-19/Mexico/CMX-INMEGEN-05-03-142/2021|EPI_ISL_2341037|2021-05-09
>hCoV-19/Mexico/CMX-INMEGEN-05-03-144/2021|EPI_ISL_2341038|2021-05-09
>hCoV-19/Mexico/CMX-INMEGEN-05-03-149/2021|EPI_ISL_2341039|2021-05-09
>hCoV-19/Mexico/CMX-INMEGEN-INDRE-05-03-193/2021|EPI_ISL_2341040|2021-05-09
>hCoV-19/Mexico/CMX-INMEGEN-INDRE-05-03-260/2021|EPI_ISL_2341041|2021-05-12
>hCoV-19/Italy/EMR-169653-006-01/2021|EPI_ISL_2361361|2021-05
>hCoV-19/Colombia/SAN-INS-VG-2717/2021|EPI_ISL_2362584|2021-04-21
>hCoV-19/Colombia/DC-INS-VG-2733/2021|EPI_ISL_2362590|2021-04-20
>hCoV-19/Spain/CL-ISCIII-214318/2021|EPI_ISL_2365426|2021-04-12
>hCoV-19/Spain/MC-ISCIII-214502/2021|EPI_ISL_2365427|2021-04-22
>hCoV-19/Spain/MC-ISCIII-214691/2021|EPI_ISL_2365428|2021-04-26
>hCoV-19/Spain/MC-ISCIII-214697/2021|EPI_ISL_2365429|2021-04-27
>hCoV-19/Spain/MC-ISCIII-214698/2021|EPI_ISL_2365430|2021-04-27
>hCoV-19/Spain/MC-ISCIII-214699/2021|EPI_ISL_2365431|2021-04-26
>hCoV-19/Spain/MC-ISCIII-214700/2021|EPI_ISL_2365432|2021-04-29
>hCoV-19/Spain/MC-ISCIII-214701/2021|EPI_ISL_2365433|2021-04-29
>hCoV-19/Spain/MC-ISCIII-214724/2021|EPI_ISL_2365434|2021-04-30
>hCoV-19/Spain/MC-ISCIII-214784/2021|EPI_ISL_2365435|2021-05-11
>hCoV-19/Spain/MC-ISCIII-214785/2021|EPI_ISL_2365436|2021-05-11
>hCoV-19/Spain/MC-ISCIII-214786/2021|EPI_ISL_2365437|2021-05-11
>hCoV-19/Spain/MC-ISCIII-214787/2021|EPI_ISL_2365438|2021-05-11
>hCoV-19/Spain/MC-ISCIII-214788/2021|EPI_ISL_2365439|2021-05-11
>hCoV-19/Spain/MC-ISCIII-214789/2021|EPI_ISL_2365440|2021-05-11
>hCoV-19/Italy/TAA-IGA-1900596732/2021|EPI_ISL_2372852|2021-05-23
>hCoV-19/USA/NC-UNC-1506/2021|EPI_ISL_2380818|2021-05-21
>hCoV-19/Germany/BB-ChVir-LB-210528-4583/2021|EPI_ISL_2382623|2021-05-18
>hCoV-19/USA/WA-Altius-ALTCOV-BNFP4B55U3FYRDQO/2021|EPI_ISL_2383216|2021-04-30
>hCoV-19/Germany/NW-RKI-I-167597/2021|EPI_ISL_2390184|2021-05-07
>hCoV-19/England/MILK-15D931E/2021|EPI_ISL_2392230|2021-05-28
>hCoV-19/Spain/CT-HUVH-520118/2021|EPI_ISL_2397352|2021-05-25
>hCoV-19/Spain/CT-HUVH-537745/2021|EPI_ISL_2397354|2021-05-16
>hCoV-19/Spain/MD-HGUGM-678233/2021|EPI_ISL_2402505|2021-05-27
>hCoV-19/Spain/MD-HGUGM-678066/2021|EPI_ISL_2402508|2021-05-27
>hCoV-19/Spain/MD-HGUGM-670262/2021|EPI_ISL_2402528|2021-05-29
>hCoV-19/Netherlands/NB-RIVM-34947/2021|EPI_ISL_2405403|2021-05-16
>hCoV-19/Curacao/CW-RIVM-35013/2021|EPI_ISL_2405469|2021-05-14
>hCoV-19/Curacao/CW-RIVM-35036/2021|EPI_ISL_2405492|2021-05-10
>hCoV-19/Curacao/CW-RIVM-35049/2021|EPI_ISL_2405505|2021-05-15
>hCoV-19/Curacao/CW-RIVM-35060/2021|EPI_ISL_2405516|2021-05-15
>hCoV-19/Curacao/CW-RIVM-35071/2021|EPI_ISL_2405527|2021-05-15
>hCoV-19/Bonaire/BQ-RIVM-35094/2021|EPI_ISL_2405550|2021-05-11
>hCoV-19/Aruba/AW-RIVM-35101/2021|EPI_ISL_2405557|2021-05-25
>hCoV-19/Aruba/AW-RIVM-35126/2021|EPI_ISL_2405582|2021-05-25
>hCoV-19/Bonaire/BQ-RIVM-35139/2021|EPI_ISL_2405596|2021-05-07
>hCoV-19/Aruba/AW-RIVM-35861/2021|EPI_ISL_2406319|2021-05-23
>hCoV-19/Netherlands/NB-RIVM-35969/2021|EPI_ISL_2406427|2021-05-18
>hCoV-19/Netherlands/NB-MVD-CWGS2100880/2021|EPI_ISL_2420759|2021-05-01
>hCoV-19/USA/AK-PHL9112/2021|EPI_ISL_2421687|2021-05-23
>hCoV-19/USA/AK-PHL9113/2021|EPI_ISL_2421688|2021-05-23
>hCoV-19/USA/AK-PHL9117/2021|EPI_ISL_2421694|2021-05-24
>hCoV-19/USA/AK-PHL9127/2021|EPI_ISL_2421706|2021-05-25
>hCoV-19/USA/AK-PHL9129/2021|EPI_ISL_2421709|2021-05-25
>hCoV-19/USA/AK-PHL8914/2021|EPI_ISL_2422048|2021-05-16
>hCoV-19/USA/AK-PHL8918/2021|EPI_ISL_2422053|2021-05-16
>hCoV-19/USA/AK-PHL8924/2021|EPI_ISL_2422062|2021-05-16
>hCoV-19/USA/AK-PHL8937/2021|EPI_ISL_2422082|2021-05-17
>hCoV-19/USA/MD-MDH-2464/2021|EPI_ISL_2425409|2021-05-11
>hCoV-19/Spain/CT-HUGTiPR019LM3C2/2021|EPI_ISL_2433995|2021-05-19
>hCoV-19/Spain/CT-HUGTiPR019LM3D11/2021|EPI_ISL_2434004|2021-05-24
>hCoV-19/Spain/CT-HUGTiPR019LM3E11/2021|EPI_ISL_2434016|2021-05-24
>hCoV-19/Spain/MD-14277265/2021|EPI_ISL_2439185|2021-05
>hCoV-19/Mexico/CMX-INMEGEN-05-04-131/2021|EPI_ISL_2443074|2021-05-14
>hCoV-19/Mexico/CMX-INMEGEN-05-04-147/2021|EPI_ISL_2443075|2021-05-14
>hCoV-19/Mexico/CMX-INMEGEN-05-04-164/2021|EPI_ISL_2443077|2021-05-14
>hCoV-19/Mexico/CMX-INMEGEN-05-04-317/2021|EPI_ISL_2443082|2021-05-13
>hCoV-19/USA/MN-MDH-7938/2021|EPI_ISL_2443841|2021-05-19
>hCoV-19/Spain/CT-HUGTiPM018SC5F9/2021|EPI_ISL_2448085|2021-05-30
>hCoV-19/USA/AK-PHL9236/2021|EPI_ISL_2454576|2021-05-28
>hCoV-19/USA/MN-MDH-7988/2021|EPI_ISL_2455384|2021-05-17
>hCoV-19/USA/AK-PHL9248/2021|EPI_ISL_2455417|2021-05-29
>hCoV-19/USA/AK-PHL9249/2021|EPI_ISL_2455418|2021-05-29
>hCoV-19/Ecuador/NIC-INSPI-317741/2021|EPI_ISL_2458116|2021-05-13
>hCoV-19/USA/AK-PHL9245/2021|EPI_ISL_2458226|2021-05-29
>hCoV-19/USA/AK-PHL9246/2021|EPI_ISL_2458227|2021-05-29
>hCoV-19/Spain/CT-HUVH-17875/2021|EPI_ISL_2466270|2021-05-25
>hCoV-19/Spain/CT-HUVH-V09634/2021|EPI_ISL_2466274|2021-05-27
>hCoV-19/Germany/BE-ChVir-LB-210604-5787/2021|EPI_ISL_2466775|2021-05-25
>hCoV-19/Germany/BE-ChVir-LB-210604-5788/2021|EPI_ISL_2466824|2021-05-25
>hCoV-19/USA/AK-PHL9297/2021|EPI_ISL_2467800|2021-05-31
>hCoV-19/USA/AK-PHL9298/2021|EPI_ISL_2467801|2021-05-31
>hCoV-19/USA/AK-PHL9301/2021|EPI_ISL_2467804|2021-05-31
>hCoV-19/USA/AK-PHL9313/2021|EPI_ISL_2467809|2021-06-01
>hCoV-19/USA/AK-PHL9314/2021|EPI_ISL_2467810|2021-06-01
>hCoV-19/USA/AK-PHL9315/2021|EPI_ISL_2467811|2021-06-01
>hCoV-19/USA/AK-PHL9325/2021|EPI_ISL_2467820|2021-05-07
>hCoV-19/USA/AK-PHL9327/2021|EPI_ISL_2467822|2021-05-07
>hCoV-19/USA/AK-PHL8835/2021|EPI_ISL_2473680|2021-05-12
>hCoV-19/USA/AK-PHL8860/2021|EPI_ISL_2473681|2021-05-15
>hCoV-19/USA/AK-PHL8993/2021|EPI_ISL_2473682|2021-05-14
>hCoV-19/USA/AK-PHL9056/2021|EPI_ISL_2473683|2021-05-19
>hCoV-19/USA/AK-PHL9061/2021|EPI_ISL_2473684|2021-05-19
>hCoV-19/USA/AK-PHL9066/2021|EPI_ISL_2473685|2021-05-20
>hCoV-19/USA/AK-PHL9068/2021|EPI_ISL_2473686|2021-05-20
>hCoV-19/USA/AK-PHL9072/2021|EPI_ISL_2473687|2021-05-20
>hCoV-19/USA/AK-PHL9080/2021|EPI_ISL_2473688|2021-05-21
>hCoV-19/USA/AK-PHL9011/2021|EPI_ISL_2473689|2021-05-18
>hCoV-19/Netherlands/ZH-RIVM-36438/2021|EPI_ISL_2476271|2021-05-20
>hCoV-19/Aruba/AW-RIVM-36931/2021|EPI_ISL_2476272|2021-05-25
>hCoV-19/Aruba/AW-RIVM-36947/2021|EPI_ISL_2476273|2021-05-25
>hCoV-19/Aruba/AW-RIVM-36956/2021|EPI_ISL_2476274|2021-05-24
>hCoV-19/Aruba/AW-RIVM-36957/2021|EPI_ISL_2476275|2021-05-25
>hCoV-19/Curacao/CW-RIVM-36958/2021|EPI_ISL_2476276|2021-05-20
>hCoV-19/Aruba/AW-RIVM-36965/2021|EPI_ISL_2476277|2021-05-24
>hCoV-19/Aruba/AW-RIVM-36975/2021|EPI_ISL_2476278|2021-05-25
>hCoV-19/Aruba/AW-RIVM-38074/2021|EPI_ISL_2476279|2021-05-26
>hCoV-19/Aruba/AW-RIVM-38083/2021|EPI_ISL_2476280|2021-05-27
>hCoV-19/Aruba/AW-RIVM-38094/2021|EPI_ISL_2476281|2021-05-27
>hCoV-19/Aruba/AW-RIVM-38104/2021|EPI_ISL_2476282|2021-05-27
>hCoV-19/Aruba/AW-RIVM-38105/2021|EPI_ISL_2476283|2021-05-29
>hCoV-19/Aruba/AW-RIVM-38115/2021|EPI_ISL_2476284|2021-05-28
>hCoV-19/Aruba/AW-RIVM-38116/2021|EPI_ISL_2476285|2021-05-29
>hCoV-19/Aruba/AW-RIVM-38124/2021|EPI_ISL_2476286|2021-05-26
>hCoV-19/Aruba/AW-RIVM-38126/2021|EPI_ISL_2476287|2021-05-28
>hCoV-19/Aruba/AW-RIVM-38135/2021|EPI_ISL_2476288|2021-05-26
>hCoV-19/Netherlands/ZH-EMC-2755/2021|EPI_ISL_2483545|2021-05-01
>hCoV-19/Netherlands/ZH-EMC-2756/2021|EPI_ISL_2483546|2021-05-01
>hCoV-19/Netherlands/ZH-EMC-2758/2021|EPI_ISL_2483547|2021-04-28
>hCoV-19/Spain/MD-HGUGM-680246/2021|EPI_ISL_2484015|2021-06-04
>hCoV-19/Spain/MD-HGUGM-680131/2021|EPI_ISL_2484016|2021-06-04
>hCoV-19/Spain/MD-HGUGM-685818/2021|EPI_ISL_2484021|2021-06-01
>hCoV-19/Ecuador/NIC-INSPI-315139/2021|EPI_ISL_2488730|2021-05-10
>hCoV-19/USA/WA-Altius-ALTCOV-F2JG3RQ2YBMTI4QU/2021|EPI_ISL_2489769|2021-05-05
>hCoV-19/USA/WA-Altius-ALTCOV-EP5U4ZZUJC4V3LDK/2021|EPI_ISL_2489770|2021-05-05
>hCoV-19/USA/WA-Altius-ALTCOV-O6AI2YSGVDWXURXW/2021|EPI_ISL_2489779|2021-05-03
>hCoV-19/USA/WA-Altius-ALTCOV-I74MXYUXYONCYGCI/2021|EPI_ISL_2489789|2021-04-29
>hCoV-19/USA/WA-Altius-ALTCOV-7Z7EQIOZHE7D3JAN/2021|EPI_ISL_2489793|2021-05-19
>hCoV-19/USA/WA-Altius-ALTCOV-ICBMLH7Y7QHOO6U2/2021|EPI_ISL_2489795|2021-05-17
>hCoV-19/USA/WA-Altius-ALTCOV-VKJDPWLPEFKLZCDO/2021|EPI_ISL_2489797|2021-05-17
>hCoV-19/USA/WA-Altius-ALTCOV-Y4VJQRLGHTIF6XQF/2021|EPI_ISL_2489798|2021-05-17
>hCoV-19/USA/WA-Altius-ALTCOV-QDD6NRBUV624VVBB/2021|EPI_ISL_2489800|2021-05-17
>hCoV-19/USA/WA-Altius-ALTCOV-ASGHIXW3MZUU5LCX/2021|EPI_ISL_2489804|2021-05-04
>hCoV-19/Mexico/NLE-InDRE_FB14846_S2555/2021|EPI_ISL_2492467|2021-05-04
>hCoV-19/Mexico/NLE-InDRE_FB16185_S2575/2021|EPI_ISL_2492475|2021-05-17
>hCoV-19/Mexico/GUA-InDRE_FB16222_S2583/2021|EPI_ISL_2492481|2021-05-19
>hCoV-19/Mexico/GUA-InDRE_FB16223_S2584/2021|EPI_ISL_2492482|2021-05-19
>hCoV-19/Mexico/GUA-InDRE_FB16226_S2585/2021|EPI_ISL_2492483|2021-05-19
>hCoV-19/Mexico/ROO-InDRE_FB16364_S2612/2021|EPI_ISL_2492495|2021-05-17
>hCoV-19/Mexico/ROO-InDRE_FB16367_S2614/2021|EPI_ISL_2492496|2021-05-14
>hCoV-19/Spain/CT-HUVH-V69287/2021|EPI_ISL_2499751|2021-06-02
>hCoV-19/USA/UT-IVY-ZZX9KU6U/2021|EPI_ISL_2500398|2021-05-03
>hCoV-19/Switzerland/VD-CHUV-GEN5231/2021|EPI_ISL_2500506|2021-05-30
>hCoV-19/Colombia/VID-INS-VG-3110/2021|EPI_ISL_2500936|2021-04-19
>hCoV-19/Colombia/VID-INS-VG-3111/2021|EPI_ISL_2500937|2021-04-19
>hCoV-19/Colombia/VAU-INS-VG-3115/2021|EPI_ISL_2500939|2021-04-23
>hCoV-19/Colombia/CHO-INS-VG-3117/2021|EPI_ISL_2500940|2021-04-22
>hCoV-19/Colombia/CHO-INS-VG-3119/2021|EPI_ISL_2500941|2021-04-22
>hCoV-19/Colombia/CHO-INS-VG-3120/2021|EPI_ISL_2500942|2021-04-22
>hCoV-19/Colombia/CHO-INS-VG-3121/2021|EPI_ISL_2500943|2021-04-23
>hCoV-19/Colombia/CHO-INS-VG-3123/2021|EPI_ISL_2500945|2021-04-21
>hCoV-19/Colombia/CHO-INS-VG-3127/2021|EPI_ISL_2500947|2021-04-22
>hCoV-19/Colombia/MAG-INS-VG-3140/2021|EPI_ISL_2500948|2021-04-20
>hCoV-19/Colombia/CHO-INS-VG-3175/2021|EPI_ISL_2500951|2021-04-26
>hCoV-19/Colombia/QUI-INS-VG-3176/2021|EPI_ISL_2500952|2021-04-26
>hCoV-19/Colombia/SAP-INS-VG-3177/2021|EPI_ISL_2500953|2021-04-27
>hCoV-19/Colombia/CHO-INS-VG-3183/2021|EPI_ISL_2500954|2021-04-26
>hCoV-19/Colombia/CHO-INS-VG-3192/2021|EPI_ISL_2500955|2021-04-28
>hCoV-19/Colombia/VID-INS-VG-3200/2021|EPI_ISL_2500960|2021-04-27
>hCoV-19/Colombia/VAU-INS-VG-3203/2021|EPI_ISL_2500962|2021-04-29
>hCoV-19/Colombia/CHO-INS-VG-3265/2021|EPI_ISL_2500963|2021-04-30
>hCoV-19/Colombia/CHO-INS-VG-3266/2021|EPI_ISL_2500964|2021-04-30
>hCoV-19/Colombia/CHO-INS-VG-3273/2021|EPI_ISL_2500965|2021-04-30
>hCoV-19/Colombia/CHO-INS-VG-3303/2021|EPI_ISL_2500966|2021-05-08
>hCoV-19/Colombia/CAQ-INS-VG-2178/2021|EPI_ISL_2500969|2021-03-18
>hCoV-19/USA/MN-MDH-8014/2021|EPI_ISL_2501102|2021-06-03
>hCoV-19/USA/TX-TCH-TCMC00472-0521/2021|EPI_ISL_2501567|2021-05-05
>hCoV-19/USA/TX-TCH-TCMC00519-0521/2021|EPI_ISL_2501624|2021-05-27
>hCoV-19/USA/AK-PHL9370/2021|EPI_ISL_2504000|2021-06-04
>hCoV-19/USA/AK-PHL9372/2021|EPI_ISL_2504002|2021-06-04
>hCoV-19/Spain/GA-CHUVI-34018818/2021|EPI_ISL_2510665|2021-05-29
>hCoV-19/Spain/GA-CHUVI-34027869/2021|EPI_ISL_2510666|2021-06-02
>hCoV-19/Spain/GA-CHUVI-34028185/2021|EPI_ISL_2510667|2021-06-03
>hCoV-19/Spain/GA-CHUVI-19349543/2021|EPI_ISL_2510677|2021-05-28
>hCoV-19/Spain/GA-CHUVI-19354039/2021|EPI_ISL_2510678|2021-05-31
>hCoV-19/Spain/GA-CHUVI-33999942/2021|EPI_ISL_2510681|2021-05-24
>hCoV-19/USA/UT-IVY-ZZX9KU6A/2021|EPI_ISL_2534331|2021-05-03
>hCoV-19/USA/UT-IVY-ZZX9KU70/2021|EPI_ISL_2534333|2021-05-03
>hCoV-19/Germany/BY-IMB17826/2021|EPI_ISL_2536144|2021-05-14
>hCoV-19/Switzerland/BE-ETHZ-650033/2021|EPI_ISL_2544315|2021-05-28
>hCoV-19/Italy/TAA-IGA-1900604455/2021|EPI_ISL_2550664|2021-06-03
>hCoV-19/Italy/TAA-IGA-1900601640/2021|EPI_ISL_2550696|2021-06-05
>hCoV-19/Spain/MD-HRYC-11883683/2021|EPI_ISL_2558023|2021-05-30
>hCoV-19/USA/WI-WSLH-215297/2021|EPI_ISL_2558488|2021-05-11
>hCoV-19/USA/WI-WSLH-215370/2021|EPI_ISL_2558560|2021-05-18
>hCoV-19/USA/WI-WSLH-215371/2021|EPI_ISL_2558561|2021-05-17
>hCoV-19/USA/WI-WSLH-215375/2021|EPI_ISL_2558565|2021-05-20
>hCoV-19/USA/WI-WSLH-215409/2021|EPI_ISL_2558597|2021-05-19
>hCoV-19/Slovakia/UKBA-3309/2021|EPI_ISL_2562149|2021-05-24
>hCoV-19/USA/WA-PHL-000631/2021|EPI_ISL_2566115|2021-04-29
>hCoV-19/Spain/GA-CHUVI-34028634/2021|EPI_ISL_2566189|2021-06-03
>hCoV-19/Italy/FVG-64025975/2021|EPI_ISL_2566238|2021-04-03
>hCoV-19/Italy/FVG-36687545/2021|EPI_ISL_2566240|2021-04-16
>hCoV-19/USA/KS-KHEL-2477/2021|EPI_ISL_2574054|2021-06-09
>hCoV-19/Mexico/CMX-InDRE_FD70983_S2919/2021|EPI_ISL_2598006|2021-05-20
>hCoV-19/Mexico/CMX-InDRE_FD70984_S2920/2021|EPI_ISL_2598007|2021-05-20
>hCoV-19/Mexico/CMX-InDRE_FD71248_S2922/2021|EPI_ISL_2598008|2021-05-19
>hCoV-19/Mexico/CMX-InDRE_FD71536_S2925/2021|EPI_ISL_2598010|2021-05-20
>hCoV-19/Mexico/CMX-InDRE_FD72270_S2927/2021|EPI_ISL_2598012|2021-05-21
>hCoV-19/Mexico/CMX-InDRE_FD72272_S2928/2021|EPI_ISL_2598013|2021-05-21
>hCoV-19/Mexico/CMX-InDRE_FD72278_S2929/2021|EPI_ISL_2598014|2021-05-21
>hCoV-19/USA/MN-MDH-8156/2021|EPI_ISL_2598154|2021-05-21
>hCoV-19/France/IDF-CERBAHC-JJ3TG-S21/2021|EPI_ISL_2600375|2021-04-28
>hCoV-19/Switzerland/GE-HUG-34379614/2021|EPI_ISL_2601042|2021-06-04
>hCoV-19/Switzerland/GE-HUG-34408287/2021|EPI_ISL_2601071|2021-06-07
>hCoV-19/Switzerland/GE-HUG-34414431/2021|EPI_ISL_2601076|2021-06-08
>hCoV-19/Switzerland/GE-HUG-34431793/2021|EPI_ISL_2601085|2021-06-05
>hCoV-19/Spain/MD-HGUGM-690133/2021|EPI_ISL_2601679|2021-06-11
>hCoV-19/Spain/MD-HGUGM-690265/2021|EPI_ISL_2601702|2021-06-11
>hCoV-19/Spain/MD-HGUGM-697234/2021|EPI_ISL_2601710|2021-06-10
>hCoV-19/Spain/MD-HGUGM-697624/2021|EPI_ISL_2601720|2021-06-09
>hCoV-19/Spain/MD-HGUGM-694499/2021|EPI_ISL_2601730|2021-06-07
>hCoV-19/Ecuador/USFQ-1528/2021|EPI_ISL_2603836|2021-06-10
>hCoV-19/Netherlands/NB-RIVM-38150/2021|EPI_ISL_2609616|2021-05-20
>hCoV-19/Netherlands/NB-RIVM-38222/2021|EPI_ISL_2609687|2021-04-29
>hCoV-19/Netherlands/ZH-RIVM-38543/2021|EPI_ISL_2610006|2021-05-22
>hCoV-19/Aruba/AW-RIVM-38654/2021|EPI_ISL_2610116|2021-06-01
>hCoV-19/Aruba/AW-RIVM-38664/2021|EPI_ISL_2610126|2021-05-31
>hCoV-19/Aruba/AW-RIVM-38677/2021|EPI_ISL_2610139|2021-06-01
>hCoV-19/Netherlands/NB-RIVM-38690/2021|EPI_ISL_2610152|2021-06-01
>hCoV-19/Aruba/AW-RIVM-38698/2021|EPI_ISL_2610159|2021-05-31
>hCoV-19/Aruba/AW-RIVM-38699/2021|EPI_ISL_2610160|2021-06-01
>hCoV-19/Aruba/AW-RIVM-38709/2021|EPI_ISL_2610170|2021-06-01
>hCoV-19/Aruba/AW-RIVM-38726/2021|EPI_ISL_2610187|2021-06-01
>hCoV-19/Netherlands/GE-RIVM-38896/2021|EPI_ISL_2610357|2021-05-17
>hCoV-19/Netherlands/UT-RIVM-38907/2021|EPI_ISL_2610368|2021-05-18
>hCoV-19/Bonaire/BQ-RIVM-39010/2021|EPI_ISL_2610471|2021-05-27
>hCoV-19/Netherlands/NB-RIVM-39146/2021|EPI_ISL_2610607|2021-06-03
>hCoV-19/Netherlands/NB-RIVM-39157/2021|EPI_ISL_2610618|2021-06-03
>hCoV-19/Netherlands/NB-RIVM-39169/2021|EPI_ISL_2610630|2021-06-03
>hCoV-19/Aruba/AW-RIVM-39177/2021|EPI_ISL_2610638|2021-06-05
>hCoV-19/Aruba/AW-RIVM-39178/2021|EPI_ISL_2610639|2021-06-02
>hCoV-19/Aruba/AW-RIVM-39187/2021|EPI_ISL_2610648|2021-06-02
>hCoV-19/Aruba/AW-RIVM-39197/2021|EPI_ISL_2610658|2021-06-02
>hCoV-19/Aruba/AW-RIVM-39203/2021|EPI_ISL_2610664|2021-06-03
>hCoV-19/Aruba/AW-RIVM-39205/2021|EPI_ISL_2610666|2021-06-06
>hCoV-19/Aruba/AW-RIVM-39214/2021|EPI_ISL_2610675|2021-06-02
>hCoV-19/Aruba/AW-RIVM-39220/2021|EPI_ISL_2610681|2021-06-05
>hCoV-19/Aruba/AW-RIVM-39229/2021|EPI_ISL_2610690|2021-06-02
>hCoV-19/Aruba/AW-RIVM-39240/2021|EPI_ISL_2610701|2021-06-03
>hCoV-19/Aruba/AW-RIVM-39252/2021|EPI_ISL_2610713|2021-06-03
>hCoV-19/Aruba/AW-RIVM-39264/2021|EPI_ISL_2610725|2021-06-03
>hCoV-19/Aruba/AW-RIVM-39265/2021|EPI_ISL_2610726|2021-06-04
>hCoV-19/Aruba/AW-RIVM-39272/2021|EPI_ISL_2610732|2021-06-03
>hCoV-19/Aruba/AW-RIVM-39274/2021|EPI_ISL_2610734|2021-06-01
>hCoV-19/Aruba/AW-RIVM-39282/2021|EPI_ISL_2610742|2021-06-03
>hCoV-19/Aruba/AW-RIVM-39284/2021|EPI_ISL_2610744|2021-06-01
>hCoV-19/Netherlands/NB-RIVM-39445/2021|EPI_ISL_2610905|2021-06-01
>hCoV-19/Italy/FVG-UD-230795/2021|EPI_ISL_2613602|2021-04-26
>hCoV-19/Italy/FVG-UD-234864/2021|EPI_ISL_2613603|2021-04-28
>hCoV-19/Italy/FVG-UD-236105/2021|EPI_ISL_2613604|2021-04-29
>hCoV-19/Italy/FVG-UD-236106/2021|EPI_ISL_2613605|2021-04-29
>hCoV-19/Italy/FVG-UD-241563/2021|EPI_ISL_2613606|2021-05-03
>hCoV-19/Italy/FVG-UD-243305/2021|EPI_ISL_2613607|2021-05-04
>hCoV-19/Italy/FVG-UD-245094/2021|EPI_ISL_2613608|2021-05-05
>hCoV-19/Italy/FVG-UD-268703/2021|EPI_ISL_2613609|2021-05-21
>hCoV-19/Italy/FVG-UD-268705/2021|EPI_ISL_2613610|2021-05-21
>hCoV-19/Italy/FVG-UD-270196/2021|EPI_ISL_2613611|2021-05-23
>hCoV-19/Mexico/CMX-INMEGEN-05-05-8/2021|EPI_ISL_2617026|2021-05-21
>hCoV-19/Mexico/MEX-INMEGEN-05-05-51/2021|EPI_ISL_2617028|2021-05-22
>hCoV-19/Mexico/CMX-INMEGEN-05-05-142/2021|EPI_ISL_2617030|2021-05-21
>hCoV-19/Mexico/CMX-INMEGEN-05-05-175/2021|EPI_ISL_2617033|2021-05-21
>hCoV-19/Colombia/ANT-CWOHC-VG-SEC00699W/2021|EPI_ISL_2621161|2021-05-06
>hCoV-19/Colombia/ANT-CWOHC-VG-SEC00708F/2021|EPI_ISL_2621168|2021-05-08
>hCoV-19/Colombia/ANT-CWOHC-VG-SEC00722T/2021|EPI_ISL_2621177|2021-05-07
>hCoV-19/Colombia/ANT-CWOHC-VG-SEC00723U/2021|EPI_ISL_2621178|2021-05-08
>hCoV-19/Colombia/ANT-CWOHC-VG-SEC00724V/2021|EPI_ISL_2621179|2021-05-08
>hCoV-19/Colombia/ANT-CWOHC-VG-SEC00818L/2021|EPI_ISL_2621189|2021-05-18
>hCoV-19/Colombia/ANT-CWOHC-VG-SEC00843K/2021|EPI_ISL_2621202|2021-05-15
>hCoV-19/Colombia/ANT-CWOHC-VG-SEC00858Z/2021|EPI_ISL_2621211|2021-05-21
>hCoV-19/Colombia/ANT-CWOHC-VG-SEC00870L/2021|EPI_ISL_2621218|2021-05-21
>hCoV-19/Colombia/ANT-CWOHC-VG-SEC00777W/2021|EPI_ISL_2621871|2021-05-05
>hCoV-19/France/ARA-HCL021102330101/2021|EPI_ISL_2626466|2021-05-28
>hCoV-19/USA/CA-HLX-STM-000080848/2021|EPI_ISL_2626480|2021
>hCoV-19/USA/AK-PHL9619/2021|EPI_ISL_2626715|2021-06-07
>hCoV-19/USA/AK-PHL9620/2021|EPI_ISL_2626716|2021-06-07
>hCoV-19/USA/AK-PHL9621/2021|EPI_ISL_2626717|2021-06-06
>hCoV-19/USA/AK-PHL9622/2021|EPI_ISL_2626718|2021-06-07
>hCoV-19/USA/AK-PHL9655/2021|EPI_ISL_2626750|2021-06-13
>hCoV-19/USA/AK-PHL9656/2021|EPI_ISL_2626751|2021-06-13
>hCoV-19/USA/AK-PHL9657/2021|EPI_ISL_2626752|2021-06-13
>hCoV-19/USA/SEARCH-102244/2021|EPI_ISL_2628681|2021-04-26
>hCoV-19/Portugal/PT8743/2021|EPI_ISL_2628969|2021-06-06
>hCoV-19/USA/OR-OSPHL00961/2021|EPI_ISL_2631154|2021-06-10
>hCoV-19/Spain/CT-HUB01048/2021|EPI_ISL_2637271|2021-06-07
>hCoV-19/Italy/CAM-TIGEM-IZSM-COLLI-16246/2021|EPI_ISL_2642004|2021-06-15
>hCoV-19/Italy/CAM-TIGEM-IZSM-COLLI-16247/2021|EPI_ISL_2642005|2021-06-13
>hCoV-19/Italy/CAM-TIGEM-IZSM-COLLI-16248/2021|EPI_ISL_2642006|2021-06-15
>hCoV-19/Italy/CAM-TIGEM-IZSM-COLLI-16250/2021|EPI_ISL_2642008|2021-06-13
>hCoV-19/Italy/CAM-TIGEM-IZSM-COLLI-16251/2021|EPI_ISL_2642009|2021-06-13
>hCoV-19/Italy/CAM-TIGEM-IZSM-COLLI-16252/2021|EPI_ISL_2642010|2021-06-13
>hCoV-19/Spain/CT-HUVH-E18364/2021|EPI_ISL_2645801|2021-06-10
>hCoV-19/Spain/CT-HUVH-EX207663/2021|EPI_ISL_2645811|2021-06-15
>hCoV-19/Spain/CT-HUVH-R557371/2021|EPI_ISL_2645813|2021-06-10
>hCoV-19/Spain/CT-HUVH-V556566/2021|EPI_ISL_2645816|2021-06-09
>hCoV-19/Portugal/PT8828/2021|EPI_ISL_2645992|2021-06-05
>hCoV-19/Spain/CT-HUGTiPM020NR3A6/2021|EPI_ISL_2650187|2021-06-09
>hCoV-19/Spain/CT-HUGTiPM020NR3C8/2021|EPI_ISL_2650209|2021-06-07
>hCoV-19/Spain/CT-HUGTiPM020NR3H5/2021|EPI_ISL_2650251|2021-06-09
>hCoV-19/Spain/CT-HUGTiPM019PP9A1/2021|EPI_ISL_2650257|2021-06-07
>hCoV-19/Spain/CT-HUGTiPM019PP9A12/2021|EPI_ISL_2650260|2021-06-01
>hCoV-19/Spain/CT-HUGTiPM019PP9B1/2021|EPI_ISL_2650269|2021-06-07
>hCoV-19/Spain/CT-HUGTiPM019PP9C6/2021|EPI_ISL_2650288|2021-06-04
>hCoV-19/Spain/CT-HUGTiPM019PP9D1/2021|EPI_ISL_2650291|2021-06-04
>hCoV-19/Spain/CT-HUGTiPM019PP9D10/2021|EPI_ISL_2650292|2021-06-07
>hCoV-19/Spain/CT-HUGTiPM019PP9D6/2021|EPI_ISL_2650299|2021-06-04
>hCoV-19/Spain/CT-HUGTiPM019PP9D7/2021|EPI_ISL_2650300|2021-06-04
>hCoV-19/Spain/CT-HUGTiPM019PP9F2/2021|EPI_ISL_2650318|2021-06-04
>hCoV-19/Spain/CT-HUGTiPM019PP9F3/2021|EPI_ISL_2650319|2021-06-05
>hCoV-19/Spain/CT-HUGTiPM019PP9H11/2021|EPI_ISL_2650339|2021-06-01
>hCoV-19/Spain/CT-HUGTiPM019PP9H8/2021|EPI_ISL_2650347|2021-06-07
>hCoV-19/Hong_Kong/CM21000386/2021|EPI_ISL_2651119|2021-06-06
>hCoV-19/Hong_Kong/CM21000387/2021|EPI_ISL_2651120|2021-06-06
>hCoV-19/USA/PA-VSP2682/2021|EPI_ISL_2653037|2021-04-29
>hCoV-19/USA/PA-VSP2966/2021|EPI_ISL_2653046|2021-05-24
>hCoV-19/Costa_Rica/INC-0655/2021|EPI_ISL_2657688|2021-05-18
>hCoV-19/Colombia/NAR-INS-VG-3472/2021|EPI_ISL_2657858|2021-05-19
>hCoV-19/Colombia/ARA-INS-VG-3469/2021|EPI_ISL_2657859|2021-05-23
>hCoV-19/Colombia/ARA-INS-VG-3461/2021|EPI_ISL_2657862|2021-05-19
>hCoV-19/Colombia/ARA-INS-VG-3459/2021|EPI_ISL_2657863|2021-05-18
>hCoV-19/Colombia/BOY-INS-VG-3486/2021|EPI_ISL_2657866|2021-04-13
>hCoV-19/Colombia/DC-INS-VG-3482/2021|EPI_ISL_2657867|2021-05-29
>hCoV-19/Colombia/DC-INS-VG-3480/2021|EPI_ISL_2657868|2021-05-30
>hCoV-19/Colombia/VAC-INS-VG-3535/2021|EPI_ISL_2657872|2021-05-04
>hCoV-19/Colombia/COR-INS-VG-3521/2021|EPI_ISL_2657873|2021-05-28
>hCoV-19/Colombia/COR-INS-VG-3520/2021|EPI_ISL_2657874|2021-05-26
>hCoV-19/Colombia/CUN-INS-VG-3612/2021|EPI_ISL_2657875|2021-05-21
>hCoV-19/Colombia/VAC-INS-VG-3558/2021|EPI_ISL_2657876|2021-05-20
>hCoV-19/Colombia/VAC-INS-VG-3553/2021|EPI_ISL_2657877|2021-04-28
>hCoV-19/USA/KS-KHEL-2614/2021|EPI_ISL_2658155|2021-06-15
>hCoV-19/USA/OH-UHTL-1005/2021|EPI_ISL_2661542|2021-06-07
>hCoV-19/Spain/CT-HUGTiPR021PB7A6/2021|EPI_ISL_2671372|2021-06-16
>hCoV-19/Spain/CT-HUGTiPR021PB7B3/2021|EPI_ISL_2671380|2021-06-15
>hCoV-19/Spain/CT-HUGTiPR021PB7C3/2021|EPI_ISL_2671392|2021-06-15
>hCoV-19/Spain/CT-HUGTiPR021PB7C5/2021|EPI_ISL_2671394|2021-06-16
>hCoV-19/Spain/CT-HUGTiPR021PB7C7/2021|EPI_ISL_2671396|2021-06-16
>hCoV-19/Spain/CT-HUGTiPR021PB7D8/2021|EPI_ISL_2671409|2021-06-16
>hCoV-19/USA/IN-INSPHL-02239/2021|EPI_ISL_2672120|2021-06-11
>hCoV-19/USA/IN-INSPHL-02240/2021|EPI_ISL_2672122|2021-06-11
>hCoV-19/USA/IN-INSPHL-02241/2021|EPI_ISL_2672124|2021-06-11
>hCoV-19/Netherlands/ZH-RIVM-39712/2021|EPI_ISL_2672446|2021-06-02
>hCoV-19/Netherlands/NB-RIVM-40102/2021|EPI_ISL_2672828|2021-06-10
>hCoV-19/Netherlands/NB-RIVM-40133/2021|EPI_ISL_2672859|2021-06-13
>hCoV-19/Netherlands/ZH-RIVM-40197/2021|EPI_ISL_2672922|2021-06-07
>hCoV-19/Aruba/AW-RIVM-40501/2021|EPI_ISL_2673226|2021-05-12
>hCoV-19/Aruba/AW-RIVM-40507/2021|EPI_ISL_2673232|2021-06-03
>hCoV-19/Aruba/AW-RIVM-40538/2021|EPI_ISL_2673263|2021-06-11
>hCoV-19/Aruba/AW-RIVM-40560/2021|EPI_ISL_2673286|2021-06-11
>hCoV-19/USA/TN-CDC-4157920-001/2021|EPI_ISL_2673684|2021-04-28
>hCoV-19/Slovakia/UVZ_PL19_F5_11797/2021|EPI_ISL_2673694|2021-05-29
>hCoV-19/Mexico/CMX-INER-IBT-0245/2021|EPI_ISL_2673696|2021-05-22
>hCoV-19/Colombia/ATL-INS-VG-2607/2021|EPI_ISL_2674282|2021-04-26
>hCoV-19/Colombia/ATL-INS-VG-2608/2021|EPI_ISL_2674283|2021-04-26
>hCoV-19/Colombia/CES-INS-VG-2686/2021|EPI_ISL_2674284|2021-04-26
>hCoV-19/Colombia/MAG-INS-VG-2768/2021|EPI_ISL_2674286|2021-04-27
>hCoV-19/Colombia/MAG-INS-VG-2769/2021|EPI_ISL_2674287|2021-04-27
>hCoV-19/Colombia/MAG-INS-VG-2770/2021|EPI_ISL_2674288|2021-04-27
>hCoV-19/Colombia/COR-INS-VG-2779/2021|EPI_ISL_2674291|2021-05-03
>hCoV-19/Colombia/BOY-INS-VG-2804/2021|EPI_ISL_2674300|2021-05-07
>hCoV-19/Colombia/CUN-INS-VG-2815/2021|EPI_ISL_2674306|2021-05-08
>hCoV-19/Colombia/DC-INS-VG-2816/2021|EPI_ISL_2674307|2021-05-08
>hCoV-19/Colombia/DC-INS-VG-2818/2021|EPI_ISL_2674308|2021-05-09
>hCoV-19/Colombia/VAC-INS-VG-2850/2021|EPI_ISL_2674313|2021-04-26
>hCoV-19/Colombia/TOL-INS-VG-2868/2021|EPI_ISL_2674317|2021-05-04
>hCoV-19/Colombia/TOL-INS-VG-2870/2021|EPI_ISL_2674318|2021-05-12
>hCoV-19/Colombia/BOY-INS-VG-2884/2021|EPI_ISL_2674320|2021-05-07
>hCoV-19/Colombia/BOY-INS-VG-2887/2021|EPI_ISL_2674322|2021-05-06
>hCoV-19/Colombia/HUI-INS-VG-2891/2021|EPI_ISL_2674323|2021-05-19
>hCoV-19/Colombia/HUI-INS-VG-2892/2021|EPI_ISL_2674324|2021-05-21
>hCoV-19/Colombia/HUI-INS-VG-2893/2021|EPI_ISL_2674325|2021-05-04
>hCoV-19/Colombia/CUN-INS-VG-3019/2021|EPI_ISL_2674328|2021-05-01
>hCoV-19/Colombia/CAQ-INS-VG-3084/2021|EPI_ISL_2674339|2021-04-30
>hCoV-19/Colombia/CUN-INS-VG-2915/2021|EPI_ISL_2674344|2021-05-14
>hCoV-19/Colombia/CAS-INS-VG-2928/2021|EPI_ISL_2674346|2021-05-07
>hCoV-19/Colombia/CAS-INS-VG-2929/2021|EPI_ISL_2674347|2021-05-12
>hCoV-19/Colombia/CAS-INS-VG-2930/2021|EPI_ISL_2674348|2021-05-12
>hCoV-19/Colombia/SAN-INS-VG-2946/2021|EPI_ISL_2674349|2021-05-18
>hCoV-19/Colombia/SAP-INS-VG-2965/2021|EPI_ISL_2674353|2021-05-20
>hCoV-19/Colombia/SAP-INS-VG-2970/2021|EPI_ISL_2674354|2021-05-19
>hCoV-19/Colombia/SAP-INS-VG-2972/2021|EPI_ISL_2674355|2021-05-14
>hCoV-19/Colombia/SAP-INS-VG-2974/2021|EPI_ISL_2674357|2021-05-19
>hCoV-19/Colombia/SAP-INS-VG-2980/2021|EPI_ISL_2674358|2021-05-11
>hCoV-19/Colombia/SAP-INS-VG-2981/2021|EPI_ISL_2674359|2021-05-11
>hCoV-19/Colombia/SAP-INS-VG-2982/2021|EPI_ISL_2674360|2021-05-11
>hCoV-19/Colombia/SAP-INS-VG-2987/2021|EPI_ISL_2674361|2021-05-12
>hCoV-19/Colombia/SAP-INS-VG-2989/2021|EPI_ISL_2674362|2021-05-12
>hCoV-19/Colombia/SAP-INS-VG-2994/2021|EPI_ISL_2674363|2021-05-20
>hCoV-19/Colombia/SAP-INS-VG-2995/2021|EPI_ISL_2674364|2021-05-20
>hCoV-19/Colombia/SAP-INS-VG-2996/2021|EPI_ISL_2674365|2021-05-20
>hCoV-19/Colombia/SAP-INS-VG-3011/2021|EPI_ISL_2674366|2021-05-12
>hCoV-19/Spain/MD-HGUGM-603548/2021|EPI_ISL_2675283|2021-06-19
>hCoV-19/Spain/MD-HGUGM-604201/2021|EPI_ISL_2675287|2021-06-15
>hCoV-19/Poland/PZH-GUM-1762/2021|EPI_ISL_2681041|2021-06-03
>hCoV-19/Spain/CT-HUGTiPM021EZ7A12/2021|EPI_ISL_2681553|2021-06-08
>hCoV-19/Spain/CT-HUGTiPM021EZ7A2/2021|EPI_ISL_2681554|2021-06-11
>hCoV-19/Spain/CT-HUGTiPM021EZ7A9/2021|EPI_ISL_2681560|2021-06-14
>hCoV-19/Spain/CT-HUGTiPM021EZ7B8/2021|EPI_ISL_2681570|2021-06-14
>hCoV-19/Spain/CT-HUGTiPM021EZ7C5/2021|EPI_ISL_2681579|2021-06-12
>hCoV-19/Spain/CT-HUGTiPM021EZ7C8/2021|EPI_ISL_2681582|2021-06-14
>hCoV-19/Spain/CT-HUGTiPM021EZ7C9/2021|EPI_ISL_2681583|2021-06-14
>hCoV-19/Spain/CT-HUGTiPM021EZ7D12/2021|EPI_ISL_2681587|2021-06-09
>hCoV-19/Spain/CT-HUGTiPM021EZ7E12/2021|EPI_ISL_2681597|2021-06-09
>hCoV-19/Spain/CT-HUGTiPM021EZ7E8/2021|EPI_ISL_2681604|2021-06-14
>hCoV-19/Spain/CT-HUGTiPM021EZ7F11/2021|EPI_ISL_2681608|2021-06-04
>hCoV-19/Spain/CT-HUGTiPM021EZ7G11/2021|EPI_ISL_2681619|2021-06-05
>hCoV-19/Spain/CT-HUGTiPM021EZ7G8/2021|EPI_ISL_2681626|2021-06-14
>hCoV-19/Spain/CT-HUGTiPM021EZ7H11/2021|EPI_ISL_2681630|2021-06-04
>hCoV-19/Spain/CT-HUGTiPM021EZ7H8/2021|EPI_ISL_2681638|2021-06-14
>hCoV-19/Scotland/QEUH-1725CCB/2021|EPI_ISL_2682959|2021-06-16
>hCoV-19/USA/MN-MDH-8330/2021|EPI_ISL_2689026|2021-06-13
>hCoV-19/Spain/MD-HRYC-11884817/2021|EPI_ISL_2689691|2021-05-31
>hCoV-19/Poland/PL_P3334/2021|EPI_ISL_2694746|2021-06-01
>hCoV-19/Portugal/PT9020/2021|EPI_ISL_2694880|2021-06-07
>hCoV-19/Portugal/PT9053/2021|EPI_ISL_2694913|2021-06-09
>hCoV-19/Portugal/PT9059/2021|EPI_ISL_2694919|2021-06-12
>hCoV-19/Portugal/PT9064/2021|EPI_ISL_2694924|2021-06-14
>hCoV-19/Portugal/PT9240/2021|EPI_ISL_2695100|2021-06-06
>hCoV-19/Portugal/PT9241/2021|EPI_ISL_2695101|2021-06-06
>hCoV-19/Portugal/PT9242/2021|EPI_ISL_2695102|2021-06-07
>hCoV-19/Portugal/PT9422/2021|EPI_ISL_2695346|2021-06-15
>hCoV-19/Spain/MD-54283197/2021|EPI_ISL_2709319|2021-06
>hCoV-19/Spain/MD-59771646/2021|EPI_ISL_2709329|2021-06
>hCoV-19/Spain/MD-59779767/2021|EPI_ISL_2709330|2021-06
>hCoV-19/Spain/MD-14302160/2021|EPI_ISL_2709333|2021-06
>hCoV-19/Spain/MD-40416400/2021|EPI_ISL_2709343|2021-06
>hCoV-19/Spain/MD-45355743/2021|EPI_ISL_2709344|2021-06
>hCoV-19/Spain/MD-59791133/2021|EPI_ISL_2709356|2021-06
>hCoV-19/Mexico/NLE-InDRE_FB14847_S3320/2021|EPI_ISL_2709689|2021-05-04
>hCoV-19/Mexico/CMX-InDRE_FB16846_S3336/2021|EPI_ISL_2709703|2021-05-26
>hCoV-19/Mexico/MEX-InDRE_FB16857_S3340/2021|EPI_ISL_2709705|2021-05-20
>hCoV-19/Mexico/CMX-InDRE_FD69807_S3348/2021|EPI_ISL_2709712|2021-05-18
>hCoV-19/Mexico/CMX-InDRE_FD72113_S3380/2021|EPI_ISL_2709720|2021-05-20
>hCoV-19/Mexico/MEX-InDRE_FD71793_S3382/2021|EPI_ISL_2709721|2021-05-21
>hCoV-19/Mexico/VER-InDRE_FB16560_S3386/2021|EPI_ISL_2709723|2021-05-30
>hCoV-19/Mexico/GUA-InDRE_FB16900_S3388/2021|EPI_ISL_2709724|2021-05-31
>hCoV-19/Mexico/NLE-InDRE_FB16956_S3393/2021|EPI_ISL_2709729|2021-06-01
>hCoV-19/Spain/CT-HUGTiPM022DQ9C2/2021|EPI_ISL_2718574|2021-06-17
>hCoV-19/Spain/CT-HUGTiPM022DQ9C9/2021|EPI_ISL_2718581|2021-06-18
>hCoV-19/Spain/CT-HUGTiPM022DQ9E10/2021|EPI_ISL_2718595|2021-06-15
>hCoV-19/Spain/CT-HUGTiPM022DQ9G1/2021|EPI_ISL_2718617|2021-06-17
>hCoV-19/Spain/MD-14302200/2021|EPI_ISL_2724917|2021-06
>hCoV-19/Spain/MD-54328196/2021|EPI_ISL_2724939|2021-06
>hCoV-19/Italy/CAM-TIGEM-IZSM-COLLI-16316/2021|EPI_ISL_2725128|2021-06-22
>hCoV-19/Spain/CT-HUVH-E04910/2021|EPI_ISL_2725445|2021-06-14
>hCoV-19/Spain/CT-HUVH-E74026/2021|EPI_ISL_2725446|2021-06-17
>hCoV-19/Spain/CT-HUVH-E79429/2021|EPI_ISL_2725447|2021-06-16
>hCoV-19/Spain/CT-HUVH-EX207670/2021|EPI_ISL_2725448|2021-06-15
>hCoV-19/Spain/CT-HUVH-F004931/2021|EPI_ISL_2725449|2021-06-14
>hCoV-19/USA/OR-OSPHL01041/2021|EPI_ISL_2727472|2021-06-15
>hCoV-19/USA/OR-OSPHL01055/2021|EPI_ISL_2727485|2021-06-20
>hCoV-19/Italy/LAZ-INMI-999/2021|EPI_ISL_2733072|2021-06-21
>hCoV-19/England/PHEC-31028C/2021|EPI_ISL_2742811|2021
>hCoV-19/USA/FL-TGH-0653/2021|EPI_ISL_2754204|2021-04-16
>hCoV-19/USA/FL-TGH-0615/2021|EPI_ISL_2756522|2021-04-30
>hCoV-19/Switzerland/ZH-UZH-IMV-3ba4aa0d/2021|EPI_ISL_2769134|2021-06-12
>hCoV-19/USA/NJ-NYGC-S-SM-9260-UKMS519/2021|EPI_ISL_2769365|2021-04-12
>hCoV-19/Mexico/CMX-INMEGEN-05-05-186/2021|EPI_ISL_2774493|2021-05-21
>hCoV-19/USA/NY-NYGC-2935-VTM2-TLNQ623/2021|EPI_ISL_2774495|2021-06-01
>hCoV-19/USA/NY-NYGC-2910-VTM2-TNIS098/2021|EPI_ISL_2774496|2021-05-24
>hCoV-19/USA/NJ-NYGC-S-JF-4340-PZZT481/2021|EPI_ISL_2774502|2021-03-29
>hCoV-19/USA/WA-S8327/2021|EPI_ISL_2774557|2021-05-13
>hCoV-19/Mexico/VER-INMEGEN-06-02-119/2021|EPI_ISL_2778955|2021-06-07
>hCoV-19/Mexico/CMX-INMEGEN-06-02-245/2021|EPI_ISL_2778957|2021-06-16
>hCoV-19/Mexico/CMX-INMEGEN-06-02-262/2021|EPI_ISL_2778960|2021-06-16
>hCoV-19/Mexico/MEX-INMEGEN-06-02-273/2021|EPI_ISL_2778961|2021-06-16
>hCoV-19/Mexico/CMX-INMEGEN-06-02-302/2021|EPI_ISL_2778964|2021-05-26
>hCoV-19/Mexico/CMX-INMEGEN-06-01-39/2021|EPI_ISL_2779614|2021-06-01
>hCoV-19/Mexico/MEX-INMEGEN-06-01-66/2021|EPI_ISL_2779616|2021-05-31
>hCoV-19/Mexico/MEX-INMEGEN-06-01-123/2021|EPI_ISL_2779621|2021-06-02
>hCoV-19/Mexico/CMX-INMEGEN-06-01-131/2021|EPI_ISL_2779624|2021-06-02
>hCoV-19/Mexico/MEX-INMEGEN-06-01-136/2021|EPI_ISL_2779626|2021-06-01
>hCoV-19/Mexico/MEX-INMEGEN-06-01-147/2021|EPI_ISL_2779627|2021-06-02
>hCoV-19/Mexico/CMX-INMEGEN-06-01-161/2021|EPI_ISL_2779629|2021-06-02
>hCoV-19/Mexico/HID-INMEGEN-06-01-163/2021|EPI_ISL_2779630|2021-06-02
>hCoV-19/Mexico/MEX-INMEGEN-06-01-173/2021|EPI_ISL_2779634|2021-06-02
>hCoV-19/Spain/MD-HGUGM-603993/2021|EPI_ISL_2782354|2021-06-21
>hCoV-19/Spain/MD-HGUGM-615433/2021|EPI_ISL_2782381|2021-06-21
>hCoV-19/USA/DE-Curative-025637/2021|EPI_ISL_2783585|2021-05-17
>hCoV-19/USA/FL-Curative-036634/2021|EPI_ISL_2783634|2021-05-20
>hCoV-19/USA/FL-Curative-071125/2021|EPI_ISL_2783665|2021-05-13
>hCoV-19/USA/FL-Curative-018264/2021|EPI_ISL_2783747|2021-05-17
>hCoV-19/USA/FL-Curative-063230/2021|EPI_ISL_2783951|2021-05-18
>hCoV-19/USA/FL-Curative-019151/2021|EPI_ISL_2784059|2021-05-15
>hCoV-19/USA/FL-Curative-006499/2021|EPI_ISL_2784091|2021-05-29
>hCoV-19/USA/FL-Curative-034944/2021|EPI_ISL_2784092|2021-05-29
>hCoV-19/USA/FL-Curative-027246/2021|EPI_ISL_2784104|2021-05-31
>hCoV-19/USA/FL-Curative-091557/2021|EPI_ISL_2784107|2021-05-31
>hCoV-19/USA/FL-Curative-084427/2021|EPI_ISL_2784132|2021-06-03
>hCoV-19/USA/FL-Curative-080517/2021|EPI_ISL_2784135|2021-06-04
>hCoV-19/USA/FL-Curative-072771/2021|EPI_ISL_2784167|2021-06-02
>hCoV-19/USA/FL-Curative-053138/2021|EPI_ISL_2784175|2021-06-03
>hCoV-19/USA/FL-Curative-068264/2021|EPI_ISL_2784198|2021-06-06
>hCoV-19/USA/CA-Curative-062193/2021|EPI_ISL_2784221|2021-06-10
>hCoV-19/USA/WA-S9048/2021|EPI_ISL_2786894|2021-06-09
>hCoV-19/USA/WA-S9076/2021|EPI_ISL_2786899|2021-05-14
>hCoV-19/USA/WA-S9100/2021|EPI_ISL_2786900|2021-05-14
>hCoV-19/France/OCC-L52GN1761815/2021|EPI_ISL_2786928|2021-06-25
>hCoV-19/Spain/PV-HUD-98655977/2021|EPI_ISL_2786968|2021-06-01
>hCoV-19/Spain/PV-HUD-98738128/2021|EPI_ISL_2786969|2021-06-03
>hCoV-19/Netherlands/ZH-RIVM-41390/2021|EPI_ISL_2788181|2021-06-07
>hCoV-19/Netherlands/NB-RIVM-40680/2021|EPI_ISL_2788183|2021-06-11
>hCoV-19/Netherlands/NB-RIVM-40730/2021|EPI_ISL_2788184|2021-06-16
>hCoV-19/Curacao/CW-RIVM-40786/2021|EPI_ISL_2788185|2021-06-08
>hCoV-19/Aruba/AW-RIVM-41526/2021|EPI_ISL_2788187|2021-06-11
>hCoV-19/Aruba/AW-RIVM-41530/2021|EPI_ISL_2788188|2021-06-14
>hCoV-19/Mexico/CMX-INER-IBT-0262/2021|EPI_ISL_2790132|2021-06-08
>hCoV-19/Mexico/CMX-INER-IBT-0269/2021|EPI_ISL_2790134|2021-06-11
>hCoV-19/Mexico/CMX-INER-IBT-0270/2021|EPI_ISL_2790135|2021-06-11
>hCoV-19/Mexico/CMX-INER-IBT-0271/2021|EPI_ISL_2790136|2021-06-12
>hCoV-19/Mexico/CMX-INMEGEN-05-06-13/2021|EPI_ISL_2790209|2021-05-24
>hCoV-19/Mexico/MEX-INMEGEN-05-06-217/2021|EPI_ISL_2790219|2021-05-28
>hCoV-19/Mexico/MEX-INMEGEN-05-06-348/2021|EPI_ISL_2790227|2021-05-28
>hCoV-19/USA/WA-PHL-000922/2021|EPI_ISL_2790306|2021-06-04
>hCoV-19/USA/AK-PHL9670/2021|EPI_ISL_2790770|2021-06-18
>hCoV-19/USA/AK-PHL9678/2021|EPI_ISL_2790776|2021-06-17
>hCoV-19/USA/AK-PHL9684/2021|EPI_ISL_2790780|2021-06-18
>hCoV-19/USA/AK-PHL9685/2021|EPI_ISL_2790781|2021-06-18
>hCoV-19/USA/AK-PHL9691/2021|EPI_ISL_2790786|2021-06-20
>hCoV-19/USA/AK-PHL9692/2021|EPI_ISL_2790787|2021-06-20
>hCoV-19/USA/AK-PHL9693/2021|EPI_ISL_2790788|2021-06-20
>hCoV-19/USA/AK-PHL9695/2021|EPI_ISL_2790789|2021-06-20
>hCoV-19/USA/AK-PHL9703/2021|EPI_ISL_2790796|2021-06-13
>hCoV-19/USA/AK-PHL9713/2021|EPI_ISL_2791468|2021-06-16
>hCoV-19/USA/AK-PHL9718/2021|EPI_ISL_2791472|2021-06-16
>hCoV-19/USA/AK-PHL9720/2021|EPI_ISL_2791473|2021-06-16
>hCoV-19/USA/AK-PHL9721/2021|EPI_ISL_2791474|2021-06-16
>hCoV-19/USA/AK-PHL9723/2021|EPI_ISL_2791476|2021-06-16
>hCoV-19/USA/AK-PHL9725/2021|EPI_ISL_2791478|2021-06-16
>hCoV-19/Portugal/PT9642/2021|EPI_ISL_2796029|2021-06-07
>hCoV-19/Portugal/PT9711/2021|EPI_ISL_2796098|2021-06-09
>hCoV-19/Portugal/PT9717/2021|EPI_ISL_2796104|2021-06-09
>hCoV-19/Portugal/PT9806/2021|EPI_ISL_2796193|2021-05-31
>hCoV-19/Mexico/ROO-InDRE_FB17186_S3439/2021|EPI_ISL_2800938|2021-05-29
>hCoV-19/Mexico/TAB-InDRE_FB17803_S3459/2021|EPI_ISL_2800939|2021-06-15
>hCoV-19/Mexico/TAB-InDRE_FB17804_S3460/2021|EPI_ISL_2800940|2021-06-15
>hCoV-19/Mexico/GUA-InDRE_FB17327_S3464/2021|EPI_ISL_2800941|2021-06-07
>hCoV-19/USA/UT-IVY-ZZX9KU8D/2021|EPI_ISL_2801433|2021-05-17
>hCoV-19/Spain/MD-51360187/2021|EPI_ISL_2801966|2021-06
>hCoV-19/Portugal/PT10326/2021|EPI_ISL_2810514|2021-06-21
>hCoV-19/Portugal/PT10312/2021|EPI_ISL_2810523|2021-06-21
>hCoV-19/Spain/CT-HUGTiPM023JU0A1/2021|EPI_ISL_2812442|2021-06-23
>hCoV-19/Spain/CT-HUGTiPM023JU0E1/2021|EPI_ISL_2812489|2021-06-21
>hCoV-19/Spain/CT-HUGTiPM023JU0E2/2021|EPI_ISL_2812493|2021-06-21
>hCoV-19/Spain/CT-HUGTiPM023JU0F1/2021|EPI_ISL_2812501|2021-06-21
>hCoV-19/Spain/CT-HUGTiPM023JU0F12/2021|EPI_ISL_2812504|2021-06-14
>hCoV-19/Spain/CT-HUGTiPM023JU0H2/2021|EPI_ISL_2812527|2021-06-21
>hCoV-19/Northern_Ireland/PHEC-L308LC5C/2021|EPI_ISL_2818170|2021-06-23
>hCoV-19/England/PHEC-L30ALE18/2021|EPI_ISL_2818299|2021-06-26
>hCoV-19/USA/GA-CDC-4157354-001/2021|EPI_ISL_2826025|2021-05-17
>hCoV-19/Colombia/DC-INS-H-6111/2021|EPI_ISL_2827762|2021-06-16
>hCoV-19/Colombia/COR-INS-VG-4015/2021|EPI_ISL_2827770|2021-06-22
>hCoV-19/Colombia/COR-INS-VG-4016/2021|EPI_ISL_2827772|2021-06-21
>hCoV-19/Colombia/COR-INS-VG-4017/2021|EPI_ISL_2827774|2021-06-21
>hCoV-19/Colombia/COR-INS-VG-4018/2021|EPI_ISL_2827780|2021-06-21
>hCoV-19/Colombia/COR-INS-VG-4019/2021|EPI_ISL_2827784|2021-06-21
>hCoV-19/Colombia/CAQ-INS-VG-4009/2021|EPI_ISL_2827787|2021-06-10
>hCoV-19/Costa_Rica/INC-0717/2021|EPI_ISL_2827987|2021-05-30
>hCoV-19/Costa_Rica/INC-0737/2021|EPI_ISL_2828007|2021-06-14
>hCoV-19/Costa_Rica/INC-0738/2021|EPI_ISL_2828008|2021-06-14
>hCoV-19/Costa_Rica/INC-0745/2021|EPI_ISL_2828015|2021-06-15
>hCoV-19/Colombia/BOL-INS-VG-2013/2021|EPI_ISL_2828019|2021-04-02
>hCoV-19/Colombia/ATL-INS-VG-2014/2021|EPI_ISL_2828020|2021-04-03
>hCoV-19/Colombia/BOL-INS-VG-2018/2021|EPI_ISL_2828024|2021-04-04
>hCoV-19/Colombia/BOL-INS-VG-2019/2021|EPI_ISL_2828025|2021-04-05
>hCoV-19/Colombia/BOL-INS-VG-2021/2021|EPI_ISL_2828027|2021-04-05
>hCoV-19/Colombia/BOL-INS-VG-2023/2021|EPI_ISL_2828029|2021-04-04
>hCoV-19/Colombia/BOL-INS-VG-2024/2021|EPI_ISL_2828030|2021-04-05
>hCoV-19/Colombia/BOL-INS-VG-2026/2021|EPI_ISL_2828032|2021-04-05
>hCoV-19/Colombia/BOL-INS-VG-2028/2021|EPI_ISL_2828034|2021-04-05
>hCoV-19/Colombia/BOL-INS-VG-2032/2021|EPI_ISL_2828035|2021-04-06
>hCoV-19/Colombia/BOL-INS-VG-2035/2021|EPI_ISL_2828036|2021-04-07
>hCoV-19/Colombia/BOL-INS-VG-2036/2021|EPI_ISL_2828037|2021-04-06
>hCoV-19/Colombia/BOL-INS-VG-2037/2021|EPI_ISL_2828038|2021-04-06
>hCoV-19/Colombia/SAN-INS-VG-3485/2021|EPI_ISL_2828039|2021-04-16
>hCoV-19/Colombia/COR-INS-VG-3514/2021|EPI_ISL_2828041|2021-05-19
>hCoV-19/Colombia/COR-INS-VG-3515/2021|EPI_ISL_2828042|2021-05-19
>hCoV-19/Colombia/COR-INS-VG-3516/2021|EPI_ISL_2828043|2021-05-18
>hCoV-19/Colombia/COR-INS-VG-3519/2021|EPI_ISL_2828044|2021-05-24
>hCoV-19/Colombia/LAG-INS-VG-2788/2021|EPI_ISL_2828045|2021-04-04
>hCoV-19/Colombia/LAG-INS-VG-2789/2021|EPI_ISL_2828046|2021-04-02
>hCoV-19/Colombia/LAG-INS-VG-2790/2021|EPI_ISL_2828047|2021-04-04
>hCoV-19/Colombia/LAG-INS-VG-3795/2021|EPI_ISL_2828049|2021-04-01
>hCoV-19/Colombia/LAG-INS-VG-3796/2021|EPI_ISL_2828050|2021-04-04
>hCoV-19/Colombia/LAG-INS-VG-3799/2021|EPI_ISL_2828052|2021-04-23
>hCoV-19/Colombia/LAG-INS-VG-3800/2021|EPI_ISL_2828053|2021-04-26
>hCoV-19/Colombia/SAN-INS-VG-2190/2021|EPI_ISL_2828054|2021-04-08
>hCoV-19/Colombia/SAN-INS-VG-2724/2021|EPI_ISL_2828055|2021-04-24
>hCoV-19/Italy/TUS-Siena-44/2021|EPI_ISL_2828326|2021-06-22
>hCoV-19/Spain/CT-HUGTiPM024CO4E1/2021|EPI_ISL_2832122|2021-06-18
>hCoV-19/Spain/CT-HUGTiPM024WK4B1/2021|EPI_ISL_2832146|2021-06-25
>hCoV-19/Spain/CT-HUGTiPM024WK4B11/2021|EPI_ISL_2832148|2021-06-05
>hCoV-19/Spain/CT-HUGTiPM024WK4C1/2021|EPI_ISL_2832158|2021-06-25
>hCoV-19/Spain/CT-HUGTiPM024WK4F8/2021|EPI_ISL_2832204|2021-06-28
>hCoV-19/USA/FL-TGH-0687/2021|EPI_ISL_2833698|2021-05-08
>hCoV-19/USA/FL-TGH-0689/2021|EPI_ISL_2833699|2021-05-09
>hCoV-19/USA/FL-TGH-0756/2021|EPI_ISL_2833700|2021-06-22
>hCoV-19/USA/FL-TGH-0760/2021|EPI_ISL_2833701|2021-06-09
>hCoV-19/USA/FL-TGH-0762/2021|EPI_ISL_2833702|2021-06-22
>hCoV-19/USA/FL-TGH-0768/2021|EPI_ISL_2833703|2021-06-21
>hCoV-19/USA/FL-TGH-0771/2021|EPI_ISL_2833704|2021-06-17
>hCoV-19/USA/FL-TGH-0784/2021|EPI_ISL_2833705|2021-06-13
>hCoV-19/USA/WA-PHL-000953/2021|EPI_ISL_2833852|2021-05-17
>hCoV-19/USA/WI-UW-5325/2021|EPI_ISL_2833889|2021-06-17
>hCoV-19/USA/FL-TGH-0818/2021|EPI_ISL_2833914|2021-06-25
>hCoV-19/Spain/CT-HUVH-E17016/2021|EPI_ISL_2834250|2021-06-25
>hCoV-19/Spain/CT-HUVH-E18778/2021|EPI_ISL_2834252|2021-06-25
>hCoV-19/Spain/CT-HUVH-E69117/2021|EPI_ISL_2834259|2021-06-27
>hCoV-19/Spain/CT-HUVH-E73819/2021|EPI_ISL_2834261|2021-06-25
>hCoV-19/USA/WA-PHL-001050/2021|EPI_ISL_2834715|2021-06-22
>hCoV-19/USA/WA-Altius-ALTCOV-G6WR3T65WBQJOWVA/2021|EPI_ISL_2835228|2021-05-28
>hCoV-19/USA/WA-Altius-ALTCOV-R3SQBDVB7WOKLIHM/2021|EPI_ISL_2835229|2021-06-01
>hCoV-19/USA/WA-Altius-ALTCOV-AH2SKXHDRWC642QJ/2021|EPI_ISL_2835230|2021-05-22
>hCoV-19/USA/WA-Altius-ALTCOV-N3IPXUVQXYGCXZQW/2021|EPI_ISL_2835231|2021-05-24
>hCoV-19/USA/WA-Altius-ALTCOV-KUEE4KVQGXF5PZH4/2021|EPI_ISL_2835232|2021-05-25
>hCoV-19/USA/WA-Altius-ALTCOV-7VPQCFDEFBTVCZF6/2021|EPI_ISL_2835233|2021-05-25
>hCoV-19/USA/WA-Altius-ALTCOV-R6ZYHKXSL7RRW7CL/2021|EPI_ISL_2835234|2021-05-25
>hCoV-19/Mexico/NLE_INER_IMSS_1083/2021|EPI_ISL_2835924|2021-05-09
>hCoV-19/Mexico/CMX_INER_IMSS_1249/2021|EPI_ISL_2835946|2021-05-11
>hCoV-19/Mexico/CMX_INER_IMSS_1318/2021|EPI_ISL_2835951|2021-05-13
>hCoV-19/USA/FL-Curative-055219/2021|EPI_ISL_2839847|2021-06-06
>hCoV-19/Italy/CAM-TIGEM-IZSM-COLLI-16680/2021|EPI_ISL_2844314|2021-06-23
>hCoV-19/Italy/CAM-TIGEM-IZSM-COLLI-16682/2021|EPI_ISL_2844316|2021-06-23
>hCoV-19/Italy/CAM-TIGEM-IZSM-COLLI-16683/2021|EPI_ISL_2844317|2021-06-23
>hCoV-19/Italy/CAM-TIGEM-IZSM-COLLI-16686/2021|EPI_ISL_2844318|2021-06-23
>hCoV-19/Italy/CAM-TIGEM-IZSM-COLLI-16689/2021|EPI_ISL_2844320|2021-06-26
>hCoV-19/Italy/CAM-TIGEM-IZSM-COLLI-16696/2021|EPI_ISL_2844325|2021-06-23
>hCoV-19/England/PLYM-1826AED/2021|EPI_ISL_2849837|2021-07-01
>hCoV-19/USA/FL-BPHL-5004/2021|EPI_ISL_2860417|2021-05-19
>hCoV-19/USA/FL-BPHL-5014/2021|EPI_ISL_2860419|2021-06-06
>hCoV-19/USA/FL-BPHL-5024/2021|EPI_ISL_2860421|2021-06-13
>hCoV-19/Spain/MD-HRYC-11908598/2021|EPI_ISL_2861044|2021-06-16
>hCoV-19/Mexico/NLE-InDRE_FB17353_S3821/2021|EPI_ISL_2861160|2021-06-08
>hCoV-19/Mexico/MIC-InDRE_FB17622_S3839/2021|EPI_ISL_2861172|2021-06-07
>hCoV-19/Mexico/HID-InDRE_FB17889_S3840/2021|EPI_ISL_2861173|2021-06-13
>hCoV-19/Mexico/QUE-InDRE_FB17977_S3846/2021|EPI_ISL_2861175|2021-06-16
>hCoV-19/Mexico/TAB-InDRE_FB18035_S3859/2021|EPI_ISL_2861177|2021-06-18
>hCoV-19/Mexico/AGU-InDRE_FB18228_S3876/2021|EPI_ISL_2861187|2021-06-22
>hCoV-19/Mexico/TAB-InDRE_FB18328_S3882/2021|EPI_ISL_2861191|2021-06-22
>hCoV-19/Mexico/CMX-InDRE_FD77813_S3884/2021|EPI_ISL_2861193|2021-06-23
>hCoV-19/Mexico/CMX-InDRE_FD77818_S3885/2021|EPI_ISL_2861194|2021-06-23
>hCoV-19/Mexico/CMX-InDRE_FD77826_S3887/2021|EPI_ISL_2861196|2021-06-23
>hCoV-19/USA/MD-MDH-2890/2021|EPI_ISL_2862029|2021-06-25
>hCoV-19/Netherlands/NB-RIVM-41623/2021|EPI_ISL_2862943|2021-06-20
>hCoV-19/Netherlands/NB-RIVM-41628/2021|EPI_ISL_2862945|2021-06-14
>hCoV-19/Netherlands/NB-RIVM-41649/2021|EPI_ISL_2862947|2021-06-16
>hCoV-19/Netherlands/NB-RIVM-41659/2021|EPI_ISL_2862949|2021-06-20
>hCoV-19/Netherlands/NB-RIVM-41678/2021|EPI_ISL_2862951|2021-06-20
>hCoV-19/Netherlands/NB-RIVM-41736/2021|EPI_ISL_2862953|2021-06-08
>hCoV-19/Curacao/CW-RIVM-41646/2021|EPI_ISL_2862955|2021-06-15
>hCoV-19/Netherlands/OV-RIVM-41708/2021|EPI_ISL_2862957|2021-06-23
>hCoV-19/Switzerland/GE-HUG-34617230/2021|EPI_ISL_2885486|2021-06-24
>hCoV-19/Switzerland/GE-HUG-34629144/2021|EPI_ISL_2885495|2021-06-29
>hCoV-19/Switzerland/GE-HUG-34629106/2021|EPI_ISL_2885496|2021-06-29
>hCoV-19/Netherlands/ZH-EMC-2963/2021|EPI_ISL_2887845|2021-06-24
>hCoV-19/USA/AK-PHL9785/2021|EPI_ISL_2893335|2021-06-21
>hCoV-19/USA/AK-PHL9787/2021|EPI_ISL_2893336|2021-06-21
>hCoV-19/USA/AK-PHL9788/2021|EPI_ISL_2893337|2021-06-21
>hCoV-19/USA/AK-PHL9784/2021|EPI_ISL_2893338|2021-06-21
>hCoV-19/USA/AK-PHL9814/2021|EPI_ISL_2893339|2021-06-14
>hCoV-19/USA/AK-PHL9743/2021|EPI_ISL_2893363|2021-06-21
>hCoV-19/USA/AK-PHL9748/2021|EPI_ISL_2893364|2021-06-22
>hCoV-19/USA/AK-PHL9751/2021|EPI_ISL_2893365|2021-06-22
>hCoV-19/USA/AK-PHL9752/2021|EPI_ISL_2893366|2021-06-22
>hCoV-19/USA/AK-PHL9755/2021|EPI_ISL_2893367|2021-06-23
>hCoV-19/USA/AK-PHL9761/2021|EPI_ISL_2893368|2021-06-23
>hCoV-19/USA/AK-PHL9763/2021|EPI_ISL_2893369|2021-06-15
>hCoV-19/USA/AK-PHL9764/2021|EPI_ISL_2893370|2021-06-05
>hCoV-19/USA/AK-PHL9778/2021|EPI_ISL_2893371|2021-06-25
>hCoV-19/USA/AK-PHL9782/2021|EPI_ISL_2893372|2021-06-27
>hCoV-19/USA/AK-PHL9738/2021|EPI_ISL_2893373|2021-06-21
>hCoV-19/USA/TX-TCH-TCMC00607-0621/2021|EPI_ISL_2893512|2021-06-15
>hCoV-19/USA/CA-LACPHL-AF01440/2021|EPI_ISL_2894589|2021-06-23
>hCoV-19/Portugal/PT10720/2021|EPI_ISL_2895188|2021-06-25
>hCoV-19/Portugal/PT10982/2021|EPI_ISL_2895450|2021-06-28
>hCoV-19/Spain/CT-HUVH-E04501/2021|EPI_ISL_2895661|2021-06-29
>hCoV-19/Brazil/MT-3722/2021|EPI_ISL_2896232|2021-06-22
>hCoV-19/Spain/CT-HUGTiPR022MD9H10/2021|EPI_ISL_2897067|2021-06-17
>hCoV-19/Spain/CT-HUGTiPR022MD9H11/2021|EPI_ISL_2897068|2021-06-21
>hCoV-19/Ecuador/NIC-INSPI-328820/2021|EPI_ISL_2897538|2021-06-07
>hCoV-19/Ecuador/NIC-INSPI-329004/2021|EPI_ISL_2897539|2021-06-08
>hCoV-19/Ecuador/NIC-INSPI-332325/2021|EPI_ISL_2897540|2021-06-17
>hCoV-19/Ecuador/NIC-INSPI-328164/2021|EPI_ISL_2897542|2021-06-06
>hCoV-19/Ecuador/NIC-INSPI-0421-2922/2021|EPI_ISL_2897546|2021-06-18
>hCoV-19/Ecuador/NIC-INSPI-0421-2923/2021|EPI_ISL_2897548|2021-06-19
>hCoV-19/Ecuador/NIC-INSPI-0421-2920/2021|EPI_ISL_2897549|2021-06-16
>hCoV-19/Ecuador/NIC-INSPI-331294/2021|EPI_ISL_2897550|2021-06-15
>hCoV-19/Ecuador/NIC-INSPI-332036/2021|EPI_ISL_2897552|2021-06-17
>hCoV-19/Ecuador/NIC-INSPI-0421-2919/2021|EPI_ISL_2897554|2021-06-16
>hCoV-19/Ecuador/NIC-INSPI-329145/2021|EPI_ISL_2897555|2021-06-08
>hCoV-19/Ecuador/NIC-INSPI-329963/2021|EPI_ISL_2897557|2021-06-09
>hCoV-19/Ecuador/NIC-INSPI-0421-2929/2021|EPI_ISL_2897558|2021-06-20
>hCoV-19/Ecuador/NIC-INSPI-0421-2927/2021|EPI_ISL_2897559|2021-06-19
>hCoV-19/Sweden/01_SE100_21CS101584/2021|EPI_ISL_2898054|2021-05-19
>hCoV-19/England/PHEC-M303M0FB/2021|EPI_ISL_2904293|2021-06-30
>hCoV-19/Wales/PHWC-PYM3Q5/2021|EPI_ISL_2905966|2021-06-30
>hCoV-19/England/MILK-1874549/2021|EPI_ISL_2911018|2021-07-04
>hCoV-19/Switzerland/ZH-UZH-IMV-3ba4bc15/2021|EPI_ISL_2918872|2021-07-04
>hCoV-19/Spain/MD-14329817/2021|EPI_ISL_2921045|2021-06
>hCoV-19/Spain/MD-59867765/2021|EPI_ISL_2921046|2021-06
>hCoV-19/Spain/MD-25712446/2021|EPI_ISL_2921047|2021-06
>hCoV-19/Spain/MD-55032324/2021|EPI_ISL_2921048|2021-06
>hCoV-19/Spain/CT-HUGTiPM026LP5E11/2021|EPI_ISL_2926137|2021-06-29
>hCoV-19/Spain/CT-HUGTiPM026VW2F5/2021|EPI_ISL_2926201|2021-07-02
>hCoV-19/Belgium/MBLGPF273710/2021|EPI_ISL_2927083|2021-06-24
>hCoV-19/Mexico/SIN_CIAD-MZT_HJ1923/2021|EPI_ISL_2927977|2021-06-23
>hCoV-19/Italy/VEN-IZSVe-21RS1574-2_VI/2021|EPI_ISL_2927986|2021-06-17
>hCoV-19/Italy/VEN-IZSVe-21RS1572-3_VI/2021|EPI_ISL_2927989|2021-06-21
>hCoV-19/Italy/VEN-IZSVe-21RS1572-2_VI/2021|EPI_ISL_2927991|2021-06-21
>hCoV-19/USA/NM-NMDOH-2021130683/2021|EPI_ISL_2928090|2021-06-23
>hCoV-19/USA/NM-NMDOH-2021131691/2021|EPI_ISL_2928123|2021-06-21
>hCoV-19/USA/NM-NMDOH-2021131715/2021|EPI_ISL_2928126|2021-06-25
>hCoV-19/Mexico/YUC-Biomedicos-6180622/2021|EPI_ISL_2928224|2021-06-18
>hCoV-19/Mexico/MEX-INMEGEN-06-03-114/2021|EPI_ISL_2928487|2021-06-04
>hCoV-19/Mexico/CMX-INMEGEN-06-03-128/2021|EPI_ISL_2928489|2021-05-31
>hCoV-19/Mexico/CMX-INMEGEN-06-03-137/2021|EPI_ISL_2928490|2021-06-05
>hCoV-19/Mexico/MEX-INMEGEN-06-03-237/2021|EPI_ISL_2928497|2021-06-20
>hCoV-19/Mexico/MEX-INMEGEN-06-03-243/2021|EPI_ISL_2928498|2021-06-23
>hCoV-19/Mexico/CMX-INMEGEN-06-03-255/2021|EPI_ISL_2928499|2021-06-22
>hCoV-19/Mexico/CMX-INMEGEN-06-03-256/2021|EPI_ISL_2928500|2021-06-22
>hCoV-19/Mexico/CMX-INMEGEN-06-03-271/2021|EPI_ISL_2928501|2021-06-22
>hCoV-19/Mexico/CMX-INMEGEN-06-03-307/2021|EPI_ISL_2928502|2021-06-23
>hCoV-19/Mexico/CMX-INMEGEN-06-03-335/2021|EPI_ISL_2928503|2021-06-09
>hCoV-19/USA/FL-TGH-0844/2021|EPI_ISL_2930451|2021-05-28
>hCoV-19/Japan/IC-1455/2021|EPI_ISL_2933813|2021-06-29
>hCoV-19/Japan/IC-1496/2021|EPI_ISL_2933815|2021-07-05
>hCoV-19/England/BRBR-18A738F/2021|EPI_ISL_2935321|2021-07-06
>hCoV-19/England/MILK-18942E2/2021|EPI_ISL_2935884|2021-07-05
>hCoV-19/USA/TX-BSWTemple-ILL-R14-0056/2021|EPI_ISL_2941577|2021-07-05
>hCoV-19/USA/FL-Curative-007977/2021|EPI_ISL_2941872|2021-06-18
>hCoV-19/Switzerland/GE-DIA-011416561301/2021|EPI_ISL_2955372|2021-06-01
>hCoV-19/USA/MD-MDH-3043/2021|EPI_ISL_2955579|2021-06-29
>hCoV-19/USA/MD-MDH-3047/2021|EPI_ISL_2955583|2021-06-29
>hCoV-19/USA/MD-MDH-3048/2021|EPI_ISL_2955584|2021-06-29
>hCoV-19/Spain/CT-HCB-509/2021|EPI_ISL_2955935|2021-05-17
>hCoV-19/Spain/CT-HCB-568/2021|EPI_ISL_2955939|2021-06-01
>hCoV-19/Spain/CT-HCB-580/2021|EPI_ISL_2955951|2021-06-07
>hCoV-19/Spain/CT-HCB-581/2021|EPI_ISL_2955952|2021-06-08
>hCoV-19/Spain/CT-HCB-582/2021|EPI_ISL_2955953|2021-06-08
>hCoV-19/Spain/CT-HCB-626/2021|EPI_ISL_2955989|2021-06-04
>hCoV-19/Spain/MD-HRYC-11920111/2021|EPI_ISL_2960215|2021-06-25
>hCoV-19/USA/NY-PRL-2021_0426_00D05/2021|EPI_ISL_2964980|2021-04-23
>hCoV-19/USA/NY-PRL-2021_0426_00D09/2021|EPI_ISL_2965003|2021-04-23
>hCoV-19/USA/NY-PRL-2021_0413_00H24/2021|EPI_ISL_2965011|2021-04-11
>hCoV-19/USA/NY-PRL-2021_0426_00C06/2021|EPI_ISL_2965013|2021-04-23
>hCoV-19/USA/NY-PRL-2021_0420_00H22/2021|EPI_ISL_2965018|2021-04-19
>hCoV-19/USA/NY-PRL-2021_0426_00B10/2021|EPI_ISL_2965024|2021-04-23
>hCoV-19/USA/NY-PRL-2021_0413_00H22/2021|EPI_ISL_2965040|2021-04-11
>hCoV-19/USA/NY-PRL-2021_0412_02I20/2021|EPI_ISL_2965174|2021-04-11
>hCoV-19/USA/NY-PRL-2021_0426_01A05/2021|EPI_ISL_2965175|2021-04-22
>hCoV-19/USA/NY-PRL-2021_0415_00A09/2021|EPI_ISL_2965176|2021-04-13
>hCoV-19/USA/NY-PRL-2021_0416_00C09/2021|EPI_ISL_2965177|2021-04-15
>hCoV-19/USA/NY-PRL-2021_0420_00I20/2021|EPI_ISL_2965178|2021-04-19
>hCoV-19/USA/NY-PRL-2021_0416_00C05/2021|EPI_ISL_2965202|2021-04-14
>hCoV-19/USA/NY-PRL-2021_0422_00F12/2021|EPI_ISL_2965247|2021-04-20
>hCoV-19/Italy/FVG-UD-297229/2021|EPI_ISL_2966247|2021-06-16
>hCoV-19/Belgium/MBLGPF475959/2021|EPI_ISL_2966323|2021-07-05
>hCoV-19/USA/OR-OSPHL01246/2021|EPI_ISL_2966352|2021-07-04
>hCoV-19/Mexico/CMX-InDRE_FB17928_S4233/2021|EPI_ISL_2966361|2021-06-08
>hCoV-19/Mexico/CMX-InDRE_FB17929_S4234/2021|EPI_ISL_2966362|2021-06-08
>hCoV-19/Mexico/CMX-InDRE_FB17921_S4235/2021|EPI_ISL_2966363|2021-06-03
>hCoV-19/Mexico/QUE-InDRE_FB17973_S4239/2021|EPI_ISL_2966367|2021-06-13
>hCoV-19/Mexico/CHH-InDRE_FB18223_S4249/2021|EPI_ISL_2966376|2021-06-14
>hCoV-19/Mexico/CMX-InDRE_FD77615_S4257/2021|EPI_ISL_2966382|2021-06-24
>hCoV-19/Mexico/CMX-InDRE_FD77629_S4258/2021|EPI_ISL_2966383|2021-06-23
>hCoV-19/Mexico/CMX-InDRE_FD77630_S4259/2021|EPI_ISL_2966384|2021-06-23
>hCoV-19/Mexico/CMX-InDRE_FD78042_S4267/2021|EPI_ISL_2966392|2021-06-24
>hCoV-19/Mexico/CMX-InDRE_FD78215_S4274/2021|EPI_ISL_2966399|2021-06-25
>hCoV-19/Mexico/CMX-InDRE_FD78221_S4275/2021|EPI_ISL_2966400|2021-06-25
>hCoV-19/Mexico/CMX-InDRE_FD78268_S4277/2021|EPI_ISL_2966402|2021-06-24
>hCoV-19/Mexico/QUE-InDRE_FB18356_S4282/2021|EPI_ISL_2966407|2021-06-24
>hCoV-19/Mexico/TAB-InDRE_FB18533_S4287/2021|EPI_ISL_2966412|2021-06-26
>hCoV-19/Mexico/AGU-InDRE_FB18595_S4289/2021|EPI_ISL_2966414|2021-06
>hCoV-19/Mexico/AGU-InDRE_FB18601_S4290/2021|EPI_ISL_2966415|2021-06-28
>hCoV-19/USA/AK-PHL9836/2021|EPI_ISL_2966424|2021-06-27
>hCoV-19/USA/AK-PHL9838/2021|EPI_ISL_2966426|2021-06-27
>hCoV-19/USA/AK-PHL9843/2021|EPI_ISL_2966430|2021-06-26
>hCoV-19/USA/AK-PHL9849/2021|EPI_ISL_2966434|2021-06-27
>hCoV-19/USA/AK-PHL9858/2021|EPI_ISL_2966442|2021-06-29
>hCoV-19/USA/AK-PHL9867/2021|EPI_ISL_2966451|2021-06-30
>hCoV-19/USA/AK-PHL9869/2021|EPI_ISL_2966453|2021-06-30
>hCoV-19/USA/KS-KHEL-3294/2021|EPI_ISL_2966884|2021-07-09
>hCoV-19/USA/AK-PHL9875/2021|EPI_ISL_2969580|2021-06-30
>hCoV-19/USA/AK-PHL9876/2021|EPI_ISL_2969581|2021-07-01
>hCoV-19/USA/AK-PHL9888/2021|EPI_ISL_2969591|2021-07-02
>hCoV-19/USA/AK-PHL9891/2021|EPI_ISL_2969594|2021-07-02
>hCoV-19/USA/AK-PHL9892/2021|EPI_ISL_2969595|2021-07-03
>hCoV-19/USA/AK-PHL9896/2021|EPI_ISL_2969598|2021-07-03
>hCoV-19/USA/AK-PHL9897/2021|EPI_ISL_2969599|2021-07-03
>hCoV-19/USA/AK-PHL9904/2021|EPI_ISL_2969601|2021-07-02
>hCoV-19/USA/AK-PHL9914/2021|EPI_ISL_2969610|2021-06-15
>hCoV-19/USA/AK-PHL9915/2021|EPI_ISL_2969611|2021-06-12
>hCoV-19/Mexico/CMX-INMEGEN-06-04-33/2021|EPI_ISL_2970380|2021-06-09
>hCoV-19/Mexico/TAM-INMEGEN-06-04-123/2021|EPI_ISL_2970384|2021-06-22
>hCoV-19/Mexico/CMX-INMEGEN-06-04-204/2021|EPI_ISL_2970393|2021-06-25
>hCoV-19/Mexico/CMX-INMEGEN-06-04-220/2021|EPI_ISL_2970395|2021-06-28
>hCoV-19/Mexico/CMX-INMEGEN-06-04-221/2021|EPI_ISL_2970396|2021-06-28
>hCoV-19/Mexico/CMX-INMEGEN-06-04-222/2021|EPI_ISL_2970397|2021-06-28
>hCoV-19/Mexico/CMX-INMEGEN-06-04-223/2021|EPI_ISL_2970398|2021-06-28
>hCoV-19/Mexico/CMX-INMEGEN-06-04-224/2021|EPI_ISL_2970399|2021-06-28
>hCoV-19/Mexico/CMX-INMEGEN-06-04-272/2021|EPI_ISL_2970402|2021-06-29
>hCoV-19/Mexico/VER-INMEGEN-06-04-285/2021|EPI_ISL_2970404|2021-06-12
>hCoV-19/Mexico/ROO-INMEGEN-06-04-319/2021|EPI_ISL_2970405|2021-06-12
>hCoV-19/Mexico/CMX-INMEGEN-06-04-372/2021|EPI_ISL_2970406|2021-06-28
>hCoV-19/Mexico/MEX-INMEGEN-06-04-374/2021|EPI_ISL_2970407|2021-06-28
>hCoV-19/Italy/VEN-IZSVe-21RS1610-15_VI/2021|EPI_ISL_2975152|2021-06-26
>hCoV-19/Italy/VEN-IZSVe-21RS1602-5_PD/2021|EPI_ISL_2975155|2021-06-23
>hCoV-19/Italy/VEN-IZSVe-21RS1602-6_PD/2021|EPI_ISL_2975156|2021-06-23
>hCoV-19/Italy/VEN-IZSVe-21RS1610-9_VI/2021|EPI_ISL_2975157|2021-06-23
>hCoV-19/Italy/VEN-IZSVe-21RS1602-1_PD/2021|EPI_ISL_2975158|2021-06-23
>hCoV-19/Italy/VEN-IZSVe-21RS1709-13_VI/2021|EPI_ISL_2975196|2021-06-26
>hCoV-19/Italy/VEN-IZSVe-21RS1709-9_VI/2021|EPI_ISL_2975200|2021-06-28
>hCoV-19/Italy/VEN-IZSVe-21RS1708-11_PD/2021|EPI_ISL_2975217|2021-06-24
>hCoV-19/Italy/VEN-IZSVe-21RS1708-6_PD/2021|EPI_ISL_2975228|2021-06-26
>hCoV-19/Italy/VEN-IZSVe-21RS1708-4_PD/2021|EPI_ISL_2975232|2021-06-26
>hCoV-19/Italy/VEN-IZSVe-21RS1736-18_PD/2021|EPI_ISL_2975351|2021-06-30
>hCoV-19/Italy/VEN-IZSVe-21RS1736-5_PD/2021|EPI_ISL_2975352|2021-06-28
>hCoV-19/Italy/VEN-IZSVe-21RS1736-16_PD/2021|EPI_ISL_2975353|2021-06-30
>hCoV-19/Italy/VEN-IZSVe-21RS1736-3_PD/2021|EPI_ISL_2975354|2021-06-22
>hCoV-19/Switzerland/ZH-UZH-IMV-3ba4bf81/2021|EPI_ISL_2978325|2021-07-07
>hCoV-19/USA/MD-MDH-3053/2021|EPI_ISL_2980030|2021-06-28
>hCoV-19/USA/MD-MDH-3059/2021|EPI_ISL_2980059|2021-06-27
>hCoV-19/Netherlands/NB-RIVM-42340/2021|EPI_ISL_2981256|2021-06-15
>hCoV-19/Netherlands/NB-RIVM-42378/2021|EPI_ISL_2981262|2021-06-27
>hCoV-19/Netherlands/NB-RIVM-43068/2021|EPI_ISL_2981334|2021-06-27
>hCoV-19/Netherlands/OV-RIVM-42848/2021|EPI_ISL_2981446|2021-06-28
>hCoV-19/Netherlands/OV-RIVM-42951/2021|EPI_ISL_2981465|2021-06-29
>hCoV-19/Netherlands/OV-RIVM-42957/2021|EPI_ISL_2981466|2021-07-01
>hCoV-19/Netherlands/OV-RIVM-42962/2021|EPI_ISL_2981467|2021-06-29
>hCoV-19/Aruba/AW-RIVM-43050/2021|EPI_ISL_2981888|2021-07-02
>hCoV-19/Aruba/AW-RIVM-43065/2021|EPI_ISL_2981891|2021-07-02
>hCoV-19/Aruba/AW-RIVM-43083/2021|EPI_ISL_2981893|2021-07-04
>hCoV-19/Aruba/AW-RIVM-43094/2021|EPI_ISL_2981894|2021-06-28
>hCoV-19/Bonaire/BQ-RIVM-42398/2021|EPI_ISL_2981901|2021-06-25
>hCoV-19/Switzerland/VD-HUG-34686632/2021|EPI_ISL_2981946|2021-07-03
>hCoV-19/Spain/CL-COV05221/2021|EPI_ISL_2986006|2021-06-15
>hCoV-19/Spain/CL-COV05222/2021|EPI_ISL_2986007|2021-06-15
>hCoV-19/Spain/CL-COV05390/2021|EPI_ISL_2986156|2021-05-27
>hCoV-19/Spain/CL-COV05718/2021|EPI_ISL_2986433|2021-06-17
>hCoV-19/Spain/CL-COV04370/2021|EPI_ISL_2986955|2021-05-13
>hCoV-19/Spain/CL-COV04947/2021|EPI_ISL_2986975|2021-06-03
>hCoV-19/Spain/CL-COV04949/2021|EPI_ISL_2986976|2021-06-04
>hCoV-19/USA/OH-PLMI-H2F2N-02583/2021|EPI_ISL_2987139|2021-06
>hCoV-19/USA/AK-PHL9971/2021|EPI_ISL_2987163|2021-06-25
>hCoV-19/USA/AK-PHL9982/2021|EPI_ISL_2987164|2021-07-05
>hCoV-19/Spain/CT-HUVH-E71494/2021|EPI_ISL_2988388|2021-06-30
>hCoV-19/Spain/CT-HUVH-V74340/2021|EPI_ISL_2988399|2021-06-30
>hCoV-19/USA/FL-Path-Saliva-1173/2021|EPI_ISL_2991448|2021-03
>hCoV-19/England/GSTT-210712LSBC70/2021|EPI_ISL_2993634|2021-07-09
>hCoV-19/England/GSTT-210716LSBC01/2021|EPI_ISL_2993635|2021-07-13
>hCoV-19/England/BRBR-18F6E17/2021|EPI_ISL_2996100|2021-07-11
>hCoV-19/Spain/CT-HUGTiPM027ES9C5/2021|EPI_ISL_2998474|2021-07-07
>hCoV-19/England/BRBR-185796E/2021|EPI_ISL_2999927|2021-07-02
>hCoV-19/England/CAMB-AA7E07/2021|EPI_ISL_3000660|2021-07-07
>hCoV-19/England/CAMB-AA7E25/2021|EPI_ISL_3000662|2021-07-07
>hCoV-19/England/CAMB-AA7E8F/2021|EPI_ISL_3000667|2021-07-07
>hCoV-19/Spain/MD-HGUGM-633930/2021|EPI_ISL_3008254|2021-07-05
>hCoV-19/USA/LA-BIE-LSUH000957/2021|EPI_ISL_3010180|2021-07-08
>hCoV-19/Ecuador/NIC-INSPI-337447/2021|EPI_ISL_3010423|2021-07-02
>hCoV-19/Ecuador/NIC-INSPI-334735/2021|EPI_ISL_3010424|2021-06-24
>hCoV-19/Ecuador/NIC-INSPI-330956/2021|EPI_ISL_3010425|2021-06-15
>hCoV-19/Ecuador/NIC-INSPI-336483/2021|EPI_ISL_3010426|2021-06-28
>hCoV-19/Ecuador/NIC-INSPI-335964/2021|EPI_ISL_3010427|2021-06-29
>hCoV-19/Ecuador/NIC-INSPI-338018/2021|EPI_ISL_3010428|2021-07-06
>hCoV-19/Ecuador/NIC-INSPI-336485/2021|EPI_ISL_3010429|2021-06-29
>hCoV-19/Ecuador/NIC-INSPI-336463/2021|EPI_ISL_3010431|2021-06-29
>hCoV-19/Ecuador/NIC-INSPI-337079/2021|EPI_ISL_3010432|2021-07-01
>hCoV-19/Ecuador/NIC-INSPI-337716/2021|EPI_ISL_3010433|2021-07-05
>hCoV-19/Ecuador/NIC-INSPI-336678/2021|EPI_ISL_3010434|2021-07-01
>hCoV-19/Ecuador/NIC-INSPI-336925/2021|EPI_ISL_3010435|2021-06-30
>hCoV-19/Ecuador/NIC-INSPI-336464/2021|EPI_ISL_3010436|2021-06-29
>hCoV-19/Ecuador/NIC-INSPI-333442/2021|EPI_ISL_3010438|2021-06-21
>hCoV-19/Ecuador/NIC-INSPI-334732/2021|EPI_ISL_3010439|2021-06-24
>hCoV-19/Ecuador/NIC-INSPI-333261/2021|EPI_ISL_3010440|2021-06-22
>hCoV-19/Ecuador/NIC-INSPI-0421-2955/2021|EPI_ISL_3010442|2021-07-02
>hCoV-19/Ecuador/NIC-INSPI-336682/2021|EPI_ISL_3010443|2021-07-01
>hCoV-19/Ecuador/NIC-INSPI-336178/2021|EPI_ISL_3010444|2021-06-28
>hCoV-19/Ecuador/NIC-INSPI-336785/2021|EPI_ISL_3010445|2021-06-30
>hCoV-19/Ecuador/NIC-INSPI-336247/2021|EPI_ISL_3010446|2021-07-01
>hCoV-19/Ecuador/NIC-INSPI-0421-2949/2021|EPI_ISL_3010447|2021-06-30
>hCoV-19/Ecuador/NIC-INSPI-335621/2021|EPI_ISL_3010448|2021-06-26
>hCoV-19/Ecuador/NIC-INSPI-336723/2021|EPI_ISL_3010449|2021-07-01
>hCoV-19/Ecuador/NIC-INSPI-337511/2021|EPI_ISL_3010450|2021-07-03
>hCoV-19/Ecuador/NIC-INSPI-0421-2956/2021|EPI_ISL_3010451|2021-07-02
>hCoV-19/Ecuador/NIC-INSPI-334722/2021|EPI_ISL_3010452|2021-06-23
>hCoV-19/Ecuador/NIC-INSPI-0421-2932/2021|EPI_ISL_3010453|2021-06-20
>hCoV-19/Ecuador/NIC-INSPI-0421-2945/2021|EPI_ISL_3010454|2021-06-28
>hCoV-19/Ecuador/NIC-INSPI-336470/2021|EPI_ISL_3010455|2021-06-28
>hCoV-19/Ecuador/NIC-INSPI-335620/2021|EPI_ISL_3010456|2021-06-26
>hCoV-19/Ecuador/NIC-INSPI-0421-2950/2021|EPI_ISL_3010457|2021-06-30
>hCoV-19/Ecuador/NIC-INSPI-336471/2021|EPI_ISL_3010459|2021-06-28
>hCoV-19/Ecuador/NIC-INSPI-337673/2021|EPI_ISL_3010460|2021-07-05
>hCoV-19/Ecuador/NIC-INSPI-336472/2021|EPI_ISL_3010461|2021-06-28
>hCoV-19/Ecuador/NIC-INSPI-336999/2021|EPI_ISL_3010462|2021-07-01
>hCoV-19/Ecuador/NIC-INSPI-335606/2021|EPI_ISL_3010463|2021-06-25
>hCoV-19/Ireland/U-NVRL-G21IRL70433/2021|EPI_ISL_3011367|2021-07-05
>hCoV-19/USA/GA-IVY-ZZX9KROK/2021|EPI_ISL_3014404|2021-06-12
>hCoV-19/USA/FL-IVY-ZZX9LBNV/2021|EPI_ISL_3014406|2021-06-07
>hCoV-19/USA/WI-UW-5357/2021|EPI_ISL_3019912|2021-07-01
>hCoV-19/Finland/THL-202119214/2021|EPI_ISL_3020727|2021-06-02
>hCoV-19/Finland/THL-202119401/2021|EPI_ISL_3020836|2021-06-12
>hCoV-19/Finland/THL-202119408/2021|EPI_ISL_3020842|2021-06-10
>hCoV-19/USA/PA-VSP2344/2021|EPI_ISL_3022779|2021-04-14
>hCoV-19/USA/FL-VSP2404/2021|EPI_ISL_3022799|2021-04-14
>hCoV-19/USA/NJ-VSP2405/2021|EPI_ISL_3022800|2021-04-13
>hCoV-19/USA/PA-VSP2406/2021|EPI_ISL_3022801|2021-04-19
>hCoV-19/USA/PA-VSP2444/2021|EPI_ISL_3022837|2021-04-16
>hCoV-19/USA/PA-VSP2539/2021|EPI_ISL_3022925|2021-04-21
>hCoV-19/USA/PA-VSP2540/2021|EPI_ISL_3022926|2021-04-21
>hCoV-19/USA/PA-VSP2561/2021|EPI_ISL_3022944|2021-04-15
>hCoV-19/USA/PA-VSP2565/2021|EPI_ISL_3022948|2021-04-22
>hCoV-19/USA/VA-VSP2567/2021|EPI_ISL_3022949|2021-04-22
>hCoV-19/USA/PA-VSP2576/2021|EPI_ISL_3022957|2021-04-21
>hCoV-19/USA/PA-VSP2584/2021|EPI_ISL_3022965|2021-04-23
>hCoV-19/USA/PA-VSP2605/2021|EPI_ISL_3022985|2021-04-26
>hCoV-19/USA/PA-VSP2608/2021|EPI_ISL_3022988|2021-04-26
>hCoV-19/USA/PA-VSP2809/2021|EPI_ISL_3023097|2021-05-08
>hCoV-19/USA/PA-VSP2812/2021|EPI_ISL_3023099|2021-05-10
>hCoV-19/USA/PA-VSP2866/2021|EPI_ISL_3023145|2021-05-12
>hCoV-19/USA/PA-VSP5010/2021|EPI_ISL_3023272|2021-05-24
>hCoV-19/USA/PA-VSP5036/2021|EPI_ISL_3023290|2021-05-29
>hCoV-19/USA/PA-VSP5080/2021|EPI_ISL_3023326|2021-06-04
>hCoV-19/USA/PA-VSP5120/2021|EPI_ISL_3023356|2021-06-17
>hCoV-19/USA/MD-MDH-3225/2021|EPI_ISL_3024797|2021-07-09
>hCoV-19/USA/AK-PHL10026/2021|EPI_ISL_3025348|2021-07-04
>hCoV-19/USA/AK-PHL10038/2021|EPI_ISL_3025357|2021-07-06
>hCoV-19/USA/WA-S9169/2021|EPI_ISL_3025886|2021-06-07
>hCoV-19/USA/WA-S9174/2021|EPI_ISL_3025887|2021-06-09
>hCoV-19/USA/WA-S9238/2021|EPI_ISL_3025889|2021-06-04
>hCoV-19/USA/WA-S9253/2021|EPI_ISL_3025890|2021-06-09
>hCoV-19/Brazil/SP-IB_118671/2021|EPI_ISL_3031564|2021-07-08
>hCoV-19/Belgium/ULG-17067/2021|EPI_ISL_3032253|2021-07-09
>hCoV-19/Mexico/HID-InDRE_FB19142_S4819/2021|EPI_ISL_3033636|2021-06-28
>hCoV-19/Italy/VEN-IZSVe-21RS1829-12_PD/2021|EPI_ISL_3039672|2021-07-09
>hCoV-19/England/BRBR-194C0FD/2021|EPI_ISL_3042076|2021-07-14
>hCoV-19/England/MILK-195021E/2021|EPI_ISL_3042294|2021-07-15
>hCoV-19/England/BRBR-194CEB7/2021|EPI_ISL_3043350|2021-07-14
>hCoV-19/USA/NM-NMDOH-2021133445/2021|EPI_ISL_3045076|2021-07-01
>hCoV-19/USA/NM-NMDOH-2021134144/2021|EPI_ISL_3045087|2021-06-29
>hCoV-19/Switzerland/ZH-UZH-IMV-3ba4c71f/2021|EPI_ISL_3045364|2021-07-14
>hCoV-19/Dominican_Republic/33897/2021|EPI_ISL_3045396|2021-05-18
>hCoV-19/Dominican_Republic/33898/2021|EPI_ISL_3045397|2021-05-21
>hCoV-19/Ireland/D-NVRL-S21IRL43278/2021|EPI_ISL_3045698|2021-07-05
>hCoV-19/USA/AK-PHL10068/2021|EPI_ISL_3046047|2021-07-07
>hCoV-19/Mexico/HID-InDRE_FB19133_S4818/2021|EPI_ISL_3046111|2021-06-25
>hCoV-19/Mexico/MIC-InDRE_FB19095_S4821/2021|EPI_ISL_3046112|2021-06-28
>hCoV-19/Mexico/MIC-InDRE_FB19096_S4822/2021|EPI_ISL_3046113|2021-06-28
>hCoV-19/Mexico/MIC-InDRE_FB19097_S4823/2021|EPI_ISL_3046114|2021-06-29
>hCoV-19/Mexico/MIC-InDRE_FB19098_S4824/2021|EPI_ISL_3046115|2021-06-29
>hCoV-19/Mexico/MIC-InDRE_FB19099_S4825/2021|EPI_ISL_3046116|2021-06-29
>hCoV-19/Mexico/JAL-InDRE_FB19295_S4826/2021|EPI_ISL_3046117|2021-06-29
>hCoV-19/Mexico/MIC-InDRE_FB19329_S4827/2021|EPI_ISL_3046118|2021-07-01
>hCoV-19/Mexico/MIC-InDRE_FB19331_S4828/2021|EPI_ISL_3046119|2021-06-30
>hCoV-19/Mexico/MIC-InDRE_FB19340_S4829/2021|EPI_ISL_3046120|2021-06-29
>hCoV-19/Mexico/MIC-InDRE_FB19341_S4830/2021|EPI_ISL_3046121|2021-06-29
>hCoV-19/Mexico/CMX-InDRE_FB19389_S4831/2021|EPI_ISL_3046122|2021-06-16
>hCoV-19/USA/AL-UAB-GX365/2021|EPI_ISL_3050164|2021-06-19
>hCoV-19/USA/CA-Stanford-32_S16/2021|EPI_ISL_3050227|2021-07-02
>hCoV-19/USA/CA-Stanford-32_S22/2021|EPI_ISL_3050233|2021-07-03
>hCoV-19/Spain/MC-11067741/2021|EPI_ISL_3050294|2021-05-19
>hCoV-19/Mexico/PUE-LABOPAT-73_26896/2021|EPI_ISL_3055545|2021-07-07
>hCoV-19/Mexico/PUE-LABOPAT-87_27200/2021|EPI_ISL_3055546|2021-07-09
>hCoV-19/Mexico/PUE-LABOPAT-76_26904/2021|EPI_ISL_3055547|2021-07-07
>hCoV-19/Mexico/PUE-LABOPAT-86_27179/2021|EPI_ISL_3055548|2021-07-09
>hCoV-19/Mexico/PUE-LABOPAT-94_27430/2021|EPI_ISL_3055549|2021-07-12
>hCoV-19/Mexico/PUE-LABOPAT-91_27256/2021|EPI_ISL_3055552|2021-07-09
>hCoV-19/Mexico/PUE-LABOPAT-88_27202/2021|EPI_ISL_3055553|2021-07-09
>hCoV-19/Mexico/PUE-LABOPAT-70_26696/2021|EPI_ISL_3055554|2021-07-06
>hCoV-19/Mexico/PUE-LABOPAT-85_27142/2021|EPI_ISL_3055557|2021-07-09
>hCoV-19/Mexico/PUE-LABOPAT-72_26895/2021|EPI_ISL_3055560|2021-07-07
>hCoV-19/Mexico/PUE-LABOPAT-83_27113/2021|EPI_ISL_3055564|2021-07-09
>hCoV-19/Mexico/PUE-LABOPAT-74_26897/2021|EPI_ISL_3055565|2021-07-07
>hCoV-19/Mexico/PUE-LABOPAT-75_26898/2021|EPI_ISL_3055566|2021-07-07
>hCoV-19/Mexico/PUE-LABOPAT-77_26968/2021|EPI_ISL_3055567|2021-07-09
>hCoV-19/Mexico/PUE-LABOPAT-78_26978/2021|EPI_ISL_3055568|2021-07-09
>hCoV-19/Mexico/PUE-LABOPAT-82_27114/2021|EPI_ISL_3055569|2021-07-09
>hCoV-19/Mexico/PUE-LABOPAT-100_27458/2021|EPI_ISL_3055570|2021-07-12
>hCoV-19/Spain/CL-COV06569/2021|EPI_ISL_3056534|2021-06-22
>hCoV-19/Spain/CL-COV06763/2021|EPI_ISL_3056535|2021-06-30
>hCoV-19/Spain/CL-COV06800/2021|EPI_ISL_3056536|2021-07-05
>hCoV-19/Spain/CL-COV06814/2021|EPI_ISL_3056537|2021-07-05
>hCoV-19/Spain/CL-COV07240/2021|EPI_ISL_3056542|2021-06-30
>hCoV-19/Spain/CL-COV06815/2021|EPI_ISL_3056709|2021-07-05
>hCoV-19/Bonaire/BQ-RIVM-43226/2021|EPI_ISL_3056849|2021-07-01
>hCoV-19/Aruba/AW-RIVM-44211/2021|EPI_ISL_3057834|2021-07-06
>hCoV-19/Aruba/AW-RIVM-44219/2021|EPI_ISL_3057842|2021-07-09
>hCoV-19/Aruba/AW-RIVM-44226/2021|EPI_ISL_3057849|2021-07-06
>hCoV-19/Aruba/AW-RIVM-44232/2021|EPI_ISL_3057855|2021-07-06
>hCoV-19/Aruba/AW-RIVM-44241/2021|EPI_ISL_3057864|2021-07-05
>hCoV-19/Aruba/AW-RIVM-44248/2021|EPI_ISL_3057871|2021-07-05
>hCoV-19/Netherlands/ZE-RIVM-44474/2021|EPI_ISL_3058099|2021-06-23
>hCoV-19/USA/IN-INSPHL-02958/2021|EPI_ISL_3061257|2021-07-16
>hCoV-19/USA/FL-TGH-1043/2021|EPI_ISL_3061535|2021-07-15
>hCoV-19/USA/NC-UNC-1580/2021|EPI_ISL_3061553|2021-06-03
>hCoV-19/France/HDF-IPP15301/2021|EPI_ISL_3061858|2021-07-05
>hCoV-19/France/HDF-IPP15302/2021|EPI_ISL_3061859|2021-07-05
>hCoV-19/France/HDF-P222-21264M0186/2021|EPI_ISL_3061861|2021-06-29
>hCoV-19/France/HDF-P223-21264M0187/2021|EPI_ISL_3061862|2021-06-28
>hCoV-19/France/HDF-P224-21264M0188/2021|EPI_ISL_3061863|2021-06-28
>hCoV-19/France/HDF-P225-21264M0189/2021|EPI_ISL_3061864|2021-06-29
>hCoV-19/Mexico/MEX-INMEGEN-16-1/2021|EPI_ISL_3062836|2021-06-23
>hCoV-19/Mexico/MEX-INMEGEN-16-5/2021|EPI_ISL_3062837|2021-06-23
>hCoV-19/Mexico/CMX-INMEGEN-16-10/2021|EPI_ISL_3062838|2021-06-23
>hCoV-19/Mexico/MEX-INMEGEN-16-17/2021|EPI_ISL_3062841|2021-06-26
>hCoV-19/Mexico/CMX-INMEGEN-16-29/2021|EPI_ISL_3062842|2021-06-29
>hCoV-19/Mexico/CMX-INMEGEN-16-39/2021|EPI_ISL_3062843|2021-06-26
>hCoV-19/Mexico/MEX-INMEGEN-16-49/2021|EPI_ISL_3062845|2021-06-29
>hCoV-19/Mexico/CMX-INMEGEN-16-146/2021|EPI_ISL_3062852|2021-06-29
>hCoV-19/Mexico/MEX-INMEGEN-16-177/2021|EPI_ISL_3062856|2021-06-28
>hCoV-19/Mexico/MEX-INMEGEN-16-187/2021|EPI_ISL_3062857|2021-06-29
>hCoV-19/Mexico/CMX-INMEGEN-16-217/2021|EPI_ISL_3062859|2021-07-09
>hCoV-19/Mexico/MEX-INMEGEN-16-240/2021|EPI_ISL_3062861|2021-07-04
>hCoV-19/Mexico/MEX-INMEGEN-16-245/2021|EPI_ISL_3062862|2021-07-04
>hCoV-19/Mexico/CMX-INMEGEN-16-256/2021|EPI_ISL_3062863|2021-07-05
>hCoV-19/Mexico/MEX-INMEGEN-16-267/2021|EPI_ISL_3062864|2021-07-05
>hCoV-19/Mexico/CMX-INMEGEN-16-276/2021|EPI_ISL_3062866|2021-07-05
>hCoV-19/Mexico/ROO-INMEGEN-16-316/2021|EPI_ISL_3062867|2021-06-16
>hCoV-19/USA/AZ-ASU7933/2021|EPI_ISL_3064323|2021-07-13
>hCoV-19/USA/AZ-ASU7931/2021|EPI_ISL_3064341|2021-07-13
>hCoV-19/USA/AZ-ASU7919/2021|EPI_ISL_3064346|2021-07-13
>hCoV-19/USA/TX-Curative-004411/2021|EPI_ISL_3064397|2021-05-22
>hCoV-19/USA/TX-Curative-009866/2021|EPI_ISL_3064414|2021-06-21
>hCoV-19/USA/CA-Curative-018459/2021|EPI_ISL_3064530|2021-07-01
>hCoV-19/USA/OH-PLMI-H35TN-02634/2021|EPI_ISL_3066989|2021-07
>hCoV-19/USA/NV-SNPHL-355769/2021|EPI_ISL_3067416|2021-06-05
>hCoV-19/USA/NV-SNPHL-356983/2021|EPI_ISL_3067417|2021-06-08
>hCoV-19/USA/NV-SNPHL-365275/2021|EPI_ISL_3067418|2021-06-24
>hCoV-19/USA/NV-SNPHL-370803/2021|EPI_ISL_3067419|2021-07-06
>hCoV-19/USA/AK-PHL10190/2021|EPI_ISL_3067521|2021-07-10
>hCoV-19/USA/AK-PHL10229/2021|EPI_ISL_3067551|2021-07-10
>hCoV-19/USA/AK-PHL10230/2021|EPI_ISL_3067552|2021-07-10
>hCoV-19/USA/AK-PHL10240/2021|EPI_ISL_3067561|2021-07-12
>hCoV-19/Italy/Sacco_Var_T27400/2021|EPI_ISL_3071067|2021-06-30
>hCoV-19/Portugal/PT11903/2021|EPI_ISL_3071377|2021-07-08
>hCoV-19/Brazil/RJ-LNN04081/2021|EPI_ISL_3072495|2021-06-28
>hCoV-19/England/PHEC-N30ANABA/2021|EPI_ISL_3080965|2021-07-16
>hCoV-19/England/PHEC-N30BN688/2021|EPI_ISL_3081128|2021-07-21
>hCoV-19/Sweden/01_SE100_21CS505722/2021|EPI_ISL_3085775|2021-07-16
>hCoV-19/USA/ME-HETL-J4147/2021|EPI_ISL_3086041|2021-06-26
>hCoV-19/USA/NM-NMDOH-2021134051/2021|EPI_ISL_3086155|2021-06-22
>hCoV-19/USA/NM-NMDOH-2021134053/2021|EPI_ISL_3086156|2021-06-23
>hCoV-19/USA/KS-KHEL-3782/2021|EPI_ISL_3088502|2021-07-15
>hCoV-19/USA/KS-KHEL-3739/2021|EPI_ISL_3088842|2021-07-15
>hCoV-19/Ecuador/USFQ-1667/2021|EPI_ISL_3089167|2021-07-10
>hCoV-19/USA/LA-BIE-LSUH001242/2021|EPI_ISL_3090941|2021-07-18
>hCoV-19/USA/LA-BIE-LSUH001259/2021|EPI_ISL_3090953|2021-07-16
>hCoV-19/Ecuador/UEES-15703/2021|EPI_ISL_3091059|2021-06-29
>hCoV-19/Ecuador/UEES-INTERLAB-6801646/2021|EPI_ISL_3091061|2021-06-29
>hCoV-19/Ecuador/UEES-INTERLAB-6849879/2021|EPI_ISL_3091064|2021-07-20
>hCoV-19/Ecuador/UEES-INTERLAB-6850546/2021|EPI_ISL_3091065|2021-07-20
>hCoV-19/Ecuador/UEES-HLV-1013/2021|EPI_ISL_3091066|2021-06-30
>hCoV-19/Ecuador/UEES-K001/2021|EPI_ISL_3091067|2021-07-08
>hCoV-19/England/MILK-19BD929/2021|EPI_ISL_3095213|2021-07-21
>hCoV-19/England/MILK-19C244E/2021|EPI_ISL_3095666|2021-07-21
>hCoV-19/England/MILK-198E165/2021|EPI_ISL_3096103|2021-07-16
>hCoV-19/Italy/LOM-UNIBS-E1/2021|EPI_ISL_3098720|2021-04-20
>hCoV-19/Italy/LOM-UNIBS-E2/2021|EPI_ISL_3098721|2021-04-29
>hCoV-19/Italy/LOM-UNIBS-E3/2021|EPI_ISL_3098722|2021-04-29
>hCoV-19/Italy/LOM-UNIBS-E4/2021|EPI_ISL_3098723|2021-04-29
>hCoV-19/Italy/LOM-UNIBS-E5/2021|EPI_ISL_3098724|2021-04-29
>hCoV-19/Italy/LOM-UNIBS-E6/2021|EPI_ISL_3098725|2021-04-29
>hCoV-19/Italy/LOM-UNIBS-E7/2021|EPI_ISL_3098726|2021-05-04
>hCoV-19/Italy/LOM-UNIBS-DT04-P1V/2021|EPI_ISL_3098727|2021-04-20
>hCoV-19/Spain/MD-51402239/2021|EPI_ISL_3099892|2021-07
>hCoV-19/Spain/MD-51432963/2021|EPI_ISL_3099893|2021-07
>hCoV-19/Spain/MD-54368151/2021|EPI_ISL_3099894|2021-07
>hCoV-19/USA/NV-NSPHL-LV380879/2021|EPI_ISL_3102828|2021-07-15
>hCoV-19/USA/AK-PHL10302/2021|EPI_ISL_3104584|2021-07-14
>hCoV-19/USA/AK-PHL10270/2021|EPI_ISL_3104632|2021-07-12
>hCoV-19/USA/AK-PHL10292/2021|EPI_ISL_3104650|2021-07-14
>hCoV-19/USA/AK-PHL10297/2021|EPI_ISL_3104654|2021-07-14
>hCoV-19/USA/AK-PHL10298/2021|EPI_ISL_3104655|2021-07-14
>hCoV-19/Brazil/SP-IB_120348/2021|EPI_ISL_3104821|2021-07-17
>hCoV-19/Brazil/SP-IB_120349/2021|EPI_ISL_3104824|2021-07-12
>hCoV-19/USA/CT-Yale-4769/2021|EPI_ISL_3105429|2021-04-06
>hCoV-19/USA/PR-Yale-5716/2021|EPI_ISL_3105510|2021-06-07
>hCoV-19/USA/CT-Yale-4053/2021|EPI_ISL_3105512|2021-04-12
>hCoV-19/USA/CT-Yale-5576/2021|EPI_ISL_3105513|2021-06-04
>hCoV-19/USA/CT-Yale-5582/2021|EPI_ISL_3105514|2021-06-02
>hCoV-19/USA/CT-Yale-5760/2021|EPI_ISL_3105518|2021-06-14
>hCoV-19/USA/CT-Yale-5769/2021|EPI_ISL_3105519|2021-06-15
>hCoV-19/England/MILK-1999334/2021|EPI_ISL_3108676|2021-07-14
>hCoV-19/England/BRBR-19B5C64/2021|EPI_ISL_3109639|2021-07-19
>hCoV-19/USA/NC-CDC-LC0093776/2021|EPI_ISL_3111542|2021-07-07
>hCoV-19/USA/FL-CDC-LC0093761/2021|EPI_ISL_3111625|2021-07-07
>hCoV-19/USA/LA-EVTL3519/2021|EPI_ISL_3115331|2021-07-10
>hCoV-19/USA/IN-INSPHL-03162/2021|EPI_ISL_3115717|2021-07-20
>hCoV-19/Spain/PV-HUD-78602555/2021|EPI_ISL_3117558|2021-06-13
>hCoV-19/Spain/PV-HUD-98657920/2021|EPI_ISL_3117559|2021-06-18
>hCoV-19/Belgium/ULG-17226/2021|EPI_ISL_3118412|2021-07-20
>hCoV-19/Belgium/ULG-17227/2021|EPI_ISL_3118413|2021-07-20
>hCoV-19/Belgium/ULG-17228/2021|EPI_ISL_3118414|2021-07-20
>hCoV-19/Belgium/ULG-17229/2021|EPI_ISL_3118415|2021-07-20
>hCoV-19/Belgium/ULG-17230/2021|EPI_ISL_3118416|2021-07-20
>hCoV-19/Belgium/ULG-17231/2021|EPI_ISL_3118417|2021-07-20
>hCoV-19/Belgium/ULG-17232/2021|EPI_ISL_3118418|2021-07-20
>hCoV-19/Belgium/ULG-17233/2021|EPI_ISL_3118419|2021-07-20
>hCoV-19/Belgium/ULG-17234/2021|EPI_ISL_3118420|2021-07-20
>hCoV-19/Belgium/ULG-17235/2021|EPI_ISL_3118421|2021-07-20
>hCoV-19/Belgium/ULG-17236/2021|EPI_ISL_3118422|2021-07-20
>hCoV-19/Belgium/ULG-17237/2021|EPI_ISL_3118423|2021-07-20
>hCoV-19/Belgium/ULG-17238/2021|EPI_ISL_3118424|2021-07-20
>hCoV-19/Belgium/ULG-17239/2021|EPI_ISL_3118425|2021-07-20
>hCoV-19/Belgium/ULG-17240/2021|EPI_ISL_3118426|2021-07-20
>hCoV-19/USA/AK-PHL10109/2021|EPI_ISL_3118572|2021-07-06
>hCoV-19/USA/AK-PHL10110/2021|EPI_ISL_3118573|2021-07-06
>hCoV-19/USA/AK-PHL10111/2021|EPI_ISL_3118574|2021-07-06
>hCoV-19/USA/AK-PHL10113/2021|EPI_ISL_3118576|2021-07-06
>hCoV-19/USA/AK-PHL10116/2021|EPI_ISL_3118578|2021-07-06
>hCoV-19/Italy/VEN-IZSVe-21RS8012-11_VE/2021|EPI_ISL_3119719|2021-07-19
>hCoV-19/Poland/1005WSN2021_wsseol/2021|EPI_ISL_3123367|2021-07-18
>hCoV-19/Poland/1006WSN2021_wsseol/2021|EPI_ISL_3123368|2021-07-18
>hCoV-19/USA/NM-NMDOH-2021135799/2021|EPI_ISL_3127139|2021-06-29
>hCoV-19/Italy/VEN-ULSS3GEN-7001701016_VE/2021|EPI_ISL_3127787|2021-07-11
>hCoV-19/USA/NC-SLPH-0269/2021|EPI_ISL_3127849|2021-07-14
>hCoV-19/USA/WA-UW-21070849153/2021|EPI_ISL_3127961|2021-07-08
>hCoV-19/USA/MI-MDHHS-SC31205/2021|EPI_ISL_3129779|2021-05-18
>hCoV-19/Ecuador/USFQ-1798/2021|EPI_ISL_3132358|2021-06-26
>hCoV-19/Ecuador/USFQ-1815/2021|EPI_ISL_3132365|2021-07-22
>hCoV-19/Ecuador/USFQ-1827/2021|EPI_ISL_3132371|2021-07-21
>hCoV-19/Ecuador/NIC-INSPI-1813-1989/2021|EPI_ISL_3133183|2021-07-06
>hCoV-19/Ecuador/NIC-INSPI-340054/2021|EPI_ISL_3133185|2021-07-08
>hCoV-19/Ecuador/NIC-INSPI-340886/2021|EPI_ISL_3133186|2021-07-15
>hCoV-19/Ecuador/NIC-INSPI-340070/2021|EPI_ISL_3133187|2021-07-13
>hCoV-19/Ecuador/NIC-INSPI-338168/2021|EPI_ISL_3133189|2021-07-06
>hCoV-19/Ecuador/NIC-INSPI-340056/2021|EPI_ISL_3133190|2021-07-04
>hCoV-19/Ecuador/NIC-INSPI-340029/2021|EPI_ISL_3133191|2021-07-13
>hCoV-19/Ecuador/NIC-INSPI-339664/2021|EPI_ISL_3133192|2021-07-08
>hCoV-19/Ecuador/NIC-INSPI-339658/2021|EPI_ISL_3133193|2021-07-08
>hCoV-19/Ecuador/NIC-INSPI-340075/2021|EPI_ISL_3133196|2021-07-10
>hCoV-19/Ecuador/NIC-INSPI-1839-2152/2021|EPI_ISL_3133197|2021-07-09
>hCoV-19/Ecuador/NIC-INSPI-338104/2021|EPI_ISL_3133200|2021-07-07
>hCoV-19/Ecuador/NIC-INSPI-339880/2021|EPI_ISL_3133201|2021-07-13
>hCoV-19/Ecuador/NIC-INSPI-1813-1981/2021|EPI_ISL_3133203|2021-07-03
>hCoV-19/Ecuador/NIC-INSPI-339748/2021|EPI_ISL_3133204|2021-07-09
>hCoV-19/Ecuador/NIC-INSPI-338365/2021|EPI_ISL_3133206|2021-07-07
>hCoV-19/Ecuador/NIC-INSPI-0421-2963/2021|EPI_ISL_3133208|2021-07-05
>hCoV-19/Ecuador/NIC-INSPI-1813-2003/2021|EPI_ISL_3133210|2021-07-08
>hCoV-19/Ecuador/NIC-INSPI-1813-1987/2021|EPI_ISL_3133212|2021-07-06
>hCoV-19/Ecuador/NIC-INSPI-1839-2157/2021|EPI_ISL_3133213|2021-07-11
>hCoV-19/Ecuador/NIC-INSPI-338687/2021|EPI_ISL_3133214|2021-07-08
>hCoV-19/Ecuador/NIC-INSPI-338155/2021|EPI_ISL_3133215|2021-07-06
>hCoV-19/Ecuador/NIC-INSPI-340644/2021|EPI_ISL_3133216|2021-07-15
>hCoV-19/Ecuador/NIC-INSPI-1813-1990/2021|EPI_ISL_3133217|2021-07-06
>hCoV-19/Ecuador/NIC-INSPI-1839-2147/2021|EPI_ISL_3133219|2021-07-05
>hCoV-19/Ecuador/NIC-INSPI-339742/2021|EPI_ISL_3133220|2021-07-09
>hCoV-19/Ecuador/NIC-INSPI-338093/2021|EPI_ISL_3133223|2021-07-07
>hCoV-19/Ecuador/NIC-INSPI-339724/2021|EPI_ISL_3133224|2021-07-12
>hCoV-19/Ecuador/NIC-INSPI-1813-2019/2021|EPI_ISL_3133225|2021-07-11
>hCoV-19/Ecuador/NIC-INSPI-339653/2021|EPI_ISL_3133226|2021-07-08
>hCoV-19/Ecuador/NIC-INSPI-1839-2141/2021|EPI_ISL_3133227|2021-07-03
>hCoV-19/USA/WA-UW-21071214737/2021|EPI_ISL_3133307|2021-07-12
>hCoV-19/USA/OR-OSPHL01412/2021|EPI_ISL_3133353|2021-07-22
>hCoV-19/Ecuador/USFQ-1717/2021|EPI_ISL_3133387|2021-07-14
>hCoV-19/Mexico/YUC_IBT_IMSS_2070/2021|EPI_ISL_3133727|2021-06-07
>hCoV-19/Mexico/NLE_IBT_IMSS_64997/NC/2021|EPI_ISL_3133738|2021-06-07
>hCoV-19/Mexico/MEX_IBT_IMSS_1932/2021|EPI_ISL_3133776|2021-06-03
>hCoV-19/Mexico/CMX_IBT_IMSS_1975/2021|EPI_ISL_3133779|2021-06-06
>hCoV-19/Mexico/QUE_IBT_IMSS_1992/2021|EPI_ISL_3133782|2021-06-06
>hCoV-19/Spain/MD-55007538/2021|EPI_ISL_3133929|2021-07
>hCoV-19/USA/CA-CDPH-2000048713/2021|EPI_ISL_3134070|2021-05-24
>hCoV-19/USA/CA-CDPH-2000048916/2021|EPI_ISL_3134148|2021-05-26
>hCoV-19/USA/GA-GPHL-0610/2021|EPI_ISL_3134240|2021-07-13
>hCoV-19/Curacao/CW-RIVM-44545/2021|EPI_ISL_3136617|2021-07-10
>hCoV-19/Aruba/AW-RIVM-46275/2021|EPI_ISL_3138350|2021-07-16
>hCoV-19/Aruba/AW-RIVM-46285/2021|EPI_ISL_3138360|2021-07-16
>hCoV-19/Aruba/AW-RIVM-46293/2021|EPI_ISL_3138368|2021-07-14
>hCoV-19/Aruba/AW-RIVM-46295/2021|EPI_ISL_3138370|2021-07-15
>hCoV-19/Aruba/AW-RIVM-46330/2021|EPI_ISL_3138405|2021-07-15
>hCoV-19/Aruba/AW-RIVM-46344/2021|EPI_ISL_3138419|2021-07-18
>hCoV-19/Aruba/AW-RIVM-46349/2021|EPI_ISL_3138424|2021-07-12
>hCoV-19/Aruba/AW-RIVM-46354/2021|EPI_ISL_3138429|2021-07-16
>hCoV-19/Aruba/AW-RIVM-46355/2021|EPI_ISL_3138430|2021-07-17
>hCoV-19/USA/WA-S9580/2021|EPI_ISL_3142978|2021-07-07
>hCoV-19/USA/WA-S9615/2021|EPI_ISL_3142980|2021-07-07
>hCoV-19/Netherlands/ZH-EMC-3053/2021|EPI_ISL_3148578|2021-06-14
>hCoV-19/USA/TX-TCH-TCMC00652-0721/2021|EPI_ISL_3149057|2021-07-09
>hCoV-19/USA/TX-TCH-TCMC00680-0721/2021|EPI_ISL_3149063|2021-07-04
>hCoV-19/USA/MD-MDH-3361/2021|EPI_ISL_3152228|2021-07-07
>hCoV-19/USA/MD-MDH-3405/2021|EPI_ISL_3152286|2021-07-11
>hCoV-19/USA/MD-MDH-3412/2021|EPI_ISL_3152292|2021-07-09
>hCoV-19/USA/MD-MDH-3469/2021|EPI_ISL_3152346|2021-07-16
>hCoV-19/Spain/CT-HUJ23-56495/2021|EPI_ISL_3154860|2021-07-26
>hCoV-19/Mexico/NLE-INER_IMSS_1392/2021|EPI_ISL_3155402|2021-07-04
>hCoV-19/Mexico/NLE-INER_IMSS_1399/2021|EPI_ISL_3155409|2021-07-06
>hCoV-19/Mexico/GUA-INER_IMSS_1476/2021|EPI_ISL_3155486|2021-07-09
>hCoV-19/Mexico/NAY-INER_IMSS_1478/2021|EPI_ISL_3155488|2021-07-08
>hCoV-19/Mexico/CMX-INER_IMSS_1500/2021|EPI_ISL_3155510|2021-06-29
>hCoV-19/Mexico/MEX-INER_IMSS_1506/2021|EPI_ISL_3155516|2021-06-29
>hCoV-19/Mexico/MEX-INER_IMSS_1509/2021|EPI_ISL_3155519|2021-06-28
>hCoV-19/Mexico/CMX-INER_IMSS_1546/2021|EPI_ISL_3155556|2021-07-03
>hCoV-19/Mexico/CMX-INER_IMSS_1549/2021|EPI_ISL_3155559|2021-07-03
>hCoV-19/Mexico/MEX-INER_IMSS_1635/2021|EPI_ISL_3155645|2021-07-09
>hCoV-19/USA/PR-CDC-S514/2021|EPI_ISL_3155725|2021-06-20
>hCoV-19/USA/PR-CDC-S515/2021|EPI_ISL_3155726|2021-06-18
>hCoV-19/USA/PR-CDC-S516/2021|EPI_ISL_3155727|2021-06-19
>hCoV-19/USA/PR-CDC-S517/2021|EPI_ISL_3155728|2021-06-13
>hCoV-19/USA/ID-BVAMC-741010/2021|EPI_ISL_3156535|2021-07-15
>hCoV-19/USA/CO-CDPHE-2101260819/2021|EPI_ISL_3159541|2021-05-25
>hCoV-19/USA/CO-CDPHE-2101156611/2021|EPI_ISL_3159546|2021-05-17
>hCoV-19/Mexico/ROO-INMEGEN-18-54/2021|EPI_ISL_3160684|2021-07-12
>hCoV-19/Mexico/ROO-INMEGEN-18-55/2021|EPI_ISL_3160685|2021-07-13
>hCoV-19/Mexico/CMX-INMEGEN-18-57/2021|EPI_ISL_3160687|2021-07-16
>hCoV-19/Mexico/MEX-INMEGEN-18-59/2021|EPI_ISL_3160689|2021-07-17
>hCoV-19/Mexico/ROO-INMEGEN-18-165/2021|EPI_ISL_3160793|2021-07-20
>hCoV-19/Mexico/ROO-INMEGEN-18-191/2021|EPI_ISL_3160815|2021-07-15
>hCoV-19/Mexico/CMX-INMEGEN-18-294/2021|EPI_ISL_3160911|2021-07-23
>hCoV-19/Mexico/YUC-INMEGEN-18-312/2021|EPI_ISL_3160923|2021-07-16
>hCoV-19/Mexico/VER-INMEGEN-18-332/2021|EPI_ISL_3160942|2021-07-15
>hCoV-19/Mexico/VER-INMEGEN-18-334/2021|EPI_ISL_3160944|2021-07-17
>hCoV-19/Mexico/TAB-INMEGEN-18-341/2021|EPI_ISL_3160950|2021-07-16
>hCoV-19/Mexico/ROO-INMEGEN-18-345/2021|EPI_ISL_3160954|2021-07-16
>hCoV-19/Mexico/ROO-INMEGEN-18-347/2021|EPI_ISL_3160956|2021-07-17
>hCoV-19/Mexico/ROO-INMEGEN-18-365/2021|EPI_ISL_3160970|2021-07-11
>hCoV-19/Mexico/ROO-INMEGEN-18-372/2021|EPI_ISL_3160975|2021-07-13
>hCoV-19/Spain/CT-HUVH-V80006/2021|EPI_ISL_3161802|2021-07-11
>hCoV-19/Spain/CT-HUVH-V80088/2021|EPI_ISL_3161803|2021-07-11
>hCoV-19/Mexico/CMX-INMEGEN-17-26/2021|EPI_ISL_3162230|2021-07-02
>hCoV-19/Mexico/CMX-INMEGEN-17-27/2021|EPI_ISL_3162231|2021-07-02
>hCoV-19/Mexico/CMX-INMEGEN-17-36/2021|EPI_ISL_3162232|2021-07-03
>hCoV-19/Mexico/CMX-INMEGEN-17-43/2021|EPI_ISL_3162234|2021-07-03
>hCoV-19/Mexico/MEX-INMEGEN-17-44/2021|EPI_ISL_3162235|2021-07-03
>hCoV-19/Mexico/MEX-INMEGEN-17-59/2021|EPI_ISL_3162236|2021-07-03
>hCoV-19/Mexico/MEX-INMEGEN-17-70/2021|EPI_ISL_3162238|2021-07-03
>hCoV-19/Mexico/CMX-INMEGEN-17-96/2021|EPI_ISL_3162240|2021-07-05
>hCoV-19/Mexico/MEX-INMEGEN-17-98/2021|EPI_ISL_3162241|2021-07-05
>hCoV-19/Mexico/CMX-INMEGEN-17-100/2021|EPI_ISL_3162242|2021-07-05
>hCoV-19/Mexico/CMX-INMEGEN-17-161/2021|EPI_ISL_3162248|2021-07-10
>hCoV-19/Mexico/CMX-INMEGEN-17-201/2021|EPI_ISL_3162252|2021-07-13
>hCoV-19/Mexico/CMX-INMEGEN-17-214/2021|EPI_ISL_3162254|2021-07-12
>hCoV-19/Mexico/CMX-INMEGEN-17-270/2021|EPI_ISL_3162257|2021-07-15
>hCoV-19/Mexico/CMX-INMEGEN-17-275/2021|EPI_ISL_3162258|2021-07-15
>hCoV-19/Mexico/CMX-INMEGEN-17-326/2021|EPI_ISL_3162260|2021-07-16
>hCoV-19/Mexico/MEX-INMEGEN-17-354/2021|EPI_ISL_3162261|2021-07-13
>hCoV-19/Spain/PV-HUB-52452987/2021|EPI_ISL_3167148|2021-06-16
>hCoV-19/Spain/PV-HUB-52514171/2021|EPI_ISL_3167149|2021-06-12
>hCoV-19/Spain/MD-HGUGM-5613176/2021|EPI_ISL_3167157|2021-06-29
>hCoV-19/England/BRBR-19FEA47/2021|EPI_ISL_3169783|2021-07-23
>hCoV-19/England/MILK-19E7768/2021|EPI_ISL_3171897|2021-07-23
>hCoV-19/England/PHEC-P307P31C/2021|EPI_ISL_3179560|2021-07-26
>hCoV-19/England/PHEC-P307PD0F/2021|EPI_ISL_3179619|2021-07-30
>hCoV-19/Chile/RM-120285/2021|EPI_ISL_3185393|2021-07-03
>hCoV-19/Chile/AN-120415/2021|EPI_ISL_3185396|2021-06-30
>hCoV-19/Chile/AN-120417/2021|EPI_ISL_3185397|2021-06-30
>hCoV-19/Chile/AN-120418/2021|EPI_ISL_3185398|2021-06-30
>hCoV-19/Chile/AP-120478/2021|EPI_ISL_3185440|2021-06-29
>hCoV-19/Chile/LI-120635/2021|EPI_ISL_3185452|2021-07-02
>hCoV-19/Chile/RM-121701/2021|EPI_ISL_3185460|2021-07-05
>hCoV-19/Chile/RM-121704/2021|EPI_ISL_3185462|2021-07-05
>hCoV-19/Chile/BI-121709/2021|EPI_ISL_3185466|2021-07-05
>hCoV-19/Chile/ML-121927/2021|EPI_ISL_3185468|2021-07-06
>hCoV-19/Chile/AP-121846/2021|EPI_ISL_3185499|2021-07-03
>hCoV-19/Chile/RM-118883/2021|EPI_ISL_3185517|2021-06-30
>hCoV-19/Chile/AT-121883/2021|EPI_ISL_3185534|2021-07-03
>hCoV-19/Chile/RM-124124/2021|EPI_ISL_3185598|2021-07-11
>hCoV-19/Chile/RM-124070/2021|EPI_ISL_3185623|2021-07-11
>hCoV-19/Chile/TA-125389/2021|EPI_ISL_3185661|2021-07-12
>hCoV-19/Chile/TA-125390/2021|EPI_ISL_3185714|2021-07-10
>hCoV-19/Chile/AP-125404/2021|EPI_ISL_3185725|2021-07-10
>hCoV-19/Chile/BI-125681/2021|EPI_ISL_3185751|2021-07-12
>hCoV-19/Chile/AN-125775/2021|EPI_ISL_3185769|2021-07-08
>hCoV-19/Chile/AN-125791/2021|EPI_ISL_3185773|2021-07-13
>hCoV-19/Chile/AN-125792/2021|EPI_ISL_3185774|2021-07-13
>hCoV-19/Chile/AN-125793/2021|EPI_ISL_3185775|2021-07-13
>hCoV-19/Chile/AN-125787/2021|EPI_ISL_3185788|2021-07-09
>hCoV-19/Chile/AN-125788/2021|EPI_ISL_3185789|2021-07-10
>hCoV-19/Chile/AP-125883/2021|EPI_ISL_3185802|2021-07-12
>hCoV-19/USA/NY-PRL-2021_0726_01C11/2021|EPI_ISL_3188312|2021-07-23
>hCoV-19/USA/NY-PRL-2021_0726_01C17/2021|EPI_ISL_3188318|2021-07-22
>hCoV-19/USA/NY-PRL-2021_0726_01F23/2021|EPI_ISL_3188371|2021-07-22
>hCoV-19/USA/NY-PRL-2021_0726_00I21/2021|EPI_ISL_3188387|2021-07-22
>hCoV-19/USA/CT-Yale-6101/2021|EPI_ISL_3188563|2021-07-04
>hCoV-19/USA/PR-Yale-5924/2021|EPI_ISL_3188576|2021-06-23
>hCoV-19/USA/PR-Yale-5926/2021|EPI_ISL_3188577|2021-06-28
>hCoV-19/USA/PR-Yale-5969/2021|EPI_ISL_3188579|2021-06-12
>hCoV-19/USA/PR-Yale-5975/2021|EPI_ISL_3188582|2021-06-14
>hCoV-19/USA/PR-Yale-5977/2021|EPI_ISL_3188583|2021-06-12
>hCoV-19/USA/PR-Yale-5981/2021|EPI_ISL_3188585|2021-06-14
>hCoV-19/USA/PR-Yale-5984/2021|EPI_ISL_3188588|2021-06-14
>hCoV-19/USA/CT-Yale-6100/2021|EPI_ISL_3188592|2021-07-03
>hCoV-19/USA/CT-Yale-6146/2021|EPI_ISL_3188593|2021-07-10
>hCoV-19/USA/CT-Yale-6163/2021|EPI_ISL_3188594|2021-07-06
>hCoV-19/USA/CT-Yale-6164/2021|EPI_ISL_3188595|2021-07-08
>hCoV-19/USA/PR-Yale-6308/2021|EPI_ISL_3188612|2021-06-29
>hCoV-19/USA/PR-Yale-6329/2021|EPI_ISL_3188613|2021-07-09
>hCoV-19/USA/PR-Yale-6354/2021|EPI_ISL_3188615|2021-06-30
>hCoV-19/Spain/MD-HGUGM-5622964/2021|EPI_ISL_3188813|2021-07-08
>hCoV-19/Spain/MD-HGUGM-5752057/2021|EPI_ISL_3188867|2021-07-19
>hCoV-19/Spain/MD-HGUGM-5766499/2021|EPI_ISL_3188872|2021-07-25
>hCoV-19/Sweden/Orebro-47583247/2021|EPI_ISL_3189600|2021-07-07
>hCoV-19/USA/KS-KHEL-4124/2021|EPI_ISL_3190150|2021-07-23
>hCoV-19/USA/VA-DCLS-5872/2021|EPI_ISL_3214891|2021-07-12
>hCoV-19/USA/VA-DCLS-5885/2021|EPI_ISL_3214904|2021-07-12
>hCoV-19/USA/VA-DCLS-5887/2021|EPI_ISL_3214906|2021-07-13
>hCoV-19/USA/VA-DCLS-5953/2021|EPI_ISL_3214926|2021-07-15
>hCoV-19/USA/CA-SEARCH-38900/2021|EPI_ISL_3215325|2021-06-05
>hCoV-19/USA/CA-SEARCH-41176/2021|EPI_ISL_3215808|2021-06-25
>hCoV-19/USA/CA-SEARCH-104196/2021|EPI_ISL_3216042|2021-07-08
>hCoV-19/USA/CA-SEARCH-104292/2021|EPI_ISL_3216104|2021-07-13
>hCoV-19/Spain/VC-IBV-99031426/2021|EPI_ISL_3216183|2021-05-26
>hCoV-19/Spain/VC-IBV-99031450/2021|EPI_ISL_3216204|2021-05-28
>hCoV-19/Spain/VC-IBV-99031457/2021|EPI_ISL_3216211|2021-05-30
>hCoV-19/Spain/VC-IBV-99031469/2021|EPI_ISL_3216222|2021-06-01
>hCoV-19/Spain/VC-IBV-99031476/2021|EPI_ISL_3216229|2021-06-03
>hCoV-19/USA/NY-NYCPHL-004959/2021|EPI_ISL_3216418|2021-07-12
>hCoV-19/USA/NY-NYCPHL-005074/2021|EPI_ISL_3216461|2021-07-11
>hCoV-19/USA/WA-Altius-ALTCOV-YSWCFKN5YQEQEYU7/2021|EPI_ISL_3216725|2021-06-05
>hCoV-19/USA/WA-Altius-ALTCOV-YUOKVFP47HEKS4WK/2021|EPI_ISL_3216727|2021-07-08
>hCoV-19/USA/WA-PHL-001180/2021|EPI_ISL_3216951|2021-07-11
>hCoV-19/USA/CA-CDC-ASC210111886/2021|EPI_ISL_3217774|2021-07-07
>hCoV-19/USA/OH-21AM-193CO00151/2021|EPI_ISL_3219140|2021-07-12
>hCoV-19/USA/LA-EVTL3692/2021|EPI_ISL_3221217|2021-07-14
>hCoV-19/Spain/IB-HUSE-01465/2021|EPI_ISL_3221251|2021-07-20
>hCoV-19/England/BRBR-1A1B14E/2021|EPI_ISL_3225218|2021-07-25
>hCoV-19/Spain/VC-IBV-98031961/2021|EPI_ISL_3229429|2021-07-04
>hCoV-19/Belgium/UZA-UA-CV2313665622/2021|EPI_ISL_3229533|2021-07-23
>hCoV-19/Spain/GA-SCQ_21-554068/2021|EPI_ISL_3230223|2021-06-28
>hCoV-19/USA/AK-PHL10485/2021|EPI_ISL_3231412|2021-07-17
>hCoV-19/USA/AK-PHL10522/2021|EPI_ISL_3231440|2021-07-15
>hCoV-19/Switzerland/ZH-UZH-IMV-3ba4cac5/2021|EPI_ISL_3231558|2021-07-19
>hCoV-19/Switzerland/ZH-UZH-IMV-3ba4cac8/2021|EPI_ISL_3231561|2021-07-19
>hCoV-19/USA/NJ-PHEL-V21004602/2021|EPI_ISL_3232145|2021-07-19
>hCoV-19/USA/AK-PHL10471/2021|EPI_ISL_3232470|2021-07-17
>hCoV-19/Canada/ON-PHL-21-23218-v2/2021|EPI_ISL_3233768|2021-06
>hCoV-19/Canada/ON-PHL-21-25704/2021|EPI_ISL_3234108|2021-07
>hCoV-19/Canada/ON-PHL-21-25708/2021|EPI_ISL_3234112|2021-07
>hCoV-19/Canada/ON-PHL-21-25773/2021|EPI_ISL_3234175|2021-07
>hCoV-19/Canada/ON-PHL-21-25872/2021|EPI_ISL_3234271|2021-07
>hCoV-19/USA/WI-WSLH-216251/2021|EPI_ISL_3234906|2021-07-20
>hCoV-19/USA/NY-Wadsworth-21077794-01/2021|EPI_ISL_3235697|2021-07-13
>hCoV-19/USA/CA-Stanford-34_S18/2021|EPI_ISL_3236157|2021-07-10
>hCoV-19/USA/CA-Stanford-34_S23/2021|EPI_ISL_3236162|2021-07-12
>hCoV-19/Spain/CT-HUVH-V18567/2021|EPI_ISL_3236337|2021-07-13
>hCoV-19/USA/MA-8332/2021|EPI_ISL_3236361|2021-07-30
>hCoV-19/USA/CT-Yale-6425/2021|EPI_ISL_3236369|2021-07-14
>hCoV-19/USA/CT-Yale-6439/2021|EPI_ISL_3236378|2021-07-15
>hCoV-19/USA/CT-Yale-6449/2021|EPI_ISL_3236387|2021-07-15
>hCoV-19/USA/CT-Yale-6456/2021|EPI_ISL_3236394|2021-07-16
>hCoV-19/USA/CT-Yale-6459/2021|EPI_ISL_3236396|2021-07-16
>hCoV-19/USA/CT-Yale-6476/2021|EPI_ISL_3236407|2021-07-16
>hCoV-19/USA/CT-Yale-6478/2021|EPI_ISL_3236409|2021-07-17
>hCoV-19/USA/CT-Yale-6481/2021|EPI_ISL_3236412|2021-07-17
>hCoV-19/USA/CT-Yale-6380/2021|EPI_ISL_3236465|2021-07-18
>hCoV-19/USA/CT-Yale-6386/2021|EPI_ISL_3236471|2021-07-19
>hCoV-19/USA/CT-Yale-6398/2021|EPI_ISL_3236480|2021-07-19
>hCoV-19/USA/PR-Yale-6562/2021|EPI_ISL_3236526|2021-06-16
>hCoV-19/USA/PR-Yale-6607/2021|EPI_ISL_3236562|2021-07-16
>hCoV-19/USA/MA-8368/2021|EPI_ISL_3236585|2021-07-30
>hCoV-19/USA/WA-CDC-UW21072458675/2021|EPI_ISL_3236599|2021-07-24
>hCoV-19/USA/WA-CDC-UW21072384191/2021|EPI_ISL_3236635|2021-07-23
>hCoV-19/USA/WA-CDC-UW21072134072/2021|EPI_ISL_3236735|2021-07-21
>hCoV-19/USA/WA-CDC-UW21072111405/2021|EPI_ISL_3236754|2021-07-21
>hCoV-19/Spain/PV-HUB-51060313/2021|EPI_ISL_3237260|2021-06-27
>hCoV-19/Spain/GA-CHUVI-34087873/2021|EPI_ISL_3241825|2021-07-05
>hCoV-19/Spain/GA-CHUVI-51619745/2021|EPI_ISL_3241827|2021-06-09
>hCoV-19/Chile/RM-UNAB-0263-05165721/2021|EPI_ISL_3242482|2021-06-15
>hCoV-19/Chile/RM-UNAB-0263-05176051/2021|EPI_ISL_3242489|2021-06-17
>hCoV-19/Chile/RM-UNAB-1295/2021|EPI_ISL_3242732|2021-07-14
>hCoV-19/USA/MD-HP06587-PIDGNNWCBG/2021|EPI_ISL_3243079|2021-06-15
>hCoV-19/USA/CA-OC-355/2021|EPI_ISL_3243434|2021-07-19
>hCoV-19/USA/NY-NYULH2367/2021|EPI_ISL_3245479|2021-06-28
>hCoV-19/USA/NY-NYULH2386/2021|EPI_ISL_3245498|2021-07-08
>hCoV-19/USA/NY-NYULH2487/2021|EPI_ISL_3245599|2021-07-19
>hCoV-19/USA/NY-NYULH2561/2021|EPI_ISL_3245664|2021-07-08
>hCoV-19/Spain/PV-HUD-64751187/2021|EPI_ISL_3245771|2021-07-10
>hCoV-19/Brazil/SP-HIAE-ID345/2021|EPI_ISL_3246157|2021-07-16
>hCoV-19/Spain/CT-BST9925514231/2021|EPI_ISL_3246338|2021-06-29
>hCoV-19/USA/NJ-NYGC-S-JF-6225-VZMB979/2021|EPI_ISL_3246850|2021-06-07
>hCoV-19/USA/NJ-NYGC-S-SM-9527-VOOU817/2021|EPI_ISL_3246852|2021-05-03
>hCoV-19/USA/NJ-NYGC-S-JS-9604-VORB700/2021|EPI_ISL_3246853|2021-05-17
>hCoV-19/USA/NJ-NYGC-S-JS-9684-WFIK317/2021|EPI_ISL_3246856|2021-05-31
>hCoV-19/USA/NJ-NYGC-S-JF-6303-WFZB889/2021|EPI_ISL_3246857|2021-06-21
>hCoV-19/USA/HI-TAMC_478/2021|EPI_ISL_3246985|2021-07-23
>hCoV-19/USA/WY-WYPHL-21044576/2021|EPI_ISL_3247009|2021-06-23
>hCoV-19/USA/WY-WYPHL-21044091/2021|EPI_ISL_3247011|2021-06-21
>hCoV-19/Spain/AS-252161983/2021|EPI_ISL_3247166|2021-07-03
>hCoV-19/USA/CA-CDPH-2000048405/2021|EPI_ISL_3247451|2021-05-19
>hCoV-19/USA/OH-21AM-092CO00583/2021|EPI_ISL_3247479|2021-04-02
>hCoV-19/Poland/69SNR21_wsserze/2021|EPI_ISL_3251568|2021-07-19
>hCoV-19/Switzerland/ZH-UZH-IMV-3ba4cccb/2021|EPI_ISL_3259950|2021-07-22
>hCoV-19/Switzerland/ZH-UZH-IMV-3ba4cd01/2021|EPI_ISL_3259958|2021-07-20
>hCoV-19/USA/MI-MDHHS-SC31486/2021|EPI_ISL_3260033|2021-07-20
>hCoV-19/USA/MI-MDHHS-SC31508/2021|EPI_ISL_3260055|2021-07-20
>hCoV-19/USA/MI-MDHHS-SC31517/2021|EPI_ISL_3260064|2021-07-23
>hCoV-19/USA/AZ-ASU9001/2021|EPI_ISL_3260456|2021-07-23
>hCoV-19/Ecuador/USFQ-1840/2021|EPI_ISL_3260698|2021-07-27
>hCoV-19/Ecuador/USFQ-1865/2021|EPI_ISL_3260710|2021-08-01
>hCoV-19/Ecuador/USFQ-1867/2021|EPI_ISL_3260711|2021-07-30
>hCoV-19/Spain/MD-25474807/2021|EPI_ISL_3260803|2021-07
>hCoV-19/Spain/MD-51511337/2021|EPI_ISL_3260804|2021-07
>hCoV-19/Spain/MD-14402601/2021|EPI_ISL_3260805|2021-07
>hCoV-19/Spain/MD-59904992/2021|EPI_ISL_3260806|2021-07
>hCoV-19/USA/CA-SEARCH-104483/2021|EPI_ISL_3261325|2021-07-15
>hCoV-19/USA/CA-SEARCH-104488/2021|EPI_ISL_3261330|2021-07-15
>hCoV-19/USA/CA-SEARCH-104574/2021|EPI_ISL_3261400|2021-07-16
>hCoV-19/USA/CA-SEARCH-104575/2021|EPI_ISL_3261401|2021-07-16
>hCoV-19/USA/CA-SEARCH-104612/2021|EPI_ISL_3261432|2021-07-15
>hCoV-19/USA/CA-SEARCH-104626/2021|EPI_ISL_3261440|2021-07-15
>hCoV-19/USA/CA-SEARCH-104632/2021|EPI_ISL_3261444|2021-07-15
>hCoV-19/USA/CA-SEARCH-104641/2021|EPI_ISL_3261452|2021-07-14
>hCoV-19/USA/CA-SEARCH-104646/2021|EPI_ISL_3261456|2021-07-14
>hCoV-19/USA/CA-SEARCH-104720/2021|EPI_ISL_3261510|2021-07-21
>hCoV-19/USA/CA-SEARCH-104818/2021|EPI_ISL_3261667|2021-07-20
>hCoV-19/USA/CA-SEARCH-104929/2021|EPI_ISL_3261746|2021-07-27
>hCoV-19/USA/CA-SEARCH-104930/2021|EPI_ISL_3261747|2021-07-22
>hCoV-19/USA/OR-OSPHL01610/2021|EPI_ISL_3262917|2021-07-29
>hCoV-19/USA/OR-OSPHL01567/2021|EPI_ISL_3262918|2021-07-27
>hCoV-19/Mexico/HID-InDRE_FB20299_S5130/2021|EPI_ISL_3265619|2021-07-01
>hCoV-19/Mexico/HID-InDRE_FB20308_S5131/2021|EPI_ISL_3265620|2021-07-07
>hCoV-19/Mexico/MEX-InDRE_FB20431_S5133/2021|EPI_ISL_3265622|2021-07-06
>hCoV-19/Mexico/MEX-InDRE_FB20434_S5134/2021|EPI_ISL_3265623|2021-07-06
>hCoV-19/Mexico/AGU-InDRE_FB19714_S5137/2021|EPI_ISL_3265626|2021-07-04
>hCoV-19/Mexico/MEX-InDRE_FB20478_S5143/2021|EPI_ISL_3265632|2021-07-08
>hCoV-19/Mexico/AGU-InDRE_FB20857_S5145/2021|EPI_ISL_3265634|2021-07-05
>hCoV-19/Mexico/AGU-InDRE_FB20882_S5146/2021|EPI_ISL_3265635|2021-07-08
>hCoV-19/Mexico/AGU-InDRE_FB20900_S5147/2021|EPI_ISL_3265636|2021-07-09
>hCoV-19/Mexico/VER-InDRE_FB20960_S5148/2021|EPI_ISL_3265637|2021-07-06
>hCoV-19/Mexico/VER-InDRE_FB20977_S5150/2021|EPI_ISL_3265639|2021-07-07
>hCoV-19/Mexico/VER-InDRE_FB20978_S5151/2021|EPI_ISL_3265640|2021-07-07
>hCoV-19/Mexico/VER-InDRE_FB20983_S5152/2021|EPI_ISL_3265641|2021-07-08
>hCoV-19/Mexico/MIC-InDRE_FB21281_S5154/2021|EPI_ISL_3265643|2021-07-03
>hCoV-19/Mexico/SON-InDRE_FB21613_S5155/2021|EPI_ISL_3265644|2021-07-02
>hCoV-19/Mexico/SON-InDRE_FB21625_S5156/2021|EPI_ISL_3265645|2021-07-06
>hCoV-19/Mexico/CAM-InDRE_FB21555_S5158/2021|EPI_ISL_3265647|2021-07-05
>hCoV-19/Spain/NC-CHN-01004278/2021|EPI_ISL_3265975|2021-07-03
>hCoV-19/Spain/NC-CHN-01004279/2021|EPI_ISL_3265976|2021-07-03
>hCoV-19/USA/IA-SHL-1768481/2021|EPI_ISL_3266039|2021-07-22
>hCoV-19/Romania/MS-17859/2021|EPI_ISL_3266210|2021-07-20
>hCoV-19/Italy/EMR-230095-007-01/2021|EPI_ISL_3266366|2021-07
>hCoV-19/Curacao/CW-RIVM-48252/2021|EPI_ISL_3266858|2021-07-24
>hCoV-19/Curacao/CW-RIVM-48297/2021|EPI_ISL_3266859|2021-07-22
>hCoV-19/Spain/GA-CHUVI-34080709/2021|EPI_ISL_3266921|2021-07-01
>hCoV-19/Colombia/ANT-CWOHC-VG-PSEC00932V/2021|EPI_ISL_3266997|2021-04-15
>hCoV-19/Switzerland/VD-CHUV-GEN5989/2021|EPI_ISL_3267818|2021-07-24
>hCoV-19/Mexico/CMX-INER-IBT-0362/2021|EPI_ISL_3268380|2021-06-24
>hCoV-19/Mexico/CMX-INER-IBT-0386/2021|EPI_ISL_3268381|2021-07-01
>hCoV-19/Mexico/CMX-INER-IBT-0392/2021|EPI_ISL_3268382|2021-07-03
>hCoV-19/Mexico/CMX-INER-IBT-0410/2021|EPI_ISL_3268383|2021-07-06
>hCoV-19/Mexico/CMX-INER-IBT-0440/2021|EPI_ISL_3268384|2021-07-09
>hCoV-19/USA/CA-Curative-081817/2021|EPI_ISL_3270102|2021-07-02
>hCoV-19/USA/CA-Curative-042771/2021|EPI_ISL_3270139|2021-07-01
>hCoV-19/USA/AK-PHL10721/2021|EPI_ISL_3270469|2021-07-14
>hCoV-19/USA/AK-PHL10725/2021|EPI_ISL_3270470|2021-07-17
>hCoV-19/USA/AK-PHL10741/2021|EPI_ISL_3270471|2021-07-25
>hCoV-19/USA/AK-PHL10757/2021|EPI_ISL_3270472|2021-07-25
>hCoV-19/USA/AK-PHL10770/2021|EPI_ISL_3270473|2021-07-25
>hCoV-19/USA/AK-PHL10783/2021|EPI_ISL_3270474|2021-07-23
>hCoV-19/USA/AK-PHL10789/2021|EPI_ISL_3270475|2021-07-27
>hCoV-19/USA/DE-Curative-051376/2021|EPI_ISL_3273252|2021-07-09
>hCoV-19/USA/FL-Curative-077085/2021|EPI_ISL_3273267|2021-07-09
>hCoV-19/USA/FL-Curative-030167/2021|EPI_ISL_3273278|2021-07-09
>hCoV-19/USA/FL-Curative-099934/2021|EPI_ISL_3273296|2021-07-09
>hCoV-19/USA/TX-Curative-006742/2021|EPI_ISL_3273434|2021-06-27
>hCoV-19/USA/CA-Curative-068909/2021|EPI_ISL_3273563|2021-07-11
>hCoV-19/Costa_Rica/INC-0770/2021|EPI_ISL_3274351|2021-06-16
>hCoV-19/Costa_Rica/INC-0774/2021|EPI_ISL_3274352|2021-06-18
>hCoV-19/Costa_Rica/INC-0776/2021|EPI_ISL_3274353|2021-06-18
>hCoV-19/Costa_Rica/INC-0783/2021|EPI_ISL_3274354|2021-06-23
>hCoV-19/Costa_Rica/INC-0786/2021|EPI_ISL_3274355|2021-06-24
>hCoV-19/Costa_Rica/INC-0787/2021|EPI_ISL_3274356|2021-06-25
>hCoV-19/Costa_Rica/INC-0788/2021|EPI_ISL_3274357|2021-06-27
>hCoV-19/Costa_Rica/INC-0792/2021|EPI_ISL_3274358|2021-06-26
>hCoV-19/Costa_Rica/INC-0793/2021|EPI_ISL_3274359|2021-06-24
>hCoV-19/Costa_Rica/INC-0794/2021|EPI_ISL_3274360|2021-06-25
>hCoV-19/Costa_Rica/INC-0803/2021|EPI_ISL_3274361|2021-06-28
>hCoV-19/Costa_Rica/INC-0804/2021|EPI_ISL_3274362|2021-06-29
>hCoV-19/Costa_Rica/INC-0805/2021|EPI_ISL_3274363|2021-06-30
>hCoV-19/Costa_Rica/INC-0806/2021|EPI_ISL_3274364|2021-06-30
>hCoV-19/Costa_Rica/INC-0808/2021|EPI_ISL_3274365|2021-06-24
>hCoV-19/Costa_Rica/INC-0812/2021|EPI_ISL_3274366|2021-07-06
>hCoV-19/Costa_Rica/INC-0814/2021|EPI_ISL_3274367|2021-07-01
>hCoV-19/Costa_Rica/INC-0815/2021|EPI_ISL_3274368|2021-07-07
>hCoV-19/Ecuador/NIC-INSPI-342384/2021|EPI_ISL_3274412|2021-07-20
>hCoV-19/Ecuador/NIC-INSPI-50096/2021|EPI_ISL_3274416|2021-07-16
>hCoV-19/Ecuador/NIC-INSPI-342569/2021|EPI_ISL_3274421|2021-07-21
>hCoV-19/Ecuador/NIC-INSPI-340971/2021|EPI_ISL_3274429|2021-07-14
>hCoV-19/Ecuador/NIC-INSPI-341583/2021|EPI_ISL_3274432|2021-07-19
>hCoV-19/Ecuador/NIC-INSPI-342563/2021|EPI_ISL_3274436|2021-07-16
>hCoV-19/Ecuador/NIC-INSPI-340972/2021|EPI_ISL_3274451|2021-07-14
>hCoV-19/Ecuador/NIC-INSPI-341165/2021|EPI_ISL_3274452|2021-07-14
>hCoV-19/Ecuador/NIC-INSPI-342405/2021|EPI_ISL_3274456|2021-07-21
>hCoV-19/Ecuador/NIC-INSPI-342158/2021|EPI_ISL_3274457|2021-07-19
>hCoV-19/Ecuador/NIC-INSPI-50092/2021|EPI_ISL_3274461|2021-07-16
>hCoV-19/Ecuador/NIC-INSPI-50201/2021|EPI_ISL_3274467|2021-07-15
>hCoV-19/Ecuador/NIC-INSPI-340989/2021|EPI_ISL_3274470|2021-07-15
>hCoV-19/Ecuador/NIC-INSPI-341004/2021|EPI_ISL_3274472|2021-07-14
>hCoV-19/Ecuador/NIC-INSPI-1813-2036/2021|EPI_ISL_3274481|2021-07-14
>hCoV-19/Ecuador/NIC-INSPI-50245/2021|EPI_ISL_3274483|2021-07-16
>hCoV-19/Ecuador/NIC-INSPI-50123/2021|EPI_ISL_3274486|2021-07-16
>hCoV-19/Ecuador/NIC-INSPI-338334/2021|EPI_ISL_3274495|2021-07-06
>hCoV-19/Ecuador/NIC-INSPI-343153/2021|EPI_ISL_3274498|2021-07-15
>hCoV-19/Ecuador/NIC-INSPI-50218/2021|EPI_ISL_3274504|2021-07-16
>hCoV-19/Ecuador/NIC-INSPI-342406/2021|EPI_ISL_3274516|2021-07-21
>hCoV-19/Ecuador/NIC-INSPI-337934/2021|EPI_ISL_3274532|2021-07-06
>hCoV-19/Ecuador/NIC-INSPI-50070/2021|EPI_ISL_3274538|2021-07-16
>hCoV-19/Ecuador/NIC-INSPI-50237/2021|EPI_ISL_3274542|2021-07-16
>hCoV-19/Ecuador/NIC-INSPI-340664/2021|EPI_ISL_3274543|2021-07-13
>hCoV-19/Ecuador/NIC-INSPI-50061/2021|EPI_ISL_3274546|2021-07-16
>hCoV-19/Ecuador/NIC-INSPI-50206/2021|EPI_ISL_3274563|2021-07-16
>hCoV-19/Ecuador/NIC-INSPI-50211/2021|EPI_ISL_3274577|2021-07-16
>hCoV-19/Ecuador/NIC-INSPI-342388/2021|EPI_ISL_3274579|2021-07-20
>hCoV-19/Ecuador/NIC-INSPI-338145/2021|EPI_ISL_3274581|2021-07-05
>hCoV-19/Ecuador/NIC-INSPI-342561/2021|EPI_ISL_3274589|2021-07-20
>hCoV-19/Ecuador/NIC-INSPI-341828/2021|EPI_ISL_3274591|2021-07-19
>hCoV-19/Ecuador/NIC-INSPI-50179/2021|EPI_ISL_3274598|2021-07-15
>hCoV-19/Ecuador/NIC-INSPI-342385/2021|EPI_ISL_3274613|2021-07-20
>hCoV-19/Ecuador/NIC-INSPI-50246/2021|EPI_ISL_3274617|2021-07-16
>hCoV-19/Ecuador/NIC-INSPI-342389/2021|EPI_ISL_3274619|2021-07-20
>hCoV-19/Ecuador/NIC-INSPI-50113/2021|EPI_ISL_3274621|2021-07-16
>hCoV-19/Ecuador/NIC-INSPI-342053/2021|EPI_ISL_3274623|2021-07-08
>hCoV-19/USA/ID-UNM-IBL722047/2021|EPI_ISL_3275136|2021-04-06
>hCoV-19/Colombia/ANT-CWOHC-VG-SEC00946J/2021|EPI_ISL_3276543|2021-05-29
>hCoV-19/Colombia/ANT-CWOHC-VG-SEC01343Q/2021|EPI_ISL_3276650|2021-06-24
>hCoV-19/USA/CA-LACPHL-AF01672/2021|EPI_ISL_3276716|2021-07-11
>hCoV-19/USA/CA-LACPHL-AF01557/2021|EPI_ISL_3276815|2021-07-05
>hCoV-19/England/PHEC-Q303Q398/2021|EPI_ISL_3291244|2021-06-24
>hCoV-19/England/PHEC-Q303Q91E/2021|EPI_ISL_3291363|2021-07-30
>hCoV-19/England/PHEC-Q303Q9A5/2021|EPI_ISL_3291371|2021-07-30
>hCoV-19/England/PHEC-Q303QC8E/2021|EPI_ISL_3291394|2021-07-07
>hCoV-19/England/PHEC-Q303QC9D/2021|EPI_ISL_3291395|2021-07-07
>hCoV-19/England/PHEC-Q303QD6D/2021|EPI_ISL_3291406|2021-07-07
>hCoV-19/England/PHEC-Q304Q4B2/2021|EPI_ISL_3291513|2021-07-16
>hCoV-19/England/PHEC-R304R6F8/2021|EPI_ISL_3292509|2021-08-06
>hCoV-19/Costa_Rica/INC-0836/2021|EPI_ISL_3298324|2021-07-06
>hCoV-19/Costa_Rica/INC-0842/2021|EPI_ISL_3298330|2021-07-09
>hCoV-19/Costa_Rica/INC-0843/2021|EPI_ISL_3298331|2021-07-10
>hCoV-19/Costa_Rica/INC-0844/2021|EPI_ISL_3298332|2021-07-10
>hCoV-19/Costa_Rica/INC-0845/2021|EPI_ISL_3298333|2021-07-06
>hCoV-19/Costa_Rica/INC-0847/2021|EPI_ISL_3298335|2021-07-06
>hCoV-19/Costa_Rica/INC-0849/2021|EPI_ISL_3298337|2021-07-08
>hCoV-19/Costa_Rica/INC-0854/2021|EPI_ISL_3298342|2021-07-08
>hCoV-19/Costa_Rica/INC-0861/2021|EPI_ISL_3298349|2021-07-12
>hCoV-19/Costa_Rica/INC-0863/2021|EPI_ISL_3298351|2021-07-14
>hCoV-19/Costa_Rica/INC-0865/2021|EPI_ISL_3298353|2021-07-16
>hCoV-19/Costa_Rica/INC-0867/2021|EPI_ISL_3298355|2021-07-16
>hCoV-19/Costa_Rica/INC-0870/2021|EPI_ISL_3298358|2021-07-16
>hCoV-19/Costa_Rica/INC-0872/2021|EPI_ISL_3298360|2021-07-14
>hCoV-19/Costa_Rica/INC-0883/2021|EPI_ISL_3298371|2021-07-21
>hCoV-19/Venezuela/Z6620/2021|EPI_ISL_3298687|2021-05-08
>hCoV-19/Venezuela/Z6693/2021|EPI_ISL_3298689|2021-05-08
>hCoV-19/USA/CA-LACPHL-AF01758/2021|EPI_ISL_3299042|2021-07-09
>hCoV-19/USA/TX-DSHS-7273/2021|EPI_ISL_3299418|2021-07-14
>hCoV-19/USA/TX-CDC-FG-039402/2021|EPI_ISL_3304939|2021-06-29
>hCoV-19/USA/CA-CDC-FG-039448/2021|EPI_ISL_3304941|2021-07-01
>hCoV-19/USA/CA-CDC-FG-039532/2021|EPI_ISL_3304943|2021-07-01
>hCoV-19/USA/TX-CDC-FG-039590/2021|EPI_ISL_3304948|2021-06-22
>hCoV-19/USA/TX-CDC-FG-039588/2021|EPI_ISL_3304951|2021-06-24
>hCoV-19/USA/TX-CDC-FG-039574/2021|EPI_ISL_3304955|2021-06-24
>hCoV-19/USA/CA-CDC-FG-039649/2021|EPI_ISL_3304962|2021-07-01
>hCoV-19/USA/CA-CDC-FG-039674/2021|EPI_ISL_3304965|2021-07-03
>hCoV-19/USA/CA-CDC-FG-039792/2021|EPI_ISL_3304967|2021-07-02
>hCoV-19/USA/CA-CDC-FG-039810/2021|EPI_ISL_3304969|2021-07-03
>hCoV-19/USA/CA-CDC-FG-040021/2021|EPI_ISL_3304976|2021-07-05
>hCoV-19/USA/CA-CDC-FG-040184/2021|EPI_ISL_3304987|2021-07-06
>hCoV-19/USA/NJ-CDC-FG-040218/2021|EPI_ISL_3304990|2021-06-25
>hCoV-19/USA/NY-CDC-FG-040331/2021|EPI_ISL_3304991|2021-06-25
>hCoV-19/USA/NJ-CDC-FG-040292/2021|EPI_ISL_3304992|2021-06-24
>hCoV-19/USA/NY-CDC-FG-040247/2021|EPI_ISL_3304993|2021-06-28
>hCoV-19/USA/NY-CDC-FG-040334/2021|EPI_ISL_3304995|2021-06-24
>hCoV-19/USA/NY-CDC-FG-040329/2021|EPI_ISL_3304996|2021-06-27
>hCoV-19/USA/FL-CDC-QDX26343938/2021|EPI_ISL_3305001|2021-06-27
>hCoV-19/USA/CA-CDC-QDX26300014/2021|EPI_ISL_3305002|2021-06-25
>hCoV-19/USA/PA-CDC-QDX26343965/2021|EPI_ISL_3305003|2021-06-27
>hCoV-19/USA/PA-CDC-QDX26300259/2021|EPI_ISL_3305008|2021-06-22
>hCoV-19/USA/IL-CDC-QDX26300299/2021|EPI_ISL_3305009|2021-06-25
>hCoV-19/USA/FL-CDC-QDX26344113/2021|EPI_ISL_3305017|2021-06-27
>hCoV-19/USA/NJ-CDC-QDX26343196/2021|EPI_ISL_3305019|2021-06-26
>hCoV-19/USA/HI-CDC-QDX26300138/2021|EPI_ISL_3305024|2021-06-27
>hCoV-19/USA/FL-CDC-QDX26343881/2021|EPI_ISL_3305035|2021-06-26
>hCoV-19/USA/HI-CDC-QDX26299955/2021|EPI_ISL_3305036|2021-06-24
>hCoV-19/USA/CA-CDC-QDX26300106/2021|EPI_ISL_3305041|2021-06-27
>hCoV-19/USA/CA-CDC-QDX26300005/2021|EPI_ISL_3305043|2021-06-25
>hCoV-19/USA/CA-CDC-QDX26299944/2021|EPI_ISL_3305044|2021-06-24
>hCoV-19/USA/FL-CDC-QDX26344120/2021|EPI_ISL_3305047|2021-06-27
>hCoV-19/USA/CA-CDC-QDX26300013/2021|EPI_ISL_3305050|2021-06-25
>hCoV-19/USA/NY-CDC-QDX26343226/2021|EPI_ISL_3305063|2021-06-27
>hCoV-19/USA/TX-CDC-QDX26300191/2021|EPI_ISL_3305064|2021-06-27
>hCoV-19/USA/TX-CDC-QDX26300190/2021|EPI_ISL_3305075|2021-06-26
>hCoV-19/USA/IL-CDC-QDX26300328/2021|EPI_ISL_3305082|2021-06-26
>hCoV-19/USA/CA-CDC-QDX26299986/2021|EPI_ISL_3305083|2021-06-25
>hCoV-19/USA/CA-CDC-QDX26300063/2021|EPI_ISL_3305089|2021-06-26
>hCoV-19/USA/FL-CDC-QDX26344118/2021|EPI_ISL_3305090|2021-06-27
>hCoV-19/USA/NY-CDC-QDX26343222/2021|EPI_ISL_3305097|2021-06-28
>hCoV-19/USA/NV-CDC-QDX26343624/2021|EPI_ISL_3305102|2021-06-28
>hCoV-19/USA/NV-CDC-QDX26343809/2021|EPI_ISL_3305103|2021-06-29
>hCoV-19/USA/NV-CDC-QDX26343675/2021|EPI_ISL_3305113|2021-06-28
>hCoV-19/USA/TX-CDC-QDX26343351/2021|EPI_ISL_3305123|2021-06-28
>hCoV-19/USA/NC-CDC-QDX26343168/2021|EPI_ISL_3305126|2021-06-28
>hCoV-19/USA/FL-CDC-QDX26344125/2021|EPI_ISL_3305128|2021-06-28
>hCoV-19/USA/NV-CDC-QDX26343613/2021|EPI_ISL_3305142|2021-06-28
>hCoV-19/USA/NV-CDC-QDX26343811/2021|EPI_ISL_3305144|2021-06-29
>hCoV-19/USA/TX-CDC-QDX26380314/2021|EPI_ISL_3305152|2021-06-29
>hCoV-19/USA/NV-CDC-QDX26343781/2021|EPI_ISL_3305160|2021-06-29
>hCoV-19/USA/NV-CDC-QDX26343623/2021|EPI_ISL_3305161|2021-06-28
>hCoV-19/USA/TX-CDC-QDX26380423/2021|EPI_ISL_3305168|2021-06-29
>hCoV-19/USA/NJ-CDC-QDX26380247/2021|EPI_ISL_3305169|2021-06-28
>hCoV-19/USA/NJ-CDC-QDX26380290/2021|EPI_ISL_3305173|2021-06-28
>hCoV-19/USA/TX-CDC-QDX26380413/2021|EPI_ISL_3305177|2021-06-29
>hCoV-19/USA/FL-CDC-QDX26380726/2021|EPI_ISL_3305181|2021-06-28
>hCoV-19/USA/NY-CDC-QDX26380266/2021|EPI_ISL_3305186|2021-06-28
>hCoV-19/USA/FL-CDC-QDX26380711/2021|EPI_ISL_3305189|2021-06-28
>hCoV-19/USA/CT-CDC-QDX26380785/2021|EPI_ISL_3305191|2021-06-27
>hCoV-19/USA/FL-CDC-QDX26380718/2021|EPI_ISL_3305194|2021-06-28
>hCoV-19/USA/TX-CDC-FG-041198/2021|EPI_ISL_3305592|2021-07-02
>hCoV-19/USA/TX-CDC-FG-041170/2021|EPI_ISL_3305594|2021-07-06
>hCoV-19/USA/TX-CDC-FG-041180/2021|EPI_ISL_3305595|2021-07-06
>hCoV-19/USA/CT-CDC-FG-041370/2021|EPI_ISL_3305600|2021-07-06
>hCoV-19/USA/NY-CDC-FG-041386/2021|EPI_ISL_3305601|2021-07-07
>hCoV-19/USA/NJ-CDC-FG-041344/2021|EPI_ISL_3305604|2021-07-07
>hCoV-19/USA/NJ-CDC-FG-041359/2021|EPI_ISL_3305605|2021-07-07
>hCoV-19/USA/NJ-CDC-FG-041391/2021|EPI_ISL_3305607|2021-07-06
>hCoV-19/USA/CA-CDC-FG-041111/2021|EPI_ISL_3305613|2021-07-09
>hCoV-19/USA/NY-CDC-FG-041196/2021|EPI_ISL_3305614|2021-07-01
>hCoV-19/USA/NJ-CDC-FG-041189/2021|EPI_ISL_3305615|2021-07-01
>hCoV-19/USA/NJ-CDC-FG-041281/2021|EPI_ISL_3305619|2021-07-05
>hCoV-19/USA/NY-CDC-FG-041231/2021|EPI_ISL_3305621|2021-07-06
>hCoV-19/USA/NY-CDC-FG-041215/2021|EPI_ISL_3305624|2021-07-08
>hCoV-19/USA/NY-CDC-FG-041240/2021|EPI_ISL_3305625|2021-07-01
>hCoV-19/USA/NY-CDC-FG-041233/2021|EPI_ISL_3305627|2021-07-08
>hCoV-19/USA/NJ-CDC-FG-041235/2021|EPI_ISL_3305629|2021-07-01
>hCoV-19/USA/NJ-CDC-FG-041243/2021|EPI_ISL_3305631|2021-07-09
>hCoV-19/USA/CA-CDC-FG-048888/2021|EPI_ISL_3305642|2021-07-23
>hCoV-19/USA/CA-CDC-FG-049019/2021|EPI_ISL_3305644|2021-07-23
>hCoV-19/USA/CA-CDC-FG-049433/2021|EPI_ISL_3305647|2021-07-24
>hCoV-19/USA/CA-CDC-FG-048021/2021|EPI_ISL_3305652|2021-07-23
>hCoV-19/USA/NY-CDC-FG-048221/2021|EPI_ISL_3305656|2021-07-19
>hCoV-19/USA/WI-CDC-FG-049772/2021|EPI_ISL_3305666|2021-07-23
>hCoV-19/USA/WI-CDC-FG-049854/2021|EPI_ISL_3305667|2021-07-23
>hCoV-19/USA/CA-CDC-FG-049883/2021|EPI_ISL_3305674|2021-07-26
>hCoV-19/USA/CA-CDC-FG-050022/2021|EPI_ISL_3305675|2021-07-26
>hCoV-19/USA/CA-CDC-FG-050537/2021|EPI_ISL_3305687|2021-07-26
>hCoV-19/USA/CA-CDC-FG-050654/2021|EPI_ISL_3305688|2021-07-26
>hCoV-19/USA/CA-CDC-FG-049676/2021|EPI_ISL_3305691|2021-07-24
>hCoV-19/USA/CA-CDC-FG-049775/2021|EPI_ISL_3305692|2021-07-24
>hCoV-19/USA/IL-CDC-FG-052625/2021|EPI_ISL_3305709|2021-07-22
>hCoV-19/USA/NY-CDC-FG-052698/2021|EPI_ISL_3305710|2021-07-22
>hCoV-19/USA/NY-CDC-FG-052730/2021|EPI_ISL_3305713|2021-07-22
>hCoV-19/USA/NY-CDC-FG-052656/2021|EPI_ISL_3305714|2021-07-22
>hCoV-19/USA/CA-CDC-FG-051839/2021|EPI_ISL_3305716|2021-07-27
>hCoV-19/USA/CA-CDC-FG-051457/2021|EPI_ISL_3305724|2021-07-27
>hCoV-19/USA/CA-CDC-FG-051386/2021|EPI_ISL_3305727|2021-07-27
>hCoV-19/USA/NY-CDC-FG-046617/2021|EPI_ISL_3305738|2021-07-14
>hCoV-19/USA/AL-CDC-FG-046659/2021|EPI_ISL_3305740|2021-07-16
>hCoV-19/USA/MN-CDC-IBX206982987258/2021|EPI_ISL_3305748|2021-07-15
>hCoV-19/USA/FL-CDC-2-4653463/2021|EPI_ISL_3305760|2021-07-12
>hCoV-19/USA/CT-CDC-2-4651563/2021|EPI_ISL_3305769|2021-07-05
>hCoV-19/USA/TX-CDC-2-4651373/2021|EPI_ISL_3305771|2021-07-06
>hCoV-19/USA/TX-CDC-2-4651455/2021|EPI_ISL_3305772|2021-07-10
>hCoV-19/USA/TX-CDC-2-4651461/2021|EPI_ISL_3305773|2021-07-09
>hCoV-19/USA/FL-CDC-2-4653360/2021|EPI_ISL_3305777|2021-07-09
>hCoV-19/USA/ND-CDC-2-4653872/2021|EPI_ISL_3305778|2021-07-12
>hCoV-19/USA/RI-CDC-2-4653485/2021|EPI_ISL_3305782|2021-07-06
>hCoV-19/USA/PR-CDC-2-4678959/2021|EPI_ISL_3305790|2021-07-13
>hCoV-19/USA/PR-CDC-2-4678860/2021|EPI_ISL_3305792|2021-07-15
>hCoV-19/USA/HI-H212657/2021|EPI_ISL_3307796|2021-06-03
>hCoV-19/USA/HI-H212659/2021|EPI_ISL_3307797|2021-06-09
>hCoV-19/USA/HI-H212741/2021|EPI_ISL_3307798|2021-06-13
>hCoV-19/USA/HI-H212787/2021|EPI_ISL_3307799|2021-06-14
>hCoV-19/USA/HI-H212915/2021|EPI_ISL_3307800|2021-07-05
>hCoV-19/USA/HI-H212919/2021|EPI_ISL_3307801|2021-06-13
>hCoV-19/USA/HI-H212932/2021|EPI_ISL_3307802|2021-07-02
>hCoV-19/USA/HI-H212933/2021|EPI_ISL_3307803|2021-06-10
>hCoV-19/USA/HI-H212948/2021|EPI_ISL_3307804|2021-07-01
>hCoV-19/USA/HI-H212959/2021|EPI_ISL_3307805|2021-07-02
>hCoV-19/USA/HI-H212964/2021|EPI_ISL_3307806|2021-06-11
>hCoV-19/USA/HI-H213002/2021|EPI_ISL_3307807|2021-07-02
>hCoV-19/USA/HI-H213051/2021|EPI_ISL_3307808|2021-07-08
>hCoV-19/USA/HI-H213163/2021|EPI_ISL_3307825|2021-07-20
>hCoV-19/USA/HI-H213180/2021|EPI_ISL_3307841|2021-07-16
>hCoV-19/USA/HI-H213236/2021|EPI_ISL_3307898|2021-07-20
>hCoV-19/USA/HI-H213238/2021|EPI_ISL_3307900|2021-07-20
>hCoV-19/USA/HI-H213252/2021|EPI_ISL_3307912|2021-07-20
>hCoV-19/USA/HI-H213254/2021|EPI_ISL_3307914|2021-07-20
>hCoV-19/USA/HI-H213261/2021|EPI_ISL_3307921|2021-07-21
>hCoV-19/USA/HI-H213269/2021|EPI_ISL_3307927|2021-07-20
>hCoV-19/USA/HI-TAMC_494/2021|EPI_ISL_3308193|2021-07-20
>hCoV-19/USA/HI-TAMC_495/2021|EPI_ISL_3308250|2021-07-20
>hCoV-19/USA/HI-TAMC_439/2021|EPI_ISL_3308773|2021-07-07
>hCoV-19/USA/HI-TAMC_441/2021|EPI_ISL_3308775|2021-07-06
>hCoV-19/Spain/MD-HRYC-71454245/2021|EPI_ISL_3315815|2021-07-16
>hCoV-19/Brazil/SP-3969/2021|EPI_ISL_3316300|2021-07-06
>hCoV-19/USA/CO-IVY-ZZX9L90L/2021|EPI_ISL_3318848|2021-06-24
>hCoV-19/USA/FL-IVY-ZZX9LBO7/2021|EPI_ISL_3318849|2021-06-09
>hCoV-19/USA/FL-IVY-ZZX9LBPV/2021|EPI_ISL_3318850|2021-06-14
>hCoV-19/USA/FL-IVY-ZZX9LBQ3/2021|EPI_ISL_3318851|2021-06-15
>hCoV-19/USA/NY-Wadsworth-21074793-01/2021|EPI_ISL_3319114|2021-07-06
>hCoV-19/USA/NY-Wadsworth-21075386-01/2021|EPI_ISL_3319115|2021-07-05
>hCoV-19/USA/NY-Wadsworth-21075943-02/2021|EPI_ISL_3319116|2021-07-13
>hCoV-19/USA/AZ-ASPHL-4621/2021|EPI_ISL_3319879|2021-07-28
>hCoV-19/USA/AZ-ASPHL-4624/2021|EPI_ISL_3319880|2021-07-28
>hCoV-19/USA/KS-KHEL-4399/2021|EPI_ISL_3320416|2021-08-05
>hCoV-19/Colombia/COR-INS-VG-4748/2021|EPI_ISL_3320719|2021-07-15
>hCoV-19/Colombia/CAS-INS-VG-4736/2021|EPI_ISL_3320723|2021-07-09
>hCoV-19/Colombia/CAS-INS-VG-4740/2021|EPI_ISL_3320728|2021-07-07
>hCoV-19/Colombia/ATL-INS-VG-4779/2021|EPI_ISL_3320734|2021-07-15
>hCoV-19/Colombia/CUN-INS-VG-4768/2021|EPI_ISL_3320735|2021-06-30
>hCoV-19/Colombia/MAG-INS-VG-4752/2021|EPI_ISL_3320738|2021-06-30
>hCoV-19/Colombia/MAG-INS-VG-4753/2021|EPI_ISL_3320742|2021-06-30
>hCoV-19/Colombia/CUN-INS-VG-4773/2021|EPI_ISL_3320744|2021-06-04
>hCoV-19/Colombia/MAG-INS-VG-4757/2021|EPI_ISL_3320747|2021-06-30
>hCoV-19/Colombia/CUN-INS-VG-4774/2021|EPI_ISL_3320749|2021-07-02
>hCoV-19/Chile/RM-PUC_MVL_1026/2021|EPI_ISL_3321115|2021-05-24
>hCoV-19/Chile/RM-PUC_MVL_1168/2021|EPI_ISL_3321116|2021-05-30
>hCoV-19/USA/LA-EVTL3753/2021|EPI_ISL_3321183|2021-07-20
>hCoV-19/Chile/RM-PUC_MVL_1163/2021|EPI_ISL_3321309|2021-05-30
>hCoV-19/Chile/RM-PUC_MVL_1240/2021|EPI_ISL_3321312|2021-04-27
>hCoV-19/USA/AZ-TG983271/2021|EPI_ISL_3325729|2021-07-17
>hCoV-19/USA/AZ-TG979385/2021|EPI_ISL_3325950|2021-07-10
>hCoV-19/USA/AZ-TG983302/2021|EPI_ISL_3326053|2021-07-02
>hCoV-19/USA/AZ-TG983276/2021|EPI_ISL_3326157|2021-07-09
>hCoV-19/USA/AZ-TG979422/2021|EPI_ISL_3326443|2021-07-07
>hCoV-19/USA/AZ-TG983328/2021|EPI_ISL_3326610|2021-07-02
>hCoV-19/USA/NM-NMDOH-2021139279/2021|EPI_ISL_3329327|2021-07-20
>hCoV-19/USA/MS-SRL_330024440/2021|EPI_ISL_3332218|2021-07-03
>hCoV-19/Colombia/ANT-CIB-01-28/2021|EPI_ISL_3332685|2021-04-15
>hCoV-19/Colombia/ANT-CIB-01-30/2021|EPI_ISL_3332686|2021-04-18
>hCoV-19/Colombia/ANT-CIB-01-22/2021|EPI_ISL_3332688|2021-04-13
>hCoV-19/Colombia/ANT-CIB-01-04/2021|EPI_ISL_3332698|2021-03-31
>hCoV-19/Colombia/ANT-CIB-01-42/2021|EPI_ISL_3332699|2021-04-23
>hCoV-19/Poland/2108-072_wsselodz/2021|EPI_ISL_3332862|2021-07-26
>hCoV-19/USA/NY-PRL-2021_0803_01I02/2021|EPI_ISL_3339555|2021-07-30
>hCoV-19/USA/NY-PRL-2021_0803_03A14/2021|EPI_ISL_3339557|2021-08-02
>hCoV-19/USA/NY-PRL-2021_0803_02E17/2021|EPI_ISL_3339558|2021-07-27
>hCoV-19/Denmark/DCGC-146529/2021|EPI_ISL_3340126|2021-08-05
>hCoV-19/USA/OR-OHSU-212030361/2021|EPI_ISL_3341910|2021-07-22
>hCoV-19/USA/OR-OHSU-211970212/2021|EPI_ISL_3341915|2021-07-16
>hCoV-19/Italy/FVG-TS-64025975/2021|EPI_ISL_3342048|2021-04-03
>hCoV-19/Colombia/ANT-PRO-LDSP69/2021|EPI_ISL_3342148|2021-04-01
>hCoV-19/Colombia/ANT-PRO-LDSP75/2021|EPI_ISL_3342152|2021-04-23
>hCoV-19/USA/AK-PHL10848/2021|EPI_ISL_3342607|2021-07-26
>hCoV-19/Colombia/ANT-PRO-LDSP3/2021|EPI_ISL_3347173|2021-04-07
>hCoV-19/Colombia/ANT-PRO-LDSP2/2021|EPI_ISL_3347174|2021-04-06
>hCoV-19/Colombia/ANT-PRO-LDSP8/2021|EPI_ISL_3347204|2021-04-09
>hCoV-19/Colombia/ANT-PRO-LDSP16/2021|EPI_ISL_3347205|2021-04-19
>hCoV-19/Colombia/ANT-PRO-LDSP29/2021|EPI_ISL_3347206|2021-04-24
>hCoV-19/Colombia/ANT-PRO-LDSP38/2021|EPI_ISL_3347207|2021-04-26
>hCoV-19/USA/CT-PHL-1007207001/2021|EPI_ISL_3347367|2021-03-25
>hCoV-19/USA/CT-PHL-1011803001/2021|EPI_ISL_3347369|2021-05-16
>hCoV-19/USA/CT-PHL-1024921001/2021|EPI_ISL_3347379|2021-07-05
>hCoV-19/USA/CT-PHL-1025017001/2021|EPI_ISL_3347380|2021-06-25
>hCoV-19/Mexico/CMX_IBT_IMSS_2384/2021|EPI_ISL_3347568|2021-07-13
>hCoV-19/Mexico/MIC_IBT_IMSS_2228/2021|EPI_ISL_3347569|2021-07-15
>hCoV-19/Mexico/TAM_IBT_IMSS_2315/2021|EPI_ISL_3347571|2021-07-14
>hCoV-19/Mexico/TAM_IBT_IMSS_2316/2021|EPI_ISL_3347572|2021-07-14
>hCoV-19/Mexico/CMX_IBT_IMSS_2418/2021|EPI_ISL_3347573|2021-07-18
>hCoV-19/Mexico/HID_IBT_IMSS_2442/2021|EPI_ISL_3347574|2021-07-16
>hCoV-19/Mexico/MEX_IBT_IMSS_2445/2021|EPI_ISL_3347575|2021-07-20
>hCoV-19/Mexico/NAY_IBT_IMSS_2208/2021|EPI_ISL_3347576|2021-07-14
>hCoV-19/Mexico/GUA_IBT_IMSS_2244/2021|EPI_ISL_3347577|2021-07-16
>hCoV-19/Mexico/NLE_IBT_IMSS_2367/2021|EPI_ISL_3347578|2021-07-23
>hCoV-19/Mexico/MEX_IBT_IMSS_2513/2021|EPI_ISL_3347579|2021-07-22
>hCoV-19/USA/CA-CDC-FG-059322/2021|EPI_ISL_3350520|2021-08-02
>hCoV-19/USA/CA-CDC-FG-061157/2021|EPI_ISL_3351699|2021-08-03
>hCoV-19/USA/WA-CDC-FG-062051/2021|EPI_ISL_3352333|2021-07-28
>hCoV-19/USA/WA-CDC-FG-062104/2021|EPI_ISL_3352338|2021-07-29
>hCoV-19/USA/WA-CDC-FG-062050/2021|EPI_ISL_3352343|2021-07-28
>hCoV-19/USA/WA-CDC-FG-062094/2021|EPI_ISL_3352352|2021-07-29
>hCoV-19/USA/WA-CDC-FG-062181/2021|EPI_ISL_3352354|2021-07-27
>hCoV-19/USA/MN-CDC-IBX596083990245/2021|EPI_ISL_3353498|2021-07-27
>hCoV-19/USA/NH-CDC-2-4395093/2021|EPI_ISL_3354999|2021-05-07
>hCoV-19/USA/NV-CDC-2-4448964/2021|EPI_ISL_3355010|2021-05-14
>hCoV-19/USA/NV-CDC-2-4449057/2021|EPI_ISL_3355012|2021-05-12
>hCoV-19/USA/KS-CDC-2-4449463/2021|EPI_ISL_3355018|2021-05-20
>hCoV-19/USA/CA-CDC-2-4451370/2021|EPI_ISL_3355037|2021-05-13
>hCoV-19/USA/NJ-CDC-2-4500965/2021|EPI_ISL_3355054|2021-06-01
>hCoV-19/USA/UT-CDC-2-4502937/2021|EPI_ISL_3355058|2021-05-27
>hCoV-19/USA/PA-CDC-2-4503014/2021|EPI_ISL_3355060|2021-05-27
>hCoV-19/USA/CA-CDC-2-4503029/2021|EPI_ISL_3355061|2021-05-21
>hCoV-19/USA/FL-CDC-2-4523880/2021|EPI_ISL_3355078|2021-05-29
>hCoV-19/USA/FL-CDC-2-4523963/2021|EPI_ISL_3355080|2021-05-28
>hCoV-19/USA/FL-CDC-2-4523998/2021|EPI_ISL_3355082|2021-05-28
>hCoV-19/USA/NV-CDC-2-4543962/2021|EPI_ISL_3355103|2021-06-08
>hCoV-19/USA/TX-CDC-2-4567271/2021|EPI_ISL_3355106|2021-06-12
>hCoV-19/USA/FL-CDC-2-4567678/2021|EPI_ISL_3355112|2021-06-14
>hCoV-19/USA/FL-CDC-2-4567696/2021|EPI_ISL_3355115|2021-06-15
>hCoV-19/USA/NM-CDC-2-4567954/2021|EPI_ISL_3355121|2021-06-17
>hCoV-19/USA/NM-CDC-2-4567970/2021|EPI_ISL_3355122|2021-06-18
>hCoV-19/USA/PR-CDC-2-4611290/2021|EPI_ISL_3355219|2021-06-14
>hCoV-19/USA/OR-CDC-2-4611293/2021|EPI_ISL_3355221|2021-06-15
>hCoV-19/USA/OR-CDC-2-4611354/2021|EPI_ISL_3355228|2021-06-20
>hCoV-19/USA/PR-CDC-2-4611395/2021|EPI_ISL_3355251|2021-06-14
>hCoV-19/USA/NM-CDC-2-4611478/2021|EPI_ISL_3355271|2021-06-23
>hCoV-19/USA/NM-CDC-2-4611586/2021|EPI_ISL_3355313|2021-06-25
>hCoV-19/USA/FL-CDC-2-4611785/2021|EPI_ISL_3355392|2021-06-21
>hCoV-19/Mexico/NLE_IBT_IMSS_1401/2021|EPI_ISL_3355560|2021-05-31
>hCoV-19/Mexico/NLE_IBT_IMSS_1395/2021|EPI_ISL_3355562|2021-05-31
>hCoV-19/Mexico/CMX_IBT_IMSS_1628/2021|EPI_ISL_3355575|2021-05-30
>hCoV-19/Mexico/CMX_IBT_IMSS_1623/2021|EPI_ISL_3355576|2021-05-30
>hCoV-19/Mexico/CMX_IBT_IMSS_1629/2021|EPI_ISL_3355578|2021-05-30
>hCoV-19/Mexico/CMX_IBT_IMSS_1646/2021|EPI_ISL_3355587|2021-05-31
>hCoV-19/USA/AK-PHL10563/2021|EPI_ISL_3356654|2021-07-21
>hCoV-19/USA/AK-PHL10593/2021|EPI_ISL_3356655|2021-07-21
>hCoV-19/USA/AK-PHL10612/2021|EPI_ISL_3356656|2021-07-23
>hCoV-19/USA/AK-PHL10613/2021|EPI_ISL_3356657|2021-07-22
>hCoV-19/USA/AK-PHL10632/2021|EPI_ISL_3356658|2021-07-15
>hCoV-19/USA/WA-CDC-UW21073021831/2021|EPI_ISL_3369490|2021-07-30
>hCoV-19/USA/WA-CDC-UW21073022644/2021|EPI_ISL_3369492|2021-07-30
>hCoV-19/USA/WA-CDC-UW21073143074/2021|EPI_ISL_3369493|2021-07-31
>hCoV-19/USA/WA-CDC-UW21073014924/2021|EPI_ISL_3369494|2021-07-30
>hCoV-19/USA/PR-Yale-6565/2021|EPI_ISL_3369778|2021-06-18
>hCoV-19/USA/CT-Yale-6708/2021|EPI_ISL_3369781|2021-07-26
>hCoV-19/USA/CT-Yale-6729/2021|EPI_ISL_3369782|2021-07-25
>hCoV-19/USA/PR-Yale-6980/2021|EPI_ISL_3369783|2021-07-09
>hCoV-19/USA/PR-Yale-6982/2021|EPI_ISL_3369784|2021-06-17
>hCoV-19/USA/VI-Yale-6999/2021|EPI_ISL_3369785|2021-07-23
>hCoV-19/Colombia/RIS-VG-3857/2021|EPI_ISL_3369952|2021-05-08
>hCoV-19/USA/CT-Yale-6836/2021|EPI_ISL_3370105|2021-07-26
>hCoV-19/USA/CT-Yale-6895/2021|EPI_ISL_3370106|2021-07-24
>hCoV-19/USA/CT-Yale-6870/2021|EPI_ISL_3370107|2021-07-22
>hCoV-19/USA/CT-Yale-6864/2021|EPI_ISL_3370108|2021-07-22
>hCoV-19/USA/CT-Yale-6777/2021|EPI_ISL_3370109|2021-07-21
>hCoV-19/USA/CT-Yale-6901/2021|EPI_ISL_3370110|2021-07-25
>hCoV-19/Chile/RM-PUC_MVL_1278/2021|EPI_ISL_3370449|2021-07-05
>hCoV-19/Chile/RM-PUC_MVL_1288/2021|EPI_ISL_3370450|2021-07-07
>hCoV-19/Chile/RM-PUC_MVL_1274/2021|EPI_ISL_3370451|2021-07-14
>hCoV-19/USA/WA-CDC-UW21072670269/2021|EPI_ISL_3370793|2021-07-26
>hCoV-19/USA/WA-CDC-UW21072663363/2021|EPI_ISL_3370822|2021-07-26
>hCoV-19/USA/NY-Wadsworth-21078642-01/2021|EPI_ISL_3370855|2021-07-24
>hCoV-19/USA/NY-Wadsworth-21078937-01/2021|EPI_ISL_3370856|2021-07-15
>hCoV-19/USA/NY-Wadsworth-21078953-01/2021|EPI_ISL_3370857|2021-07-27
>hCoV-19/USA/NY-Wadsworth-21078490-01/2021|EPI_ISL_3370858|2021-07-10
>hCoV-19/Mexico/VER-INMEGEN-19-245/2021|EPI_ISL_3371408|2021-07-23
>hCoV-19/Mexico/CMX-INMEGEN-19-374/2021|EPI_ISL_3371409|2021-07-24
>hCoV-19/Mexico/ROO-INMEGEN-19-159/2021|EPI_ISL_3371414|2021-07-21
>hCoV-19/Mexico/ROO-INMEGEN-19-169/2021|EPI_ISL_3371416|2021-07-19
>hCoV-19/Mexico/ROO-INMEGEN-19-106/2021|EPI_ISL_3371418|2021-07-19
>hCoV-19/Mexico/MEX-INMEGEN-19-356/2021|EPI_ISL_3371419|2021-07-23
>hCoV-19/Mexico/CMX-INMEGEN-19-1/2021|EPI_ISL_3371422|2021-07-23
>hCoV-19/Mexico/YUC-INMEGEN-19-101/2021|EPI_ISL_3371423|2021-07-20
>hCoV-19/Mexico/VER-INMEGEN-19-191/2021|EPI_ISL_3371424|2021-07-23
>hCoV-19/Mexico/MEX-INMEGEN-19-201/2021|EPI_ISL_3371425|2021-07-16
>hCoV-19/Mexico/CMX-INMEGEN-19-6/2021|EPI_ISL_3371427|2021-07-23
>hCoV-19/Colombia/MAG-INS-VG-3615/2021|EPI_ISL_3372558|2021-05-10
>hCoV-19/Mexico/MOR_IBT_SSMor_6/2021|EPI_ISL_3372560|2021-07-19
>hCoV-19/Mexico/MOR_IBT_SSMor_16/2021|EPI_ISL_3372561|2021-07-23
>hCoV-19/USA/WA-S10270/2021|EPI_ISL_3372666|2021-07-21
>hCoV-19/USA/WA-S10154/2021|EPI_ISL_3372667|2021-07-19
>hCoV-19/USA/WA-S10164/2021|EPI_ISL_3372668|2021-07-15
>hCoV-19/USA/WA-S10195/2021|EPI_ISL_3372669|2021-07-20
>hCoV-19/USA/WA-S10223/2021|EPI_ISL_3372670|2021-07-22
>hCoV-19/USA/WA-S10263/2021|EPI_ISL_3372677|2021-07-19
>hCoV-19/USA/TX-DSHS-6511/2021|EPI_ISL_3383994|2021-05-03
>hCoV-19/USA/TX-DSHS-6516/2021|EPI_ISL_3383998|2021-05-03
>hCoV-19/USA/TX-DSHS-6528/2021|EPI_ISL_3384000|2021-05-03
>hCoV-19/USA/TX-DSHS-6689/2021|EPI_ISL_3384002|2021-05-06
>hCoV-19/USA/TX-DSHS-6524/2021|EPI_ISL_3384009|2021-05-03
>hCoV-19/USA/TX-DSHS-6519/2021|EPI_ISL_3384012|2021-05-03
>hCoV-19/USA/TX-DSHS-6510/2021|EPI_ISL_3384016|2021-05-03
>hCoV-19/USA/TX-DSHS-6515/2021|EPI_ISL_3384018|2021-05-03
>hCoV-19/USA/TX-DSHS-6520/2021|EPI_ISL_3384020|2021-05-03
>hCoV-19/USA/TX-DSHS-6514/2021|EPI_ISL_3384022|2021-05-03
>hCoV-19/USA/TX-DSHS-6523/2021|EPI_ISL_3384025|2021-05-03
>hCoV-19/USA/TX-DSHS-6525/2021|EPI_ISL_3384030|2021-05-03
>hCoV-19/USA/TX-DSHS-6522/2021|EPI_ISL_3384041|2021-05-03
>hCoV-19/USA/TX-DSHS-6521/2021|EPI_ISL_3384043|2021-05-03
>hCoV-19/USA/TX-DSHS-6690/2021|EPI_ISL_3384057|2021-05-06
>hCoV-19/USA/TX-DSHS-6492/2021|EPI_ISL_3384068|2021-05-01
>hCoV-19/USA/TX-DSHS-6493/2021|EPI_ISL_3384079|2021-05-01
>hCoV-19/USA/TX-DSHS-6491/2021|EPI_ISL_3384084|2021-05-01
>hCoV-19/USA/TX-DSHS-6691/2021|EPI_ISL_3384146|2021-05-06
>hCoV-19/Colombia/CES-INS-VG-4682/2021|EPI_ISL_3385769|2021-05-1
>hCoV-19/Colombia/BOY-INS-VG-3485/2021|EPI_ISL_3385770|2021-04-3
>hCoV-19/Colombia/DC-VACINSCOV-3-0340/2021|EPI_ISL_3385771|2021-07-14
>hCoV-19/Colombia/LAG-INS-VG-3951/2021|EPI_ISL_3385772|2021-05-01
>hCoV-19/Colombia/CES-INS-VG-4663/2021|EPI_ISL_3385773|2021-05-6
>hCoV-19/Colombia/CES-INS-VG-4662/2021|EPI_ISL_3385774|2021-05-7
>hCoV-19/Colombia/CES-INS-VG-4672/2021|EPI_ISL_3385775|2021-05-7
>hCoV-19/Colombia/MAG-INS-VG-3070/2021|EPI_ISL_3385776|2021-06-26
>hCoV-19/Colombia/BOL-INS-VG-3059/2021|EPI_ISL_3385777|2021-05-7
>hCoV-19/Colombia/BOL-INS-VG-3060/2021|EPI_ISL_3385778|2021-06-1
>hCoV-19/Colombia/BOL-INS-VG-3058/2021|EPI_ISL_3385779|2021-04-23
>hCoV-19/Colombia/CES-INS-VG-4675/2021|EPI_ISL_3385780|2021-05-12
>hCoV-19/Colombia/BOL-INS-VG-2014/2021|EPI_ISL_3385781|2021-04-3
>hCoV-19/Colombia/LAG-INS-VG-3954/2021|EPI_ISL_3385782|2021-05-03
>hCoV-19/Colombia/CES-INS-VG-3395/2021|EPI_ISL_3385786|2021-05-16
>hCoV-19/Colombia/VAC-INS-VG-3526/2021|EPI_ISL_3385815|2021-04-26
>hCoV-19/Colombia/MAG-INS-VG-3061/2021|EPI_ISL_3385816|2021-05-10
>hCoV-19/Colombia/MAG-INS-VG-3063/2021|EPI_ISL_3385817|2021-05-16
>hCoV-19/Colombia/CES-INS-VG-4666/2021|EPI_ISL_3385818|2021-05-7
>hCoV-19/Colombia/CES-INS-VG-3397/2021|EPI_ISL_3385819|2021-05-15
>hCoV-19/Colombia/VAC-INS-VG-1916/2021|EPI_ISL_3385820|2021-06-10
>hCoV-19/Colombia/MAG-INS-VG-3068/2021|EPI_ISL_3385821|2021-04-5
>hCoV-19/Colombia/CES-INS-VG-4664/2021|EPI_ISL_3385822|2021-05-7
>hCoV-19/Colombia/CES-INS-VG-3394/2021|EPI_ISL_3385824|2021-04-5
>hCoV-19/Colombia/SAN-INS-VG-4101/2021|EPI_ISL_3385831|2021-05-08
>hCoV-19/Colombia/BOY-INS-VG-4014/2021|EPI_ISL_3385833|2021-05-08
>hCoV-19/Colombia/VAC-INS-VG-4111/2021|EPI_ISL_3385834|2021-05-07
>hCoV-19/Colombia/MAG-INS-VG-3067/2021|EPI_ISL_3385835|2021-06-10
>hCoV-19/Colombia/CES-INS-VG-4673/2021|EPI_ISL_3385837|2021-05-12
>hCoV-19/Colombia/CES-INS-VG-4670/2021|EPI_ISL_3385839|2021-05-7
>hCoV-19/Colombia/MAG-INS-VG-3069/2021|EPI_ISL_3385840|2021-04-25
>hCoV-19/Colombia/BOY-INS-VG-3931/2021|EPI_ISL_3385841|2021-05-07
>hCoV-19/Colombia/CES-INS-VG-4665/2021|EPI_ISL_3385842|2021-05-6
>hCoV-19/Colombia/MAG-INS-VG-3062/2021|EPI_ISL_3385844|2021-04-30
>hCoV-19/Colombia/CES-INS-VG-4667/2021|EPI_ISL_3385845|2021-05-7
>hCoV-19/Colombia/LAG-INS-VG-3952/2021|EPI_ISL_3385846|2021-05-02
>hCoV-19/Colombia/LAG-INS-VG-3950/2021|EPI_ISL_3385847|2021-04-28
>hCoV-19/Colombia/CES-INS-VG-4674/2021|EPI_ISL_3385848|2021-05-12
>hCoV-19/Colombia/VAC-INS-VG-4115/2021|EPI_ISL_3385849|2021-06-12
>hCoV-19/Colombia/MAG-INS-VG-3064/2021|EPI_ISL_3385850|2021-05-16
>hCoV-19/Colombia/SAN-INS-VG-3946/2021|EPI_ISL_3385851|2021-04-24
>hCoV-19/Colombia/QUI-INS-VG-3890/2021|EPI_ISL_3385853|2021-05-08
>hCoV-19/Colombia/DC-INS-H-6118/2021|EPI_ISL_3385855|2021-06-16
>hCoV-19/Spain/MD-HGUGM-5778363/2021|EPI_ISL_3386935|2021-08-02
>hCoV-19/USA/AK-PHL10940/2021|EPI_ISL_3387037|2021-07-28
>hCoV-19/USA/AK-PHL10964/2021|EPI_ISL_3387038|2021-07-26
>hCoV-19/USA/AK-PHL10965/2021|EPI_ISL_3387039|2021-07-26
>hCoV-19/USA/IA-SHL-1760288/2021|EPI_ISL_3387276|2021-07-15
>hCoV-19/USA/IA-SHL-1760333/2021|EPI_ISL_3387303|2021-07-15
>hCoV-19/USA/NY-GEO-0101/2021|EPI_ISL_3387465|2021-04-12
>hCoV-19/USA/NJ-PHEL-V21005406/2021|EPI_ISL_3387472|2021-07-22
>hCoV-19/USA/NJ-PHEL-V21004721/2021|EPI_ISL_3387500|2021-07-02
>hCoV-19/USA/IL-RIPHL_40178_G/2021|EPI_ISL_3388807|2021-04-24
>hCoV-19/Aruba/AW-RIVM-49063/2021|EPI_ISL_3388928|2021-07-22
>hCoV-19/Netherlands/GE-RIVM-49759/2021|EPI_ISL_3389111|2021-07-27
>hCoV-19/Switzerland/FL-Risch-2140810066/2021|EPI_ISL_3389223|2021-04-08
>hCoV-19/USA/CA-Stanford-35_S31/2021|EPI_ISL_3390723|2021-07-15
>hCoV-19/USA/CA-Stanford-35_S32/2021|EPI_ISL_3390757|2021-07-15
>hCoV-19/Colombia/un-UNAL-5_SAMPLE_94/2021|EPI_ISL_3390791|2021-07
>hCoV-19/Colombia/un-UNAL-3_SAMPLE_29/2021|EPI_ISL_3390792|2021-07
>hCoV-19/Colombia/un-UNAL-1_SAMPLE_12/2021|EPI_ISL_3390794|2021-07
>hCoV-19/Colombia/un-UNAL-6_SAMPLE_08/2021|EPI_ISL_3390795|2021-07
>hCoV-19/Colombia/un-UNAL-1_SAMPLE_16/2021|EPI_ISL_3390798|2021-07
>hCoV-19/Colombia/un-UNAL-3_SAMPLE_35/2021|EPI_ISL_3390799|2021-07
>hCoV-19/Colombia/un-UNAL-4_SAMPLE_53/2021|EPI_ISL_3390800|2021-07
>hCoV-19/Colombia/un-UNAL-4_SAMPLE_86/2021|EPI_ISL_3390801|2021-07
>hCoV-19/Colombia/un-UNAL-3_SAMPLE_47/2021|EPI_ISL_3390802|2021-07
>hCoV-19/Colombia/un-UNAL-5_SAMPLE_16/2021|EPI_ISL_3390803|2021-07
>hCoV-19/Colombia/un-UNAL-1_SAMPLE_04/2021|EPI_ISL_3390804|2021-07
>hCoV-19/Colombia/un-UNAL-5_SAMPLE_12/2021|EPI_ISL_3390805|2021-07
>hCoV-19/Colombia/un-UNAL-6_SAMPLE_93/2021|EPI_ISL_3390806|2021-07
>hCoV-19/Colombia/un-UNAL-4_SAMPLE_85/2021|EPI_ISL_3390807|2021-07
>hCoV-19/Colombia/un-UNAL-4_SAMPLE_63/2021|EPI_ISL_3390808|2021-07
>hCoV-19/Colombia/un-UNAL-1_SAMPLE_03/2021|EPI_ISL_3390811|2021-07
>hCoV-19/Colombia/un-UNAL-1_SAMPLE_05/2021|EPI_ISL_3390812|2021-07
>hCoV-19/Colombia/un-UNAL-5_SAMPLE_30/2021|EPI_ISL_3390814|2021-07
>hCoV-19/Colombia/un-UNAL-1_SAMPLE_10/2021|EPI_ISL_3390815|2021-07
>hCoV-19/Colombia/un-UNAL-4_SAMPLE_79/2021|EPI_ISL_3390817|2021-07
>hCoV-19/Colombia/un-UNAL-3_SAMPLE_27/2021|EPI_ISL_3390818|2021-07
>hCoV-19/Colombia/un-UNAL-6_SAMPLE_90/2021|EPI_ISL_3390819|2021-07
>hCoV-19/Colombia/un-UNAL-6_SAMPLE_92/2021|EPI_ISL_3390821|2021-07
>hCoV-19/Colombia/un-UNAL-7_SAMPLE_22/2021|EPI_ISL_3390824|2021-07
>hCoV-19/Colombia/un-UNAL-6_SAMPLE_10/2021|EPI_ISL_3390825|2021-07
>hCoV-19/Colombia/un-UNAL-1_SAMPLE_02/2021|EPI_ISL_3390826|2021-07
>hCoV-19/Colombia/un-UNAL-1_SAMPLE_15/2021|EPI_ISL_3390827|2021-07
>hCoV-19/Colombia/un-UNAL-6_SAMPLE_17/2021|EPI_ISL_3390828|2021-07
>hCoV-19/Colombia/un-UNAL-3_SAMPLE_24/2021|EPI_ISL_3390829|2021-07
>hCoV-19/Colombia/un-UNAL-6_SAMPLE_96/2021|EPI_ISL_3390831|2021-07
>hCoV-19/Colombia/un-UNAL-5_SAMPLE_03/2021|EPI_ISL_3390832|2021-07
>hCoV-19/Colombia/un-UNAL-7_SAMPLE_11/2021|EPI_ISL_3390833|2021-07
>hCoV-19/Colombia/un-UNAL-4_SAMPLE_61/2021|EPI_ISL_3390873|2021-07
>hCoV-19/Colombia/un-UNAL-7_SAMPLE_26/2021|EPI_ISL_3390881|2021-07
>hCoV-19/Colombia/un-UNAL-6_SAMPLE_95/2021|EPI_ISL_3390882|2021-07
>hCoV-19/Colombia/un-UNAL-7_SAMPLE_12/2021|EPI_ISL_3390883|2021-07
>hCoV-19/Colombia/un-UNAL-7_SAMPLE_10/2021|EPI_ISL_3390884|2021-07
>hCoV-19/Colombia/un-UNAL-1_SAMPLE_13/2021|EPI_ISL_3390885|2021-07
>hCoV-19/Colombia/un-UNAL-1_SAMPLE_17/2021|EPI_ISL_3390886|2021-07
>hCoV-19/Colombia/un-UNAL-5_SAMPLE_23/2021|EPI_ISL_3390887|2021-07
>hCoV-19/Colombia/un-UNAL-6_SAMPLE_09/2021|EPI_ISL_3390888|2021-07
>hCoV-19/Colombia/un-UNAL-7_SAMPLE_01/2021|EPI_ISL_3390889|2021-07
>hCoV-19/Colombia/un-UNAL-7_SAMPLE_02/2021|EPI_ISL_3390890|2021-07
>hCoV-19/Colombia/un-UNAL-7_SAMPLE_04/2021|EPI_ISL_3390891|2021-07
>hCoV-19/Colombia/un-UNAL-7_SAMPLE_16/2021|EPI_ISL_3390892|2021-07
>hCoV-19/Colombia/un-UNAL-7_SAMPLE_17/2021|EPI_ISL_3390893|2021-07
>hCoV-19/Colombia/un-UNAL-7_SAMPLE_19/2021|EPI_ISL_3390894|2021-07
>hCoV-19/Colombia/un-UNAL-7_SAMPLE_20/2021|EPI_ISL_3390895|2021-07
>hCoV-19/Colombia/un-UNAL-7_SAMPLE_21/2021|EPI_ISL_3390896|2021-07
>hCoV-19/Colombia/un-UNAL-7_SAMPLE_24/2021|EPI_ISL_3390897|2021-07
>hCoV-19/Colombia/un-UNAL-7_SAMPLE_27/2021|EPI_ISL_3390898|2021-07
>hCoV-19/Colombia/un-UNAL-7_SAMPLE_28/2021|EPI_ISL_3390899|2021-07
>hCoV-19/Colombia/un-UNAL-7_SAMPLE_29/2021|EPI_ISL_3390900|2021-07
>hCoV-19/Colombia/un-UNAL-7_SAMPLE_30/2021|EPI_ISL_3390901|2021-07
>hCoV-19/Colombia/un-UNAL-3_SAMPLE_46/2021|EPI_ISL_3390902|2021-07
>hCoV-19/Colombia/un-UNAL-3_SAMPLE_32/2021|EPI_ISL_3390903|2021-07
>hCoV-19/Colombia/un-UNAL-3_SAMPLE_33/2021|EPI_ISL_3390904|2021-07
>hCoV-19/Colombia/un-UNAL-3_SAMPLE_43/2021|EPI_ISL_3390905|2021-07
>hCoV-19/Colombia/un-UNAL-7_SAMPLE_31/2021|EPI_ISL_3390907|2021-07
>hCoV-19/Colombia/COR-INS-VG-3922/2021|EPI_ISL_3391981|2021-06-13
>hCoV-19/Colombia/CUN-INS-VG-3878/2021|EPI_ISL_3391982|2021-06-7
>hCoV-19/Colombia/QUI-INS-VG-3818/2021|EPI_ISL_3391983|2021-06-04
>hCoV-19/Colombia/COR-INS-VG-3926/2021|EPI_ISL_3391984|2021-06-15
>hCoV-19/Colombia/COR-INS-VG-3925/2021|EPI_ISL_3391985|2021-06-11
>hCoV-19/Colombia/COR-INS-VG-3923/2021|EPI_ISL_3391986|2021-06-13
>hCoV-19/Colombia/GUV-INS-VG-3893/2021|EPI_ISL_3391987|2021-06-8
>hCoV-19/USA/NY-PRL-2021_0808_00G07/2021|EPI_ISL_3394195|2021-08-04
>hCoV-19/USA/NY-PRL-2021_0809_00G11/2021|EPI_ISL_3394322|2021-08-06
>hCoV-19/USA/NY-PRL-2021_0809_01C22/2021|EPI_ISL_3394323|2021-08-04
>hCoV-19/USA/MO-CDC-QDX27212093/2021|EPI_ISL_3395046|2021-07-26
>hCoV-19/USA/FL-CDC-QDX27212161/2021|EPI_ISL_3395138|2021-07-25
>hCoV-19/USA/NJ-CDC-QDX27211879/2021|EPI_ISL_3395313|2021-07-25
>hCoV-19/USA/CA-CDC-QDX27169178/2021|EPI_ISL_3395455|2021-07-24
>hCoV-19/USA/AZ-CDC-QDX27168738/2021|EPI_ISL_3395507|2021-07-25
>hCoV-19/USA/CT-CDC-QDX27053335/2021|EPI_ISL_3395649|2021-07-18
>hCoV-19/USA/NJ-CDC-QDX27248938/2021|EPI_ISL_3395685|2021-07-26
>hCoV-19/USA/OH-CDC-QDX27053542/2021|EPI_ISL_3395759|2021-07-19
>hCoV-19/USA/FL-CDC-QDX27127633/2021|EPI_ISL_3396089|2021-07-24
>hCoV-19/USA/MA-CDC-QDX27127825/2021|EPI_ISL_3396144|2021-07-20
>hCoV-19/USA/MD-MDH-3792/2021|EPI_ISL_3396219|2021-07-19
>hCoV-19/USA/CA-CDC-QDX27211962/2021|EPI_ISL_3396399|2021-07-24
>hCoV-19/USA/CA-CDC-QDX27211941/2021|EPI_ISL_3396566|2021-07-24
>hCoV-19/USA/GA-CDC-QDX27248914/2021|EPI_ISL_3396824|2021-07-27
>hCoV-19/USA/MA-CDC-QDX27127826/2021|EPI_ISL_3396919|2021-07-20
>hCoV-19/USA/CA-CDC-QDX27211933/2021|EPI_ISL_3397071|2021-07-24
>hCoV-19/USA/MN-CDC-IBX036890606487/2021|EPI_ISL_3397461|2021-07-27
>hCoV-19/Colombia/SAN-INS-VG-4103/2021|EPI_ISL_3398803|2021-04-21
>hCoV-19/Colombia/SAN-INS-VG-4105/2021|EPI_ISL_3398805|2021-04-25
>hCoV-19/Colombia/SAN-INS-VG-4108/2021|EPI_ISL_3398808|2021-05-2
>hCoV-19/Colombia/SAN-INS-VG-4109/2021|EPI_ISL_3398809|2021-05-4
>hCoV-19/Colombia/SAN-INS-VG-4110/2021|EPI_ISL_3398810|2021-05-5
>hCoV-19/Colombia/VAC-INS-VG-4128/2021|EPI_ISL_3398816|2021-06-21
>hCoV-19/Colombia/VAC-INS-VG-4132/2021|EPI_ISL_3398820|2021-06-24
>hCoV-19/Colombia/SAP-INS-VG-4211/2021|EPI_ISL_3398822|2021-04-25
>hCoV-19/USA/LA-BIE-LSUH001868/2021|EPI_ISL_3404950|2021-08-03
>hCoV-19/USA/MA-CDCBI-CRSP_425ERNEZXD326JLB/2021|EPI_ISL_3407883|2021-07-31
>hCoV-19/USA/MA-CDCBI-CRSP_4PDMZHPS734Q3MUP/2021|EPI_ISL_3407884|2021-08-02
>hCoV-19/USA/MA-CDCBI-CRSP_HNLSCZZ2BK5ZMCPG/2021|EPI_ISL_3407885|2021-08-01
>hCoV-19/USA/MA-CDCBI-CRSP_O73EBW35FSY5O6J3/2021|EPI_ISL_3407886|2021-08-02
>hCoV-19/USA/NH-CDCBI-CRSP_7OSJDVXS44BRET5B/2021|EPI_ISL_3407887|2021-07-30
>hCoV-19/USA/MA-CDCBI-CRSP_E7VEE4DN4CLJPF7H/2021|EPI_ISL_3407888|2021-08-02
>hCoV-19/USA/MA-CDCBI-CRSP_5MNCDVHCHKHSYJIV/2021|EPI_ISL_3407890|2021-07-31
>hCoV-19/USA/MA-CDCBI-CRSP_JBMPSHNGDCSSKHLO/2021|EPI_ISL_3407891|2021-07-31
>hCoV-19/USA/MA-CDCBI-CRSP_PAZU4E5EYSXG63QC/2021|EPI_ISL_3407892|2021-07-31
>hCoV-19/USA/MA-CDCBI-CRSP_U46AYK36J33VJ5SP/2021|EPI_ISL_3408344|2021-08-04
>hCoV-19/USA/MA-CDCBI-CRSP_LQAQGQ5TJK3ETFRY/2021|EPI_ISL_3408346|2021-08-06
>hCoV-19/USA/MA-CDCBI-CRSP_3M4PCFYQPFHJBZ26/2021|EPI_ISL_3409047|2021-08-03
>hCoV-19/USA/MA-CDCBI-CRSP_CFUT4PYWXB62XXHL/2021|EPI_ISL_3409049|2021-08-03
>hCoV-19/Turkey/HSGM-G17761/2021|EPI_ISL_3410989|2021-06-23
>hCoV-19/Turkey/HSGM-G17712/2021|EPI_ISL_3410990|2021-06-23
>hCoV-19/USA/WA-CDC-UW21080336956/2021|EPI_ISL_3411023|2021-08-03
>hCoV-19/USA/WA-CDC-UW21080175734/2021|EPI_ISL_3411145|2021-08-01
>hCoV-19/USA/WA-CDC-UW21080135142/2021|EPI_ISL_3411147|2021-08-01
>hCoV-19/USA/WA-CDC-UW21073092429/2021|EPI_ISL_3411240|2021-07-30
>hCoV-19/USA/WA-CDC-UW21073002140/2021|EPI_ISL_3411355|2021-07-30
>hCoV-19/Spain/MD-HULP-51541722/2021|EPI_ISL_3411547|2021-08
>hCoV-19/Spain/MD-HULP-55059320/2021|EPI_ISL_3411548|2021-08
>hCoV-19/Spain/PV-HUB-51292839/2021|EPI_ISL_3412029|2021-07-06
>hCoV-19/USA/PA-VSP5011/2021|EPI_ISL_3412034|2021-05-24
>hCoV-19/USA/PA-VSP5015/2021|EPI_ISL_3412035|2021-05-25
>hCoV-19/USA/NJ-VSP5147/2021|EPI_ISL_3412037|2021-06-21
>hCoV-19/USA/NJ-VSP5207/2021|EPI_ISL_3412039|2021-07-11
>hCoV-19/Spain/PV-HUB-52518094/2021|EPI_ISL_3412043|2021-07-06
>hCoV-19/USA/WA-UW-21072231388/2021|EPI_ISL_3412244|2021-07-22
>hCoV-19/USA/WA-UW-21072234110/2021|EPI_ISL_3412245|2021-07-22
>hCoV-19/USA/WA-UW-21072459351/2021|EPI_ISL_3412246|2021-07-24
>hCoV-19/USA/WA-UW-21072498171/2021|EPI_ISL_3412247|2021-07-24
>hCoV-19/USA/WA-UW-21072414448/2021|EPI_ISL_3412248|2021-07-24
>hCoV-19/USA/MI-MDHHS-SC31792/2021|EPI_ISL_3425656|2021-07-27
>hCoV-19/USA/CO-CDC-MMB09477386/2021|EPI_ISL_3428564|2021-07-26
>hCoV-19/USA/GA-CDC-MMB09496008/2021|EPI_ISL_3428565|2021-07-28
>hCoV-19/USA/NC-CDC-MMB09517469/2021|EPI_ISL_3428571|2021-07-28
>hCoV-19/USA/GA-CDC-MMB09472489/2021|EPI_ISL_3428668|2021-07-26
>hCoV-19/USA/KY-CDC-MMB09510544/2021|EPI_ISL_3428870|2021-07-29
>hCoV-19/USA/KY-CDC-MMB09504424/2021|EPI_ISL_3428952|2021-07-28
>hCoV-19/USA/CA-CDC-FG-063876/2021|EPI_ISL_3429600|2021-08-05
>hCoV-19/USA/FL-CDC-ASC210154931/2021|EPI_ISL_3429950|2021-06-29
>hCoV-19/USA/FL-CDC-ASC210154945/2021|EPI_ISL_3429956|2021-06-29
>hCoV-19/USA/NV-CDC-ASC210155250/2021|EPI_ISL_3429958|2021-07-01
>hCoV-19/USA/TN-CDC-ASC210156827/2021|EPI_ISL_3429962|2021-07-15
>hCoV-19/USA/FL-CDC-ASC210111559/2021|EPI_ISL_3429986|2021-07-07
>hCoV-19/USA/FL-CDC-ASC210112334/2021|EPI_ISL_3429992|2021-07-09
>hCoV-19/USA/CA-CDC-ASC210156903/2021|EPI_ISL_3429998|2021-07-14
>hCoV-19/USA/OR-CDC-ASC210156924/2021|EPI_ISL_3430001|2021-07-15
>hCoV-19/USA/FL-CDC-ASC210156981/2021|EPI_ISL_3430016|2021-07-15
>hCoV-19/USA/AZ-CDC-ASC210157241/2021|EPI_ISL_3430041|2021-07-15
>hCoV-19/USA/FL-CDC-ASC210157602/2021|EPI_ISL_3430058|2021-07-16
>hCoV-19/USA/FL-CDC-ASC210157012/2021|EPI_ISL_3430079|2021-07-15
>hCoV-19/USA/MI-CDC-ASC210157031/2021|EPI_ISL_3430087|2021-07-15
>hCoV-19/USA/CA-CDC-ASC210157378/2021|EPI_ISL_3430103|2021-07-15
>hCoV-19/USA/CA-CDC-ASC210157388/2021|EPI_ISL_3430105|2021-07-15
>hCoV-19/USA/FL-CDC-ASC210114880/2021|EPI_ISL_3430111|2021-07-12
>hCoV-19/USA/FL-CDC-ASC210114882/2021|EPI_ISL_3430113|2021-07-12
>hCoV-19/USA/FL-CDC-ASC210114899/2021|EPI_ISL_3430117|2021-07-12
>hCoV-19/USA/OK-CDC-ASC210114046/2021|EPI_ISL_3430125|2021-07-12
>hCoV-19/USA/NY-CDC-ASC210114051/2021|EPI_ISL_3430127|2021-07-11
>hCoV-19/USA/TX-CDC-ASC210114083/2021|EPI_ISL_3430133|2021-07-12
>hCoV-19/USA/KS-CDC-ASC210114459/2021|EPI_ISL_3430156|2021-07-13
>hCoV-19/USA/FL-CDC-ASC210114464/2021|EPI_ISL_3430159|2021-07-13
>hCoV-19/USA/NC-CDC-ASC210156712/2021|EPI_ISL_3430167|2021-07-15
>hCoV-19/USA/FL-CDC-ASC210156756/2021|EPI_ISL_3430174|2021-07-15
>hCoV-19/USA/FL-CDC-ASC210156760/2021|EPI_ISL_3430175|2021-07-15
>hCoV-19/USA/NV-CDC-ASC210156629/2021|EPI_ISL_3430182|2021-07-15
>hCoV-19/USA/OK-CDC-ASC210115155/2021|EPI_ISL_3430193|2021-07-14
>hCoV-19/USA/TN-CDC-ASC210115083/2021|EPI_ISL_3430208|2021-07-15
>hCoV-19/USA/OR-CDC-ASC210115103/2021|EPI_ISL_3430211|2021-07-14
>hCoV-19/USA/CA-CDC-ASC210114646/2021|EPI_ISL_3430218|2021-07-13
>hCoV-19/USA/OK-CDC-ASC210114663/2021|EPI_ISL_3430221|2021-07-13
>hCoV-19/USA/FL-CDC-ASC210114674/2021|EPI_ISL_3430224|2021-07-13
>hCoV-19/USA/FL-CDC-ASC210156043/2021|EPI_ISL_3430226|2021-07-11
>hCoV-19/USA/MO-CDC-ASC210156446/2021|EPI_ISL_3430230|2021-07-14
>hCoV-19/USA/NV-CDC-ASC210114937/2021|EPI_ISL_3430266|2021-07-14
>hCoV-19/USA/CA-CDC-ASC210114958/2021|EPI_ISL_3430270|2021-07-14
>hCoV-19/USA/CA-CDC-ASC210156331/2021|EPI_ISL_3430275|2021-07-14
>hCoV-19/USA/LA-CDC-ASC210156333/2021|EPI_ISL_3430276|2021-07-14
>hCoV-19/USA/CA-CDC-ASC210156353/2021|EPI_ISL_3430277|2021-07-14
>hCoV-19/USA/FL-CDC-ASC210156208/2021|EPI_ISL_3430306|2021-07-14
>hCoV-19/USA/ME-CDC-ASC210113127/2021|EPI_ISL_3430333|2021-07-10
>hCoV-19/USA/FL-CDC-ASC210113149/2021|EPI_ISL_3430334|2021-07-12
>hCoV-19/USA/TN-CDC-ASC210114012/2021|EPI_ISL_3430338|2021-07-13
>hCoV-19/USA/TN-CDC-ASC210114013/2021|EPI_ISL_3430339|2021-07-13
>hCoV-19/USA/TN-CDC-ASC210114019/2021|EPI_ISL_3430340|2021-07-13
>hCoV-19/USA/OR-CDC-ASC210114231/2021|EPI_ISL_3430350|2021-07-13
>hCoV-19/USA/PR-CDC-ASC210114244/2021|EPI_ISL_3430351|2021-07-13
>hCoV-19/USA/CA-CDC-ASC210114289/2021|EPI_ISL_3430358|2021-07-13
>hCoV-19/USA/MS-CDC-ASC210159347/2021|EPI_ISL_3430364|2021-07-17
>hCoV-19/USA/FL-CDC-ASC210159351/2021|EPI_ISL_3430367|2021-07-18
>hCoV-19/USA/FL-CDC-ASC210157675/2021|EPI_ISL_3430370|2021-07-16
>hCoV-19/USA/CA-CDC-ASC210157696/2021|EPI_ISL_3430373|2021-07-16
>hCoV-19/USA/CA-CDC-ASC210159433/2021|EPI_ISL_3430383|2021-07-18
>hCoV-19/USA/FL-CDC-ASC210158194/2021|EPI_ISL_3430402|2021-07-16
>hCoV-19/USA/FL-CDC-ASC210158379/2021|EPI_ISL_3430414|2021-07-16
>hCoV-19/USA/CA-CDC-ASC210157526/2021|EPI_ISL_3430433|2021-07-15
>hCoV-19/USA/FL-CDC-ASC210158603/2021|EPI_ISL_3430445|2021-07-17
>hCoV-19/USA/CA-CDC-ASC210158645/2021|EPI_ISL_3430452|2021-07-17
>hCoV-19/USA/CA-CDC-ASC210158875/2021|EPI_ISL_3430466|2021-07-17
>hCoV-19/USA/CA-CDC-ASC210157172/2021|EPI_ISL_3430484|2021-07-14
>hCoV-19/USA/CA-CDC-ASC210158772/2021|EPI_ISL_3430493|2021-07-17
>hCoV-19/USA/FL-CDC-ASC210158460/2021|EPI_ISL_3430502|2021-07-17
>hCoV-19/USA/FL-CDC-ASC210158511/2021|EPI_ISL_3430506|2021-07-17
>hCoV-19/USA/CA-CDC-ASC210157778/2021|EPI_ISL_3430509|2021-07-16
>hCoV-19/USA/FL-CDC-ASC210157806/2021|EPI_ISL_3430510|2021-07-16
>hCoV-19/USA/CA-CDC-ASC210157850/2021|EPI_ISL_3430518|2021-07-16
>hCoV-19/USA/IL-CDC-ASC210159899/2021|EPI_ISL_3430531|2021-07-18
>hCoV-19/USA/TX-CDC-ASC210159923/2021|EPI_ISL_3430534|2021-07-18
>hCoV-19/USA/FL-CDC-ASC210159129/2021|EPI_ISL_3430541|2021-07-18
>hCoV-19/USA/FL-CDC-ASC210159159/2021|EPI_ISL_3430543|2021-07-18
>hCoV-19/USA/FL-CDC-ASC210159187/2021|EPI_ISL_3430547|2021-07-18
>hCoV-19/USA/GA-CDC-ASC210159696/2021|EPI_ISL_3430552|2021-07-18
>hCoV-19/USA/CA-CDC-ASC210159744/2021|EPI_ISL_3430559|2021-07-19
>hCoV-19/USA/SC-CDC-ASC210160750/2021|EPI_ISL_3430579|2021-07-18
>hCoV-19/USA/FL-CDC-ASC210160757/2021|EPI_ISL_3430581|2021-07-19
>hCoV-19/USA/TX-CDC-ASC210160779/2021|EPI_ISL_3430586|2021-07-19
>hCoV-19/USA/FL-CDC-ASC210160892/2021|EPI_ISL_3430598|2021-07-20
>hCoV-19/USA/IL-CDC-ASC210161308/2021|EPI_ISL_3430627|2021-07-20
>hCoV-19/USA/FL-CDC-ASC210160337/2021|EPI_ISL_3430640|2021-07-19
>hCoV-19/USA/TX-CDC-ASC210160372/2021|EPI_ISL_3430646|2021-07-19
>hCoV-19/USA/FL-CDC-ASC210159802/2021|EPI_ISL_3430658|2021-07-18
>hCoV-19/USA/CA-CDC-ASC210160449/2021|EPI_ISL_3430668|2021-07-18
>hCoV-19/USA/FL-CDC-ASC210160610/2021|EPI_ISL_3430680|2021-07-20
>hCoV-19/USA/RI-CDC-ASC210160655/2021|EPI_ISL_3430684|2021-07-19
>hCoV-19/USA/KY-CDC-ASC210160677/2021|EPI_ISL_3430687|2021-07-18
>hCoV-19/USA/CA-CDC-ASC210160045/2021|EPI_ISL_3430692|2021-07-19
>hCoV-19/USA/CA-CDC-ASC210160086/2021|EPI_ISL_3430700|2021-07-19
>hCoV-19/USA/NM-CDC-LC0101746/2021|EPI_ISL_3430708|2021-07-07
>hCoV-19/USA/ID-CDC-LC0101646/2021|EPI_ISL_3430710|2021-07-08
>hCoV-19/USA/NV-CDC-LC0101336/2021|EPI_ISL_3430712|2021-07-08
>hCoV-19/USA/CA-CDC-LC0101584/2021|EPI_ISL_3430716|2021-07-08
>hCoV-19/USA/CA-CDC-LC0101257/2021|EPI_ISL_3430718|2021-07-08
>hCoV-19/USA/CA-CDC-LC0101268/2021|EPI_ISL_3430721|2021-07-08
>hCoV-19/USA/UT-CDC-LC0101340/2021|EPI_ISL_3430732|2021-07-08
>hCoV-19/USA/CA-CDC-LC0101817/2021|EPI_ISL_3430734|2021-07-09
>hCoV-19/USA/CA-CDC-LC0101837/2021|EPI_ISL_3430741|2021-07-10
>hCoV-19/USA/CA-CDC-LC0101839/2021|EPI_ISL_3430746|2021-07-10
>hCoV-19/USA/TX-CDC-LC0102374/2021|EPI_ISL_3430753|2021-07-09
>hCoV-19/USA/WV-CDC-LC0102163/2021|EPI_ISL_3430758|2021-07-09
>hCoV-19/USA/CA-CDC-LC0101881/2021|EPI_ISL_3430765|2021-07-11
>hCoV-19/USA/NV-CDC-LC0102456/2021|EPI_ISL_3430771|2021-07-12
>hCoV-19/USA/AZ-CDC-LC0104857/2021|EPI_ISL_3430788|2021-07-11
>hCoV-19/USA/ID-CDC-LC0105113/2021|EPI_ISL_3430791|2021-07-12
>hCoV-19/USA/NV-CDC-LC0105004/2021|EPI_ISL_3430797|2021-07-12
>hCoV-19/USA/CA-CDC-LC0105719/2021|EPI_ISL_3430815|2021-07-13
>hCoV-19/USA/CA-CDC-LC0105862/2021|EPI_ISL_3430820|2021-07-13
>hCoV-19/USA/NM-CDC-LC0105990/2021|EPI_ISL_3430828|2021-07-14
>hCoV-19/USA/PA-CDC-LC0110789/2021|EPI_ISL_3430832|2021-07-12
>hCoV-19/USA/NY-CDC-LC0110816/2021|EPI_ISL_3430834|2021-07-12
>hCoV-19/USA/PA-CDC-LC0110744/2021|EPI_ISL_3430836|2021-07-12
>hCoV-19/USA/NJ-CDC-LC0110807/2021|EPI_ISL_3430837|2021-07-12
>hCoV-19/USA/NJ-CDC-LC0110806/2021|EPI_ISL_3430838|2021-07-12
>hCoV-19/USA/NY-CDC-LC0110758/2021|EPI_ISL_3430839|2021-07-12
>hCoV-19/USA/NJ-CDC-LC0110767/2021|EPI_ISL_3430841|2021-07-12
>hCoV-19/USA/NY-CDC-LC0111122/2021|EPI_ISL_3430854|2021-07-15
>hCoV-19/USA/NJ-CDC-LC0111091/2021|EPI_ISL_3430856|2021-07-14
>hCoV-19/USA/NY-CDC-LC0110974/2021|EPI_ISL_3430860|2021-07-14
>hCoV-19/USA/NJ-CDC-LC0111075/2021|EPI_ISL_3430862|2021-07-14
>hCoV-19/USA/NJ-CDC-LC0111118/2021|EPI_ISL_3430864|2021-07-15
>hCoV-19/USA/NC-CDC-LC0110906/2021|EPI_ISL_3430895|2021-07-18
>hCoV-19/USA/IL-CDC-LC0101065/2021|EPI_ISL_3430905|2021-07-07
>hCoV-19/USA/IL-CDC-LC0101067/2021|EPI_ISL_3430907|2021-07-07
>hCoV-19/USA/NC-CDC-LC0100866/2021|EPI_ISL_3430915|2021-07-13
>hCoV-19/USA/NJ-CDC-LC0101075/2021|EPI_ISL_3430925|2021-07-14
>hCoV-19/USA/PA-CDC-LC0100502/2021|EPI_ISL_3430928|2021-07-15
>hCoV-19/USA/NJ-CDC-LC0100473/2021|EPI_ISL_3430932|2021-07-16
>hCoV-19/USA/NJ-CDC-LC0100509/2021|EPI_ISL_3430934|2021-07-17
>hCoV-19/USA/CO-CDC-LC0109433/2021|EPI_ISL_3430939|2021-06-15
>hCoV-19/USA/CO-CDC-LC0109319/2021|EPI_ISL_3430941|2021-06-28
>hCoV-19/USA/CO-CDC-LC0109386/2021|EPI_ISL_3430942|2021-06-30
>hCoV-19/USA/CA-CDC-LC0109221/2021|EPI_ISL_3430943|2021-07-05
>hCoV-19/USA/TX-CDC-LC0109666/2021|EPI_ISL_3430947|2021-07-07
>hCoV-19/USA/OK-CDC-LC0109614/2021|EPI_ISL_3430955|2021-07-11
>hCoV-19/USA/FL-CDC-LC0098785/2021|EPI_ISL_3430957|2021-07-11
>hCoV-19/USA/FL-CDC-LC0098542/2021|EPI_ISL_3430959|2021-07-12
>hCoV-19/USA/GA-CDC-LC0098351/2021|EPI_ISL_3430964|2021-07-12
>hCoV-19/USA/FL-CDC-LC0098686/2021|EPI_ISL_3430968|2021-07-13
>hCoV-19/USA/FL-CDC-LC0098600/2021|EPI_ISL_3430969|2021-07-13
>hCoV-19/USA/FL-CDC-LC0098213/2021|EPI_ISL_3430974|2021-07-16
>hCoV-19/USA/NC-CDC-LC0098974/2021|EPI_ISL_3430982|2021-07-13
>hCoV-19/USA/FL-CDC-LC0099060/2021|EPI_ISL_3430997|2021-07-15
>hCoV-19/USA/FL-CDC-LC0099423/2021|EPI_ISL_3430998|2021-07-15
>hCoV-19/USA/FL-CDC-LC0099269/2021|EPI_ISL_3431006|2021-07-16
>hCoV-19/USA/FL-CDC-LC0099476/2021|EPI_ISL_3431007|2021-07-16
>hCoV-19/USA/FL-CDC-LC0099531/2021|EPI_ISL_3431010|2021-07-16
>hCoV-19/USA/FL-CDC-LC0099736/2021|EPI_ISL_3431014|2021-07-13
>hCoV-19/USA/FL-CDC-LC0099911/2021|EPI_ISL_3431017|2021-07-14
>hCoV-19/USA/FL-CDC-LC0100170/2021|EPI_ISL_3431024|2021-07-16
>hCoV-19/USA/FL-CDC-LC0100244/2021|EPI_ISL_3431029|2021-07-17
>hCoV-19/USA/FL-CDC-LC0100076/2021|EPI_ISL_3431034|2021-07-18
>hCoV-19/USA/FL-CDC-LC0100013/2021|EPI_ISL_3431042|2021-07-18
>hCoV-19/USA/FL-CDC-LC0100340/2021|EPI_ISL_3431043|2021-07-18
>hCoV-19/USA/RI-CDC-LC0104442/2021|EPI_ISL_3431047|2021-07-11
>hCoV-19/USA/RI-CDC-LC0104397/2021|EPI_ISL_3431048|2021-07-12
>hCoV-19/USA/RI-CDC-LC0104501/2021|EPI_ISL_3431052|2021-07-16
>hCoV-19/USA/TX-CDC-LC0104203/2021|EPI_ISL_3431063|2021-07-08
>hCoV-19/USA/PA-CDC-QDX26947489/2021|EPI_ISL_3431075|2021-07-18
>hCoV-19/USA/FL-CDC-FG-052758/2021|EPI_ISL_3431101|2021-07-22
>hCoV-19/USA/CA-CDC-FG-053176/2021|EPI_ISL_3431107|2021-07-28
>hCoV-19/USA/DC-DFS-PHL-0943/2021|EPI_ISL_3431728|2021-07-14
>hCoV-19/USA/DC-DFS-PHL-0944/2021|EPI_ISL_3431729|2021-07-14
>hCoV-19/USA/DC-DFS-PHL-0946/2021|EPI_ISL_3431730|2021-07-18
>hCoV-19/Portugal/PT13849/2021|EPI_ISL_3432133|2021-07-31
>hCoV-19/USA/MD-IGS-52118501350A/2021|EPI_ISL_3435371|2021-07-04
>hCoV-19/USA/MD-IGS-52119305811A/2021|EPI_ISL_3435372|2021-07-12
>hCoV-19/USA/MD-IGS-52119508063A/2021|EPI_ISL_3435373|2021-07-14
>hCoV-19/USA/MN-MDH-9926/2021|EPI_ISL_3448026|2021-08-04
>hCoV-19/Canada/ON-PHL-21-26664/2021|EPI_ISL_3448190|2021-07
>hCoV-19/Canada/ON-PHL-21-26539/2021|EPI_ISL_3448202|2021-07
>hCoV-19/Canada/ON-PHL-21-25988-v2/2021|EPI_ISL_3448553|2021-07
>hCoV-19/Canada/ON-PHL-21-26427/2021|EPI_ISL_3448554|2021-07
>hCoV-19/Canada/ON-PHL-21-26430/2021|EPI_ISL_3448555|2021-07
>hCoV-19/Canada/ON-PHL-21-26454/2021|EPI_ISL_3448556|2021-07
>hCoV-19/Canada/ON-PHL-21-26460/2021|EPI_ISL_3448557|2021-07
>hCoV-19/Canada/ON-PHL-21-26526/2021|EPI_ISL_3448558|2021-07
>hCoV-19/Canada/ON-PHL-21-26527/2021|EPI_ISL_3448559|2021-07
>hCoV-19/Canada/ON-PHL-21-26587/2021|EPI_ISL_3448560|2021-07
>hCoV-19/Canada/ON-PHL-21-26633/2021|EPI_ISL_3448561|2021-07
>hCoV-19/Canada/ON-PHL-21-26841/2021|EPI_ISL_3448562|2021-07
>hCoV-19/Canada/ON-PHL-21-26848/2021|EPI_ISL_3448563|2021-07
>hCoV-19/Canada/ON-PHL-21-26948/2021|EPI_ISL_3448564|2021-08
>hCoV-19/Canada/ON-PHL-21-27000/2021|EPI_ISL_3448565|2021-07
>hCoV-19/Canada/ON-PHL-21-27016/2021|EPI_ISL_3448566|2021-07
>hCoV-19/Canada/ON-PHL-21-27034/2021|EPI_ISL_3448567|2021-07
>hCoV-19/Canada/ON-PHL-21-27193/2021|EPI_ISL_3448568|2021-08
>hCoV-19/Canada/ON-PHL-21-27217/2021|EPI_ISL_3448569|2021-08
>hCoV-19/Canada/ON-PHL-21-27219/2021|EPI_ISL_3448570|2021-08
>hCoV-19/Canada/ON-PHL-21-27243/2021|EPI_ISL_3448571|2021-08
>hCoV-19/USA/WA-CDC-UW21080556032/2021|EPI_ISL_3449017|2021-08-05
>hCoV-19/USA/WA-CDC-UW21080205252/2021|EPI_ISL_3449018|2021-08-02
>hCoV-19/USA/FL-CDC-QDX27272211/2021|EPI_ISL_3456201|2021-07-25
>hCoV-19/USA/FL-CDC-QDX27272247/2021|EPI_ISL_3456261|2021-07-25
>hCoV-19/USA/OH-CDC-QDX27272316/2021|EPI_ISL_3456547|2021-07-26
>hCoV-19/Colombia/CUN-INS-VG-5031/2021|EPI_ISL_3459375|2021-07-07
>hCoV-19/Colombia/MET-INS-VG-5021/2021|EPI_ISL_3459376|2021-07-20
>hCoV-19/Colombia/HUI-INS-VG-4806/2021|EPI_ISL_3459377|2021-07-19
>hCoV-19/Colombia/VAC-INS-VG-4860/2021|EPI_ISL_3459379|2021-07-14
>hCoV-19/Colombia/CUN-INS-VG-5030/2021|EPI_ISL_3459391|2021-07-07
>hCoV-19/Colombia/CES-INS-VG-4893/2021|EPI_ISL_3459392|2021-07-10
>hCoV-19/Colombia/MET-INS-VG-5016/2021|EPI_ISL_3459393|2021-06-24
>hCoV-19/Colombia/VAC-INS-VG-4857/2021|EPI_ISL_3459394|2021-07-13
>hCoV-19/Colombia/VAC-INS-VG-4873/2021|EPI_ISL_3459395|2021-07-01
>hCoV-19/Colombia/ATL-INS-VG-5012/2021|EPI_ISL_3459396|2021-07-14
>hCoV-19/Colombia/ATL-INS-VG-5013/2021|EPI_ISL_3459397|2021-07-14
>hCoV-19/Colombia/CAQ-INS-VG-4832/2021|EPI_ISL_3459398|2021-07-14
>hCoV-19/Colombia/CES-INS-VG-4895/2021|EPI_ISL_3459399|2021-07-15
>hCoV-19/Colombia/CES-INS-VG-4896/2021|EPI_ISL_3459400|2021-07-15
>hCoV-19/Colombia/CES-INS-VG-4900/2021|EPI_ISL_3459401|2021-07-15
>hCoV-19/Colombia/CUN-INS-VG-5035/2021|EPI_ISL_3459402|2021-07-02
>hCoV-19/Colombia/CUN-INS-VG-5033/2021|EPI_ISL_3459403|2021-07-08
>hCoV-19/Colombia/HUI-INS-VG-4803/2021|EPI_ISL_3459404|2021-07-08
>hCoV-19/Colombia/MET-INS-VG-5027/2021|EPI_ISL_3459405|2021-07-21
>hCoV-19/Colombia/MET-INS-VG-5020/2021|EPI_ISL_3459406|2021-07-19
>hCoV-19/Colombia/MET-INS-VG-5028/2021|EPI_ISL_3459407|2021-07-22
>hCoV-19/Colombia/MET-INS-VG-5022/2021|EPI_ISL_3459408|2021-07-23
>hCoV-19/Colombia/MET-INS-VG-5015/2021|EPI_ISL_3459409|2021-06-28
>hCoV-19/Colombia/MET-INS-VG-5024/2021|EPI_ISL_3459410|2021-07-17
>hCoV-19/Colombia/MET-INS-VG-5026/2021|EPI_ISL_3459411|2021-07-21
>hCoV-19/Colombia/VAC-INS-VG-4863/2021|EPI_ISL_3459412|2021-07-14
>hCoV-19/Colombia/CAQ-INS-VG-4835/2021|EPI_ISL_3459413|2021-07-15
>hCoV-19/Colombia/DC-INSV-H-6758/2021|EPI_ISL_3459414|2021-08-04
>hCoV-19/USA/IA-SHL-1758931/2021|EPI_ISL_3459478|2021-07-13
>hCoV-19/USA/IA-SHL-1759010/2021|EPI_ISL_3459492|2021-07-14
>hCoV-19/Mexico/CMX-InDRE_FB23414_S5380/2021|EPI_ISL_3459898|2021-07-20
>hCoV-19/Mexico/MIC-InDRE_FB24075_S5409/2021|EPI_ISL_3459905|2021-07-19
>hCoV-19/Mexico/MIC-InDRE_FB21291_S5187/2021|EPI_ISL_3459990|2021-07-06
>hCoV-19/Mexico/QUE-InDRE_FB21745_S5219/2021|EPI_ISL_3459991|2021-07-12
>hCoV-19/Mexico/QUE-InDRE_FB21749_S5223/2021|EPI_ISL_3459992|2021-07-12
>hCoV-19/Mexico/QUE-InDRE_FB21750_S5224/2021|EPI_ISL_3459993|2021-07-12
>hCoV-19/Mexico/MOR-InDRE_FB21917_S5234/2021|EPI_ISL_3459994|2021-07-12
>hCoV-19/Mexico/MOR-InDRE_FB21918_S5235/2021|EPI_ISL_3459995|2021-07-12
>hCoV-19/Mexico/GUA-InDRE_FB21936_S5248/2021|EPI_ISL_3459996|2021-07-15
>hCoV-19/Mexico/GUA-InDRE_FB21941_S5256/2021|EPI_ISL_3459997|2021-07-16
>hCoV-19/Mexico/AGU-InDRE_FB22215_S5276/2021|EPI_ISL_3459998|2021-07-12
>hCoV-19/Mexico/NAY-InDRE_FB22497_S5285/2021|EPI_ISL_3459999|2021-07-16
>hCoV-19/Mexico/JAL-InDRE_FB20700_S5328/2021|EPI_ISL_3460000|2021-07-09
>hCoV-19/Mexico/MIC-InDRE_FB24095_S5416/2021|EPI_ISL_3460001|2021-07-20
>hCoV-19/Mexico/TAM-InDRE_FB22607_S5496/2021|EPI_ISL_3460002|2021-07-12
>hCoV-19/USA/TX-DSHS-7644/2021|EPI_ISL_3460770|2021-08-06
>hCoV-19/USA/TN-CDC-QDX27052925/2021|EPI_ISL_3460790|2021-07-20
>hCoV-19/USA/TX-CDC-QDX27053051/2021|EPI_ISL_3460791|2021-07-18
>hCoV-19/USA/TX-CDC-QDX27053040/2021|EPI_ISL_3460795|2021-07-18
>hCoV-19/USA/OH-CDC-QDX27053249/2021|EPI_ISL_3460800|2021-07-19
>hCoV-19/USA/FL-CDC-QDX27028105/2021|EPI_ISL_3460817|2021-07-17
>hCoV-19/USA/FL-CDC-QDX27028016/2021|EPI_ISL_3460825|2021-07-16
>hCoV-19/USA/NJ-CDC-QDX26988078/2021|EPI_ISL_3460827|2021-07-17
>hCoV-19/USA/TX-CDC-QDX27027835/2021|EPI_ISL_3460835|2021-07-20
>hCoV-19/USA/CA-CDC-QDX26988232/2021|EPI_ISL_3460842|2021-07-17
>hCoV-19/USA/NJ-CDC-QDX27027774/2021|EPI_ISL_3460843|2021-07-18
>hCoV-19/USA/ID-CDC-MMB09388370/2021|EPI_ISL_3460844|2021-07-06
>hCoV-19/USA/ID-CDC-MMB09388920/2021|EPI_ISL_3460845|2021-07-06
>hCoV-19/USA/CA-CDC-MMB09376304/2021|EPI_ISL_3460847|2021-07-14
>hCoV-19/USA/CO-CDC-MMB09376128/2021|EPI_ISL_3460850|2021-07-14
>hCoV-19/USA/ID-CDC-MMB09388486/2021|EPI_ISL_3460852|2021-07-06
>hCoV-19/USA/ID-CDC-MMB09388888/2021|EPI_ISL_3460853|2021-07-07
>hCoV-19/USA/CO-CDC-MMB09376130/2021|EPI_ISL_3460855|2021-07-14
>hCoV-19/USA/ID-CDC-MMB09389025/2021|EPI_ISL_3460856|2021-07-06
>hCoV-19/USA/CO-CDC-MMB09376133/2021|EPI_ISL_3460857|2021-07-14
>hCoV-19/USA/CO-CDC-MMB09388151/2021|EPI_ISL_3460865|2021-07-15
>hCoV-19/USA/CO-CDC-MMB09413007/2021|EPI_ISL_3460870|2021-07-19
>hCoV-19/USA/GA-CDC-MMB09400763/2021|EPI_ISL_3460872|2021-07-17
>hCoV-19/USA/CO-CDC-MMB09402606/2021|EPI_ISL_3460874|2021-07-17
>hCoV-19/USA/CO-CDC-MMB09416697/2021|EPI_ISL_3460880|2021-07-19
>hCoV-19/USA/GA-CDC-MMB09353455/2021|EPI_ISL_3460883|2021-07-12
>hCoV-19/USA/CO-CDC-MMB09414206/2021|EPI_ISL_3460884|2021-07-19
>hCoV-19/USA/GA-CDC-MMB09409030/2021|EPI_ISL_3460885|2021-07-19
>hCoV-19/USA/CO-CDC-MMB09361161/2021|EPI_ISL_3460890|2021-07-12
>hCoV-19/USA/HI-CDC-MMB09424417/2021|EPI_ISL_3460891|2021-07-20
>hCoV-19/USA/FL-CDC-ASC210242360/2021|EPI_ISL_3460901|2021-07-22
>hCoV-19/USA/CA-CDC-FG-053757/2021|EPI_ISL_3460918|2021-07-28
>hCoV-19/USA/CA-CDC-FG-054071/2021|EPI_ISL_3460923|2021-07-29
>hCoV-19/USA/CA-CDC-FG-054244/2021|EPI_ISL_3460925|2021-07-29
>hCoV-19/USA/NY-CDC-FG-054577/2021|EPI_ISL_3460931|2021-07-28
>hCoV-19/USA/CA-CDC-FG-055121/2021|EPI_ISL_3460944|2021-07-28
>hCoV-19/USA/CA-CDC-FG-055228/2021|EPI_ISL_3460945|2021-07-28
>hCoV-19/USA/CA-CDC-FG-055421/2021|EPI_ISL_3460954|2021-07-30
>hCoV-19/USA/CA-CDC-FG-055554/2021|EPI_ISL_3460956|2021-07-30
>hCoV-19/USA/CA-CDC-FG-055553/2021|EPI_ISL_3460957|2021-07-30
>hCoV-19/USA/CA-CDC-FG-056059/2021|EPI_ISL_3460962|2021-07-31
>hCoV-19/USA/CA-CDC-FG-056049/2021|EPI_ISL_3460963|2021-07-31
>hCoV-19/USA/CA-CDC-FG-056485/2021|EPI_ISL_3460967|2021-07-31
>hCoV-19/USA/CA-CDC-FG-056673/2021|EPI_ISL_3460970|2021-07-30
>hCoV-19/USA/CA-CDC-FG-056679/2021|EPI_ISL_3460971|2021-07-30
>hCoV-19/USA/CA-CDC-FG-056894/2021|EPI_ISL_3460976|2021-07-30
>hCoV-19/USA/CA-CDC-FG-058551/2021|EPI_ISL_3460983|2021-08-02
>hCoV-19/USA/TX-CDC-FG-057424/2021|EPI_ISL_3460986|2021-07-30
>hCoV-19/USA/TX-CDC-FG-057679/2021|EPI_ISL_3460991|2021-08-01
>hCoV-19/USA/CA-CDC-FG-058084/2021|EPI_ISL_3461009|2021-08-02
>hCoV-19/USA/IL-CDC-QDX27212293/2021|EPI_ISL_3461015|2021-07-25
>hCoV-19/USA/FL-CDC-QDX27169456/2021|EPI_ISL_3461018|2021-07-24
>hCoV-19/USA/OH-UHTL-1035/2021|EPI_ISL_3462091|2021-06-15
>hCoV-19/USA/OH-UHTL-1036/2021|EPI_ISL_3462092|2021-06-18
>hCoV-19/USA/FL-TGH-1333/2021|EPI_ISL_3462368|2021-08-04
>hCoV-19/Colombia/CES-INS-VG-4894/2021|EPI_ISL_3462743|2021-07-12
>hCoV-19/Colombia/HUI-INS-VG-4804/2021|EPI_ISL_3462744|2021-07-16
>hCoV-19/Colombia/ATL-INS-VG-4909/2021|EPI_ISL_3462745|2021-07-21
>hCoV-19/Colombia/ATL-INS-VG-4914/2021|EPI_ISL_3462746|2021-07-17
>hCoV-19/Colombia/ATL-INS-VG-4908/2021|EPI_ISL_3462749|2021-07-19
>hCoV-19/USA/NY-Wadsworth-21080301-01/2021|EPI_ISL_3462763|2021-07-26
>hCoV-19/USA/IA-SHL-1754482/2021|EPI_ISL_3463719|2021-07-11
>hCoV-19/Costa_Rica/INC-0913/2021|EPI_ISL_3464535|2021-07-19
>hCoV-19/Costa_Rica/INC-0923/2021|EPI_ISL_3464541|2021-07-21
>hCoV-19/Costa_Rica/INC-0930/2021|EPI_ISL_3464547|2021-07-27
>hCoV-19/Spain/GA-CHUVI-19406858/2021|EPI_ISL_3470086|2021-08-03
>hCoV-19/Spain/GA-CHUVI-34117321/2021|EPI_ISL_3470144|2021-07-20
>hCoV-19/Spain/GA-CHUVI-19379224/2021|EPI_ISL_3470148|2021-07-07
>hCoV-19/Spain/GA-CHUVI-19390469/2021|EPI_ISL_3470152|2021-07-16
>hCoV-19/Spain/GA-CHUVI-19390672/2021|EPI_ISL_3470156|2021-07-19
>hCoV-19/Spain/GA-CHUVI-19406849/2021|EPI_ISL_3470160|2021-08-03
>hCoV-19/Spain/GA-CHUVI-19406860/2021|EPI_ISL_3470164|2021-08-03
>hCoV-19/Spain/GA-CHUVI-19406864/2021|EPI_ISL_3470168|2021-08-03
>hCoV-19/Spain/GA-CHUVI-19406865/2021|EPI_ISL_3470173|2021-08-03
>hCoV-19/Spain/GA-CHUVI-19406868/2021|EPI_ISL_3470177|2021-08-03
>hCoV-19/Spain/GA-CHUVI-34097100/2021|EPI_ISL_3470181|2021-07-09
>hCoV-19/Spain/GA-CHUVI-34097263/2021|EPI_ISL_3470185|2021-07-09
>hCoV-19/Spain/GA-CHUVI-34100578/2021|EPI_ISL_3470189|2021-07-11
>hCoV-19/Spain/GA-CHUVI-34100647/2021|EPI_ISL_3470193|2021-07-11
>hCoV-19/Spain/GA-CHUVI-34100700/2021|EPI_ISL_3470197|2021-07-11
>hCoV-19/Spain/GA-CHUVI-34100745/2021|EPI_ISL_3470201|2021-07-11
>hCoV-19/Spain/GA-CHUVI-34100784/2021|EPI_ISL_3470206|2021-07-11
>hCoV-19/Spain/GA-CHUVI-34103273/2021|EPI_ISL_3470214|2021-07-13
>hCoV-19/Spain/GA-CHUVI-34107558/2021|EPI_ISL_3470218|2021-07-16
>hCoV-19/Spain/GA-CHUVI-34118660/2021|EPI_ISL_3470222|2021-07-21
>hCoV-19/Spain/GA-CHUVI-51643828/2021|EPI_ISL_3470226|2021-07-18
>hCoV-19/USA/CA-LACPHL-AF01877/2021|EPI_ISL_3471800|2021-07-12
>hCoV-19/France/ARA-HCL021140395901/2021|EPI_ISL_3472780|2021-07-29
>hCoV-19/Colombia/VAC-COV_24539/2021|EPI_ISL_3477561|2021-05-06
>hCoV-19/Colombia/VAC-COV_24670/2021|EPI_ISL_3477563|2021-05-13
>hCoV-19/Colombia/VAC-COV_25884/2021|EPI_ISL_3477564|2021-06-29
>hCoV-19/Colombia/VAC-COV_24759/2021|EPI_ISL_3477565|2021-05-19
>hCoV-19/Colombia/VAC-COV_24867/2021|EPI_ISL_3477568|2021-05-24
>hCoV-19/Colombia/VAC-COV_25067/2021|EPI_ISL_3477570|2021-06-02
>hCoV-19/Colombia/VAC-COV_25776/2021|EPI_ISL_3477572|2021-06-28
>hCoV-19/Colombia/VAC-COV_25810/2021|EPI_ISL_3477573|2021-06-28
>hCoV-19/USA/IN-INSPHL-05301/2021|EPI_ISL_3482044|2021-07-23
>hCoV-19/USA/FL-CDC-2-4718622/2021|EPI_ISL_3491506|2021-07-22
>hCoV-19/USA/FL-CDC-2-4718609/2021|EPI_ISL_3491507|2021-07-22
>hCoV-19/Colombia/CVU3859/2021|EPI_ISL_3491802|2021-05-12
>hCoV-19/Colombia/CVU3867/2021|EPI_ISL_3491804|2021-05-13
>hCoV-19/Colombia/CVU3933/2021|EPI_ISL_3491808|2021-05-14
>hCoV-19/Colombia/CVU3950/2021|EPI_ISL_3491809|2021-05-15
>hCoV-19/Colombia/CVU4137/2021|EPI_ISL_3491818|2021-05-24
>hCoV-19/Colombia/CVU4209/2021|EPI_ISL_3491819|2021-05-26
>hCoV-19/Colombia/G019392/2021|EPI_ISL_3491826|2021-05-13
>hCoV-19/Colombia/G019591/2021|EPI_ISL_3491833|2021-05-17
>hCoV-19/USA/CT-Yale-7056/2021|EPI_ISL_3500547|2021-07-27
>hCoV-19/USA/CT-Yale-7077/2021|EPI_ISL_3500616|2021-07-30
>hCoV-19/USA/CT-Yale-7084/2021|EPI_ISL_3500638|2021-07-31
>hCoV-19/USA/CT-Yale-7160/2021|EPI_ISL_3500845|2021-07-30
>hCoV-19/USA/PR-Yale-7423/2021|EPI_ISL_3500991|2021-07-29
>hCoV-19/USA/PR-Yale-7427/2021|EPI_ISL_3500998|2021-07-29
>hCoV-19/Spain/MD-H12O_845/2021|EPI_ISL_3502571|2021-05-12
>hCoV-19/Spain/MD-H12O_928/2021|EPI_ISL_3502572|2021-05-31
>hCoV-19/Spain/MD-H12O_930/2021|EPI_ISL_3502573|2021-06-01
>hCoV-19/Spain/MD-H12O_955/2021|EPI_ISL_3502575|2021-06-17
>hCoV-19/Spain/MD-H12O_981/2021|EPI_ISL_3502616|2021-06-29
>hCoV-19/USA/ID-UNM-IBL-742136/2021|EPI_ISL_3502844|2021-07-23
>hCoV-19/USA/AK-PHL11011/2021|EPI_ISL_3505513|2021-08-05
>hCoV-19/USA/AK-PHL11075/2021|EPI_ISL_3505514|2021-07-28
>hCoV-19/Ecuador/USFQ-1893-UEB-004/2021|EPI_ISL_3505570|2021-07-30
>hCoV-19/Ecuador/USFQ-1947/2021|EPI_ISL_3505574|2021-08-02
>hCoV-19/Ecuador/USFQ-1921/2021|EPI_ISL_3505577|2021-08-05
>hCoV-19/Ecuador/USFQ-1954-PUCE-74501/2021|EPI_ISL_3505578|2021-08-10
>hCoV-19/Ecuador/USFQ-1910/2021|EPI_ISL_3505583|2021-08-05
>hCoV-19/Ecuador/USFQ-1906/2021|EPI_ISL_3505590|2021-08-05
>hCoV-19/Ecuador/USFQ-1913/2021|EPI_ISL_3505609|2021-08-05
>hCoV-19/Ecuador/USFQ-1891-UEB-002/2021|EPI_ISL_3505612|2021-07-22
>hCoV-19/Ecuador/USFQ-1892-UEB-003/2021|EPI_ISL_3505613|2021-07-30
>hCoV-19/Ecuador/USFQ-1939/2021|EPI_ISL_3505625|2021-08-04
>hCoV-19/Ecuador/USFQ-1941/2021|EPI_ISL_3505626|2021-08-06
>hCoV-19/Ecuador/USFQ-1945/2021|EPI_ISL_3505628|2021-08-05
>hCoV-19/Ecuador/USFQ-1953-PUCE-74500/2021|EPI_ISL_3505631|2021-08-10
>hCoV-19/Spain/MD-HGUGM-5525919/2021|EPI_ISL_3505910|2021-04-22
>hCoV-19/Spain/MD-HGUGM-5523524/2021|EPI_ISL_3505916|2021-04-26
>hCoV-19/Spain/MD-HGUGM-5535286/2021|EPI_ISL_3505920|2021-04-28
>hCoV-19/Spain/MD-HGUGM-5537827/2021|EPI_ISL_3505924|2021-04-29
>hCoV-19/Spain/MD-HGUGM-5537828/2021|EPI_ISL_3505925|2021-04-29
>hCoV-19/Spain/MD-HGUGM-5537829/2021|EPI_ISL_3505926|2021-04-29
>hCoV-19/Spain/MD-HGUGM-5539973/2021|EPI_ISL_3505931|2021-05-01
>hCoV-19/Spain/MD-HGUGM-5539101/2021|EPI_ISL_3505933|2021-05-02
>hCoV-19/Spain/MD-HGUGM-5641484/2021|EPI_ISL_3505938|2021-05-08
>hCoV-19/Spain/MD-HGUGM-5657559/2021|EPI_ISL_3505941|2021-05-12
>hCoV-19/Spain/MD-HGUGM-5657167/2021|EPI_ISL_3505944|2021-05-13
>hCoV-19/Spain/MD-HGUGM-5659877/2021|EPI_ISL_3505950|2021-05-14
>hCoV-19/Spain/MD-HGUGM-5659879/2021|EPI_ISL_3505951|2021-05-14
>hCoV-19/Spain/MD-HGUGM-5652433/2021|EPI_ISL_3505954|2021-05-15
>hCoV-19/Spain/MD-HGUGM-5652621/2021|EPI_ISL_3505955|2021-05-16
>hCoV-19/Spain/MD-HGUGM-5652744/2021|EPI_ISL_3505956|2021-05-16
>hCoV-19/Spain/MD-HGUGM-5652928/2021|EPI_ISL_3505959|2021-05-17
>hCoV-19/Spain/MD-HGUGM-5669319/2021|EPI_ISL_3505974|2021-05-21
>hCoV-19/Spain/MD-HGUGM-5662879/2021|EPI_ISL_3505979|2021-05-22
>hCoV-19/Spain/MD-HGUGM-5662220/2021|EPI_ISL_3505980|2021-05-23
>hCoV-19/Spain/MD-HGUGM-5662234/2021|EPI_ISL_3505981|2021-05-23
>hCoV-19/Spain/MD-HGUGM-5670862/2021|EPI_ISL_3505989|2021-05-28
>hCoV-19/Spain/MD-HGUGM-5670863/2021|EPI_ISL_3505990|2021-05-28
>hCoV-19/Spain/MD-HGUGM-5684744/2021|EPI_ISL_3505992|2021-05-30
>hCoV-19/Spain/MD-HGUGM-5684633/2021|EPI_ISL_3505993|2021-05-30
>hCoV-19/Spain/MD-HGUGM-5684745/2021|EPI_ISL_3505994|2021-05-30
>hCoV-19/Spain/MD-HGUGM-5684746/2021|EPI_ISL_3505995|2021-05-30
>hCoV-19/Spain/MD-HGUGM-5684759/2021|EPI_ISL_3505996|2021-05-30
>hCoV-19/Spain/MD-HGUGM-5684352/2021|EPI_ISL_3505999|2021-05-31
>hCoV-19/Spain/MD-HGUGM-5684364/2021|EPI_ISL_3506000|2021-05-31
>hCoV-19/Spain/MD-HGUGM-5685144/2021|EPI_ISL_3506001|2021-06-01
>hCoV-19/Ecuador/USFQ-1770/2021|EPI_ISL_3506157|2021-07-16
>hCoV-19/USA/CA-LACPHL-AF01941/2021|EPI_ISL_3506334|2021-07-13
>hCoV-19/Venezuela/Z3094/2021|EPI_ISL_3507367|2021-05-19
>hCoV-19/Venezuela/Bar6904/2021|EPI_ISL_3507369|2021-07-03
>hCoV-19/Venezuela/Fal1944/2021|EPI_ISL_3507370|2021-01-21
>hCoV-19/USA/WA-UW-21072740579/2021|EPI_ISL_3507820|2021-07-27
>hCoV-19/USA/WA-UW-21072629813/2021|EPI_ISL_3507979|2021-07-26
>hCoV-19/USA/WA-UW-21072723046/2021|EPI_ISL_3508014|2021-07-27
>hCoV-19/USA/FL-CDC-LC0138305/2021|EPI_ISL_3509959|2021-07-22
>hCoV-19/USA/MA-CDC-LC0138543/2021|EPI_ISL_3510020|2021-07-23
>hCoV-19/USA/FL-CDC-LC0138155/2021|EPI_ISL_3510217|2021-07-25
>hCoV-19/USA/FL-CDC-LC0138049/2021|EPI_ISL_3510243|2021-07-26
>hCoV-19/USA/FL-CDC-LC0138227/2021|EPI_ISL_3510253|2021-07-27
>hCoV-19/USA/AL-CDC-LC0139222/2021|EPI_ISL_3510405|2021-07-24
>hCoV-19/USA/FL-CDC-LC0139292/2021|EPI_ISL_3510552|2021-07-26
>hCoV-19/USA/FL-CDC-LC0138787/2021|EPI_ISL_3510671|2021-07-29
>hCoV-19/USA/NC-CDC-LC0139804/2021|EPI_ISL_3510993|2021-07-29
>hCoV-19/USA/RI-CDC-LC0150480/2021|EPI_ISL_3511340|2021-07-26
>hCoV-19/USA/FL-CDC-LC0150455/2021|EPI_ISL_3511580|2021-07-29
>hCoV-19/USA/FL-CDC-LC0150421/2021|EPI_ISL_3511596|2021-07-28
>hCoV-19/USA/FL-CDC-LC0151767/2021|EPI_ISL_3512020|2021-07-28
>hCoV-19/USA/FL-CDC-LC0151604/2021|EPI_ISL_3512112|2021-07-29
>hCoV-19/USA/FL-CDC-LC0152342/2021|EPI_ISL_3512292|2021-07-27
>hCoV-19/USA/CT-CDC-LC0154625/2021|EPI_ISL_3512827|2021-07-28
>hCoV-19/USA/CT-CDC-LC0154628/2021|EPI_ISL_3512924|2021-07-29
>hCoV-19/USA/MA-CDC-LC0155171/2021|EPI_ISL_3512957|2021-07-30
>hCoV-19/USA/FL-CDC-LC0154663/2021|EPI_ISL_3513077|2021-08-01
>hCoV-19/USA/NC-CDC-LC0140506/2021|EPI_ISL_3513657|2021-07-25
>hCoV-19/USA/IL-CDC-LC0141503/2021|EPI_ISL_3513827|2021-07-22
>hCoV-19/USA/NJ-CDC-LC0141242/2021|EPI_ISL_3514176|2021-07-25
>hCoV-19/USA/NY-CDC-LC0141201/2021|EPI_ISL_3514253|2021-07-27
>hCoV-19/USA/IL-CDC-LC0142323/2021|EPI_ISL_3514445|2021-07-27
>hCoV-19/USA/VA-CDC-LC0143192/2021|EPI_ISL_3514813|2021-07-26
>hCoV-19/USA/DE-CDC-LC0146447/2021|EPI_ISL_3515533|2021-07-27
>hCoV-19/USA/DE-CDC-LC0148036/2021|EPI_ISL_3515921|2021-07-28
>hCoV-19/USA/NC-CDC-LC0148180/2021|EPI_ISL_3516142|2021-07-30
>hCoV-19/USA/FL-CDC-LC0147633/2021|EPI_ISL_3516407|2021-07-28
>hCoV-19/USA/FL-CDC-LC0147353/2021|EPI_ISL_3516440|2021-07-28
>hCoV-19/USA/FL-CDC-LC0150097/2021|EPI_ISL_3516900|2021-07-29
>hCoV-19/USA/NJ-CDC-LC0154185/2021|EPI_ISL_3517432|2021-07-30
>hCoV-19/USA/DE-CDC-LC0154096/2021|EPI_ISL_3517494|2021-07-31
>hCoV-19/USA/NV-CDC-LC0143800/2021|EPI_ISL_3517641|2021-07-16
>hCoV-19/USA/NV-CDC-LC0143919/2021|EPI_ISL_3517662|2021-07-16
>hCoV-19/USA/TX-CDC-LC0143924/2021|EPI_ISL_3517733|2021-07-16
>hCoV-19/USA/TX-CDC-LC0143635/2021|EPI_ISL_3517746|2021-07-15
>hCoV-19/USA/TX-CDC-LC0143813/2021|EPI_ISL_3517751|2021-07-15
>hCoV-19/USA/TX-CDC-LC0144046/2021|EPI_ISL_3517755|2021-07-15
>hCoV-19/USA/CA-CDC-LC0144137/2021|EPI_ISL_3517787|2021-07-16
>hCoV-19/USA/TX-CDC-LC0143625/2021|EPI_ISL_3517877|2021-07-17
>hCoV-19/USA/CA-CDC-LC0146681/2021|EPI_ISL_3518229|2021-07-29
>hCoV-19/USA/CA-CDC-LC0146593/2021|EPI_ISL_3518383|2021-07-30
>hCoV-19/USA/CA-CDC-LC0146926/2021|EPI_ISL_3518460|2021-07-29
>hCoV-19/USA/KY-CDC-LC0144346/2021|EPI_ISL_3518551|2021-07-16
>hCoV-19/USA/CA-CDC-LC0144413/2021|EPI_ISL_3518568|2021-07-17
>hCoV-19/USA/OR-CDC-LC0145025/2021|EPI_ISL_3518645|2021-07-19
>hCoV-19/USA/CA-CDC-LC0145053/2021|EPI_ISL_3518785|2021-07-19
>hCoV-19/USA/CA-CDC-LC0145056/2021|EPI_ISL_3518787|2021-07-19
>hCoV-19/USA/TX-CDC-LC0144816/2021|EPI_ISL_3518935|2021-07-19
>hCoV-19/USA/WA-CDC-LC0153057/2021|EPI_ISL_3519312|2021-07-30
>hCoV-19/USA/CA-CDC-LC0148803/2021|EPI_ISL_3519556|2021-07-20
>hCoV-19/USA/CA-CDC-LC0148797/2021|EPI_ISL_3519877|2021-07-20
>hCoV-19/USA/CA-CDC-FG-065444/2021|EPI_ISL_3521484|2021-08-06
>hCoV-19/USA/CA-CDC-FG-065391/2021|EPI_ISL_3521572|2021-08-06
>hCoV-19/USA/CA-CDC-FG-065843/2021|EPI_ISL_3521687|2021-08-06
>hCoV-19/USA/WI-CDC-FG-066065/2021|EPI_ISL_3521883|2021-08-04
>hCoV-19/USA/TX-CDC-FG-066213/2021|EPI_ISL_3522054|2021-08-02
>hCoV-19/USA/TX-CDC-FG-066936/2021|EPI_ISL_3522157|2021-08-02
>hCoV-19/USA/CA-CDC-FG-068121/2021|EPI_ISL_3522899|2021-08-07
>hCoV-19/USA/NY-CDC-FG-067326/2021|EPI_ISL_3523177|2021-08-02
>hCoV-19/USA/NJ-CDC-FG-073203/2021|EPI_ISL_3523739|2021-08-04
>hCoV-19/USA/NJ-CDC-FG-073190/2021|EPI_ISL_3523909|2021-08-06
>hCoV-19/France/IDF-CERBAHC-0767669/2021|EPI_ISL_3535582|2021
>hCoV-19/Chile/RM-PUC_MVL_1292/2021|EPI_ISL_3535709|2021-07-10
>hCoV-19/Chile/RM-PUC_MVL_1299/2021|EPI_ISL_3535716|2021-07-19
>hCoV-19/Chile/RM-PUC_MVL_1305/2021|EPI_ISL_3535722|2021-08-11
>hCoV-19/Chile/RM-PUC_MVL_1306/2021|EPI_ISL_3535723|2021-08-11
>hCoV-19/Chile/RM-PUC_MVL_1307/2021|EPI_ISL_3535724|2021-08-11
>hCoV-19/Chile/RM-PUC_MVL_1308/2021|EPI_ISL_3535725|2021-08-11
>hCoV-19/Chile/RM-PUC_MVL_1309/2021|EPI_ISL_3535726|2021-08-11
>hCoV-19/Chile/RM-PUC_MVL_1310/2021|EPI_ISL_3535727|2021-08-11
>hCoV-19/Chile/RM-PUC_MVL_1311/2021|EPI_ISL_3535728|2021-08-11
>hCoV-19/Chile/RM-PUC_MVL_1312/2021|EPI_ISL_3535729|2021-08-11
>hCoV-19/Chile/RM-PUC_MVL_1331/2021|EPI_ISL_3535748|2021-07-18
>hCoV-19/France/OCC-CERBAHC-0737599/2021|EPI_ISL_3535812|2021
>hCoV-19/Chile/AR-133272/2021|EPI_ISL_3537141|2021-07-28
>hCoV-19/Chile/AN-134062/2021|EPI_ISL_3537187|2021-08-02
>hCoV-19/USA/CO-CDPHE-2101357775/2021|EPI_ISL_3537206|2021-06-24
>hCoV-19/USA/WY-WYPHL-21051536/2021|EPI_ISL_3537522|2021-07-15
>hCoV-19/USA/CO-CDPHE-2101363405/2021|EPI_ISL_3538840|2021-06-24
>hCoV-19/Switzerland/GR-Risch-2180603855/2021|EPI_ISL_3539208|2021-08-04
>hCoV-19/USA/CA-SEARCH-105901/2021|EPI_ISL_3543997|2021-07-27
>hCoV-19/USA/OH-PLMI-HKJYJ-03245/2021|EPI_ISL_3546884|2021-08
>hCoV-19/USA/OH-PLMI-HKJYJ-03274/2021|EPI_ISL_3546885|2021-08
>hCoV-19/USA/NJ-PHEL-V21008262/2021|EPI_ISL_3547715|2021-07-25
>hCoV-19/USA/MD-IGS-012120005163A/2021|EPI_ISL_3549736|2021-07-19
>hCoV-19/Mexico/ROO_INER_IMSS_1703/2021|EPI_ISL_3556974|2021-07-24
>hCoV-19/Mexico/ROO_INER_IMSS_1704/2021|EPI_ISL_3556975|2021-07-24
>hCoV-19/Mexico/ROO_INER_IMSS_1722/2021|EPI_ISL_3556993|2021-07-26
>hCoV-19/Mexico/OAX_INER_IMSS_1750/2021|EPI_ISL_3557021|2021-07-26
>hCoV-19/Mexico/OAX_INER_IMSS_1844/2021|EPI_ISL_3557115|2021-07-28
>hCoV-19/Mexico/OAX_INER_IMSS_1892/2021|EPI_ISL_3557163|2021-07-29
>hCoV-19/Mexico/NAY_INER_IMSS_1923/2021|EPI_ISL_3557194|2021-07-24
>hCoV-19/USA/OR-OHSU-212110245/2021|EPI_ISL_3561428|2021-05-27
>hCoV-19/USA/OR-OHSU-212110242/2021|EPI_ISL_3562089|2021-05-27
>hCoV-19/USA/NY-IVY-ZZX9KYDJ/2021|EPI_ISL_3568623|2021-07-21
>hCoV-19/Mexico/ROO_LANGEBIO_IMSS_1169/2021|EPI_ISL_3568784|2021-06-16
>hCoV-19/Mexico/MIC_LANGEBIO_IMSS_1248/2021|EPI_ISL_3568785|2021-06-13
>hCoV-19/Mexico/JAL_LANGEBIO_IMSS_1270/2021|EPI_ISL_3568786|2021-06-18
>hCoV-19/Mexico/JAL_LANGEBIO_IMSS_1279/2021|EPI_ISL_3568787|2021-06-19
>hCoV-19/Mexico/JAL_LANGEBIO_IMSS_1282/2021|EPI_ISL_3568788|2021-06-20
>hCoV-19/Mexico/COA_LANGEBIO_IMSS_1376/2021|EPI_ISL_3568789|2021-06-22
>hCoV-19/Mexico/QUE_LANGEBIO_IMSS_1390/2021|EPI_ISL_3568790|2021-06-13
>hCoV-19/Mexico/VER_LANGEBIO_IMSS_1427/2021|EPI_ISL_3568791|2021-06-20
>hCoV-19/Mexico/CMX_LANGEBIO_IMSS_1465/2021|EPI_ISL_3568792|2021-06-07
>hCoV-19/Mexico/CMX_LANGEBIO_IMSS_1488/2021|EPI_ISL_3568793|2021-06-10
>hCoV-19/Mexico/CMX_LANGEBIO_IMSS_1496/2021|EPI_ISL_3568794|2021-06-09
>hCoV-19/Mexico/JAL_LANGEBIO_IMSS_1616/2021|EPI_ISL_3568828|2021-06-26
>hCoV-19/Mexico/NLE_LANGEBIO_IMSS_1654/2021|EPI_ISL_3568829|2021-06-18
>hCoV-19/Mexico/COA_LANGEBIO_IMSS_1690/2021|EPI_ISL_3568830|2021-07-01
>hCoV-19/Mexico/CMX_LANGEBIO_IMSS_1706/2021|EPI_ISL_3568831|2021-06-13
>hCoV-19/Mexico/CMX_LANGEBIO_IMSS_1720/2021|EPI_ISL_3568832|2021-06-17
>hCoV-19/Mexico/CMX_LANGEBIO_IMSS_1730/2021|EPI_ISL_3568833|2021-06-21
>hCoV-19/Mexico/CMX_LANGEBIO_IMSS_1755/2021|EPI_ISL_3568834|2021-06-27
>hCoV-19/Mexico/GRO_LANGEBIO_IMSS_1800/2021|EPI_ISL_3568835|2021-06-29
>hCoV-19/Mexico/CMX_LANGEBIO_IMSS_1819/2021|EPI_ISL_3568836|2021-07-01
>hCoV-19/Mexico/GRO_LANGEBIO_IMSS_1869/2021|EPI_ISL_3568837|2021-06-29
>hCoV-19/USA/NY-PRL-2021_0817_02B24/2021|EPI_ISL_3569685|2021-08-15
>hCoV-19/England/PHEC-345E6C/2021|EPI_ISL_3572489|2021
>hCoV-19/Mexico/CMX-INMEGEN-20-177/2021|EPI_ISL_3573684|2021-08-01
>hCoV-19/Mexico/MEX-INMEGEN-20-196/2021|EPI_ISL_3573686|2021-07-28
>hCoV-19/Mexico/MEX-INMEGEN-20-38/2021|EPI_ISL_3573688|2021-07-27
>hCoV-19/Mexico/YUC-INMEGEN-20-256/2021|EPI_ISL_3573690|2021-07-30
>hCoV-19/Mexico/MEX-INMEGEN-20-51/2021|EPI_ISL_3573692|2021-07-31
>hCoV-19/Mexico/CMX-INMEGEN-20-89/2021|EPI_ISL_3573694|2021-08-02
>hCoV-19/Mexico/MEX-INMEGEN-20-95/2021|EPI_ISL_3573696|2021-07-29
>hCoV-19/Mexico/YUC-INMEGEN-20-254/2021|EPI_ISL_3573698|2021-07-30
>hCoV-19/Mexico/YUC-INMEGEN-20-301/2021|EPI_ISL_3573700|2021-07-28
>hCoV-19/England/PHEC-R30AR328/2021|EPI_ISL_3573839|2021-08-11
>hCoV-19/England/PHEC-S304SCBA/2021|EPI_ISL_3574292|2021-08-16
>hCoV-19/Brazil/SP-IB_124208/2021|EPI_ISL_3579329|2021-08-01
>hCoV-19/Brazil/SP-IB_124207/2021|EPI_ISL_3579330|2021-08-02
>hCoV-19/Brazil/SP-IB_124828/2021|EPI_ISL_3579331|2021-08-02
>hCoV-19/Scotland/QEUH-1BA3933/2021|EPI_ISL_3583516|2021-08-14
>hCoV-19/USA/WI-WSLH-216323/2021|EPI_ISL_3587041|2021-07-22
>hCoV-19/USA/WI-WSLH-216642/2021|EPI_ISL_3587043|2021-07-27
>hCoV-19/Canada/BC-BCCDC-134469/2021|EPI_ISL_3602820|2021-07-09
>hCoV-19/USA/CO-CDC-MMB09533718/2021|EPI_ISL_3602969|2021-07-30
>hCoV-19/USA/ND-CDC-MMB09513133/2021|EPI_ISL_3602988|2021-07-29
>hCoV-19/USA/KY-CDC-MMB09504508/2021|EPI_ISL_3603267|2021-07-28
>hCoV-19/USA/OH-CDC-MMB09503585/2021|EPI_ISL_3603329|2021-07-28
>hCoV-19/USA/KY-CDC-MMB09530584/2021|EPI_ISL_3603373|2021-07-30
>hCoV-19/USA/CO-CDC-MMB09537023/2021|EPI_ISL_3603430|2021-07-31
>hCoV-19/USA/CO-CDC-MMB09532628/2021|EPI_ISL_3603525|2021-07-30
>hCoV-19/USA/CO-CDC-MMB09552004/2021|EPI_ISL_3604071|2021-08-02
>hCoV-19/USA/CO-CDC-MMB09574910/2021|EPI_ISL_3604073|2021-08-03
>hCoV-19/USA/GA-CDC-MMB09567317/2021|EPI_ISL_3604191|2021-08-03
>hCoV-19/USA/CO-CDC-MMB09575548/2021|EPI_ISL_3604192|2021-08-03
>hCoV-19/USA/GA-CDC-MMB09550493/2021|EPI_ISL_3604375|2021-08-02
>hCoV-19/USA/FL-CDC-LC0155556/2021|EPI_ISL_3604612|2021-08-02
>hCoV-19/USA/FL-CDC-LC0155754/2021|EPI_ISL_3605029|2021-08-03
>hCoV-19/USA/FL-CDC-LC0156142/2021|EPI_ISL_3605074|2021-08-03
>hCoV-19/USA/FL-CDC-LC0156546/2021|EPI_ISL_3605372|2021-08-04
>hCoV-19/USA/FL-CDC-LC0156532/2021|EPI_ISL_3605427|2021-08-05
>hCoV-19/USA/FL-CDC-LC0156577/2021|EPI_ISL_3605465|2021-08-03
>hCoV-19/USA/FL-CDC-LC0156530/2021|EPI_ISL_3605494|2021-08-05
>hCoV-19/USA/DE-CDC-LC0157386/2021|EPI_ISL_3605766|2021-08-04
>hCoV-19/USA/NY-CDC-LC0157135/2021|EPI_ISL_3605825|2021-08-04
>hCoV-19/USA/NC-CDC-LC0158867/2021|EPI_ISL_3606514|2021-08-05
>hCoV-19/USA/SC-CDC-LC0158621/2021|EPI_ISL_3606563|2021-08-05
>hCoV-19/USA/NC-CDC-LC0158876/2021|EPI_ISL_3606844|2021-08-05
>hCoV-19/USA/WA-CDC-FG-072245/2021|EPI_ISL_3608514|2021-08-03
>hCoV-19/USA/OR-CDC-FG-072324/2021|EPI_ISL_3608533|2021-08-02
>hCoV-19/USA/CA-CDC-FG-071167/2021|EPI_ISL_3609485|2021-08-09
>hCoV-19/USA/CA-CDC-FG-071681/2021|EPI_ISL_3609713|2021-08-10
>hCoV-19/USA/FL-CDC-IBX432411475941/2021|EPI_ISL_3610043|2021-08-04
>hCoV-19/USA/MN-CDC-IBX035023350730/2021|EPI_ISL_3610804|2021-07-23
>hCoV-19/USA/MN-CDC-IBX146588388916/2021|EPI_ISL_3610827|2021-07-24
>hCoV-19/USA/MN-CDC-IBX270093791936/2021|EPI_ISL_3610839|2021-07-26
>hCoV-19/USA/MN-CDC-IBX336425817434/2021|EPI_ISL_3610849|2021-07-25
>hCoV-19/USA/MN-CDC-IBX381753405203/2021|EPI_ISL_3610860|2021-07-26
>hCoV-19/USA/MN-CDC-IBX424129029687/2021|EPI_ISL_3610872|2021-07-26
>hCoV-19/USA/WY-CDC-IBX517082387876/2021|EPI_ISL_3610898|2021-07-27
>hCoV-19/USA/MN-CDC-IBX677453059783/2021|EPI_ISL_3610927|2021-07-22
>hCoV-19/USA/MN-CDC-IBX853030476815/2021|EPI_ISL_3610958|2021-07-26
>hCoV-19/USA/MN-CDC-IBX915013435745/2021|EPI_ISL_3610965|2021-07-25
>hCoV-19/Cayman_Islands/28265/2021|EPI_ISL_3614327|2021-06-28
>hCoV-19/USA/NY-URMC-21070583-1/2021|EPI_ISL_3631635|2021-07-23
>hCoV-19/USA/CO-CDPHE-2101363987/2021|EPI_ISL_3631647|2021-06-24
>hCoV-19/USA/CO-CDPHE-2101377640/2021|EPI_ISL_3631648|2021-06-29
>hCoV-19/USA/CO-CDPHE-2101384977/2021|EPI_ISL_3631649|2021-06-29
>hCoV-19/USA/CO-CDPHE-2101384978/2021|EPI_ISL_3631650|2021-06-29
>hCoV-19/USA/CO-CDPHE-2101384981/2021|EPI_ISL_3631651|2021-06-30
>hCoV-19/Spain/PV-HUD-61657849/2021|EPI_ISL_3631653|2021-07-12
>hCoV-19/France/ARA-HCL021143257901/2021|EPI_ISL_3635412|2021-08-02
>hCoV-19/Canada/ON-PHL-21-27413/2021|EPI_ISL_3635774|2021-08
>hCoV-19/Canada/ON-PHL-21-27423/2021|EPI_ISL_3635784|2021-08
>hCoV-19/Canada/ON-PHL-21-27424/2021|EPI_ISL_3635785|2021-08
>hCoV-19/Canada/ON-PHL-21-27430/2021|EPI_ISL_3635791|2021-08
>hCoV-19/Canada/ON-PHL-21-27438/2021|EPI_ISL_3635799|2021-08
>hCoV-19/Canada/ON-PHL-21-27458/2021|EPI_ISL_3635817|2021-08
>hCoV-19/Canada/ON-PHL-21-27473/2021|EPI_ISL_3635832|2021-08
>hCoV-19/Canada/ON-PHL-21-27590/2021|EPI_ISL_3635859|2021-08
>hCoV-19/Canada/ON-PHL-21-27631/2021|EPI_ISL_3635900|2021-08
>hCoV-19/Canada/ON-PHL-21-27663/2021|EPI_ISL_3635929|2021-08
>hCoV-19/Canada/ON-PHL-21-27747/2021|EPI_ISL_3635931|2021-08
>hCoV-19/Canada/ON-PHL-21-27748/2021|EPI_ISL_3635956|2021-08
>hCoV-19/Canada/ON-PHL-21-27753/2021|EPI_ISL_3635959|2021-08
>hCoV-19/Canada/ON-PHL-21-27779/2021|EPI_ISL_3636009|2021-08
>hCoV-19/Canada/ON-PHL-21-27833/2021|EPI_ISL_3636010|2021-08
>hCoV-19/Canada/ON-PHL-21-27918/2021|EPI_ISL_3636031|2021-08
>hCoV-19/USA/AZ-ASU11437/2021|EPI_ISL_3636317|2021-08-12
>hCoV-19/USA/MI-MDHHS-SC32145/2021|EPI_ISL_3637884|2021-08-04
>hCoV-19/USA/MI-MDHHS-SC32153/2021|EPI_ISL_3637925|2021-08-09
>hCoV-19/Costa_Rica/INC-0943/2021|EPI_ISL_3638807|2021-07-15
>hCoV-19/Costa_Rica/INC-0956/2021|EPI_ISL_3638888|2021-07-29
>hCoV-19/Costa_Rica/INC-0957/2021|EPI_ISL_3638898|2021-07-29
>hCoV-19/Costa_Rica/INC-0975/2021|EPI_ISL_3639001|2021-07-28
>hCoV-19/Costa_Rica/INC-0986/2021|EPI_ISL_3639064|2021-08-04
>hCoV-19/Costa_Rica/INC-0995/2021|EPI_ISL_3639120|2021-08-03
>hCoV-19/Chile/RM-PUC_MVL_1376/2021|EPI_ISL_3642579|2021-08-09
>hCoV-19/Chile/RM-PUC_MVL_1373/2021|EPI_ISL_3642580|2021-08-01
>hCoV-19/Chile/RM-PUC_MVL_1366/2021|EPI_ISL_3642581|2021-07-28
>hCoV-19/Chile/RM-PUC_MVL_1371/2021|EPI_ISL_3642582|2021-08-02
>hCoV-19/Chile/RM-PUC_MVL_1374/2021|EPI_ISL_3642583|2021-08-08
>hCoV-19/Chile/RM-PUC_MVL_1375/2021|EPI_ISL_3642601|2021-08-09
>hCoV-19/Chile/RM-PUC_MVL_1386/2021|EPI_ISL_3642602|2021-08-11
>hCoV-19/Chile/RM-PUC_MVL_1367/2021|EPI_ISL_3642609|2021-07-29
>hCoV-19/Chile/RM-PUC_MVL_1372/2021|EPI_ISL_3642615|2021-08-01
>hCoV-19/Chile/RM-PUC_MVL_1361/2021|EPI_ISL_3642617|2021-08-11
>hCoV-19/USA/NY-NYGC-3312-VTM1-XXED614/2021|EPI_ISL_3642651|2021-07-24
>hCoV-19/USA/NM-UNM-NM2021143220/2021|EPI_ISL_3644298|2021-07-26
>hCoV-19/Spain/CL-COV08925/2021|EPI_ISL_3646349|2021-07-15
>hCoV-19/Spain/CL-COV09325/2021|EPI_ISL_3646350|2021-07-19
>hCoV-19/Spain/CL-COV09392/2021|EPI_ISL_3646351|2021-07-22
>hCoV-19/Spain/CL-COV09397/2021|EPI_ISL_3646352|2021-07-22
>hCoV-19/Spain/CL-COV09398/2021|EPI_ISL_3646353|2021-07-22
>hCoV-19/Spain/CL-COV09400/2021|EPI_ISL_3646354|2021-07-22
>hCoV-19/Spain/CL-COV09453/2021|EPI_ISL_3646355|2021-07-14
>hCoV-19/Spain/CL-COV09454/2021|EPI_ISL_3646356|2021-07-14
>hCoV-19/Spain/CL-COV09753/2021|EPI_ISL_3646357|2021-07-29
>hCoV-19/Spain/CL-COV09964/2021|EPI_ISL_3646358|2021-07-19
>hCoV-19/Spain/CL-COV10100/2021|EPI_ISL_3646359|2021-07-20
>hCoV-19/Spain/CL-COV10287/2021|EPI_ISL_3646360|2021-07-24
>hCoV-19/Spain/CL-COV10572/2021|EPI_ISL_3646361|2021-07-20
>hCoV-19/Spain/CL-COV10573/2021|EPI_ISL_3646362|2021-07-20
>hCoV-19/Spain/CL-COV09448/2021|EPI_ISL_3647016|2021-07-14
>hCoV-19/Peru/LIM-INS-2712/2021|EPI_ISL_3654103|2021-06-14
>hCoV-19/Peru/LIM-INS-2705/2021|EPI_ISL_3654104|2021-06-08
>hCoV-19/Peru/LIM-INS-2722/2021|EPI_ISL_3654105|2021-06-04
>hCoV-19/Peru/LIM-INS-2687/2021|EPI_ISL_3654106|2021-06-10
>hCoV-19/Peru/LIM-INS-2691/2021|EPI_ISL_3654107|2021-06-03
>hCoV-19/USA/AK-PHL11108/2021|EPI_ISL_3654128|2021-08-02
>hCoV-19/USA/AK-PHL11109/2021|EPI_ISL_3654136|2021-08-02
>hCoV-19/Peru/TAC-INS-2494/2021|EPI_ISL_3655700|2021-05-20
>hCoV-19/USA/NJ-CDC-IBX869765342482/2021|EPI_ISL_3659019|2021-08-09
>hCoV-19/USA/TX-CDC-FG-075687/2021|EPI_ISL_3659181|2021-08-09
>hCoV-19/USA/CA-CDC-FG-075753/2021|EPI_ISL_3659224|2021-08-09
>hCoV-19/USA/CA-CDC-FG-075875/2021|EPI_ISL_3659306|2021-08-08
>hCoV-19/USA/TX-CDC-FG-075981/2021|EPI_ISL_3659398|2021-08-10
>hCoV-19/USA/CA-CDC-FG-076833/2021|EPI_ISL_3659977|2021-08-13
>hCoV-19/USA/CA-CDC-FG-078612/2021|EPI_ISL_3660714|2021-08-13
>hCoV-19/USA/TX-CDC-FG-080115/2021|EPI_ISL_3661466|2021-08-13
>hCoV-19/USA/CA-CDC-FG-081681/2021|EPI_ISL_3662493|2021-08-16
>hCoV-19/USA/CA-CDC-FG-079797/2021|EPI_ISL_3662752|2021-08-14
>hCoV-19/USA/CA-CDC-FG-078394/2021|EPI_ISL_3663215|2021-08-14
>hCoV-19/USA/MT-MTPHL-3844210/2021|EPI_ISL_3663772|2021-08-02
>hCoV-19/USA/MT-MTPHL-3831436/2021|EPI_ISL_3664282|2021-06-30
>hCoV-19/USA/MT-MTPHL-3841118/2021|EPI_ISL_3664283|2021-07-27
>hCoV-19/USA/MT-MTPHL-3834565/2021|EPI_ISL_3664284|2021-07-12
>hCoV-19/USA/ID-BVAMC-743904/2021|EPI_ISL_3664327|2021-07-28
>hCoV-19/USA/ID-BVAMC-744178/2021|EPI_ISL_3664328|2021-07-30
>hCoV-19/USA/WA-UW-21080270306/2021|EPI_ISL_3666068|2021-08-02
>hCoV-19/USA/WA-UW-21080254304/2021|EPI_ISL_3666077|2021-08-02
>hCoV-19/Cayman_Islands/31379/2021|EPI_ISL_3667141|2021-07-16
>hCoV-19/Spain/AS-262108868/2021|EPI_ISL_3667234|2021-08-07
>hCoV-19/Spain/AS-262105479/2021|EPI_ISL_3667235|2021-08-04
>hCoV-19/Spain/AS-262104998/2021|EPI_ISL_3667236|2021-08-03
>hCoV-19/USA/VA-DCLS-6751/2021|EPI_ISL_3667776|2021-08-01
>hCoV-19/USA/VA-DCLS-6346/2021|EPI_ISL_3667881|2021-07-21
>hCoV-19/USA/MN-MDH-10488/2021|EPI_ISL_3668338|2021-07-27
>hCoV-19/USA/MN-MDH-10538/2021|EPI_ISL_3668388|2021-07-29
>hCoV-19/USA/AK-PHL11256/2021|EPI_ISL_3668671|2021-07-28
>hCoV-19/USA/CA-CDPH-2000049746/2021|EPI_ISL_3669599|2021-06-12
>hCoV-19/USA/CA-CDPH-2000049638/2021|EPI_ISL_3669600|2021-06-10
>hCoV-19/USA/CA-CDPH-2000049646/2021|EPI_ISL_3669601|2021-06-10
>hCoV-19/USA/CA-CDPH-2000049656/2021|EPI_ISL_3669602|2021-06-10
>hCoV-19/USA/CA-CDPH-2000049668/2021|EPI_ISL_3669603|2021-06-10
>hCoV-19/USA/CA-CDPH-2000049675/2021|EPI_ISL_3669604|2021-06-10
>hCoV-19/USA/CA-CDPH-2000049577/2021|EPI_ISL_3669619|2021-06-08
>hCoV-19/USA/CA-CDPH-2000049451/2021|EPI_ISL_3669620|2021-06-07
>hCoV-19/USA/CA-CDPH-2000049080/2021|EPI_ISL_3671319|2021-05-28
>hCoV-19/USA/CA-CDPH-2000049145/2021|EPI_ISL_3671320|2021-06-01
>hCoV-19/USA/CA-CDPH-2000049174/2021|EPI_ISL_3671321|2021-06-01
>hCoV-19/USA/CA-CDPH-2000049182/2021|EPI_ISL_3671322|2021-06-01
>hCoV-19/USA/CA-CDPH-2000049272/2021|EPI_ISL_3671323|2021-06-01
>hCoV-19/USA/CA-CDPH-2000049250/2021|EPI_ISL_3671324|2021-06-03
>hCoV-19/USA/MN-MDH-10299/2021|EPI_ISL_3672452|2021-08-08
>hCoV-19/USA/WA-PHL-001438/2021|EPI_ISL_3673830|2021-08-02
>hCoV-19/USA/FL-CDC-LC0161831/2021|EPI_ISL_3675493|2021-08-02
>hCoV-19/USA/GA-CDC-LC0162829/2021|EPI_ISL_3676144|2021-08-03
>hCoV-19/USA/FL-CDC-LC0162998/2021|EPI_ISL_3677099|2021-08-05
>hCoV-19/USA/FL-CDC-LC0163707/2021|EPI_ISL_3677470|2021-08-05
>hCoV-19/USA/MD-CDC-LC0169208/2021|EPI_ISL_3678088|2021-08-01
>hCoV-19/USA/FL-CDC-LC0168659/2021|EPI_ISL_3679060|2021-08-03
>hCoV-19/USA/IN-CDC-LC0167451/2021|EPI_ISL_3680352|2021-07-22
>hCoV-19/USA/IN-CDC-LC0167454/2021|EPI_ISL_3680355|2021-07-22
>hCoV-19/USA/NY-CDC-LC0167158/2021|EPI_ISL_3681017|2021-08-02
>hCoV-19/USA/NJ-CDC-LC0167650/2021|EPI_ISL_3681250|2021-08-01
>hCoV-19/USA/NJ-CDC-LC0167694/2021|EPI_ISL_3681569|2021-08-02
>hCoV-19/USA/NJ-CDC-LC0167252/2021|EPI_ISL_3681575|2021-08-02
>hCoV-19/USA/MD-CDC-LC0165071/2021|EPI_ISL_3684843|2021-08-07
>hCoV-19/USA/NJ-CDC-LC0172470/2021|EPI_ISL_3685158|2021-08-05
>hCoV-19/USA/MI-CDC-LC0165571/2021|EPI_ISL_3685444|2021-07-17
>hCoV-19/USA/CA-CDC-LC0165610/2021|EPI_ISL_3685542|2021-07-19
>hCoV-19/USA/CA-CDC-LC0166151/2021|EPI_ISL_3685621|2021-07-20
>hCoV-19/USA/CA-CDC-LC0165915/2021|EPI_ISL_3685777|2021-07-19
>hCoV-19/USA/CA-CDC-LC0165988/2021|EPI_ISL_3685780|2021-07-19
>hCoV-19/USA/OH-CDC-LC0166423/2021|EPI_ISL_3685908|2021-07-19
>hCoV-19/USA/NV-CDC-LC0166862/2021|EPI_ISL_3685948|2021-07-20
>hCoV-19/USA/AZ-CDC-LC0166866/2021|EPI_ISL_3686116|2021-07-22
>hCoV-19/USA/NV-CDC-LC0166880/2021|EPI_ISL_3686276|2021-07-22
>hCoV-19/USA/NM-CDC-LC0169466/2021|EPI_ISL_3686294|2021-07-19
>hCoV-19/USA/AZ-CDC-LC0169480/2021|EPI_ISL_3686427|2021-07-22
>hCoV-19/USA/AZ-CDC-LC0169481/2021|EPI_ISL_3686429|2021-07-22
>hCoV-19/USA/CA-CDC-LC0169740/2021|EPI_ISL_3686470|2021-07-22
>hCoV-19/USA/CA-CDC-LC0169742/2021|EPI_ISL_3686471|2021-07-22
>hCoV-19/USA/CA-CDC-LC0169941/2021|EPI_ISL_3686480|2021-07-22
>hCoV-19/USA/TX-CDC-LC0167925/2021|EPI_ISL_3686923|2021-08-02
>hCoV-19/USA/UT-CDC-LC0172915/2021|EPI_ISL_3687391|2021-07-23
>hCoV-19/USA/AZ-CDC-LC0173250/2021|EPI_ISL_3687463|2021-07-24
>hCoV-19/USA/VA-CDC-LC0173728/2021|EPI_ISL_3687851|2021-07-30
>hCoV-19/Spain/MD-H12O_1154/2021|EPI_ISL_3691260|2021-07-07
>hCoV-19/Belgium/ULG-18114/2021|EPI_ISL_3691311|2021-08-16
>hCoV-19/USA/CA-SEARCH-45579/2021|EPI_ISL_3692063|2021-07-30
>hCoV-19/USA/NY-NYCPHL-005306/2021|EPI_ISL_3692881|2021-07-22
>hCoV-19/USA/NY-NYCPHL-005387/2021|EPI_ISL_3692936|2021-07-26
>hCoV-19/USA/CT-Yale-7697/2021|EPI_ISL_3693190|2021-08-05
>hCoV-19/USA/CT-Yale-7728/2021|EPI_ISL_3693220|2021-08-07
>hCoV-19/USA/CT-Yale-7735/2021|EPI_ISL_3693227|2021-08-06
>hCoV-19/USA/CA-CDPH-500000133/2021|EPI_ISL_3695291|2021-06-22
>hCoV-19/USA/CA-CDPH-500000464/2021|EPI_ISL_3695567|2021-07-02
>hCoV-19/USA/CA-CDPH-500000715/2021|EPI_ISL_3695766|2021-07-08
>hCoV-19/USA/VA-DCLS-6508/2021|EPI_ISL_3696178|2021-07-27
>hCoV-19/USA/AK-PHL11298/2021|EPI_ISL_3707499|2021-07-23
>hCoV-19/USA/AK-PHL11299/2021|EPI_ISL_3707500|2021-07-23
>hCoV-19/USA/CA-SDCPHL-81121280/2021|EPI_ISL_3708856|2021-08-09
>hCoV-19/USA/CA-LACPHL-AF02116/2021|EPI_ISL_3710077|2021-06-23
>hCoV-19/USA/CA-LACPHL-AF02061/2021|EPI_ISL_3710145|2021-07-20
>hCoV-19/Switzerland/VS-ICH-2210758540/2021|EPI_ISL_3717248|2021-07-27
>hCoV-19/USA/GA-EHC-1720F/2021|EPI_ISL_3718077|2021-07-16
>hCoV-19/USA/GA-CDC-4238088-001/2021|EPI_ISL_3718523|2021-07-28
>hCoV-19/France/IDF-CERBAHC-0786809/2021|EPI_ISL_3718722|2021
>hCoV-19/USA/TX-CDC-FG-082949/2021|EPI_ISL_3719724|2021-08-11
>hCoV-19/USA/TX-CDC-FG-082831/2021|EPI_ISL_3719766|2021-08-11
>hCoV-19/USA/TX-CDC-FG-082744/2021|EPI_ISL_3719846|2021-08-12
>hCoV-19/USA/AZ-CDC-QDX27611591/2021|EPI_ISL_3720072|2021-08-07
>hCoV-19/USA/OH-CDC-QDX27691102/2021|EPI_ISL_3720383|2021-08-08
>hCoV-19/USA/MI-CDC-QDX27611381/2021|EPI_ISL_3720471|2021-08-07
>hCoV-19/USA/GA-CDC-QDX27611034/2021|EPI_ISL_3720700|2021-08-07
>hCoV-19/USA/FL-TGH-1368/2021|EPI_ISL_3720994|2021-08-15
>hCoV-19/USA/FL-TGH-1389/2021|EPI_ISL_3721000|2021-08-15
>hCoV-19/Colombia/ANT-CWOHC-VG-SEC01543I/2021|EPI_ISL_3721577|2021-07-27
>hCoV-19/Colombia/ANT-CWOHC-VG-SEC01523O/2021|EPI_ISL_3721578|2021-07-23
>hCoV-19/Colombia/ANT-CWOHC-VG-SEC01511C/2021|EPI_ISL_3721579|2021-07-07
>hCoV-19/Colombia/ANT-CWOHC-VG-SEC01507Y/2021|EPI_ISL_3721580|2021-07-06
>hCoV-19/Colombia/ANT-CWOHC-VG-SEC01502T/2021|EPI_ISL_3721581|2021-07-14
>hCoV-19/Colombia/ANT-CWOHC-VG-SEC01524P/2021|EPI_ISL_3721582|2021-07-24
>hCoV-19/Colombia/ANT-CWOHC-VG-SEC01527S/2021|EPI_ISL_3721583|2021-07-20
>hCoV-19/Colombia/ANT-CWOHC-VG-SEC01495M/2021|EPI_ISL_3721584|2021-07-07
>hCoV-19/Colombia/ANT-CWOHC-VG-SEC01538D/2021|EPI_ISL_3721585|2021-07-23
>hCoV-19/Colombia/CAL-CWOHC-VG-SEC01572L/2021|EPI_ISL_3721586|2021-07-11
>hCoV-19/Colombia/ANT-CWOHC-VG-SEC01536B/2021|EPI_ISL_3721587|2021-07-23
>hCoV-19/Colombia/ANT-CWOHC-VG-SEC01512D/2021|EPI_ISL_3721606|2021-07-09
>hCoV-19/Colombia/ANT-CWOHC-VG-SEC01540F/2021|EPI_ISL_3721608|2021-07-26
>hCoV-19/Colombia/ANT-CWOHC-VG-SEC01509A/2021|EPI_ISL_3721609|2021-07-05
>hCoV-19/Colombia/ANT-CWOHC-VG-SEC01537C/2021|EPI_ISL_3721610|2021-07-23
>hCoV-19/Colombia/ANT-CWOHC-VG-SEC01530V/2021|EPI_ISL_3721612|2021-07-18
>hCoV-19/Colombia/ANT-CWOHC-VG-SEC01529U/2021|EPI_ISL_3721613|2021-07-21
>hCoV-19/Colombia/ANT-CWOHC-VG-SEC01534Z/2021|EPI_ISL_3721614|2021-07-22
>hCoV-19/Colombia/ANT-CWOHC-VG-SEC01510B/2021|EPI_ISL_3721616|2021-07-04
>hCoV-19/Colombia/ANT-CWOHC-VG-SEC01500R/2021|EPI_ISL_3721617|2021-07-06
>hCoV-19/Colombia/ANT-CWOHC-VG-SEC01539E/2021|EPI_ISL_3721620|2021-07-24
>hCoV-19/Colombia/ANT-CWOHC-VG-SEC01526R/2021|EPI_ISL_3721621|2021-07-20
>hCoV-19/Colombia/CAL-CWOHC-VG-SEC01567G/2021|EPI_ISL_3721622|2021-07-06
>hCoV-19/Colombia/ANT-CWOHC-VG-SEC01560Z/2021|EPI_ISL_3721623|2021-07-24
>hCoV-19/Colombia/ANT-CWOHC-VG-SEC01517I/2021|EPI_ISL_3721624|2021-07-14
>hCoV-19/USA/CA-CDPH-500000821/2021|EPI_ISL_3722846|2021-07-08
>hCoV-19/USA/CA-CDPH-500000943/2021|EPI_ISL_3722939|2021-07-07
>hCoV-19/USA/CA-CDPH-500000993/2021|EPI_ISL_3722980|2021-07-06
>hCoV-19/USA/CA-CDPH-500002659/2021|EPI_ISL_3723266|2021-07-15
>hCoV-19/USA/CA-CDPH-500002731/2021|EPI_ISL_3723318|2021-07-15
>hCoV-19/USA/RI-CDCBI-RIDOH_YARMCITSZ2I44ECO/2021|EPI_ISL_3723624|2021-08-10
>hCoV-19/USA/PR-CDC-S547/2021|EPI_ISL_3730704|2021-06-18
>hCoV-19/USA/PR-CDC-S548/2021|EPI_ISL_3730705|2021-06-19
>hCoV-19/USA/GA-CDC-QDX27713071/2021|EPI_ISL_3740295|2021-08-07
>hCoV-19/USA/FL-CDC-LC0174627/2021|EPI_ISL_3740354|2021-08-04
>hCoV-19/USA/FL-CDC-LC0174519/2021|EPI_ISL_3740529|2021-08-03
>hCoV-19/USA/IL-CDC-LC0175954/2021|EPI_ISL_3741709|2021-08-11
>hCoV-19/USA/WY-WYPHL-21052932/2021|EPI_ISL_3742030|2021-07-28
>hCoV-19/USA/WY-WYPHL-21038106/2021|EPI_ISL_3742041|2021-05-28
>hCoV-19/USA/WY-WYPHL-21032655/2021|EPI_ISL_3742046|2021-05-05
>hCoV-19/USA/FL-CDC-LC0176283/2021|EPI_ISL_3742299|2021-08-10
>hCoV-19/Mexico/VER-INMEGEN-21-266/2021|EPI_ISL_3743206|2021-08-04
>hCoV-19/Mexico/MEX-INMEGEN-21-107/2021|EPI_ISL_3743208|2021-08-08
>hCoV-19/Mexico/CMX-INMEGEN-21-62/2021|EPI_ISL_3743210|2021-07-22
>hCoV-19/Mexico/TAB-INMEGEN-21-218/2021|EPI_ISL_3743218|2021-08-02
>hCoV-19/Mexico/CMX-INMEGEN-21-59/2021|EPI_ISL_3743219|2021-08-03
>hCoV-19/USA/UT-UPHL-210823015963/2021|EPI_ISL_3743387|2021-08-10
>hCoV-19/USA/FL-CDC-LC0186360/2021|EPI_ISL_3743437|2021-08-12
>hCoV-19/USA/UT-UPHL-210806422291-7-5/2021|EPI_ISL_3745310|2021-07-05
>hCoV-19/USA/UT-UPHL-210806992832-7-7/2021|EPI_ISL_3745312|2021-07-07
>hCoV-19/USA/UT-UPHL-210806045799-7-6/2021|EPI_ISL_3745314|2021-07-06
>hCoV-19/USA/UT-UPHL-210806125017-7-21/2021|EPI_ISL_3745315|2021-07-21
>hCoV-19/USA/UT-UPHL-210806127198-7-5/2021|EPI_ISL_3745317|2021-07-05
>hCoV-19/USA/UT-UPHL-210806630240-7-10/2021|EPI_ISL_3745319|2021-07-10
>hCoV-19/USA/UT-UPHL-210806892467-7-27/2021|EPI_ISL_3745320|2021-07-27
>hCoV-19/USA/UT-UPHL-210806215837-7-23/2021|EPI_ISL_3745322|2021-07-23
>hCoV-19/USA/UT-UPHL-210806158300-7-7/2021|EPI_ISL_3745324|2021-07-07
>hCoV-19/USA/UT-UPHL-210806675158-7-8/2021|EPI_ISL_3745405|2021-07-08
>hCoV-19/USA/UT-UPHL-210731276476-7-19/2021|EPI_ISL_3746069|2021-07-19
>hCoV-19/USA/UT-UPHL-210811482512/2021|EPI_ISL_3746129|2021-07-20
>hCoV-19/USA/DE-CDC-LC0179127/2021|EPI_ISL_3747374|2021-08-09
>hCoV-19/USA/MD-CDC-LC0179405/2021|EPI_ISL_3747513|2021-08-09
>hCoV-19/USA/NC-CDC-LC0184367/2021|EPI_ISL_3747934|2021-08-07
>hCoV-19/USA/NC-CDC-LC0188354/2021|EPI_ISL_3748323|2021-08-07
>hCoV-19/USA/NC-CDC-LC0188371/2021|EPI_ISL_3748761|2021-08-11
>hCoV-19/USA/VA-CDC-LC0188884/2021|EPI_ISL_3749130|2021-08-10
>hCoV-19/USA/IL-CDC-LC0182538/2021|EPI_ISL_3749900|2021-08-03
>hCoV-19/USA/AZ-CDC-LC0182415/2021|EPI_ISL_3749912|2021-08-06
>hCoV-19/USA/AR-CDC-LC0181531/2021|EPI_ISL_3750403|2021-08-02
>hCoV-19/USA/OR-CDC-LC0186152/2021|EPI_ISL_3751408|2021-08-13
>hCoV-19/USA/NV-CDC-LC0189475/2021|EPI_ISL_3751829|2021-07-26
>hCoV-19/USA/AZ-CDC-LC0189780/2021|EPI_ISL_3752079|2021-07-27
>hCoV-19/USA/FL-CDC-ASC210276061/2021|EPI_ISL_3752371|2021-08-05
>hCoV-19/USA/CA-CDC-ASC210182777/2021|EPI_ISL_3752670|2021-08-05
>hCoV-19/USA/FL-CDC-ASC210270487/2021|EPI_ISL_3752838|2021-08-03
>hCoV-19/USA/FL-CDC-ASC210276276/2021|EPI_ISL_3752912|2021-08-05
>hCoV-19/USA/FL-CDC-ASC210239388/2021|EPI_ISL_3753039|2021-08-03
>hCoV-19/USA/MA-CDC-ASC210183469/2021|EPI_ISL_3753070|2021-08-07
>hCoV-19/USA/UT-UPHL-210710188796-6-28/2021|EPI_ISL_3756049|2021-06-28
>hCoV-19/USA/UT-UPHL-210710274295-6-26/2021|EPI_ISL_3756269|2021-06-26
>hCoV-19/USA/UT-UPHL-210710289866-7-2/2021|EPI_ISL_3756270|2021-07-02
>hCoV-19/USA/UT-UPHL-210710932450-6-28/2021|EPI_ISL_3756271|2021-06-28
>hCoV-19/USA/UT-UPHL-210710394456-6-28/2021|EPI_ISL_3756272|2021-06-28
>hCoV-19/USA/UT-UPHL-210710624192-6-25/2021|EPI_ISL_3756273|2021-06-25
>hCoV-19/USA/UT-UPHL-210710690099-6-26/2021|EPI_ISL_3756274|2021-06-26
>hCoV-19/USA/UT-UPHL-210710415971-6-17/2021|EPI_ISL_3756275|2021-06-17
>hCoV-19/USA/UT-UPHL-210710289626-6-24/2021|EPI_ISL_3756276|2021-06-24
>hCoV-19/USA/UT-UPHL-210710457071-6-24/2021|EPI_ISL_3756277|2021-06-24
>hCoV-19/USA/UT-UPHL-210710973422-6-28/2021|EPI_ISL_3756278|2021-06-28
>hCoV-19/USA/CA-SEARCH-106182/2021|EPI_ISL_3757023|2021-08-02
>hCoV-19/USA/MA-CDCBI-CRSP_6MLV4E5Q25AX6YUN/2021|EPI_ISL_3757483|2021-08-19
>hCoV-19/USA/MA-CDCBI-CRSP_IWUOO54ZTBBR6TEC/2021|EPI_ISL_3757610|2021-08-19
>hCoV-19/USA/CO-CDPHE-2101392218/2021|EPI_ISL_3757943|2021-07-03
>hCoV-19/USA/CO-CDPHE-2101392226/2021|EPI_ISL_3757945|2021-07-03
>hCoV-19/USA/CO-CDPHE-2101392269/2021|EPI_ISL_3757947|2021-06-28
>hCoV-19/USA/WY-WYPHL-21051528/2021|EPI_ISL_3758790|2021-07-19
>hCoV-19/USA/WY-WYPHL-21051544/2021|EPI_ISL_3758823|2021-07-12
>hCoV-19/USA/WY-WYPHL-21033703/2021|EPI_ISL_3758898|2021-05-10
>hCoV-19/Chile/RM-PUC_MVL_1423/2021|EPI_ISL_3758925|2021-08-20
>hCoV-19/Chile/RM-PUC_MVL_1424/2021|EPI_ISL_3758926|2021-08-20
>hCoV-19/Chile/RM-PUC_MVL_1418/2021|EPI_ISL_3758929|2021-08-18
>hCoV-19/Chile/RM-PUC_MVL_1419/2021|EPI_ISL_3758930|2021-08-18
>hCoV-19/Chile/RM-PUC_MVL_1420/2021|EPI_ISL_3758931|2021-08-18
>hCoV-19/Chile/RM-PUC_MVL_1412/2021|EPI_ISL_3758934|2021-08-17
>hCoV-19/Chile/RM-PUC_MVL_1414/2021|EPI_ISL_3758936|2021-08-17
>hCoV-19/Chile/RM-PUC_MVL_1408/2021|EPI_ISL_3758939|2021-08-16
>hCoV-19/Chile/RM-PUC_MVL_1402/2021|EPI_ISL_3758946|2021-08-06
>hCoV-19/Chile/RM-PUC_MVL_1395/2021|EPI_ISL_3758954|2021-08-04
>hCoV-19/Chile/VA-PUC_MVL_1393/2021|EPI_ISL_3758957|2021-08-02
>hCoV-19/USA/WA-CDC-UW21081833771/2021|EPI_ISL_3758965|2021-08-18
>hCoV-19/Costa_Rica/HNN-1043/2021|EPI_ISL_3761809|2021-07-19
>hCoV-19/Costa_Rica/HNN-1046/2021|EPI_ISL_3761810|2021-07-27
>hCoV-19/Spain/PV-HUD-78020282/2021|EPI_ISL_3761812|2021-07-18
>hCoV-19/Spain/PV-HUD-61926147/2021|EPI_ISL_3761813|2021-07-17
>hCoV-19/Spain/PV-HUD-66043971/2021|EPI_ISL_3761814|2021-07-22
>hCoV-19/Spain/PV-HUD-66278528/2021|EPI_ISL_3761815|2021-07-20
>hCoV-19/Spain/PV-HUD-78032262/2021|EPI_ISL_3761816|2021-07-11
>hCoV-19/USA/MA-CDCBI-CRSP_EXE5MC6MYDMDAXXL/2021|EPI_ISL_3762142|2021-08-20
>hCoV-19/USA/IA-SHL-1757713/2021|EPI_ISL_3762522|2021-07-14
>hCoV-19/USA/IA-SHL-1771956/2021|EPI_ISL_3762550|2021-07-26
>hCoV-19/Mexico/QUE-InDRE_FB26351_S5722/2021|EPI_ISL_3769085|2021-07-28
>hCoV-19/Mexico/AGU-InDRE_FB27200_S5797/2021|EPI_ISL_3769086|2021-07-27
>hCoV-19/Mexico/COL-InDRE_FB25957_S5699/2021|EPI_ISL_3769100|2021-07-21
>hCoV-19/Peru/LIM-INS-2981/2021|EPI_ISL_3769570|2021-06-23
>hCoV-19/Peru/LIM-INS-2985/2021|EPI_ISL_3769571|2021-06-22
>hCoV-19/Peru/LIM-INS-2994/2021|EPI_ISL_3769572|2021-06-22
>hCoV-19/Peru/LIM-INS-2996/2021|EPI_ISL_3769573|2021-06-21
>hCoV-19/Peru/MOQ-INS-2806/2021|EPI_ISL_3769576|2021-05-12
>hCoV-19/Peru/MOQ-INS-2813/2021|EPI_ISL_3769577|2021-05-21
>hCoV-19/Peru/ARE-INS-2868/2021|EPI_ISL_3769581|2021-06-23
>hCoV-19/Netherlands/GR-RIVM-50232/2021|EPI_ISL_3771724|2021-07-29
>hCoV-19/Netherlands/NH-RIVM-50349/2021|EPI_ISL_3771736|2021-07-30
>hCoV-19/Aruba/-RIVM-52662/2021|EPI_ISL_3771761|2021-08-06
>hCoV-19/Aruba/-RIVM-51662/2021|EPI_ISL_3771763|2021-08-07
>hCoV-19/Aruba/-RIVM-51707/2021|EPI_ISL_3771765|2021-08-08
>hCoV-19/Aruba/-RIVM-52586/2021|EPI_ISL_3771767|2021-08-09
>hCoV-19/Aruba/-RIVM-52650/2021|EPI_ISL_3771769|2021-08-06
>hCoV-19/Bonaire/BQ-RIVM-50234/2021|EPI_ISL_3771771|2021-08-01
>hCoV-19/Bonaire/BQ-RIVM-50257/2021|EPI_ISL_3771774|2021-08-01
>hCoV-19/Curacao/CW-RIVM-51093/2021|EPI_ISL_3771776|2021-08-04
>hCoV-19/England/PHEC-U30AU8DE/2021|EPI_ISL_3777185|2021-08-24
>hCoV-19/Sweden/LP000295581/2021|EPI_ISL_3792632|2021-07-21
>hCoV-19/USA/GA-EHC-1799G/2021|EPI_ISL_3799186|2021-07-18
>hCoV-19/USA/GA-EHC-1547O/2021|EPI_ISL_3799187|2021-06-25
>hCoV-19/Gibraltar/EXP_20072021-1397854-58/2021|EPI_ISL_3799749|2021-07-19
>hCoV-19/USA/GA-CDC-4232803-001/2021|EPI_ISL_3800559|2021-07-12
>hCoV-19/USA/RI-RISHL-E01510/2021|EPI_ISL_3801373|2021-08-06
>hCoV-19/France/IDF-IPP21233/2021|EPI_ISL_3801473|2021-07-30
>hCoV-19/Spain/PV-HUB-52518433/2021|EPI_ISL_3801791|2021-07-09
>hCoV-19/Mexico/COA_LANGEBIO_IMSS_1903/2021|EPI_ISL_3805715|2021-07-30
>hCoV-19/Mexico/COA_LANGEBIO_IMSS_1904/2021|EPI_ISL_3805716|2021-07-30
>hCoV-19/Mexico/CHH_LANGEBIO_IMSS_1925/2021|EPI_ISL_3805717|2021-08-02
>hCoV-19/Mexico/CMX_LANGEBIO_IMSS_2083/2021|EPI_ISL_3805718|2021-08-04
>hCoV-19/Mexico/MEX_LANGEBIO_IMSS_2133/2021|EPI_ISL_3805719|2021-08-05
>hCoV-19/Mexico/ROO_LANGEBIO_IMSS_1957/2021|EPI_ISL_3805720|2021-07-31
>hCoV-19/USA/OR-OSPHL02335/2021|EPI_ISL_3806956|2021-08-20
>hCoV-19/USA/MD-HP08725-PIDCSWNCGV/2021|EPI_ISL_3814383|2021-08-14
>hCoV-19/USA/TX-CDC-ASC210208975/2021|EPI_ISL_3819044|2021-08-02
>hCoV-19/USA/FL-CDC-ASC210208984/2021|EPI_ISL_3819060|2021-08-02
>hCoV-19/USA/FL-CDC-ASC210210642/2021|EPI_ISL_3819770|2021-08-02
>hCoV-19/USA/FL-CDC-ASC210210701/2021|EPI_ISL_3819818|2021-08-01
>hCoV-19/USA/FL-CDC-ASC210210704/2021|EPI_ISL_3819821|2021-08-02
>hCoV-19/USA/OR-CDC-ASC210210745/2021|EPI_ISL_3819861|2021-08-02
>hCoV-19/USA/FL-CDC-ASC210237742/2021|EPI_ISL_3819945|2021-08-02
>hCoV-19/USA/TX-CDC-ASC210205769/2021|EPI_ISL_3820061|2021-07-31
>hCoV-19/USA/TX-CDC-ASC210207826/2021|EPI_ISL_3820093|2021-08-01
>hCoV-19/USA/FL-CDC-ASC210206040/2021|EPI_ISL_3820347|2021-08-01
>hCoV-19/USA/FL-CDC-ASC210209876/2021|EPI_ISL_3820474|2021-08-02
>hCoV-19/USA/FL-CDC-ASC210206748/2021|EPI_ISL_3820574|2021-08-01
>hCoV-19/USA/CA-CDC-ASC210206783/2021|EPI_ISL_3820602|2021-08-02
>hCoV-19/USA/TX-CDC-ASC210208638/2021|EPI_ISL_3820615|2021-08-02
>hCoV-19/USA/GA-CDC-ASC210206407/2021|EPI_ISL_3821369|2021-07-31
>hCoV-19/USA/NJ-CDC-ASC210210410/2021|EPI_ISL_3821846|2021-08-02
>hCoV-19/USA/FL-CDC-ASC210237547/2021|EPI_ISL_3821892|2021-08-01
>hCoV-19/USA/FL-CDC-ASC210206958/2021|EPI_ISL_3822067|2021-08-01
>hCoV-19/USA/NJ-CDC-ASC210208448/2021|EPI_ISL_3822288|2021-08-02
>hCoV-19/USA/FL-CDC-ASC210210582/2021|EPI_ISL_3822426|2021-08-02
>hCoV-19/USA/CA-CDC-ASC210208622/2021|EPI_ISL_3822820|2021-08-02
>hCoV-19/USA/FL-CDC-ASC210208397/2021|EPI_ISL_3822942|2021-08-02
>hCoV-19/USA/FL-CDC-ASC210208431/2021|EPI_ISL_3822966|2021-07-30
>hCoV-19/USA/TX-CDC-ASC210210790/2021|EPI_ISL_3822980|2021-08-02
>hCoV-19/USA/MI-CDC-QDX27432000/2021|EPI_ISL_3823448|2021-07-31
>hCoV-19/USA/AL-HGSC-JLYT/2021|EPI_ISL_3823492|2021-07-21
>hCoV-19/USA/NV-NSPHL-394934/2021|EPI_ISL_3825164|2021-07-30
>hCoV-19/USA/WA-UW-21072574391/2021|EPI_ISL_3825894|2021-07-25
>hCoV-19/USA/WA-UW-21072611953/2021|EPI_ISL_3825946|2021-07-26
>hCoV-19/USA/WA-UW-21072556987/2021|EPI_ISL_3825948|2021-07-25
>hCoV-19/USA/WA-UW-21072695423/2021|EPI_ISL_3825953|2021-07-26
>hCoV-19/USA/WA-UW-21072532734/2021|EPI_ISL_3825955|2021-07-25
>hCoV-19/Mexico/ROO-INMEGEN-22-6/2021|EPI_ISL_3827102|2021-07-08
>hCoV-19/Mexico/ROO-INMEGEN-22-19/2021|EPI_ISL_3827103|2021-07-07
>hCoV-19/Mexico/TAM-INMEGEN-22-22/2021|EPI_ISL_3827104|2021-07-09
>hCoV-19/Mexico/ROO-INMEGEN-22-319/2021|EPI_ISL_3827107|2021-08-08
>hCoV-19/USA/WA-UW-21081541089/2021|EPI_ISL_3828100|2021-08-15
>hCoV-19/USA/WA-S10548/2021|EPI_ISL_3832805|2021-07-27
>hCoV-19/USA/WA-S10557/2021|EPI_ISL_3832813|2021-07-27
>hCoV-19/USA/WA-S10418/2021|EPI_ISL_3832897|2021-07-09
>hCoV-19/Spain/AS-262114510/2021|EPI_ISL_3834651|2021-08-14
>hCoV-19/Spain/AS-262115614/2021|EPI_ISL_3834652|2021-08-16
>hCoV-19/USA/NY-Wadsworth-21081069-01/2021|EPI_ISL_3835036|2021-07-27
>hCoV-19/Canada/ON-PHL-21-27375-v2/2021|EPI_ISL_3835470|2021-08
>hCoV-19/Canada/ON-PHL-21-27405-v2/2021|EPI_ISL_3835500|2021-08
>hCoV-19/Canada/ON-PHL-21-27510-v2/2021|EPI_ISL_3835518|2021-08
>hCoV-19/Canada/ON-PHL-21-27523-v2/2021|EPI_ISL_3835531|2021-08
>hCoV-19/Canada/ON-PHL-21-27528-v2/2021|EPI_ISL_3835536|2021-08
>hCoV-19/Canada/ON-PHL-21-27551-v2/2021|EPI_ISL_3835559|2021-08
>hCoV-19/Canada/ON-PHL-21-27563-v2/2021|EPI_ISL_3835571|2021-08
>hCoV-19/Canada/ON-PHL-21-27979/2021|EPI_ISL_3835645|2021-08
>hCoV-19/Canada/ON-PHL-21-28026/2021|EPI_ISL_3835689|2021-08
>hCoV-19/Canada/ON-PHL-21-28029/2021|EPI_ISL_3835692|2021-08
>hCoV-19/Canada/ON-PHL-21-28045/2021|EPI_ISL_3835707|2021-08
>hCoV-19/Canada/ON-PHL-21-28068/2021|EPI_ISL_3835729|2021-08
>hCoV-19/Canada/ON-PHL-21-28094/2021|EPI_ISL_3835754|2021-08
>hCoV-19/Canada/ON-PHL-21-28096/2021|EPI_ISL_3835756|2021-08
>hCoV-19/Canada/ON-PHL-21-28098/2021|EPI_ISL_3835758|2021-08
>hCoV-19/Canada/ON-PHL-21-28149/2021|EPI_ISL_3835807|2021-08
>hCoV-19/Canada/ON-PHL-21-28194/2021|EPI_ISL_3835851|2021-08
>hCoV-19/Canada/ON-PHL-21-28233/2021|EPI_ISL_3835889|2021-08
>hCoV-19/Canada/ON-PHL-21-28234/2021|EPI_ISL_3835890|2021-08
>hCoV-19/Canada/ON-PHL-21-28247/2021|EPI_ISL_3835895|2021-08
>hCoV-19/Canada/ON-PHL-21-28301/2021|EPI_ISL_3835947|2021-08
>hCoV-19/Canada/ON-PHL-21-28605/2021|EPI_ISL_3836078|2021-08
>hCoV-19/France/OCC-NI-2107292017/2021|EPI_ISL_3838194|2021-07-29
>hCoV-19/France/OCC-NI-2107290832/2021|EPI_ISL_3838195|2021-07-29
>hCoV-19/France/OCC-NI-2107261159/2021|EPI_ISL_3838196|2021-07-27
>hCoV-19/USA/VA_NIDDL_49083/2021|EPI_ISL_3845461|2021-05-04
>hCoV-19/USA/VA_NIDDL_49439/2021|EPI_ISL_3845473|2021-05-10
>hCoV-19/USA/VA_NIDDL_51327/2021|EPI_ISL_3845532|2021-06-21
>hCoV-19/USA/VA_NIDDL_51358/2021|EPI_ISL_3845536|2021-06-22
