# Supplementary material for: RASCL: Rapid Assessment of Selection in CLades through molecular sequence analysis
Source: PLoS One. 2022 Nov 2;17(11):e0275623. doi: 10.1371/journal.pone.0275623 (PMC9629619; doi:10.1371/journal.pone.0275623)
Supplement: S1 File — We also report the GISAID accession ID’s for our Nextstrain background dataset. (ZIP) [file pone.0275623.s001.zip › GISAID_TableS1/BA.1-01-02-2022.txt]

>hCoV-19/England/QEUH-2F0AA12/2021|2021-12-15|2021-12-25
>hCoV-19/England/QEUH-2F010FB/2021|2021-12-15|2021-12-25
>hCoV-19/England/PLYM-2E3FF16/2021|2021-12-11|2021-12-19
>hCoV-19/England/QEUH-2F00DD7/2021|2021-12-15|2021-12-25
>hCoV-19/England/QEUH-2E4D346/2021|2021-12-11|2021-12-19
>hCoV-19/England/MILK-2EF6FEE/2021|2021-12-13|2021-12-25
>hCoV-19/England/MILK-2EF6F57/2021|2021-12-15|2021-12-25
>hCoV-19/Scotland/QEUH-2E4D470/2021|2021-12-11|2021-12-19
>hCoV-19/England/QEUH-2E4D865/2021|2021-12-10|2021-12-19
>hCoV-19/Scotland/QEUH-2E4D337/2021|2021-12-11|2021-12-19
>hCoV-19/England/QEUH-2E4D5B9/2021|2021-12-09|2021-12-19
>hCoV-19/England/QEUH-2E4D67A/2021|2021-12-11|2021-12-19
>hCoV-19/Germany/HH-RKI-I-405188/2021|2021-12-20|2021-12-31
>hCoV-19/England/PLYM-2E27184/2021|2021-12-11|2021-12-19
>hCoV-19/England/ALDP-2FC5D29/2021|2021-12-21|2021-12-31
>hCoV-19/England/ALDP-2FC7E06/2021|2021-12-21|2021-12-31
>hCoV-19/England/ALDP-2FC5E08/2021|2021-12-20|2021-12-31
>hCoV-19/England/PLYM-2E272FA/2021|2021-12-10|2021-12-19
>hCoV-19/England/LSPA-2FC4179/2021|2021-12-17|2021-12-31
>hCoV-19/England/ALDP-2FC23FD/2021|2021-12-21|2021-12-31
>hCoV-19/England/PLYM-2E3FC1F/2021|2021-12-11|2021-12-19
>hCoV-19/Scotland/QEUH-2E4D443/2021|2021-12-11|2021-12-19
>hCoV-19/England/ALDP-2FC2542/2021|2021-12-21|2021-12-31
>hCoV-19/England/ALDP-2FC59AD/2021|2021-12-21|2021-12-31
>hCoV-19/Scotland/QEUH-2E4D540/2021|2021-12-11|2021-12-19
>hCoV-19/England/ALDP-2FC59CB/2021|2021-12-21|2021-12-31
>hCoV-19/England/ALDP-2FC2876/2021|2021-12-21|2021-12-31
>hCoV-19/England/LSPA-2FC416A/2021|2021-12-20|2021-12-31
>hCoV-19/England/ALDP-2FC80A5/2021|2021-12-21|2021-12-31
>hCoV-19/England/PLYM-2E27342/2021|2021-12-10|2021-12-19
>hCoV-19/England/PLYM-2E2748B/2021|2021-12-11|2021-12-19
>hCoV-19/England/LSPA-2FC43A0/2021|2021-12-21|2021-12-31
>hCoV-19/Scotland/QEUH-2F0A3DB/2021|2021-12-17|2021-12-31
>hCoV-19/England/LSPA-2FC4285/2021|2021-12-21|2021-12-31
>hCoV-19/Denmark/DCGC-267906/2021|2021-12-08|2021-12-21
>hCoV-19/England/ALDP-2FC5E35/2021|2021-12-21|2021-12-31
>hCoV-19/England/ALDP-2FC7F8B/2021|2021-12-21|2021-12-31
>hCoV-19/England/ALDP-2FC2463/2021|2021-12-21|2021-12-31
>hCoV-19/Scotland/QEUH-2E4D407/2021|2021-12-11|2021-12-19
>hCoV-19/England/ALDP-2FC7CA2/2021|2021-12-21|2021-12-31
>hCoV-19/England/ALDP-2FC5970/2021|2021-12-17|2021-12-31
>hCoV-19/England/QEUH-2F0A371/2021|2021-12-17|2021-12-31
>hCoV-19/Scotland/QEUH-2F0A06B/2021|2021-12-17|2021-12-31
>hCoV-19/England/QEUH-2E4D6F2/2021|2021-12-09|2021-12-19
>hCoV-19/England/MILK-2E4A710/2021|2021-12-12|2021-12-19
>hCoV-19/England/ALDP-2FC28A3/2021|2021-12-21|2021-12-31
>hCoV-19/England/ALDP-2FC7EE8/2021|2021-12-21|2021-12-31
>hCoV-19/England/ALDP-2FC7F12/2021|2021-12-21|2021-12-31
>hCoV-19/England/ALDP-2FC26A9/2021|2021-12-21|2021-12-31
>hCoV-19/England/LSPA-2FC459B/2021|2021-12-20|2021-12-31
>hCoV-19/England/ALDP-2FC7C93/2021|2021-12-21|2021-12-31
>hCoV-19/England/ALDP-2FC7F9A/2021|2021-12-21|2021-12-31
>hCoV-19/England/ALDP-2FC5B01/2021|2021-12-21|2021-12-31
>hCoV-19/England/ALDP-2FC2982/2021|2021-12-21|2021-12-31
>hCoV-19/England/ALDP-2FC5C1D/2021|2021-12-21|2021-12-31
>hCoV-19/England/LSPA-2FC44CB/2021|2021-12-20|2021-12-31
>hCoV-19/England/MILK-2E49CC7/2021|2021-12-12|2021-12-19
>hCoV-19/England/MILK-2E49C7C/2021|2021-12-12|2021-12-19
>hCoV-19/England/ALDP-2FC7E15/2021|2021-12-21|2021-12-31
>hCoV-19/England/ALDP-2FC2621/2021|2021-12-21|2021-12-31
>hCoV-19/England/MILK-2E49D1F/2021|2021-12-12|2021-12-19
>hCoV-19/England/PLYM-2E3FCA6/2021|2021-12-10|2021-12-19
>hCoV-19/England/ALDP-2FC5A22/2021|2021-12-18|2021-12-31
>hCoV-19/England/LSPA-2FC471D/2021|2021-12-20|2021-12-31
>hCoV-19/England/ALDP-2FC5C4A/2021|2021-12-21|2021-12-31
>hCoV-19/England/PLYM-2E271C0/2021|2021-12-10|2021-12-19
>hCoV-19/England/LSPA-2FC46F2/2021|2021-12-20|2021-12-31
>hCoV-19/England/ALDP-2FC7D45/2021|2021-12-21|2021-12-31
>hCoV-19/England/ALDP-2FC5CC2/2021|2021-12-21|2021-12-31
>hCoV-19/England/ALDP-2FC24AF/2021|2021-12-21|2021-12-31
>hCoV-19/England/LSPA-2FC4601/2021|2021-12-20|2021-12-31
>hCoV-19/England/ALDP-2FC7F30/2021|2021-12-21|2021-12-31
>hCoV-19/England/ALDP-2FC801E/2021|2021-12-21|2021-12-31
>hCoV-19/England/ALDP-2FC5A13/2021|2021-12-21|2021-12-31
>hCoV-19/Scotland/QEUH-2E4C07D/2021|2021-12-11|2021-12-19
>hCoV-19/England/ALDP-2FC7FE5/2021|2021-12-21|2021-12-31
>hCoV-19/England/ALDP-2FC7EBB/2021|2021-12-21|2021-12-31
>hCoV-19/England/ALDP-2FC264F/2021|2021-12-18|2021-12-31
>hCoV-19/USA/AZ-ASPHL-5778/2021|2021-12-21|2021-12-30
>hCoV-19/England/ALDP-2FC5E53/2021|2021-12-18|2021-12-31
>hCoV-19/England/MILK-2E4A446/2021|2021-12-12|2021-12-19
>hCoV-19/England/LSPA-2FC41A6/2021|2021-12-19|2021-12-31
>hCoV-19/England/QEUH-2F0A9CA/2021|2021-12-16|2021-12-25
>hCoV-19/England/ALDP-2FC7ECA/2021|2021-12-21|2021-12-31
>hCoV-19/England/ALDP-2FC8087/2021|2021-12-21|2021-12-31
>hCoV-19/England/LSPA-2FC4346/2021|2021-12-20|2021-12-31
>hCoV-19/England/ALDP-2FC5916/2021|2021-12-21|2021-12-31
>hCoV-19/England/ALDP-2FC2445/2021|2021-12-21|2021-12-31
>hCoV-19/England/ALDP-2FC5E80/2021|2021-12-21|2021-12-31
>hCoV-19/Germany/SN-RKI-I-405124/2021|2021-12-20|2021-12-31
>hCoV-19/England/QEUH-2E4BEFC/2021|2021-12-09|2021-12-19
>hCoV-19/England/QEUH-2F0A9D9/2021|2021-12-15|2021-12-25
>hCoV-19/Scotland/QEUH-2F09FC9/2021|2021-12-17|2021-12-31
>hCoV-19/England/MILK-2E499B1/2021|2021-12-11|2021-12-19
>hCoV-19/England/MILK-2E4990C/2021|2021-12-12|2021-12-19
>hCoV-19/England/QEUH-2F00DC8/2021|2021-12-15|2021-12-25
>hCoV-19/England/QEUH-2EF53F2/2021|2021-12-16|2021-12-25
>hCoV-19/England/MILK-2E4A9A1/2021|2021-12-12|2021-12-19
>hCoV-19/England/QEUH-2EF4B64/2021|2021-12-14|2021-12-25
>hCoV-19/England/QEUH-2EF4E4D/2021|2021-12-13|2021-12-25
>hCoV-19/England/MILK-2EF72E4/2021|2021-12-15|2021-12-25
>hCoV-19/England/MILK-2EF6F48/2021|2021-12-14|2021-12-25
>hCoV-19/England/MILK-2EF72B7/2021|2021-12-15|2021-12-25
>hCoV-19/Scotland/QEUH-2F0AA30/2021|2021-12-16|2021-12-25
>hCoV-19/England/QEUH-2F09F32/2021|2021-12-17|2021-12-31
>hCoV-19/England/QEUH-2F01046/2021|2021-12-15|2021-12-25
>hCoV-19/England/MILK-2E49C5E/2021|2021-12-12|2021-12-19
>hCoV-19/England/QEUH-2F0A933/2021|2021-12-15|2021-12-25
>hCoV-19/England/MILK-2E4A4BF/2021|2021-12-12|2021-12-19
>hCoV-19/England/QEUH-2F00FA4/2021|2021-12-15|2021-12-25
>hCoV-19/England/ALDP-2FC283A/2021|2021-12-21|2021-12-31
>hCoV-19/Scotland/QEUH-2F0A229/2021|2021-12-17|2021-12-31
>hCoV-19/England/ALDP-2FC25D9/2021|2021-12-21|2021-12-31
>hCoV-19/Scotland/QEUH-2EF4C34/2021|2021-12-14|2021-12-25
>hCoV-19/England/MILK-2EF7080/2021|2021-12-15|2021-12-25
>hCoV-19/Scotland/QEUH-2F00F95/2021|2021-12-16|2021-12-25
>hCoV-19/England/QEUH-2F01055/2021|2021-12-15|2021-12-25
>hCoV-19/England/MILK-2EF71BA/2021|2021-12-15|2021-12-25
>hCoV-19/England/MILK-2E499A2/2021|2021-12-12|2021-12-19
>hCoV-19/Scotland/QEUH-2EF4D6E/2021|2021-12-15|2021-12-25
>hCoV-19/England/QEUH-2EF54E0/2021|2021-12-16|2021-12-25
>hCoV-19/England/ALDP-2FC5C59/2021|2021-12-21|2021-12-31
>hCoV-19/England/QEUH-2F0A942/2021|2021-12-16|2021-12-25
>hCoV-19/England/QEUH-2F00FD1/2021|2021-12-15|2021-12-25
>hCoV-19/England/MILK-2E4A7B6/2021|2021-12-12|2021-12-19
>hCoV-19/England/QEUH-2F0AAA9/2021|2021-12-15|2021-12-25
>hCoV-19/England/MILK-2E498A5/2021|2021-12-12|2021-12-19
>hCoV-19/England/QEUH-2F0A8DC/2021|2021-12-16|2021-12-25
>hCoV-19/England/MILK-2E49A81/2021|2021-12-12|2021-12-19
>hCoV-19/England/MILK-2E4A80E/2021|2021-12-12|2021-12-19
>hCoV-19/England/MILK-2E49CF4/2021|2021-12-12|2021-12-19
>hCoV-19/Scotland/QEUH-2E4C06E/2021|2021-12-10|2021-12-19
>hCoV-19/England/MILK-2E49B8E/2021|2021-12-12|2021-12-19
>hCoV-19/Scotland/QEUH-2E4BE29/2021|2021-12-11|2021-12-19
>hCoV-19/England/MILK-2E4A789/2021|2021-12-12|2021-12-19
>hCoV-19/England/MILK-2E4A5BC/2021|2021-12-12|2021-12-19
>hCoV-19/Scotland/QEUH-2F0A8FA/2021|2021-12-16|2021-12-25
>hCoV-19/England/MILK-2E4A7A7/2021|2021-12-12|2021-12-19
>hCoV-19/England/ALDP-2FC5DFC/2021|2021-12-21|2021-12-31
>hCoV-19/England/MILK-2E49939/2021|2021-12-12|2021-12-19
>hCoV-19/England/QEUH-2F0A98E/2021|2021-12-15|2021-12-25
>hCoV-19/England/MILK-2E4A701/2021|2021-12-12|2021-12-19
>hCoV-19/England/QEUH-2F0A8AF/2021|2021-12-15|2021-12-25
>hCoV-19/England/MILK-2E4A437/2021|2021-12-11|2021-12-19
>hCoV-19/England/MILK-2E49A90/2021|2021-12-12|2021-12-19
>hCoV-19/England/ALDP-2FC7C57/2021|2021-12-21|2021-12-31
>hCoV-19/England/PHEC-3V08AVCB/2021|2021-12-07|2021-12-23
>hCoV-19/England/MILK-2E49C9A/2021|2021-12-11|2021-12-19
>hCoV-19/England/ALDP-2FC5C0E/2021|2021-12-21|2021-12-31
>hCoV-19/Scotland/QEUH-2F0A924/2021|2021-12-16|2021-12-25
>hCoV-19/England/LSPA-2FC4470/2021|2021-12-20|2021-12-31
>hCoV-19/England/MILK-2E49B06/2021|2021-12-12|2021-12-19
>hCoV-19/England/QEUH-2F0A05C/2021|2021-12-17|2021-12-31
>hCoV-19/USA/CA-SEARCH-114010/2021|2021-12-09|2021-12-14
>hCoV-19/England/ALDP-2FC5B5C/2021|2021-12-21|2021-12-31
>hCoV-19/England/MILK-2E49887/2021|2021-12-12|2021-12-19
>hCoV-19/England/LSPA-2FC46D4/2021|2021-12-21|2021-12-31
>hCoV-19/England/ALDP-2FC7DFA/2021|2021-12-21|2021-12-31
>hCoV-19/England/ALDP-2FC274C/2021|2021-12-21|2021-12-31
>hCoV-19/England/ALDP-2FC2919/2021|2021-12-21|2021-12-31
>hCoV-19/England/ALDP-2EE4F10/2021|2021-12-15|2021-12-23
>hCoV-19/Scotland/QEUH-2F0AA6D/2021|2021-12-16|2021-12-25
>hCoV-19/England/MILK-2F21A9D/2021|2021-12-15|2021-12-25
>hCoV-19/England/ALDP-2FC7D81/2021|2021-12-21|2021-12-31
>hCoV-19/England/ALDP-2FC5AC8/2021|2021-12-21|2021-12-31
>hCoV-19/Scotland/QEUH-2F0A3CC/2021|2021-12-17|2021-12-31
>hCoV-19/England/ALDP-2FC28D0/2021|2021-12-21|2021-12-31
>hCoV-19/England/ALDP-2FC5CA4/2021|2021-12-21|2021-12-31
>hCoV-19/USA/CA-SEARCH-113424/2021|2021-12-09|2021-12-14
>hCoV-19/England/ALDP-2FC29BF/2021|2021-12-21|2021-12-31
>hCoV-19/England/QEUH-2E4C13E/2021|2021-12-10|2021-12-19
>hCoV-19/USA/CA-SEARCH-114009/2021|2021-12-09|2021-12-14
>hCoV-19/Scotland/QEUH-2F0A0B6/2021|2021-12-17|2021-12-31
>hCoV-19/Scotland/MILK-2E49AEB/2021|2021-12-11|2021-12-19
>hCoV-19/USA/CA-SEARCH-113422/2021|2021-12-08|2021-12-14
>hCoV-19/England/MILK-2F21BC7/2021|2021-12-15|2021-12-25
>hCoV-19/Wales/MILK-2F171E0/2021|2021-12-16|2021-12-25
>hCoV-19/Wales/MILK-2F171D1/2021|2021-12-16|2021-12-25
>hCoV-19/England/MILK-2E47A1A/2021|2021-12-10|2021-12-19
>hCoV-19/England/LSPA-2FC4355/2021|2021-12-20|2021-12-31
>hCoV-19/England/MILK-2F21CB5/2021|2021-12-16|2021-12-25
>hCoV-19/England/ALDP-2FC7ED9/2021|2021-12-21|2021-12-31
>hCoV-19/England/MILK-2E49957/2021|2021-12-12|2021-12-19
>hCoV-19/England/MILK-2E49D2E/2021|2021-12-12|2021-12-19
>hCoV-19/England/ALDP-2FC81EE/2021|2021-12-21|2021-12-31
>hCoV-19/England/MILK-2E49DB5/2021|2021-12-12|2021-12-19
>hCoV-19/England/MILK-2E49B15/2021|2021-12-10|2021-12-19
>hCoV-19/England/LSPA-2FC4391/2021|2021-12-21|2021-12-31
>hCoV-19/England/ALDP-2FC5C77/2021|2021-12-16|2021-12-31
>hCoV-19/England/ALDP-2FC5C68/2021|2021-12-21|2021-12-31
>hCoV-19/England/MILK-2F22874/2021|2021-12-15|2021-12-25
>hCoV-19/England/ALDP-2FC5A5F/2021|2021-12-21|2021-12-31
>hCoV-19/England/LSPA-2FC4294/2021|2021-12-19|2021-12-31
>hCoV-19/England/MILK-2E4A570/2021|2021-12-11|2021-12-19
>hCoV-19/England/ALDP-2FC2928/2021|2021-12-21|2021-12-31
>hCoV-19/England/LSPA-2FC46B6/2021|2021-12-20|2021-12-31
>hCoV-19/England/MILK-2F21B03/2021|2021-12-16|2021-12-25
>hCoV-19/England/QEUH-2F0A317/2021|2021-12-17|2021-12-31
>hCoV-19/England/LSPA-2FC4504/2021|2021-12-20|2021-12-31
>hCoV-19/England/ALDP-2FC5BE3/2021|2021-12-21|2021-12-31
>hCoV-19/England/MILK-2F2249E/2021|2021-12-15|2021-12-25
>hCoV-19/England/ALDP-2FC59BC/2021|2021-12-21|2021-12-31
>hCoV-19/England/MILK-2E49E3A/2021|2021-12-11|2021-12-19
>hCoV-19/England/MILK-2F224AD/2021|2021-12-14|2021-12-25
>hCoV-19/England/MILK-2E4A9DE/2021|2021-12-12|2021-12-19
>hCoV-19/England/MILK-2E49CD6/2021|2021-12-12|2021-12-19
>hCoV-19/England/MILK-2E499EE/2021|2021-12-12|2021-12-19
>hCoV-19/England/ALDP-2FC5C2C/2021|2021-12-21|2021-12-31
>hCoV-19/England/ALDP-2FC7D90/2021|2021-12-21|2021-12-31
>hCoV-19/Scotland/QEUH-2E4BDB3/2021|2021-12-11|2021-12-19
>hCoV-19/England/MILK-2E4A965/2021|2021-12-12|2021-12-19
>hCoV-19/England/QEUH-2E4BC4D/2021|2021-12-10|2021-12-19
>hCoV-19/Wales/MILK-2F16E08/2021|2021-12-16|2021-12-25
>hCoV-19/England/ALDP-2FC8157/2021|2021-12-21|2021-12-31
>hCoV-19/England/MILK-2E49878/2021|2021-12-12|2021-12-19
>hCoV-19/England/QEUH-2F0A9E8/2021|2021-12-15|2021-12-25
>hCoV-19/Wales/MILK-2F16E44/2021|2021-12-16|2021-12-25
>hCoV-19/USA/WI-MHDL-2021120211/2021|2021-12-02|2021-12-14
>hCoV-19/England/MILK-2F22786/2021|2021-12-15|2021-12-25
>hCoV-19/England/MILK-2F2255F/2021|2021-12-15|2021-12-25
>hCoV-19/England/ALDP-2FC5943/2021|2021-12-21|2021-12-31
>hCoV-19/England/ALDP-2FC26C7/2021|2021-12-18|2021-12-31
>hCoV-19/England/ALDP-2DF916E/2021|2021-12-08|2021-12-19
>hCoV-19/England/ALDP-2DF9993/2021|2021-12-08|2021-12-19
>hCoV-19/England/ALDP-2FC7DDC/2021|2021-12-21|2021-12-31
>hCoV-19/England/MILK-2E47AB0/2021|2021-12-10|2021-12-19
>hCoV-19/England/ALDP-2FC7C48/2021|2021-12-21|2021-12-31
>hCoV-19/England/ALDP-2FC7D27/2021|2021-12-21|2021-12-31
>hCoV-19/England/ALDP-2FC27C4/2021|2021-12-21|2021-12-31
>hCoV-19/England/MILK-2F22531/2021|2021-12-15|2021-12-25
>hCoV-19/England/ALDP-2DF9ABE/2021|2021-12-08|2021-12-19
>hCoV-19/England/MILK-2E49BAC/2021|2021-12-12|2021-12-19
>hCoV-19/England/MILK-2E4A604/2021|2021-12-12|2021-12-19
>hCoV-19/England/MILK-2F227FF/2021|2021-12-15|2021-12-25
>hCoV-19/England/MILK-2E4A455/2021|2021-12-12|2021-12-19
>hCoV-19/England/LSPA-2FC4610/2021|2021-12-18|2021-12-31
>hCoV-19/England/MILK-2F21990/2021|2021-12-16|2021-12-25
>hCoV-19/England/MILK-2E4A886/2021|2021-12-12|2021-12-19
>hCoV-19/England/MILK-2F2262F/2021|2021-12-15|2021-12-25
>hCoV-19/Germany/NW-HHU-14095/2021|2021-11-27|2021-12-14
>hCoV-19/England/ALDP-2FC7CEE/2021|2021-12-21|2021-12-31
>hCoV-19/England/ALDP-2EE5243/2021|2021-12-15|2021-12-23
>hCoV-19/England/MILK-2EE203D/2021|2021-12-14|2021-12-23
>hCoV-19/England/MILK-2EE22A0/2021|2021-12-14|2021-12-23
>hCoV-19/USA/LA-TUSOM_1210-S9/2021|2021-12-07|2021-12-14
>hCoV-19/England/ALDP-2FC5BC5/2021|2021-12-21|2021-12-31
>hCoV-19/England/LSPA-2FC463E/2021|2021-12-20|2021-12-31
>hCoV-19/England/ALDP-2EE1089/2021|2021-12-15|2021-12-23
>hCoV-19/England/ALDP-2DF90BC/2021|2021-12-08|2021-12-19
>hCoV-19/England/ALDP-2FC7E7F/2021|2021-12-21|2021-12-31
>hCoV-19/England/MILK-2EE2088/2021|2021-12-15|2021-12-23
>hCoV-19/USA/NV-NSPHL-488485/2021|2021-12-17|2021-12-30
>hCoV-19/England/ALDP-2FC5BA7/2021|2021-12-21|2021-12-31
>hCoV-19/England/ALDP-2DF8C13/2021|2021-12-08|2021-12-19
>hCoV-19/England/LSPA-2FC41E2/2021|2021-12-20|2021-12-31
>hCoV-19/England/MILK-2F22689/2021|2021-12-15|2021-12-25
>hCoV-19/England/ALDP-2FC281C/2021|2021-12-17|2021-12-31
>hCoV-19/England/ALDP-2FC29A0/2021|2021-12-21|2021-12-31
>hCoV-19/England/ALDP-2DF9CF4/2021|2021-12-08|2021-12-19
>hCoV-19/England/MILK-2F21796/2021|2021-12-15|2021-12-25
>hCoV-19/England/ALDP-2FC59DA/2021|2021-12-17|2021-12-31
>hCoV-19/Scotland/QEUH-2F0A335/2021|2021-12-17|2021-12-31
>hCoV-19/England/ALDP-2FC2991/2021|2021-12-21|2021-12-31
>hCoV-19/USA/LA-TUSOM_1210-S6/2021|2021-12-07|2021-12-14
>hCoV-19/England/ALDP-2EE5137/2021|2021-12-15|2021-12-23
>hCoV-19/England/ALDP-2DF9ADC/2021|2021-12-08|2021-12-19
>hCoV-19/England/MILK-2F21A24/2021|2021-12-14|2021-12-25
>hCoV-19/England/MILK-2F22461/2021|2021-12-15|2021-12-25
>hCoV-19/England/MILK-2F2263E/2021|2021-12-15|2021-12-25
>hCoV-19/England/ALDP-2DF9CA9/2021|2021-12-08|2021-12-19
>hCoV-19/England/MILK-2F223EC/2021|2021-12-15|2021-12-25
>hCoV-19/England/MILK-2F22391/2021|2021-12-15|2021-12-25
>hCoV-19/England/ALDP-2EE4D9E/2021|2021-12-15|2021-12-23
>hCoV-19/England/MILK-2F2174B/2021|2021-12-16|2021-12-25
>hCoV-19/England/MILK-2F218C0/2021|2021-12-15|2021-12-25
>hCoV-19/England/MILK-2F22443/2021|2021-12-15|2021-12-25
>hCoV-19/England/MILK-2F217F0/2021|2021-12-16|2021-12-25
>hCoV-19/England/MILK-2F227C2/2021|2021-12-15|2021-12-25
>hCoV-19/USA/LA-TUSOM_1210-S16/2021|2021-12-07|2021-12-14
>hCoV-19/England/MILK-2F22540/2021|2021-12-15|2021-12-25
>hCoV-19/USA/LA-TUSOM_1210-S10/2021|2021-12-07|2021-12-14
>hCoV-19/USA/LA-TUSOM_1210-S8/2021|2021-12-07|2021-12-14
>hCoV-19/USA/LA-TUSOM_1210-S18/2021|2021-12-07|2021-12-14
>hCoV-19/England/ALDP-2DF8E68/2021|2021-12-08|2021-12-19
>hCoV-19/USA/LA-TUSOM_1210-S17/2021|2021-12-07|2021-12-14
>hCoV-19/England/MILK-2F21963/2021|2021-12-14|2021-12-25
>hCoV-19/USA/LA-TUSOM_1210-S28/2021|2021-12-07|2021-12-14
>hCoV-19/England/MILK-2F2273B/2021|2021-12-15|2021-12-25
>hCoV-19/England/ALDP-2DF8EE0/2021|2021-12-08|2021-12-19
>hCoV-19/England/ALDP-2EE13AE/2021|2021-12-13|2021-12-23
>hCoV-19/USA/LA-TUSOM_1210-S30/2021|2021-12-07|2021-12-14
>hCoV-19/USA/LA-TUSOM_1210-S24/2021|2021-12-07|2021-12-14
>hCoV-19/England/MILK-2F219CD/2021|2021-12-16|2021-12-25
>hCoV-19/England/MILK-2F2256E/2021|2021-12-15|2021-12-25
>hCoV-19/USA/LA-TUSOM_1210-S20/2021|2021-12-07|2021-12-14
>hCoV-19/England/MILK-2EE23BC/2021|2021-12-15|2021-12-23
>hCoV-19/USA/LA-TUSOM_1210-S15/2021|2021-12-07|2021-12-14
>hCoV-19/England/MILK-2F22416/2021|2021-12-15|2021-12-25
>hCoV-19/England/MILK-2F217A5/2021|2021-12-15|2021-12-25
>hCoV-19/England/MILK-2F225C8/2021|2021-12-15|2021-12-25
>hCoV-19/England/MILK-2EE1E9E/2021|2021-12-15|2021-12-23
>hCoV-19/USA/LA-TUSOM_1210-S13/2021|2021-12-07|2021-12-14
>hCoV-19/USA/LA-TUSOM_1210-S11/2021|2021-12-07|2021-12-14
>hCoV-19/England/QEUH-2DEB4B1/2021|2021-12-06|2021-12-19
>hCoV-19/England/PHEC-3V08AV52/2021|2021-12-07|2021-12-23
>hCoV-19/England/MILK-2EE239E/2021|2021-12-14|2021-12-23
>hCoV-19/England/ALDP-2EE5234/2021|2021-12-14|2021-12-23
>hCoV-19/England/ALDP-2FC7D18/2021|2021-12-21|2021-12-31
>hCoV-19/England/MILK-2EE8F1C/2021|2021-12-15|2021-12-23
>hCoV-19/England/MILK-2F222C1/2021|2021-12-14|2021-12-25
>hCoV-19/England/ALDP-2EE17EE/2021|2021-12-15|2021-12-23
>hCoV-19/England/MILK-2EE2352/2021|2021-12-14|2021-12-23
>hCoV-19/England/MILK-2F21909/2021|2021-12-16|2021-12-25
>hCoV-19/England/MILK-2EEB0AD/2021|2021-12-15|2021-12-23
>hCoV-19/England/ALDP-2EE0E80/2021|2021-12-15|2021-12-23
>hCoV-19/England/ALDP-2DF9A09/2021|2021-12-08|2021-12-19
>hCoV-19/England/MILK-2EE21A3/2021|2021-12-14|2021-12-23
>hCoV-19/England/MILK-2EE21EF/2021|2021-12-15|2021-12-23
>hCoV-19/England/MILK-2EE23F8/2021|2021-12-15|2021-12-23
>hCoV-19/England/MILK-2F22795/2021|2021-12-15|2021-12-25
>hCoV-19/England/MILK-2F22504/2021|2021-12-15|2021-12-25
>hCoV-19/Germany/HH-RKI-I-405242/2021|2021-12-16|2021-12-31
>hCoV-19/England/MILK-2F22319/2021|2021-12-15|2021-12-25
>hCoV-19/England/MILK-2EE213A/2021|2021-12-15|2021-12-23
>hCoV-19/England/ALDP-2EE4DBC/2021|2021-12-15|2021-12-23
>hCoV-19/England/ALDP-2EE1353/2021|2021-12-14|2021-12-23
>hCoV-19/England/ALDP-2EE1854/2021|2021-12-14|2021-12-23
>hCoV-19/England/PHEC-3V08AV8F/2021|2021-12-03|2021-12-23
>hCoV-19/England/MILK-2EE2264/2021|2021-12-15|2021-12-23
>hCoV-19/Wales/MILK-2F2281A/2021|2021-12-15|2021-12-25
>hCoV-19/England/MILK-2F2274A/2021|2021-12-15|2021-12-25
>hCoV-19/England/MILK-2F21C2E/2021|2021-12-16|2021-12-25
>hCoV-19/England/MILK-2F22337/2021|2021-12-15|2021-12-25
>hCoV-19/England/MILK-2F227A4/2021|2021-12-15|2021-12-25
>hCoV-19/England/MILK-2F2182A/2021|2021-12-15|2021-12-25
>hCoV-19/England/MILK-2F222B2/2021|2021-12-15|2021-12-25
>hCoV-19/England/MILK-2F219EB/2021|2021-12-15|2021-12-25
>hCoV-19/England/MILK-2F22856/2021|2021-12-15|2021-12-25
>hCoV-19/England/MILK-2F2258C/2021|2021-12-15|2021-12-25
>hCoV-19/England/MILK-2F21A51/2021|2021-12-16|2021-12-25
>hCoV-19/England/MILK-2F21B4F/2021|2021-12-16|2021-12-25
>hCoV-19/England/MILK-2F21CA6/2021|2021-12-16|2021-12-25
>hCoV-19/England/MILK-2F21C79/2021|2021-12-13|2021-12-25
>hCoV-19/England/MILK-2F21787/2021|2021-12-16|2021-12-25
>hCoV-19/England/MILK-2F227E0/2021|2021-12-15|2021-12-25
>hCoV-19/England/MILK-2F2265C/2021|2021-12-15|2021-12-25
>hCoV-19/Germany/HH-RKI-I-405252/2021|2021-12-19|2021-12-31
>hCoV-19/England/ALDP-2FC7F21/2021|2021-12-21|2021-12-31
>hCoV-19/USA/NV-NSPHL-489298/2021|2021-12-23|2021-12-30
>hCoV-19/England/MILK-2F21927/2021|2021-12-15|2021-12-25
>hCoV-19/England/MILK-2F224CB/2021|2021-12-15|2021-12-25
>hCoV-19/England/MILK-2F21C5B/2021|2021-12-15|2021-12-25
>hCoV-19/England/MILK-2F21A7F/2021|2021-12-16|2021-12-25
>hCoV-19/England/MILK-2F22434/2021|2021-12-15|2021-12-25
>hCoV-19/England/MILK-2F223FB/2021|2021-12-15|2021-12-25
>hCoV-19/Denmark/DCGC-268326/2021|2021-12-09|2021-12-21
>hCoV-19/England/MILK-2F21BB8/2021|2021-12-16|2021-12-25
>hCoV-19/England/MILK-2F21848/2021|2021-12-15|2021-12-25
>hCoV-19/England/MILK-2F21AAC/2021|2021-12-16|2021-12-25
>hCoV-19/England/MILK-2F21839/2021|2021-12-14|2021-12-25
>hCoV-19/England/MILK-2F222EF/2021|2021-12-15|2021-12-25
>hCoV-19/England/MILK-2F22601/2021|2021-12-15|2021-12-25
>hCoV-19/England/MILK-2F222FE/2021|2021-12-15|2021-12-25
>hCoV-19/England/MILK-2F217C3/2021|2021-12-15|2021-12-25
>hCoV-19/England/MILK-2F226F2/2021|2021-12-15|2021-12-25
>hCoV-19/England/MILK-2F21BD6/2021|2021-12-14|2021-12-25
>hCoV-19/England/MILK-2F21866/2021|2021-12-16|2021-12-25
>hCoV-19/England/MILK-2F224BC/2021|2021-12-15|2021-12-25
>hCoV-19/England/MILK-2F2180C/2021|2021-12-13|2021-12-25
>hCoV-19/USA/NV-NSPHL-488584/2021|2021-12-20|2021-12-30
>hCoV-19/Wales/MILK-2F223A0/2021|2021-12-15|2021-12-25
>hCoV-19/USA/NV-NSPHL-488467/2021|2021-12-20|2021-12-30
>hCoV-19/USA/NV-NSPHL-488468/2021|2021-12-20|2021-12-30
>hCoV-19/USA/NV-NSPHL-488469/2021|2021-12-20|2021-12-30
>hCoV-19/USA/NV-NSPHL-488477/2021|2021-12-18|2021-12-30
>hCoV-19/USA/NV-NSPHL-488487/2021|2021-12-17|2021-12-30
>hCoV-19/England/MILK-2F22513/2021|2021-12-15|2021-12-25
>hCoV-19/England/ALDP-2FC24BE/2021|2021-12-21|2021-12-31
>hCoV-19/England/MILK-2F21B30/2021|2021-12-16|2021-12-25
>hCoV-19/England/HSLL-2DF78E3/2021|2021-12-08|2021-12-19
>hCoV-19/England/HSLL-2DF7977/2021|2021-12-08|2021-12-19
>hCoV-19/England/ALDP-2FC2427/2021|2021-12-21|2021-12-31
>hCoV-19/Germany/HH-RKI-I-405269/2021|2021-12-20|2021-12-31
>hCoV-19/England/ALDP-2FC5CD1/2021|2021-12-21|2021-12-31
>hCoV-19/England/ALDP-2FC25CA/2021|2021-12-21|2021-12-31
>hCoV-19/England/MILK-2F21875/2021|2021-12-15|2021-12-25
>hCoV-19/Germany/HH-RKI-I-405273/2021|2021-12-16|2021-12-31
>hCoV-19/England/ALDP-2FC26D6/2021|2021-12-21|2021-12-31
>hCoV-19/England/ALDP-2FC7F5E/2021|2021-12-21|2021-12-31
>hCoV-19/Germany/HH-RKI-I-405219/2021|2021-12-14|2021-12-31
>hCoV-19/England/ALDP-2DEC8A5/2021|2021-12-08|2021-12-19
>hCoV-19/England/ALDP-2FC5AE6/2021|2021-12-16|2021-12-31
>hCoV-19/Germany/HH-RKI-I-405185/2021|2021-12-20|2021-12-31
>hCoV-19/England/ALDP-2FC27F1/2021|2021-12-17|2021-12-31
>hCoV-19/England/ALDP-2FC24EB/2021|2021-12-21|2021-12-31
>hCoV-19/England/ALDP-2FC5DDE/2021|2021-12-16|2021-12-31
>hCoV-19/England/ALDP-2FC2885/2021|2021-12-21|2021-12-31
>hCoV-19/Germany/HH-RKI-I-405183/2021|2021-12-17|2021-12-31
>hCoV-19/England/ALDP-2FC80E1/2021|2021-12-21|2021-12-31
>hCoV-19/England/LSPA-2FC45F5/2021|2021-12-20|2021-12-31
>hCoV-19/England/LSPA-2FC4434/2021|2021-12-21|2021-12-31
>hCoV-19/Germany/HH-RKI-I-405182/2021|2021-12-16|2021-12-31
>hCoV-19/England/ALDP-2FC266D/2021|2021-12-21|2021-12-31
>hCoV-19/England/ALDP-2FC8078/2021|2021-12-21|2021-12-31
>hCoV-19/England/MILK-2F21BA9/2021|2021-12-14|2021-12-25
>hCoV-19/England/ALDP-2DF6AFD/2021|2021-12-08|2021-12-19
>hCoV-19/England/ALDP-2FC5D65/2021|2021-12-21|2021-12-31
>hCoV-19/England/ALDP-2FC7CC0/2021|2021-12-21|2021-12-31
>hCoV-19/England/ALDP-2FC5B4D/2021|2021-12-21|2021-12-31
>hCoV-19/England/ALDP-2FC7E60/2021|2021-12-21|2021-12-31
>hCoV-19/England/ALDP-2FC257F/2021|2021-12-21|2021-12-31
>hCoV-19/England/ALDP-2FC5E26/2021|2021-12-21|2021-12-31
>hCoV-19/England/ALDP-2FC5B2F/2021|2021-12-21|2021-12-31
>hCoV-19/England/ALDP-2FC8184/2021|2021-12-21|2021-12-31
>hCoV-19/England/ALDP-2FC5DA1/2021|2021-12-21|2021-12-31
>hCoV-19/Germany/HH-RKI-I-405195/2021|2021-12-15|2021-12-31
>hCoV-19/England/LSPA-2FC4416/2021|2021-12-21|2021-12-31
>hCoV-19/England/ALDP-2FC8166/2021|2021-12-21|2021-12-31
>hCoV-19/England/ALDP-2FC5907/2021|2021-12-21|2021-12-31
>hCoV-19/England/ALDP-2FC81B1/2021|2021-12-21|2021-12-31
>hCoV-19/England/ALDP-2FC28C1/2021|2021-12-21|2021-12-31
>hCoV-19/England/ALDP-2FC2560/2021|2021-12-21|2021-12-31
>hCoV-19/Germany/HH-RKI-I-405190/2021|2021-12-16|2021-12-31
>hCoV-19/England/ALDP-2FC2409/2021|2021-12-18|2021-12-31
>hCoV-19/England/ALDP-2FC5934/2021|2021-12-21|2021-12-31
>hCoV-19/England/ALDP-2FC2630/2021|2021-12-21|2021-12-31
>hCoV-19/England/ALDP-2FC25AC/2021|2021-12-21|2021-12-31
>hCoV-19/England/ALDP-2FC5A04/2021|2021-12-21|2021-12-31
>hCoV-19/England/LSPA-2FC44F8/2021|2021-12-19|2021-12-31
>hCoV-19/England/ALDP-2FC5DCF/2021|2021-12-21|2021-12-31
>hCoV-19/England/ALDP-2FC5A31/2021|2021-12-21|2021-12-31
>hCoV-19/England/ALDP-2FC267C/2021|2021-12-17|2021-12-31
>hCoV-19/England/MILK-2F22470/2021|2021-12-15|2021-12-25
>hCoV-19/England/LSPA-2FC46C5/2021|2021-12-21|2021-12-31
>hCoV-19/Wales/ALDP-2FC258E/2021|2021-12-17|2021-12-31
>hCoV-19/England/MILK-2F21A42/2021|2021-12-16|2021-12-25
>hCoV-19/England/ALDP-2FC805A/2021|2021-12-21|2021-12-31
>hCoV-19/England/LSPA-2DF7564/2021|2021-12-07|2021-12-19
>hCoV-19/England/MILK-2F21C6A/2021|2021-12-16|2021-12-25
>hCoV-19/England/ALDP-2FC5A7D/2021|2021-12-21|2021-12-31
>hCoV-19/England/MILK-2F22364/2021|2021-12-15|2021-12-25
>hCoV-19/England/QEUH-2F229BD/2021|2021-12-18|2021-12-25
>hCoV-19/England/ALDP-2FC5CE0/2021|2021-12-18|2021-12-31
>hCoV-19/England/ALDP-2FC2700/2021|2021-12-21|2021-12-31
>hCoV-19/England/HSLL-2DF7A29/2021|2021-12-08|2021-12-19
>hCoV-19/England/ALDP-2FC812A/2021|2021-12-21|2021-12-31
>hCoV-19/England/PLYM-2F2361F/2021|2021-12-18|2021-12-25
>hCoV-19/England/LSPA-2FC45C8/2021|2021-12-21|2021-12-31
>hCoV-19/England/HSLL-2DF77B9/2021|2021-12-08|2021-12-19
>hCoV-19/England/ALDP-2FC2973/2021|2021-12-17|2021-12-31
>hCoV-19/England/QEUH-2F228A1/2021|2021-12-18|2021-12-25
>hCoV-19/England/ALDP-2FC25BB/2021|2021-12-21|2021-12-31
>hCoV-19/England/ALDP-2F24D64/2021|2021-12-18|2021-12-25
>hCoV-19/England/ALDP-2FC26F4/2021|2021-12-21|2021-12-31
>hCoV-19/Germany/HH-RKI-I-405199/2021|2021-12-20|2021-12-31
>hCoV-19/England/LSPA-2FC415B/2021|2021-12-20|2021-12-31
>hCoV-19/England/MILK-2F21954/2021|2021-12-15|2021-12-25
>hCoV-19/Denmark/DCGC-268491/2021|2021-12-09|2021-12-21
>hCoV-19/England/ALDP-2FC25F7/2021|2021-12-21|2021-12-31
>hCoV-19/England/QEUH-2F22CE1/2021|2021-12-18|2021-12-25
>hCoV-19/Germany/HH-RKI-I-405200/2021|2021-12-20|2021-12-31
>hCoV-19/England/ALDP-2FC7CFD/2021|2021-12-21|2021-12-31
>hCoV-19/Scotland/ALDP-2FC7C39/2021|2021-12-21|2021-12-31
>hCoV-19/Germany/HH-RKI-I-405196/2021|2021-12-20|2021-12-31
>hCoV-19/England/ALDP-2FC800F/2021|2021-12-21|2021-12-31
>hCoV-19/England/ALDP-2FC7C66/2021|2021-12-21|2021-12-31
>hCoV-19/England/ALDP-2FC273D/2021|2021-12-21|2021-12-31
>hCoV-19/England/LSPA-2FC4337/2021|2021-12-20|2021-12-31
>hCoV-19/England/LSPA-2FC462F/2021|2021-12-20|2021-12-31
>hCoV-19/England/ALDP-2FC272E/2021|2021-12-21|2021-12-31
>hCoV-19/England/ALDP-2FC7FA9/2021|2021-12-21|2021-12-31
>hCoV-19/England/ALDP-2FC2551/2021|2021-12-21|2021-12-31
>hCoV-19/England/ALDP-2FC7D09/2021|2021-12-21|2021-12-31
>hCoV-19/England/ALDP-2FC7C84/2021|2021-12-21|2021-12-31
>hCoV-19/England/BRBR-2F22ECD/2021|2021-12-17|2021-12-25
>hCoV-19/England/ALDP-2FC81C0/2021|2021-12-21|2021-12-31
>hCoV-19/England/ALDP-2FC27D3/2021|2021-12-17|2021-12-31
>hCoV-19/England/ALDP-2FC5C3B/2021|2021-12-21|2021-12-31
>hCoV-19/Scotland/QEUH-2F22A05/2021|2021-12-18|2021-12-25
>hCoV-19/England/ALDP-2FC2867/2021|2021-12-21|2021-12-31
>hCoV-19/England/ALDP-2FC7C1B/2021|2021-12-21|2021-12-31
>hCoV-19/Germany/HH-RKI-I-405207/2021|2021-12-20|2021-12-31
>hCoV-19/England/ALDP-2FC5952/2021|2021-12-21|2021-12-31
>hCoV-19/England/BRBR-2F232FD/2021|2021-12-17|2021-12-25
>hCoV-19/England/QEUH-2F22A6F/2021|2021-12-18|2021-12-25
>hCoV-19/England/LSPA-2FC4425/2021|2021-12-20|2021-12-31
>hCoV-19/Scotland/QEUH-2F22D0C/2021|2021-12-18|2021-12-25
>hCoV-19/England/LSPA-2FC4531/2021|2021-12-20|2021-12-31
>hCoV-19/England/ALDP-2FC8096/2021|2021-12-21|2021-12-31
>hCoV-19/England/ALDP-2FC811B/2021|2021-12-21|2021-12-31
>hCoV-19/England/LSPA-2FC457D/2021|2021-12-21|2021-12-31
>hCoV-19/England/ALDP-2FC7E8E/2021|2021-12-21|2021-12-31
>hCoV-19/England/ALDP-2FC7CB1/2021|2021-12-21|2021-12-31
>hCoV-19/England/ALDP-2FC271F/2021|2021-12-18|2021-12-31
>hCoV-19/England/ALDP-2FC7D54/2021|2021-12-21|2021-12-31
>hCoV-19/England/ALDP-2FC803C/2021|2021-12-21|2021-12-31
>hCoV-19/England/PLYM-2F23785/2021|2021-12-18|2021-12-25
>hCoV-19/England/ALDP-2FC268B/2021|2021-12-21|2021-12-31
>hCoV-19/England/ALDP-2FC2937/2021|2021-12-21|2021-12-31
>hCoV-19/England/LSPA-2FC42A3/2021|2021-12-20|2021-12-31
>hCoV-19/Germany/HH-RKI-I-405216/2021|2021-12-20|2021-12-31
>hCoV-19/England/ALDP-2FC8069/2021|2021-12-21|2021-12-31
>hCoV-19/Germany/HH-RKI-I-405215/2021|2021-12-20|2021-12-31
>hCoV-19/England/ALDP-2FC2894/2021|2021-12-21|2021-12-31
>hCoV-19/England/ALDP-2FC5E62/2021|2021-12-21|2021-12-31
>hCoV-19/England/PLYM-2F234BB/2021|2021-12-16|2021-12-25
>hCoV-19/Germany/HH-RKI-I-405213/2021|2021-12-20|2021-12-31
>hCoV-19/England/ALDP-2FC28B2/2021|2021-12-21|2021-12-31
>hCoV-19/England/BRBR-2F2307B/2021|2021-12-17|2021-12-25
>hCoV-19/England/LSPA-2FC43CE/2021|2021-12-21|2021-12-31
>hCoV-19/Germany/HH-RKI-I-405214/2021|2021-12-14|2021-12-31
>hCoV-19/England/ALDP-2FC8139/2021|2021-12-21|2021-12-31
>hCoV-19/England/LSPA-2FC423A/2021|2021-12-20|2021-12-31
>hCoV-19/England/PLYM-2F23688/2021|2021-12-18|2021-12-25
>hCoV-19/England/ALDP-2F24CEF/2021|2021-12-16|2021-12-25
>hCoV-19/England/ALDP-2FC5961/2021|2021-12-17|2021-12-31
>hCoV-19/England/ALDP-2FC7DEB/2021|2021-12-21|2021-12-31
>hCoV-19/England/LSPA-2FC4443/2021|2021-12-20|2021-12-31
>hCoV-19/England/PHEC-3V045V82/2021|2021-12-09|2021-12-19
>hCoV-19/England/BRBR-2F231C3/2021|2021-12-17|2021-12-25
>hCoV-19/England/PHEC-3V046VE9/2021|2021-12-09|2021-12-19
>hCoV-19/England/ALDP-2FC7F7C/2021|2021-12-21|2021-12-31
>hCoV-19/England/ALDP-2F2503D/2021|2021-12-18|2021-12-25
>hCoV-19/England/PLYM-2F237A3/2021|2021-12-18|2021-12-25
>hCoV-19/England/LSPA-2FC45B9/2021|2021-12-20|2021-12-31
>hCoV-19/England/ALDP-2FC2490/2021|2021-12-21|2021-12-31
>hCoV-19/Germany/HH-RKI-I-405217/2021|2021-12-20|2021-12-31
>hCoV-19/England/ALDP-2FC27B5/2021|2021-12-21|2021-12-31
>hCoV-19/England/BRBR-2F23196/2021|2021-12-17|2021-12-25
>hCoV-19/England/QEUH-2F22971/2021|2021-12-18|2021-12-25
>hCoV-19/England/PLYM-2F23767/2021|2021-12-18|2021-12-25
>hCoV-19/England/ALDP-2F24E07/2021|2021-12-16|2021-12-25
>hCoV-19/England/PHEC-3V048V10/2021|2021-12-09|2021-12-19
>hCoV-19/England/PLYM-2F2364C/2021|2021-12-16|2021-12-25
>hCoV-19/England/BRBR-2F232B1/2021|2021-12-17|2021-12-25
>hCoV-19/England/QEUH-2F22953/2021|2021-12-18|2021-12-25
>hCoV-19/Scotland/QEUH-2F22E54/2021|2021-12-18|2021-12-25
>hCoV-19/England/BRBR-2F233CD/2021|2021-12-17|2021-12-25
>hCoV-19/England/MILK-2F2170F/2021|2021-12-16|2021-12-25
>hCoV-19/England/ALDP-2F2510D/2021|2021-12-18|2021-12-25
>hCoV-19/England/BRBR-2F23442/2021|2021-12-17|2021-12-25
>hCoV-19/England/MILK-2F2172D/2021|2021-12-15|2021-12-25
>hCoV-19/Scotland/QEUH-2F22D2A/2021|2021-12-18|2021-12-25
>hCoV-19/England/ALDP-2F24CD0/2021|2021-12-18|2021-12-25
>hCoV-19/England/MILK-2F224E9/2021|2021-12-14|2021-12-25
>hCoV-19/England/MILK-2F218B1/2021|2021-12-16|2021-12-25
>hCoV-19/England/MILK-2F22829/2021|2021-12-15|2021-12-25
>hCoV-19/England/MILK-2F22698/2021|2021-12-15|2021-12-25
>hCoV-19/England/MILK-2F21981/2021|2021-12-16|2021-12-25
>hCoV-19/England/MILK-2F21BF4/2021|2021-12-15|2021-12-25
>hCoV-19/Wales/MILK-2F22425/2021|2021-12-15|2021-12-25
>hCoV-19/England/MILK-2F226E3/2021|2021-12-15|2021-12-25
>hCoV-19/England/PHEC-3V04AV56/2021|2021-12-04|2021-12-19
>hCoV-19/England/MILK-2F2171E/2021|2021-12-16|2021-12-25
>hCoV-19/England/ALDP-2F2504C/2021|2021-12-18|2021-12-25
>hCoV-19/England/PLYM-2F2372B/2021|2021-12-18|2021-12-25
>hCoV-19/England/MILK-2F217D2/2021|2021-12-14|2021-12-25
>hCoV-19/England/MILK-2F217E1/2021|2021-12-16|2021-12-25
>hCoV-19/England/ALDP-2F250A6/2021|2021-12-15|2021-12-25
>hCoV-19/Denmark/DCGC-268654/2021|2021-12-14|2021-12-21
>hCoV-19/England/ALDP-2FC38B1/2021|2021-12-21|2021-12-31
>hCoV-19/England/ALDP-2F2506A/2021|2021-12-18|2021-12-25
>hCoV-19/England/BRBR-2F230E4/2021|2021-12-17|2021-12-25
>hCoV-19/England/MILK-2F21B8B/2021|2021-12-14|2021-12-25
>hCoV-19/England/PHEC-3V04BV62/2021|2021-12-06|2021-12-19
>hCoV-19/England/BRBR-2F2311E/2021|2021-12-17|2021-12-25
>hCoV-19/England/MILK-2F2181B/2021|2021-12-15|2021-12-25
>hCoV-19/England/PLYM-2F23882/2021|2021-12-18|2021-12-25
>hCoV-19/Wales/MILK-2F226C5/2021|2021-12-15|2021-12-25
>hCoV-19/England/BRBR-2F232A2/2021|2021-12-17|2021-12-25
>hCoV-19/England/QEUH-2F22CD2/2021|2021-12-17|2021-12-25
>hCoV-19/England/QEUH-2F22D48/2021|2021-12-17|2021-12-25
>hCoV-19/England/ALDP-2F24CA3/2021|2021-12-18|2021-12-25
>hCoV-19/England/ALDP-2F24F6E/2021|2021-12-18|2021-12-25
>hCoV-19/England/PHEC-3V04FVDF/2021|2021-12-04|2021-12-19
>hCoV-19/England/ALDP-2F24E61/2021|2021-12-18|2021-12-25
>hCoV-19/England/MILK-2F22522/2021|2021-12-15|2021-12-25
>hCoV-19/England/MILK-2F219BE/2021|2021-12-15|2021-12-25
>hCoV-19/England/BRBR-2F23266/2021|2021-12-17|2021-12-25
>hCoV-19/England/ALDP-2FC5A6E/2021|2021-12-18|2021-12-31
>hCoV-19/England/BRBR-2F22FD9/2021|2021-12-17|2021-12-25
>hCoV-19/England/MILK-2F21945/2021|2021-12-16|2021-12-25
>hCoV-19/England/MILK-2F218DF/2021|2021-12-16|2021-12-25
>hCoV-19/England/MILK-2F21B7C/2021|2021-12-16|2021-12-25
>hCoV-19/England/BRBR-2F23406/2021|2021-12-17|2021-12-25
>hCoV-19/England/PHEC-3V050V26/2021|2021-12-04|2021-12-19
>hCoV-19/Scotland/QEUH-2F228B0/2021|2021-12-18|2021-12-25
>hCoV-19/England/BRBR-2F230F3/2021|2021-12-17|2021-12-25
>hCoV-19/England/MILK-2F22610/2021|2021-12-15|2021-12-25
>hCoV-19/England/PLYM-2F23512/2021|2021-12-18|2021-12-25
>hCoV-19/England/MILK-2F2230A/2021|2021-12-15|2021-12-25
>hCoV-19/Scotland/QEUH-2F22AC9/2021|2021-12-18|2021-12-25
>hCoV-19/England/MILK-2F21CC4/2021|2021-12-16|2021-12-25
>hCoV-19/England/MILK-2F22759/2021|2021-12-15|2021-12-25
>hCoV-19/Scotland/QEUH-2F22B99/2021|2021-12-18|2021-12-25
>hCoV-19/England/PLYM-2F23934/2021|2021-12-18|2021-12-25
>hCoV-19/Scotland/QEUH-2F22D84/2021|2021-12-18|2021-12-25
>hCoV-19/England/PHEC-YYBU8UK/2021|2021-12-05|2021-12-19
>hCoV-19/England/QEUH-2F22B20/2021|2021-12-18|2021-12-25
>hCoV-19/England/MILK-2F21B9A/2021|2021-12-16|2021-12-25
>hCoV-19/England/ALDP-2F24E52/2021|2021-12-18|2021-12-25
>hCoV-19/England/PHEC-YYBUE8N/2021|2021-12-06|2021-12-19
>hCoV-19/England/BRBR-2F22F24/2021|2021-12-17|2021-12-25
>hCoV-19/England/QEUH-2F22DFD/2021|2021-12-17|2021-12-25
>hCoV-19/Scotland/QEUH-2F22B4E/2021|2021-12-18|2021-12-25
>hCoV-19/England/MILK-2F22838/2021|2021-12-15|2021-12-25
>hCoV-19/England/QEUH-2F22A41/2021|2021-12-17|2021-12-25
>hCoV-19/England/PHEC-YYBUF8F/2021|2021-12-06|2021-12-19
>hCoV-19/England/MILK-2F21936/2021|2021-12-16|2021-12-25
>hCoV-19/England/MILK-2F226D4/2021|2021-12-15|2021-12-25
>hCoV-19/England/MILK-2F22346/2021|2021-12-15|2021-12-25
>hCoV-19/England/PHEC-YYBUFYU/2021|2021-12-06|2021-12-19
>hCoV-19/England/MILK-2F224DA/2021|2021-12-14|2021-12-25
>hCoV-19/Germany/HH-RKI-I-405270/2021|2021-12-14|2021-12-31
>hCoV-19/England/MILK-2F2267A/2021|2021-12-14|2021-12-25
>hCoV-19/England/MILK-2F21A15/2021|2021-12-16|2021-12-25
>hCoV-19/England/MILK-2F21C00/2021|2021-12-16|2021-12-25
>hCoV-19/England/QEUH-2F229EA/2021|2021-12-17|2021-12-25
>hCoV-19/England/BRBR-2F23433/2021|2021-12-17|2021-12-25
>hCoV-19/England/PHEC-YYBURTT/2021|2021-12-06|2021-12-19
>hCoV-19/England/PLYM-2F23891/2021|2021-12-18|2021-12-25
>hCoV-19/England/BRBR-2F233FA/2021|2021-12-17|2021-12-25
>hCoV-19/England/PHEC-YYBUFNX/2021|2021-12-06|2021-12-19
>hCoV-19/England/PLYM-2F2354F/2021|2021-12-17|2021-12-25
>hCoV-19/England/PHEC-YYBUFC5/2021|2021-12-06|2021-12-19
>hCoV-19/England/ALDP-2F24EAD/2021|2021-12-16|2021-12-25
>hCoV-19/England/ALDP-2F24D37/2021|2021-12-18|2021-12-25
>hCoV-19/England/PHEC-YYBUN4B/2021|2021-12-05|2021-12-19
>hCoV-19/Scotland/QEUH-2F22DC0/2021|2021-12-18|2021-12-25
>hCoV-19/Germany/HH-RKI-I-405251/2021|2021-12-20|2021-12-31
>hCoV-19/England/PLYM-2F239DA/2021|2021-12-18|2021-12-25
>hCoV-19/England/ALDP-2F24CB2/2021|2021-12-16|2021-12-25
>hCoV-19/England/BRBR-2F231B4/2021|2021-12-17|2021-12-25
>hCoV-19/England/PLYM-2F236F1/2021|2021-12-18|2021-12-25
>hCoV-19/England/PLYM-2F2362E/2021|2021-12-18|2021-12-25
>hCoV-19/England/QEUH-2F22944/2021|2021-12-17|2021-12-25
>hCoV-19/England/BRBR-2F230B7/2021|2021-12-17|2021-12-25
>hCoV-19/England/ALDP-2F24BE2/2021|2021-12-16|2021-12-25
>hCoV-19/England/PLYM-2F239CB/2021|2021-12-18|2021-12-25
>hCoV-19/Denmark/DCGC-268778/2021|2021-12-08|2021-12-21
>hCoV-19/England/PLYM-2F237FE/2021|2021-12-18|2021-12-25
>hCoV-19/England/PHEP-YYNONJJ/2021|2021-12-06|2021-12-19
>hCoV-19/England/QEUH-2F22C96/2021|2021-12-18|2021-12-25
>hCoV-19/England/QEUH-2F22C3C/2021|2021-12-18|2021-12-25
>hCoV-19/England/ALDP-2F24F40/2021|2021-12-18|2021-12-25
>hCoV-19/England/ALDP-2F24F9B/2021|2021-12-16|2021-12-25
>hCoV-19/Scotland/QEUH-2F22E27/2021|2021-12-18|2021-12-25
>hCoV-19/Scotland/QEUH-2F22A50/2021|2021-12-18|2021-12-25
>hCoV-19/England/ALDP-2F25167/2021|2021-12-18|2021-12-25
>hCoV-19/England/PLYM-2F23A22/2021|2021-12-18|2021-12-25
>hCoV-19/England/ALDP-2F24FD7/2021|2021-12-18|2021-12-25
>hCoV-19/England/PLYM-2F235D6/2021|2021-12-17|2021-12-25
>hCoV-19/England/PHEP-YYNORP9/2021|2021-12-06|2021-12-19
>hCoV-19/England/PLYM-2F238BF/2021|2021-12-18|2021-12-25
>hCoV-19/England/BRBR-2F2320C/2021|2021-12-17|2021-12-25
>hCoV-19/Scotland/QEUH-2F22DB1/2021|2021-12-18|2021-12-25
>hCoV-19/England/BRBR-2F22EBE/2021|2021-12-17|2021-12-25
>hCoV-19/Scotland/QEUH-2F22D66/2021|2021-12-18|2021-12-25
>hCoV-19/Scotland/QEUH-2F22DA2/2021|2021-12-18|2021-12-25
>hCoV-19/England/ALDP-2F25176/2021|2021-12-16|2021-12-25
>hCoV-19/England/PLYM-2F2365B/2021|2021-12-18|2021-12-25
>hCoV-19/Scotland/QEUH-2F22C69/2021|2021-12-18|2021-12-25
>hCoV-19/England/ALDP-2F2502E/2021|2021-12-18|2021-12-25
>hCoV-19/England/QEUH-2F22AF6/2021|2021-12-18|2021-12-25
>hCoV-19/Scotland/QEUH-2F22917/2021|2021-12-18|2021-12-25
>hCoV-19/England/PLYM-2F237D0/2021|2021-12-18|2021-12-25
>hCoV-19/England/PLYM-2F23521/2021|2021-12-18|2021-12-25
>hCoV-19/England/QEUH-2F22CF0/2021|2021-12-18|2021-12-25
>hCoV-19/England/QEUH-2F22C78/2021|2021-12-17|2021-12-25
>hCoV-19/Scotland/QEUH-2F22E36/2021|2021-12-18|2021-12-25
>hCoV-19/England/BRBR-2F233BE/2021|2021-12-17|2021-12-25
>hCoV-19/England/BRBR-2F22F15/2021|2021-12-17|2021-12-25
>hCoV-19/England/PLYM-2F23697/2021|2021-12-17|2021-12-25
>hCoV-19/England/PHEP-YYNORDU/2021|2021-12-06|2021-12-19
>hCoV-19/England/ALDP-2F251A3/2021|2021-12-16|2021-12-25
>hCoV-19/England/ALDP-2F24E43/2021|2021-12-18|2021-12-25
>hCoV-19/England/QEUH-2F22BC6/2021|2021-12-18|2021-12-25
>hCoV-19/England/ALDP-2FC5BF2/2021|2021-12-21|2021-12-31
>hCoV-19/England/ALDP-2F24EBC/2021|2021-12-18|2021-12-25
>hCoV-19/England/ALDP-2FC5D56/2021|2021-12-21|2021-12-31
>hCoV-19/England/ALDP-2F24E8F/2021|2021-12-18|2021-12-25
>hCoV-19/England/ALDP-2F24FAA/2021|2021-12-16|2021-12-25
>hCoV-19/England/ALDP-2F24CC1/2021|2021-12-18|2021-12-25
>hCoV-19/England/ALDP-2FC7FB8/2021|2021-12-21|2021-12-31
>hCoV-19/England/LSPA-2FC4540/2021|2021-12-20|2021-12-31
>hCoV-19/England/QEUH-2F22E63/2021|2021-12-18|2021-12-25
>hCoV-19/England/ALDP-2F24FE6/2021|2021-12-18|2021-12-25
>hCoV-19/Scotland/QEUH-2F22CC3/2021|2021-12-18|2021-12-25
>hCoV-19/Germany/HH-RKI-I-405226/2021|2021-12-20|2021-12-31
>hCoV-19/England/PLYM-2F23828/2021|2021-12-16|2021-12-25
>hCoV-19/England/BRBR-2F23424/2021|2021-12-17|2021-12-25
>hCoV-19/Germany/HH-RKI-I-405223/2021|2021-12-17|2021-12-31
>hCoV-19/England/BRBR-2F23275/2021|2021-12-17|2021-12-25
>hCoV-19/England/ALDP-2F25185/2021|2021-12-16|2021-12-25
>hCoV-19/England/ALDP-2FC7C2A/2021|2021-12-21|2021-12-31
>hCoV-19/Scotland/QEUH-2F228CF/2021|2021-12-18|2021-12-25
>hCoV-19/Scotland/QEUH-2F22C5A/2021|2021-12-18|2021-12-25
>hCoV-19/England/QEUH-2F22A8D/2021|2021-12-18|2021-12-25
>hCoV-19/England/ALDP-2F24E16/2021|2021-12-15|2021-12-25
>hCoV-19/England/ALDP-2FC81DF/2021|2021-12-21|2021-12-31
>hCoV-19/England/ALDP-2F250D3/2021|2021-12-16|2021-12-25
>hCoV-19/England/BRBR-2F2310F/2021|2021-12-17|2021-12-25
>hCoV-19/Germany/HH-RKI-I-405233/2021|2021-12-13|2021-12-31
>hCoV-19/England/BRBR-2F22E81/2021|2021-12-17|2021-12-25
>hCoV-19/England/PLYM-2F234E8/2021|2021-12-18|2021-12-25
>hCoV-19/England/LSPA-2FC43FB/2021|2021-12-20|2021-12-31
>hCoV-19/England/ALDP-2FC802D/2021|2021-12-21|2021-12-31
>hCoV-19/England/ALDP-2FC599E/2021|2021-12-21|2021-12-31
>hCoV-19/England/BRBR-2F22EEB/2021|2021-12-17|2021-12-25
>hCoV-19/England/QEUH-2F22ABA/2021|2021-12-18|2021-12-25
>hCoV-19/Denmark/DCGC-268870/2021|2021-12-07|2021-12-21
>hCoV-19/Germany/HH-RKI-I-405232/2021|2021-12-16|2021-12-31
>hCoV-19/England/ALDP-2FC81A2/2021|2021-12-21|2021-12-31
>hCoV-19/England/QEUH-2F229CC/2021|2021-12-18|2021-12-25
>hCoV-19/England/ALDP-2FC5D47/2021|2021-12-21|2021-12-31
>hCoV-19/England/PLYM-2F239BC/2021|2021-12-18|2021-12-25
>hCoV-19/England/BRBR-2F2314B/2021|2021-12-17|2021-12-25
>hCoV-19/England/ALDP-2FC5AB9/2021|2021-12-17|2021-12-31
>hCoV-19/England/ALDP-2F24BD3/2021|2021-12-18|2021-12-25
>hCoV-19/England/PLYM-2F23A13/2021|2021-12-18|2021-12-25
>hCoV-19/Scotland/QEUH-2F228DE/2021|2021-12-18|2021-12-25
>hCoV-19/England/ALDP-2F24EDA/2021|2021-12-18|2021-12-25
>hCoV-19/England/ALDP-2F2511C/2021|2021-12-17|2021-12-25
>hCoV-19/England/PLYM-2F23855/2021|2021-12-18|2021-12-25
>hCoV-19/England/ALDP-2F24F31/2021|2021-12-18|2021-12-25
>hCoV-19/Scotland/QEUH-2F22CB4/2021|2021-12-18|2021-12-25
>hCoV-19/Scotland/QEUH-2F228FC/2021|2021-12-18|2021-12-25
>hCoV-19/England/BRBR-2F23354/2021|2021-12-17|2021-12-25
>hCoV-19/England/QEUH-2F22AE7/2021|2021-12-18|2021-12-25
>hCoV-19/England/PLYM-2F234AC/2021|2021-12-18|2021-12-25
>hCoV-19/England/QEUH-2F22C4B/2021|2021-12-17|2021-12-25
>hCoV-19/England/PLYM-2F2363D/2021|2021-12-18|2021-12-25
>hCoV-19/England/BRBR-2F23187/2021|2021-12-17|2021-12-25
>hCoV-19/England/PLYM-2F23837/2021|2021-12-18|2021-12-25
>hCoV-19/England/ALDP-2FC80C3/2021|2021-12-21|2021-12-31
>hCoV-19/England/BRBR-2F231A5/2021|2021-12-17|2021-12-25
>hCoV-19/England/QEUH-2F22C2D/2021|2021-12-17|2021-12-25
>hCoV-19/England/QEUH-2F22BD5/2021|2021-12-17|2021-12-25
>hCoV-19/England/PLYM-2F2373A/2021|2021-12-16|2021-12-25
>hCoV-19/Scotland/QEUH-2F2299F/2021|2021-12-18|2021-12-25
>hCoV-19/England/ALDP-2F24D0A/2021|2021-12-18|2021-12-25
>hCoV-19/England/PLYM-2F2398F/2021|2021-12-18|2021-12-25
>hCoV-19/England/ALDP-2F24E70/2021|2021-12-18|2021-12-25
>hCoV-19/England/ALDP-2F25088/2021|2021-12-18|2021-12-25
>hCoV-19/England/ALDP-2F2505B/2021|2021-12-18|2021-12-25
>hCoV-19/England/PLYM-2F23749/2021|2021-12-18|2021-12-25
>hCoV-19/England/ALDP-2F24DDD/2021|2021-12-16|2021-12-25
>hCoV-19/England/PLYM-2F23679/2021|2021-12-18|2021-12-25
>hCoV-19/Wales/MILK-2EE9A38/2021|2021-12-15|2021-12-25
>hCoV-19/England/ALDP-2FC7E33/2021|2021-12-21|2021-12-31
>hCoV-19/England/PLYM-2F23925/2021|2021-12-18|2021-12-25
>hCoV-19/England/ALDP-2FC2612/2021|2021-12-21|2021-12-31
>hCoV-19/Scotland/QEUH-2F22DDF/2021|2021-12-18|2021-12-25
>hCoV-19/England/LSPA-2FC472C/2021|2021-12-20|2021-12-31
>hCoV-19/England/ALDP-2FC7E42/2021|2021-12-21|2021-12-31
>hCoV-19/England/ALDP-2F24BF1/2021|2021-12-18|2021-12-25
>hCoV-19/England/ALDP-2FC5D92/2021|2021-12-17|2021-12-31
>hCoV-19/England/ALDP-2FC80F0/2021|2021-12-21|2021-12-31
>hCoV-19/England/ALDP-2FC8193/2021|2021-12-21|2021-12-31
>hCoV-19/England/ALDP-2F24D73/2021|2021-12-18|2021-12-25
>hCoV-19/England/ALDP-2FC58FB/2021|2021-12-21|2021-12-31
>hCoV-19/England/BRBR-2F232C0/2021|2021-12-17|2021-12-25
>hCoV-19/England/PLYM-2F239F8/2021|2021-12-18|2021-12-25
>hCoV-19/England/ALDP-2FC5B98/2021|2021-12-21|2021-12-31
>hCoV-19/England/ALDP-2FC5D0B/2021|2021-12-21|2021-12-31
>hCoV-19/England/PHEP-YYNXIQX/2021|2021|2021-12-19
>hCoV-19/England/ALDP-2FC7E24/2021|2021-12-21|2021-12-31
>hCoV-19/Germany/HH-RKI-I-405250/2021|2021-12-21|2021-12-31
>hCoV-19/England/LSPA-2FC421C/2021|2021-12-20|2021-12-31
>hCoV-19/England/ALDP-2FC5E17/2021|2021-12-21|2021-12-31
>hCoV-19/Wales/MILK-2EF4029/2021|2021-12-15|2021-12-25
>hCoV-19/England/LSPA-2FC42B2/2021|2021-12-20|2021-12-31
>hCoV-19/Germany/HH-RKI-I-405249/2021|2021-12-14|2021-12-31
>hCoV-19/England/ALDP-2FC7F6D/2021|2021-12-21|2021-12-31
>hCoV-19/Wales/MILK-2ED5413/2021|2021-12-14|2021-12-25
>hCoV-19/England/ALDP-2FC27A6/2021|2021-12-21|2021-12-31
>hCoV-19/England/ALDP-2FC7F03/2021|2021-12-21|2021-12-31
>hCoV-19/England/LSPA-2FC42D0/2021|2021-12-19|2021-12-31
>hCoV-19/England/LSPA-2FC42C1/2021|2021-12-21|2021-12-31
>hCoV-19/England/MILK-2EF438A/2021|2021-12-15|2021-12-25
>hCoV-19/England/LSPA-2FC45AA/2021|2021-12-20|2021-12-31
>hCoV-19/England/ALDP-2FC24DC/2021|2021-12-21|2021-12-31
>hCoV-19/England/ALDP-2FC29CE/2021|2021-12-18|2021-12-31
>hCoV-19/England/ALDP-2F24D55/2021|2021-12-18|2021-12-25
>hCoV-19/England/BRBR-2F23284/2021|2021-12-17|2021-12-25
>hCoV-19/England/ALDP-2F24F5F/2021|2021-12-18|2021-12-25
>hCoV-19/England/LSPA-2FC4364/2021|2021-12-19|2021-12-31
>hCoV-19/England/ALDP-2F24ECB/2021|2021-12-18|2021-12-25
>hCoV-19/Scotland/QEUH-2F22D57/2021|2021-12-18|2021-12-25
>hCoV-19/Germany/HH-RKI-I-405246/2021|2021-12-16|2021-12-31
>hCoV-19/England/ALDP-2F25097/2021|2021-12-15|2021-12-25
>hCoV-19/Denmark/DCGC-268971/2021|2021-12-09|2021-12-21
>hCoV-19/England/ALDP-2F2501F/2021|2021-12-18|2021-12-25
>hCoV-19/England/ALDP-2FC5AF5/2021|2021-12-21|2021-12-31
>hCoV-19/England/PLYM-2F236C4/2021|2021-12-18|2021-12-25
>hCoV-19/England/QEUH-2F22980/2021|2021-12-18|2021-12-25
>hCoV-19/Wales/QEUH-2EFB004/2021|2021-12-14|2021-12-25
>hCoV-19/England/BRBR-2F23318/2021|2021-12-17|2021-12-25
>hCoV-19/Wales/MILK-2EF8B51/2021|2021-12-15|2021-12-25
>hCoV-19/Wales/MILK-2EF8F19/2021|2021-12-15|2021-12-25
>hCoV-19/England/ALDP-2FC804B/2021|2021-12-21|2021-12-31
>hCoV-19/England/QEUH-2F22BA8/2021|2021-12-18|2021-12-25
>hCoV-19/England/ALDP-2F25000/2021|2021-12-18|2021-12-25
>hCoV-19/Scotland/QEUH-2F22962/2021|2021-12-18|2021-12-25
>hCoV-19/England/ALDP-2F24C85/2021|2021-12-17|2021-12-25
>hCoV-19/England/ALDP-2FC2436/2021|2021-12-21|2021-12-31
>hCoV-19/England/ALDP-2FC24FA/2021|2021-12-21|2021-12-31
>hCoV-19/England/LSPA-2FC420D/2021|2021-12-20|2021-12-31
>hCoV-19/England/ALDP-2FC2849/2021|2021-12-21|2021-12-31
>hCoV-19/England/ALDP-2FC7EF7/2021|2021-12-21|2021-12-31
>hCoV-19/England/LSPA-2FC41D3/2021|2021-12-20|2021-12-31
>hCoV-19/England/LSPA-2FC4276/2021|2021-12-20|2021-12-31
>hCoV-19/Belgium/UMONS-P046755701/2021|2021-12-22|2021-12-29
>hCoV-19/England/LSPA-2FC44DA/2021|2021-12-18|2021-12-31
>hCoV-19/England/ALDP-2FC7E51/2021|2021-12-21|2021-12-31
>hCoV-19/England/MILK-2EE2D72/2021|2021-12-20|2021-12-25
>hCoV-19/Wales/MILK-2EEF3DD/2021|2021-12-15|2021-12-25
>hCoV-19/Wales/MILK-2EEF4DA/2021|2021-12-15|2021-12-25
>hCoV-19/England/LSPA-2FC4249/2021|2021-12-21|2021-12-31
>hCoV-19/England/ALDP-2FC2533/2021|2021-12-21|2021-12-31
>hCoV-19/England/ALDP-2FC7D72/2021|2021-12-21|2021-12-31
>hCoV-19/Germany/HH-RKI-I-405256/2021|2021-12-13|2021-12-31
>hCoV-19/England/ALDP-2FC7C75/2021|2021-12-21|2021-12-31
>hCoV-19/Germany/HH-RKI-I-405255/2021|2021-12-15|2021-12-31
>hCoV-19/England/ALDP-2FC290A/2021|2021-12-21|2021-12-31
>hCoV-19/England/LSPA-2FC4258/2021|2021-12-20|2021-12-31
>hCoV-19/England/ALDP-2FC810C/2021|2021-12-21|2021-12-31
>hCoV-19/England/ALDP-2FC7F4F/2021|2021-12-21|2021-12-31
>hCoV-19/England/ALDP-2FC5E9F/2021|2021-12-21|2021-12-31
>hCoV-19/England/ALDP-2FC259D/2021|2021-12-17|2021-12-31
>hCoV-19/England/ALDP-2FC5DED/2021|2021-12-21|2021-12-31
>hCoV-19/England/LSPA-2FC4452/2021|2021-12-20|2021-12-31
>hCoV-19/England/ALDP-2FC5E71/2021|2021-12-21|2021-12-31
>hCoV-19/England/LSPA-2FC4461/2021|2021-12-20|2021-12-31
>hCoV-19/Belgium/Jessa_55-2151-000876/2021|2021-12-23|2021-12-29
>hCoV-19/Belgium/Jessa_55-2151-000804/2021|2021-12-23|2021-12-29
>hCoV-19/England/PLYM-2F40CB0/2021|2021-12-15|2021-12-25
>hCoV-19/Belgium/Jessa_55-2151-000993/2021|2021-12-23|2021-12-29
>hCoV-19/Belgium/Jessa_55-2151-000131/2021|2021-12-20|2021-12-29
>hCoV-19/England/ALDP-2FC7DAF/2021|2021-12-21|2021-12-31
>hCoV-19/Belgium/Jessa_11-2151-005389ZOL/2021|2021-12-24|2021-12-29
>hCoV-19/Belgium/Jessa_11-2151-004781ZOL/2021|2021-12-23|2021-12-29
>hCoV-19/Belgium/Jessa_55-2151-000598/2021|2021-12-22|2021-12-29
>hCoV-19/Belgium/Jessa_21-2151-000872/2021|2021-12-22|2021-12-29
>hCoV-19/Belgium/Jessa_11-2151-000753/2021|2021-12-20|2021-12-29
>hCoV-19/Belgium/Jessa_11-2151-005330ZOL/2021|2021-12-23|2021-12-29
>hCoV-19/Belgium/Jessa_55-2151-000901/2021|2021-12-23|2021-12-29
>hCoV-19/Belgium/Jessa_55-2151-000432/2021|2021-12-22|2021-12-29
>hCoV-19/England/ALDP-2FC7E9D/2021|2021-12-21|2021-12-31
>hCoV-19/Italy/PUG_UNIBA_APU-BA398/2021|2021-12-20|2021-12-28
>hCoV-19/Italy/PUG_UNIBA_APU-BA397/2021|2021-12-20|2021-12-28
>hCoV-19/England/ALDP-2FC28FE/2021|2021-12-21|2021-12-31
>hCoV-19/England/ALDP-2FC8175/2021|2021-12-21|2021-12-31
>hCoV-19/Germany/HH-RKI-I-405266/2021|2021-12-20|2021-12-31
>hCoV-19/England/LSPA-2FC44E9/2021|2021-12-19|2021-12-31
>hCoV-19/England/ALDP-2FC269A/2021|2021-12-21|2021-12-31
>hCoV-19/Germany/HH-RKI-I-405257/2021|2021-12-20|2021-12-31
>hCoV-19/Germany/HH-RKI-I-405260/2021|2021-12-20|2021-12-31
>hCoV-19/Malawi/MLW-00284/2021|2021-12-16|2021-12-29
>hCoV-19/Malawi/MLW-00275/2021|2021-12-16|2021-12-29
>hCoV-19/Malawi/MLW-00271/2021|2021-12-16|2021-12-29
>hCoV-19/Malawi/MLW-00276/2021|2021-12-16|2021-12-29
>hCoV-19/Malawi/MLW-00273/2021|2021-12-08|2021-12-29
>hCoV-19/Malawi/MLW-00287/2021|2021-12-17|2021-12-29
>hCoV-19/Malawi/MLW-00274/2021|2021-12-15|2021-12-29
>hCoV-19/England/LSPA-2FC563D/2021|2021-12-20|2021-12-31
>hCoV-19/Malawi/MLW-00268/2021|2021-12-16|2021-12-29
>hCoV-19/Malawi/MLW-00280/2021|2021-12-14|2021-12-29
>hCoV-19/Malawi/MLW-00282/2021|2021-12-14|2021-12-29
>hCoV-19/Malawi/MLW-00279/2021|2021-12-13|2021-12-29
>hCoV-19/Malawi/MLW-00270/2021|2021-12-13|2021-12-29
>hCoV-19/Malawi/MLW-00269/2021|2021-12-13|2021-12-29
>hCoV-19/Malawi/MLW-00278/2021|2021-12-16|2021-12-29
>hCoV-19/Malawi/MLW-00285/2021|2021-12-16|2021-12-29
>hCoV-19/Malawi/MLW-00277/2021|2021-12-16|2021-12-29
>hCoV-19/Malawi/MLW-00272/2021|2021-12-17|2021-12-29
>hCoV-19/Malawi/MLW-00283/2021|2021-12-15|2021-12-29
>hCoV-19/Malawi/MLW-00281/2021|2021-12-14|2021-12-29
>hCoV-19/Malawi/MLW-00267/2021|2021-12-16|2021-12-29
>hCoV-19/Malawi/MLW-00286/2021|2021-12-17|2021-12-29
>hCoV-19/Malawi/MLW-00288/2021|2021-12-15|2021-12-29
>hCoV-19/Italy/EMR-IZSLER-2021-446731-021-01/2021|2021-12-20|2021-12-28
>hCoV-19/England/LSPA-2FC70C4/2021|2021-12-21|2021-12-31
>hCoV-19/Italy/VEN-ULSS3GEN-7002026476_VE/2021|2021-12-17|2021-12-29
>hCoV-19/Italy/VEN-ULSS3GEN-7002029681_VE/2021|2021-12-18|2021-12-29
>hCoV-19/Italy/VEN-ULSS3GEN-7002029536_VE/2021|2021-12-18|2021-12-29
>hCoV-19/Italy/VEN-ULSS3GEN-7002026730_VE/2021|2021-12-18|2021-12-29
>hCoV-19/England/ALDP-2EE1827/2021|2021-12-14|2021-12-23
>hCoV-19/Denmark/DCGC-270124/2021|2021-12-06|2021-12-21
>hCoV-19/Italy/EMR-IZSLER-2021-444910-010-01/2021|2021-12-20|2021-12-28
>hCoV-19/England/LSPA-2FC68EB/2021|2021-12-20|2021-12-31
>hCoV-19/England/ALDP-2FC7D63/2021|2021-12-21|2021-12-31
>hCoV-19/England/LSPA-2FC56C4/2021|2021-12-20|2021-12-31
>hCoV-19/England/LSPA-2FC57EF/2021|2021-12-20|2021-12-31
>hCoV-19/England/LSPA-2FC5433/2021|2021-12-20|2021-12-31
>hCoV-19/England/LSPA-2FC570D/2021|2021-12-20|2021-12-31
>hCoV-19/England/LSPA-2FC65E4/2021|2021-12-19|2021-12-31
>hCoV-19/England/LSPA-2FC64F6/2021|2021-12-20|2021-12-31
>hCoV-19/England/LSPA-2FC6669/2021|2021-12-17|2021-12-31
>hCoV-19/Wales/ALDP-2FC3972/2021|2021-12-20|2021-12-31
>hCoV-19/Morocco/CNRST_HM36/2021|2021-12-22|2021-12-25
>hCoV-19/England/ALDP-2FC3AE8/2021|2021-12-21|2021-12-31
>hCoV-19/England/ALDP-2FC367B/2021|2021-12-21|2021-12-31
>hCoV-19/England/LSPA-2FC671B/2021|2021-12-20|2021-12-31
>hCoV-19/England/ALDP-2FC3884/2021|2021-12-21|2021-12-31
>hCoV-19/England/LSPA-2FC75C5/2021|2021-12-20|2021-12-31
>hCoV-19/England/LSPA-2FC7219/2021|2021-12-21|2021-12-31
>hCoV-19/England/LSPA-2FC73DA/2021|2021-12-21|2021-12-31
>hCoV-19/England/LSPA-2FC54F7/2021|2021-12-20|2021-12-31
>hCoV-19/England/LSPA-2FC7282/2021|2021-12-21|2021-12-31
>hCoV-19/England/LSPA-2FC69AC/2021|2021-12-20|2021-12-31
>hCoV-19/England/LSPA-2FC760E/2021|2021-12-16|2021-12-31
>hCoV-19/England/LSPA-2FC6915/2021|2021-12-20|2021-12-31
>hCoV-19/Wales/ALDP-2FC3ACA/2021|2021-12-20|2021-12-31
>hCoV-19/England/ALDP-2FC36A8/2021|2021-12-21|2021-12-31
>hCoV-19/England/LSPA-2FC7598/2021|2021-12-21|2021-12-31
>hCoV-19/England/ALDP-2FC3AF7/2021|2021-12-20|2021-12-31
>hCoV-19/England/LSPA-2FC74D7/2021|2021-12-21|2021-12-31
>hCoV-19/England/LSPA-2FC56D3/2021|2021-12-20|2021-12-31
>hCoV-19/England/ALDP-2FC3B5E/2021|2021-12-21|2021-12-31
>hCoV-19/England/LSPA-2FC72FB/2021|2021-12-21|2021-12-31
>hCoV-19/England/LSPA-2FC455F/2021|2021-12-21|2021-12-31
>hCoV-19/England/ALDP-2FC3A42/2021|2021-12-21|2021-12-31
>hCoV-19/England/ALDP-2FC265E/2021|2021-12-21|2021-12-31
>hCoV-19/England/LSPA-2FC470E/2021|2021-12-20|2021-12-31
>hCoV-19/England/ALDP-2FC37C3/2021|2021-12-21|2021-12-31
>hCoV-19/Wales/ALDP-2FC3866/2021|2021-12-20|2021-12-31
>hCoV-19/England/LSPA-2FC746E/2021|2021-12-21|2021-12-31
>hCoV-19/England/LSPA-2FC5837/2021|2021-12-20|2021-12-31
>hCoV-19/England/ALDP-2FC2946/2021|2021-12-21|2021-12-31
>hCoV-19/England/LSPA-2FC465C/2021|2021-12-20|2021-12-31
>hCoV-19/England/ALDP-2FC3936/2021|2021-12-21|2021-12-31
>hCoV-19/England/ALDP-2FC5BD4/2021|2021-12-21|2021-12-31
>hCoV-19/England/ALDP-2FC25E8/2021|2021-12-21|2021-12-31
>hCoV-19/England/LSPA-2FC56B5/2021|2021-12-20|2021-12-31
>hCoV-19/England/ALDP-2FC3981/2021|2021-12-20|2021-12-31
>hCoV-19/England/LSPA-2FC55A9/2021|2021-12-20|2021-12-31
>hCoV-19/England/LSPA-2FC5503/2021|2021-12-20|2021-12-31
>hCoV-19/England/LSPA-2FC5600/2021|2021-12-20|2021-12-31
>hCoV-19/England/LSPA-2FC565B/2021|2021-12-19|2021-12-31
>hCoV-19/England/LSPA-2FC5758/2021|2021-12-20|2021-12-31
>hCoV-19/England/LSPA-2FC6A6D/2021|2021-12-20|2021-12-31
>hCoV-19/England/LSPA-2FC75D4/2021|2021-12-21|2021-12-31
>hCoV-19/England/ALDP-2FC3787/2021|2021-12-21|2021-12-31
>hCoV-19/England/ALDP-2FC370F/2021|2021-12-21|2021-12-31
>hCoV-19/England/LSPA-2FC72BF/2021|2021-12-21|2021-12-31
>hCoV-19/England/ALDP-2FC35D8/2021|2021-12-21|2021-12-31
>hCoV-19/England/ALDP-2FC38DF/2021|2021-12-21|2021-12-31
>hCoV-19/England/LSPA-2FC657B/2021|2021-12-20|2021-12-31
>hCoV-19/England/ALDP-2FC3857/2021|2021-12-21|2021-12-31
>hCoV-19/England/LSPA-2FC71FE/2021|2021-12-21|2021-12-31
>hCoV-19/England/ALDP-2FC5A8C/2021|2021-12-18|2021-12-31
>hCoV-19/England/ALDP-2FC359C/2021|2021-12-21|2021-12-31
>hCoV-19/England/LSPA-2FC5354/2021|2021-12-20|2021-12-31
>hCoV-19/England/LSPA-2FC571C/2021|2021-12-20|2021-12-31
>hCoV-19/England/ALDP-2FC5925/2021|2021-12-21|2021-12-31
>hCoV-19/England/LSPA-2FC73AD/2021|2021-12-21|2021-12-31
>hCoV-19/England/LSPA-2FC72CE/2021|2021-12-19|2021-12-31
>hCoV-19/England/LSPA-2FC661E/2021|2021-12-20|2021-12-31
>hCoV-19/England/LSPA-2FC5794/2021|2021-12-20|2021-12-31
>hCoV-19/England/ALDP-2FC373C/2021|2021-12-21|2021-12-31
>hCoV-19/England/LSPA-2FC6502/2021|2021-12-20|2021-12-31
>hCoV-19/England/ALDP-2FC3A33/2021|2021-12-21|2021-12-31
>hCoV-19/England/LSPA-2FC6818/2021|2021-12-20|2021-12-31
>hCoV-19/England/ALDP-2FC36E4/2021|2021-12-21|2021-12-31
>hCoV-19/England/LSPA-2FC698E/2021|2021-12-16|2021-12-31
>hCoV-19/England/ALDP-2FC3B30/2021|2021-12-21|2021-12-31
>hCoV-19/England/NORW-3102323/2021|2021-12-14|2021-12-31
>hCoV-19/England/ALDP-2FC3A7F/2021|2021-12-21|2021-12-31
>hCoV-19/England/LSPA-2FC747D/2021|2021-12-19|2021-12-31
>hCoV-19/England/LSPA-2FC664B/2021|2021-12-18|2021-12-31
>hCoV-19/England/LSPA-2FC69CA/2021|2021-12-20|2021-12-31
>hCoV-19/England/LSPA-2FC6809/2021|2021-12-20|2021-12-31
>hCoV-19/England/LSPA-2FACB4C/2021|2021-12-17|2021-12-31
>hCoV-19/England/LSPA-2FACAB8/2021|2021-12-17|2021-12-31
>hCoV-19/England/LSPA-2FC55F4/2021|2021-12-20|2021-12-31
>hCoV-19/England/LSPA-2FC73E9/2021|2021-12-21|2021-12-31
>hCoV-19/England/LSPA-2FC65B7/2021|2021-12-20|2021-12-31
>hCoV-19/England/LSPA-2FC53CD/2021|2021-12-20|2021-12-31
>hCoV-19/England/LSPA-2FC6739/2021|2021-12-20|2021-12-31
>hCoV-19/England/LSPA-2FC7291/2021|2021-12-21|2021-12-31
>hCoV-19/England/LSPA-2FC7361/2021|2021-12-21|2021-12-31
>hCoV-19/England/LSPA-2FC653F/2021|2021-12-20|2021-12-31
>hCoV-19/England/LSPA-2FC52FD/2021|2021-12-20|2021-12-31
>hCoV-19/England/LSPA-2FC710D/2021|2021-12-19|2021-12-31
>hCoV-19/England/LSPA-2FC5363/2021|2021-12-20|2021-12-31
>hCoV-19/England/LSPA-2FC5442/2021|2021-12-20|2021-12-31
>hCoV-19/England/LSPA-2FC7422/2021|2021-12-21|2021-12-31
>hCoV-19/England/LSPA-2FC7185/2021|2021-12-21|2021-12-31
>hCoV-19/England/LSPA-2FC7307/2021|2021-12-21|2021-12-31
>hCoV-19/England/LSPA-2FC6A12/2021|2021-12-20|2021-12-31
>hCoV-19/England/ALDP-2FC3A06/2021|2021-12-21|2021-12-31
>hCoV-19/England/ALDP-2FC3A24/2021|2021-12-21|2021-12-31
>hCoV-19/England/LSPA-2FC7194/2021|2021-12-21|2021-12-31
>hCoV-19/England/LSPA-2FC753E/2021|2021-12-21|2021-12-31
>hCoV-19/England/LSPA-2FC6854/2021|2021-12-20|2021-12-31
>hCoV-19/England/LSPA-2FC757A/2021|2021-12-21|2021-12-31
>hCoV-19/England/ALDP-2FC364E/2021|2021-12-21|2021-12-31
>hCoV-19/USA/KS-MAWD-7480613/2021|2021-12-27|2021-12-30
>hCoV-19/England/NORW-31020FB/2021|2021-12-13|2021-12-31
>hCoV-19/England/ALDP-2FC368A/2021|2021-12-21|2021-12-31
>hCoV-19/England/ALDP-2FC3A51/2021|2021-12-21|2021-12-31
>hCoV-19/England/ALDP-2FC363F/2021|2021-12-21|2021-12-31
>hCoV-19/England/ALDP-2FC371E/2021|2021-12-21|2021-12-31
>hCoV-19/England/PHEC-3V079V74/2021|2021-12-06|2021-12-22
>hCoV-19/Italy/EMR-IZSLER-2021-446731-017-01/2021|2021-12-20|2021-12-28
>hCoV-19/England/LSPA-2FC6827/2021|2021-12-19|2021-12-31
>hCoV-19/England/LSPA-2FC74F5/2021|2021-12-21|2021-12-31
>hCoV-19/Turkey/HSGM-F11238/2021|2021-12-22|2021-12-29
>hCoV-19/England/LSPA-2FC665A/2021|2021-12-20|2021-12-31
>hCoV-19/England/ALDP-2FC372D/2021|2021-12-21|2021-12-31
>hCoV-19/England/ALDP-2FC39FA/2021|2021-12-21|2021-12-31
>hCoV-19/Turkey/HSGM-F11249/2021|2021-12-22|2021-12-29
>hCoV-19/Wales/ALDP-2FC3A15/2021|2021-12-20|2021-12-31
>hCoV-19/England/ALDP-2FC37D2/2021|2021-12-21|2021-12-31
>hCoV-19/England/LSPA-2FC6748/2021|2021-12-20|2021-12-31
>hCoV-19/Scotland/LSPA-2FC70B5/2021|2021-12-21|2021-12-31
>hCoV-19/England/LSPA-2FC6520/2021|2021-12-17|2021-12-31
>hCoV-19/England/ALDP-2FC3A9D/2021|2021-12-21|2021-12-31
>hCoV-19/England/ALDP-2FC375A/2021|2021-12-21|2021-12-31
>hCoV-19/Germany/ST-RKI-I-405411/2021|2021-12-20|2021-12-31
>hCoV-19/England/ALDP-2FC35C9/2021|2021-12-21|2021-12-31
>hCoV-19/England/LSPA-2FC73F8/2021|2021-12-19|2021-12-31
>hCoV-19/Turkey/HSGM-F11250/2021|2021-12-22|2021-12-29
>hCoV-19/Turkey/HSGM-F11251/2021|2021-12-22|2021-12-29
>hCoV-19/England/LSPA-2FC58CE/2021|2021-12-20|2021-12-31
>hCoV-19/Sweden/10205672/2021|2021-11-29|2021-12-20
>hCoV-19/Germany/ST-RKI-I-405410/2021|2021-12-20|2021-12-31
>hCoV-19/Turkey/HSGM-F11247/2021|2021-12-22|2021-12-29
>hCoV-19/Wales/ALDP-2FC3B21/2021|2021-12-20|2021-12-31
>hCoV-19/England/ALDP-2FC3839/2021|2021-12-21|2021-12-31
>hCoV-19/Wales/ALDP-2FC365D/2021|2021-12-20|2021-12-31
>hCoV-19/England/LSPA-2FC7334/2021|2021-12-21|2021-12-31
>hCoV-19/England/LSPA-2FC53AF/2021|2021-12-20|2021-12-31
>hCoV-19/England/LSPA-2FC662D/2021|2021-12-20|2021-12-31
>hCoV-19/England/ALDP-2FC3963/2021|2021-12-21|2021-12-31
>hCoV-19/England/ALDP-2FC3B4F/2021|2021-12-21|2021-12-31
>hCoV-19/England/LSPA-2FC580A/2021|2021-12-19|2021-12-31
>hCoV-19/England/LSPA-2FC68BE/2021|2021-12-17|2021-12-31
>hCoV-19/England/ALDP-2FC3A60/2021|2021-12-21|2021-12-31
>hCoV-19/Turkey/HSGM-F11261/2021|2021-12-22|2021-12-29
>hCoV-19/England/LSPA-2FC6890/2021|2021-12-20|2021-12-31
>hCoV-19/England/LSPA-2FC5679/2021|2021-12-20|2021-12-31
>hCoV-19/England/MILK-2FB92A1/2021|2021-12-20|2021-12-31
>hCoV-19/Turkey/HSGM-F11259/2021|2021-12-22|2021-12-29
>hCoV-19/England/ALDP-2FC3848/2021|2021-12-21|2021-12-31
>hCoV-19/Turkey/HSGM-F11260/2021|2021-12-22|2021-12-29
>hCoV-19/England/LSPA-2FC6678/2021|2021-12-20|2021-12-31
>hCoV-19/England/ALDP-2FC38FD/2021|2021-12-21|2021-12-31
>hCoV-19/Turkey/HSGM-F11258/2021|2021-12-22|2021-12-29
>hCoV-19/Turkey/HSGM-F11254/2021|2021-12-22|2021-12-29
>hCoV-19/England/LSPA-2FC55D6/2021|2021-12-20|2021-12-31
>hCoV-19/Turkey/HSGM-F11255/2021|2021-12-22|2021-12-29
>hCoV-19/Turkey/HSGM-F11253/2021|2021-12-22|2021-12-29
>hCoV-19/Turkey/HSGM-F11252/2021|2021-12-22|2021-12-29
>hCoV-19/England/LSPA-2FC752F/2021|2021-12-21|2021-12-31
>hCoV-19/England/LSPA-2FC6A21/2021|2021-12-20|2021-12-31
>hCoV-19/Turkey/HSGM-F11525/2021|2021-12-23|2021-12-29
>hCoV-19/Denmark/DCGC-270121/2021|2021-12-13|2021-12-21
>hCoV-19/Turkey/HSGM-F11248/2021|2021-12-22|2021-12-29
>hCoV-19/England/LSPA-2FC557C/2021|2021-12-20|2021-12-31
>hCoV-19/Turkey/HSGM-F11246/2021|2021-12-22|2021-12-29
>hCoV-19/England/LSPA-2FC706A/2021|2021-12-21|2021-12-31
>hCoV-19/England/LSPA-2FC6A30/2021|2021-12-20|2021-12-31
>hCoV-19/England/ALDP-2FC37F0/2021|2021-12-21|2021-12-31
>hCoV-19/England/LSPA-2FC749B/2021|2021-12-20|2021-12-31
>hCoV-19/England/LSPA-2FC56F1/2021|2021-12-18|2021-12-31
>hCoV-19/England/LSPA-2FC74B9/2021|2021-12-21|2021-12-31
>hCoV-19/England/LSPA-2FC663C/2021|2021-12-19|2021-12-31
>hCoV-19/England/ALDP-2FC35AB/2021|2021-12-20|2021-12-31
>hCoV-19/Turkey/HSGM-F11533/2021|2021-12-23|2021-12-29
>hCoV-19/England/LSPA-2FC7176/2021|2021-12-21|2021-12-31
>hCoV-19/Turkey/HSGM-F11488/2021|2021-12-23|2021-12-29
>hCoV-19/England/LSPA-2FC58A0/2021|2021-12-20|2021-12-31
>hCoV-19/England/ALDP-2FC3945/2021|2021-12-21|2021-12-31
>hCoV-19/England/LSPA-2FC5424/2021|2021-12-20|2021-12-31
>hCoV-19/England/LSPA-2FC7343/2021|2021-12-21|2021-12-31
>hCoV-19/England/LSPA-2FC65C6/2021|2021-12-20|2021-12-31
>hCoV-19/Wales/LSPA-2FC7088/2021|2021-12-21|2021-12-31
>hCoV-19/England/LSPA-2FC711C/2021|2021-12-21|2021-12-31
>hCoV-19/England/ALDP-2FC3990/2021|2021-12-21|2021-12-31
>hCoV-19/England/LSPA-2FC70E2/2021|2021-12-21|2021-12-31
>hCoV-19/England/ALDP-2FC3796/2021|2021-12-21|2021-12-31
>hCoV-19/England/LSPA-2FC738F/2021|2021-12-21|2021-12-31
>hCoV-19/Turkey/HSGM-F11451/2021|2021-12-22|2021-12-29
>hCoV-19/Turkey/HSGM-F11351/2021|2021-12-22|2021-12-29
>hCoV-19/Denmark/DCGC-270153/2021|2021-12-06|2021-12-21
>hCoV-19/Turkey/HSGM-F11610/2021|2021-12-23|2021-12-29
>hCoV-19/Turkey/HSGM-F11526/2021|2021-12-23|2021-12-29
>hCoV-19/England/MILK-2FB871C/2021|2021-12-21|2021-12-31
>hCoV-19/Turkey/HSGM-F11463/2021|2021-12-22|2021-12-29
>hCoV-19/Turkey/HSGM-F11555/2021|2021-12-23|2021-12-29
>hCoV-19/Turkey/HSGM-F11550/2021|2021-12-23|2021-12-29
>hCoV-19/Turkey/HSGM-F11548/2021|2021-12-23|2021-12-29
>hCoV-19/Turkey/HSGM-F11549/2021|2021-12-23|2021-12-29
>hCoV-19/Turkey/HSGM-F11531/2021|2021-12-23|2021-12-29
>hCoV-19/Turkey/HSGM-F11532/2021|2021-12-23|2021-12-29
>hCoV-19/Turkey/HSGM-F11546/2021|2021-12-23|2021-12-29
>hCoV-19/Turkey/HSGM-F11547/2021|2021-12-23|2021-12-29
>hCoV-19/Turkey/HSGM-F11484/2021|2021-12-23|2021-12-29
>hCoV-19/Turkey/HSGM-F11576/2021|2021-12-23|2021-12-29
>hCoV-19/Turkey/HSGM-F11577/2021|2021-12-23|2021-12-29
>hCoV-19/Turkey/HSGM-F11564/2021|2021-12-23|2021-12-29
>hCoV-19/Turkey/HSGM-F11444/2021|2021-12-22|2021-12-29
>hCoV-19/Turkey/HSGM-F11450/2021|2021-12-22|2021-12-29
>hCoV-19/Denmark/DCGC-269769/2021|2021-12-06|2021-12-21
>hCoV-19/Turkey/HSGM-F11528/2021|2021-12-23|2021-12-29
>hCoV-19/Turkey/HSGM-F11524/2021|2021-12-23|2021-12-29
>hCoV-19/Turkey/HSGM-F11522/2021|2021-12-23|2021-12-29
>hCoV-19/Turkey/HSGM-F11523/2021|2021-12-23|2021-12-29
>hCoV-19/Turkey/HSGM-F11520/2021|2021-12-23|2021-12-29
>hCoV-19/Turkey/HSGM-F11530/2021|2021-12-23|2021-12-29
>hCoV-19/Turkey/HSGM-F11521/2021|2021-12-23|2021-12-29
>hCoV-19/Turkey/HSGM-F11465/2021|2021-12-22|2021-12-29
>hCoV-19/Turkey/HSGM-F11518/2021|2021-12-23|2021-12-29
>hCoV-19/Turkey/HSGM-F11519/2021|2021-12-23|2021-12-29
>hCoV-19/Turkey/HSGM-F11517/2021|2021-12-23|2021-12-29
>hCoV-19/Turkey/HSGM-F11462/2021|2021-12-22|2021-12-29
>hCoV-19/Turkey/HSGM-F11516/2021|2021-12-23|2021-12-29
>hCoV-19/Turkey/HSGM-F11511/2021|2021-12-23|2021-12-29
>hCoV-19/Turkey/HSGM-F11513/2021|2021-12-23|2021-12-29
>hCoV-19/Turkey/HSGM-F11502/2021|2021-12-23|2021-12-29
>hCoV-19/Turkey/HSGM-F11510/2021|2021-12-23|2021-12-29
>hCoV-19/Turkey/HSGM-F11457/2021|2021-12-22|2021-12-29
>hCoV-19/Turkey/HSGM-F11456/2021|2021-12-22|2021-12-29
>hCoV-19/Turkey/HSGM-F11492/2021|2021-12-23|2021-12-29
>hCoV-19/Turkey/HSGM-F11491/2021|2021-12-23|2021-12-29
>hCoV-19/Turkey/HSGM-F11455/2021|2021-12-22|2021-12-29
>hCoV-19/Turkey/HSGM-F11490/2021|2021-12-23|2021-12-29
>hCoV-19/Turkey/HSGM-F11464/2021|2021-12-22|2021-12-29
>hCoV-19/Turkey/HSGM-F11461/2021|2021-12-22|2021-12-29
>hCoV-19/Turkey/HSGM-F11459/2021|2021-12-22|2021-12-29
>hCoV-19/Turkey/HSGM-F11460/2021|2021-12-22|2021-12-29
>hCoV-19/Turkey/HSGM-F11458/2021|2021-12-22|2021-12-29
>hCoV-19/France/OCC-CHU-TLS-213511468801/2021|2021-12-16|2021-12-29
>hCoV-19/Turkey/HSGM-F11615/2021|2021-12-23|2021-12-29
>hCoV-19/Scotland/NORT-YY63JA/2021|2021-12-04|2021-12-25
>hCoV-19/England/LSPA-2FC5336/2021|2021-12-20|2021-12-31
>hCoV-19/England/LSPA-2FC66D2/2021|2021-12-20|2021-12-31
>hCoV-19/England/LSPA-2FC71EF/2021|2021-12-21|2021-12-31
>hCoV-19/England/LSPA-2FC69BB/2021|2021-12-20|2021-12-31
>hCoV-19/England/LSPA-2FC705B/2021|2021-12-21|2021-12-31
>hCoV-19/England/LSPA-2FC6757/2021|2021-12-20|2021-12-31
>hCoV-19/England/ALDP-2FC37B4/2021|2021-12-21|2021-12-31
>hCoV-19/England/ALDP-2FC3954/2021|2021-12-21|2021-12-31
>hCoV-19/Mexico/CMX-INMEGEN-45-65/2021|2021-12-22|2021-12-30
>hCoV-19/England/LSPA-2FC720A/2021|2021-12-21|2021-12-31
>hCoV-19/England/LSPA-2FC67B1/2021|2021-12-20|2021-12-31
>hCoV-19/England/ALDP-2FC380C/2021|2021-12-20|2021-12-31
>hCoV-19/England/ALDP-2FC3769/2021|2021-12-21|2021-12-31
>hCoV-19/England/NORT-YY65QC/2021|2021|2021-12-25
>hCoV-19/Mexico/CMX-INMEGEN-45-81/2021|2021-12-21|2021-12-30
>hCoV-19/Denmark/DCGC-269811/2021|2021-12-13|2021-12-21
>hCoV-19/Mexico/MEX-INMEGEN-45-102/2021|2021-12-19|2021-12-30
>hCoV-19/England/NORT-YY67TD/2021|2021|2021-12-25
>hCoV-19/England/LSPA-2FC5785/2021|2021-12-20|2021-12-31
>hCoV-19/Mexico/MEX-INMEGEN-45-28/2021|2021-12-17|2021-12-30
>hCoV-19/England/LSPA-2FC67EE/2021|2021-12-19|2021-12-31
>hCoV-19/England/ALDP-2FC39BE/2021|2021-12-21|2021-12-31
>hCoV-19/Mexico/CMX-INMEGEN-45-151/2021|2021-12-20|2021-12-30
>hCoV-19/England/LSPA-2FC548E/2021|2021-12-19|2021-12-31
>hCoV-19/England/LSPA-2FC5372/2021|2021-12-17|2021-12-31
>hCoV-19/Germany/ST-RKI-I-405435/2021|2021-12-20|2021-12-31
>hCoV-19/Mexico/CMX-INMEGEN-45-18/2021|2021-12-22|2021-12-30
>hCoV-19/England/LSPA-2FC57D0/2021|2021-12-20|2021-12-31
>hCoV-19/France/OCC-CHU-TLS-213431377201/2021|2021-12-09|2021-12-29
>hCoV-19/Mexico/CMX-INMEGEN-45-60/2021|2021-12-17|2021-12-30
>hCoV-19/Mexico/TAB-INMEGEN-45-132/2021|2021-12-21|2021-12-30
>hCoV-19/England/PHEC-YYBWPHO/2021|2021|2021-12-25
>hCoV-19/Mexico/MEX-INMEGEN-45-136/2021|2021-12-21|2021-12-30
>hCoV-19/Mexico/ROO-INMEGEN-45-138/2021|2021-12-18|2021-12-30
>hCoV-19/Mexico/TAB-INMEGEN-45-148/2021|2021-12-21|2021-12-30
>hCoV-19/Mexico/ROO-INMEGEN-45-106/2021|2021-12-18|2021-12-30
>hCoV-19/Mexico/CMX-INMEGEN-45-112/2021|2021-12-20|2021-12-30
>hCoV-19/Mexico/TAB-INMEGEN-45-155/2021|2021-12-20|2021-12-30
>hCoV-19/England/MILK-2FB948D/2021|2021-12-20|2021-12-31
>hCoV-19/England/NORW-3101C56/2021|2021-12-13|2021-12-31
>hCoV-19/Mexico/CMX-INMEGEN-45-299/2021|2021-12-13|2021-12-30
>hCoV-19/Gibraltar/12-1606057-12/2021|2021-12-15|2021-12-19
>hCoV-19/Gibraltar/9-1606319-9/2021|2021-12-15|2021-12-19
>hCoV-19/Gibraltar/10-1606280-10/2021|2021-12-15|2021-12-19
>hCoV-19/Gibraltar/11-1606303-11/2021|2021-12-15|2021-12-19
>hCoV-19/Gibraltar/34-1606614-34/2021|2021-12-15|2021-12-19
>hCoV-19/Gibraltar/30-1606492-30/2021|2021-12-15|2021-12-19
>hCoV-19/Kenya/SS4240/2021|2021-12-03|2021-12-19
>hCoV-19/Gibraltar/20-1605405-20/2021|2021-12-15|2021-12-19
>hCoV-19/Gibraltar/28-1606233-28/2021|2021-12-15|2021-12-19
>hCoV-19/Gibraltar/35-1605621-35/2021|2021-12-15|2021-12-19
>hCoV-19/Gibraltar/46-1606829-46/2021|2021-12-15|2021-12-19
>hCoV-19/England/ALDP-2FC3778/2021|2021-12-21|2021-12-31
>hCoV-19/Gibraltar/39-1606157-39/2021|2021-12-15|2021-12-19
>hCoV-19/Kenya/SS4234/2021|2021-12-01|2021-12-19
>hCoV-19/Kenya/SS4237/2021|2021-12-01|2021-12-19
>hCoV-19/Kenya/SS4236/2021|2021-12-01|2021-12-19
>hCoV-19/Kenya/SS4242/2021|2021-12-04|2021-12-19
>hCoV-19/England/ALDP-2FC39AF/2021|2021-12-21|2021-12-31
>hCoV-19/England/LSPA-2FC72A0/2021|2021-12-21|2021-12-31
>hCoV-19/Mexico/CMX-INMEGEN-45-349/2021|2021-12-22|2021-12-30
>hCoV-19/England/LSPA-2FC559A/2021|2021-12-20|2021-12-31
>hCoV-19/England/LSPA-2FC7370/2021|2021-12-21|2021-12-31
>hCoV-19/Kenya/SS4208/2021|2021-12-04|2021-12-19
>hCoV-19/Kenya/SS4213/2021|2021-12-05|2021-12-19
>hCoV-19/England/LSPA-2FC670C/2021|2021-12-20|2021-12-31
>hCoV-19/Kenya/SS4222/2021|2021-12-07|2021-12-19
>hCoV-19/Kenya/SS4216/2021|2021-12-06|2021-12-19
>hCoV-19/Kenya/SS4215/2021|2021-12-06|2021-12-19
>hCoV-19/England/NORW-3101C00/2021|2021-12-14|2021-12-31
>hCoV-19/Mexico/CMX-INMEGEN-45-357/2021|2021-12-23|2021-12-30
>hCoV-19/Kenya/SS4223/2021|2021-12-07|2021-12-19
>hCoV-19/Kenya/SS4175/2021|2021-11-26|2021-12-19
>hCoV-19/Kenya/SS4214/2021|2021-12-06|2021-12-19
>hCoV-19/Kenya/SS4174/2021|2021-11-26|2021-12-19
>hCoV-19/Kenya/SS4210/2021|2021-12-05|2021-12-19
>hCoV-19/Mexico/CMX-INMEGEN-45-337/2021|2021-12-21|2021-12-30
>hCoV-19/Kenya/SS4205/2021|2021-12-02|2021-12-19
>hCoV-19/England/LSPA-2FC6687/2021|2021-12-20|2021-12-31
>hCoV-19/Kenya/SS4204/2021|2021-12-02|2021-12-19
>hCoV-19/Kenya/SS4206/2021|2021-12-02|2021-12-19
>hCoV-19/Kenya/SS4217/2021|2021-12-06|2021-12-19
>hCoV-19/England/LSPA-2FC713A/2021|2021-12-20|2021-12-31
>hCoV-19/England/NORW-3101BE4/2021|2021-12-14|2021-12-31
>hCoV-19/Mexico/MEX-INMEGEN-45-1/2021|2021-12-21|2021-12-30
>hCoV-19/England/LSPA-2FC64E7/2021|2021-12-20|2021-12-31
>hCoV-19/England/NORT-YY9EKF/2021|2021|2021-12-25
>hCoV-19/Mexico/MEX-INMEGEN-45-2/2021|2021-12-21|2021-12-30
>hCoV-19/England/ALDP-2FC3602/2021|2021-12-21|2021-12-31
>hCoV-19/Mexico/CMX-INMEGEN-45-3/2021|2021-12-20|2021-12-30
>hCoV-19/England/LSPA-2FC7149/2021|2021-12-21|2021-12-31
>hCoV-19/England/LSPA-2FC74C8/2021|2021-12-21|2021-12-31
>hCoV-19/England/LSPA-2FC712B/2021|2021-12-21|2021-12-31
>hCoV-19/England/NORW-3101C72/2021|2021-12-16|2021-12-31
>hCoV-19/England/ALDP-2FC3AD9/2021|2021-12-21|2021-12-31
>hCoV-19/England/NORW-3101C64/2021|2021-12-10|2021-12-31
>hCoV-19/England/LSPA-2FC5819/2021|2021-12-20|2021-12-31
>hCoV-19/England/ALDP-2FC3B03/2021|2021-12-21|2021-12-31
>hCoV-19/England/LSPA-2FC7273/2021|2021-12-21|2021-12-31
>hCoV-19/Mexico/CMX-INMEGEN-45-288/2021|2021-12-14|2021-12-30
>hCoV-19/England/LSPA-2FC75E3/2021|2021-12-21|2021-12-31
>hCoV-19/England/LSPA-2FC72EC/2021|2021-12-21|2021-12-31
>hCoV-19/England/NORT-YY9EP9/2021|2021|2021-12-25
>hCoV-19/England/PHEC-YYBWQF6/2021|2021|2021-12-25
>hCoV-19/England/LSPA-2FC5406/2021|2021-12-20|2021-12-31
>hCoV-19/England/ALDP-2FC3B6D/2021|2021-12-21|2021-12-31
>hCoV-19/England/LSPA-2FC5381/2021|2021-12-20|2021-12-31
>hCoV-19/England/ALDP-2FC3AAC/2021|2021-12-21|2021-12-31
>hCoV-19/England/ALDP-2FC39DC/2021|2021-12-21|2021-12-31
>hCoV-19/England/LSPA-2FC739E/2021|2021-12-21|2021-12-31
>hCoV-19/England/LSPA-2FC66B4/2021|2021-12-20|2021-12-31
>hCoV-19/Mexico/TAB-INMEGEN-45-185/2021|2021-12-17|2021-12-30
>hCoV-19/Mexico/ROO-INMEGEN-45-184/2021|2021-12-15|2021-12-30
>hCoV-19/England/LSPA-2FC54D9/2021|2021-12-20|2021-12-31
>hCoV-19/England/LSPA-2FC6766/2021|2021-12-20|2021-12-31
>hCoV-19/England/LSPA-2FC658A/2021|2021-12-20|2021-12-31
>hCoV-19/England/ALDP-2FC35E7/2021|2021-12-21|2021-12-31
>hCoV-19/England/ALDP-2FC36B7/2021|2021-12-21|2021-12-31
>hCoV-19/England/ALDP-2FC3699/2021|2021-12-21|2021-12-31
>hCoV-19/England/MILK-2FB53B1/2021|2021-12-20|2021-12-31
>hCoV-19/Mexico/ROO-INMEGEN-45-187/2021|2021-12-21|2021-12-30
>hCoV-19/England/ALDP-2FC3ABB/2021|2021-12-21|2021-12-31
>hCoV-19/England/LSPA-2FC5828/2021|2021-12-20|2021-12-31
>hCoV-19/England/ALDP-2FC39CD/2021|2021-12-21|2021-12-31
>hCoV-19/Mexico/TAM-INMEGEN-45-188/2021|2021-12-21|2021-12-30
>hCoV-19/Scotland/NORT-YY9BXN/2021|2021-12-05|2021-12-25
>hCoV-19/Mexico/ROO-INMEGEN-45-186/2021|2021-12-20|2021-12-30
>hCoV-19/Mexico/OAX-INMEGEN-45-180/2021|2021-12-21|2021-12-30
>hCoV-19/Wales/NORT-YY9EJ8/2021|2021-12-06|2021-12-25
>hCoV-19/England/NORT-YY9CP5/2021|2021|2021-12-25
>hCoV-19/England/LSPA-2FC7079/2021|2021-12-20|2021-12-31
>hCoV-19/Mexico/MEX-INMEGEN-45-182/2021|2021-12-20|2021-12-30
>hCoV-19/Scotland/NORT-YY9BRA/2021|2021-12-05|2021-12-25
>hCoV-19/England/ALDP-2FC3927/2021|2021-12-21|2021-12-31
>hCoV-19/England/NORW-3101B73/2021|2021-12-14|2021-12-31
>hCoV-19/England/NORT-YY9JSM/2021|2021|2021-12-25
>hCoV-19/England/NORW-3101B57/2021|2021-12-14|2021-12-31
>hCoV-19/Mexico/CMX-INMEGEN-45-78/2021|2021-12-17|2021-12-30
>hCoV-19/Mexico/CMX-INMEGEN-45-79/2021|2021-12-19|2021-12-30
>hCoV-19/England/LSPA-2FC74AA/2021|2021-12-20|2021-12-31
>hCoV-19/Mexico/CMX-INMEGEN-45-75/2021|2021-12-16|2021-12-30
>hCoV-19/Mexico/CMX-INMEGEN-45-76/2021|2021-12-17|2021-12-30
>hCoV-19/Mexico/CMX-INMEGEN-45-77/2021|2021-12-18|2021-12-30
>hCoV-19/England/ALDP-2FC382A/2021|2021-12-21|2021-12-31
>hCoV-19/England/NORT-YY9FZP/2021|2021|2021-12-25
>hCoV-19/England/NORT-YY9GNZ/2021|2021|2021-12-25
>hCoV-19/Scotland/NORT-YY9G7Y/2021|2021-12-07|2021-12-25
>hCoV-19/Mexico/MEX-INMEGEN-45-71/2021|2021-12-19|2021-12-30
>hCoV-19/Mexico/CMX-INMEGEN-45-72/2021|2021-12-22|2021-12-30
>hCoV-19/Mexico/CMX-INMEGEN-45-73/2021|2021-12-21|2021-12-30
>hCoV-19/Mexico/CMX-INMEGEN-45-80/2021|2021-12-22|2021-12-30
>hCoV-19/Mexico/CMX-INMEGEN-45-167/2021|2021-12-20|2021-12-30
>hCoV-19/Mexico/YUC-INMEGEN-45-169/2021|2021-12-17|2021-12-30
>hCoV-19/Mexico/TAB-INMEGEN-45-163/2021|2021-12-20|2021-12-30
>hCoV-19/Mexico/YUC-INMEGEN-45-162/2021|2021-12-19|2021-12-30
>hCoV-19/Mexico/TAB-INMEGEN-45-164/2021|2021-12-21|2021-12-30
>hCoV-19/England/MILK-2FB2F0B/2021|2021-12-19|2021-12-31
>hCoV-19/Mexico/CMX-INMEGEN-45-160/2021|2021-12-21|2021-12-30
>hCoV-19/Mexico/ROO-INMEGEN-45-161/2021|2021-12-17|2021-12-30
>hCoV-19/Mexico/ROO-INMEGEN-45-178/2021|2021-12-20|2021-12-30
>hCoV-19/Mexico/TAB-INMEGEN-45-179/2021|2021-12-20|2021-12-30
>hCoV-19/Mexico/YUC-INMEGEN-45-170/2021|2021-12-19|2021-12-30
>hCoV-19/Mexico/MEX-INMEGEN-45-175/2021|2021-12-21|2021-12-30
>hCoV-19/Mexico/CMX-INMEGEN-45-176/2021|2021-12-21|2021-12-30
>hCoV-19/Mexico/TAB-INMEGEN-45-171/2021|2021-12-20|2021-12-30
>hCoV-19/Mexico/YUC-INMEGEN-45-149/2021|2021-12-21|2021-12-30
>hCoV-19/Mexico/CMX-INMEGEN-45-144/2021|2021-12-21|2021-12-30
>hCoV-19/Mexico/ROO-INMEGEN-45-145/2021|2021-12-17|2021-12-30
>hCoV-19/Mexico/YUC-INMEGEN-45-147/2021|2021-12-20|2021-12-30
>hCoV-19/Mexico/TAB-INMEGEN-45-140/2021|2021-12-21|2021-12-30
>hCoV-19/Mexico/YUC-INMEGEN-45-141/2021|2021-12-21|2021-12-30
>hCoV-19/Mexico/CMX-INMEGEN-45-142/2021|2021-12-19|2021-12-30
>hCoV-19/Mexico/HID-INMEGEN-45-143/2021|2021-12-20|2021-12-30
>hCoV-19/Australia/QLD2639C/2021|2021-12-14|2021-12-30
>hCoV-19/Mexico/TAB-INMEGEN-45-156/2021|2021-12-21|2021-12-30
>hCoV-19/Mexico/CMX-INMEGEN-45-158/2021|2021-12-19|2021-12-30
>hCoV-19/Mexico/YUC-INMEGEN-45-157/2021|2021-12-21|2021-12-30
>hCoV-19/Mexico/MEX-INMEGEN-45-152/2021|2021-12-21|2021-12-30
>hCoV-19/Mexico/ROO-INMEGEN-45-153/2021|2021-12-17|2021-12-30
>hCoV-19/Mexico/ROO-INMEGEN-45-154/2021|2021-12-19|2021-12-30
>hCoV-19/Mexico/CMX-INMEGEN-45-150/2021|2021-12-19|2021-12-30
>hCoV-19/England/NORW-3101CD5/2021|2021-12-14|2021-12-31
>hCoV-19/Denmark/DCGC-269924/2021|2021-12-12|2021-12-21
>hCoV-19/Denmark/DCGC-269925/2021|2021-12-08|2021-12-21
>hCoV-19/England/NORT-YY9JH9/2021|2021|2021-12-25
>hCoV-19/England/NORW-3102141/2021|2021-12-14|2021-12-31
>hCoV-19/Mexico/CMX-INMEGEN-45-338/2021|2021-12-22|2021-12-30
>hCoV-19/Denmark/DCGC-269934/2021|2021-12-13|2021-12-21
>hCoV-19/Mexico/YUC-INMEGEN-45-125/2021|2021-12-21|2021-12-30
>hCoV-19/Mexico/CMX-INMEGEN-45-127/2021|2021-12-20|2021-12-30
>hCoV-19/Mexico/CMX-INMEGEN-45-128/2021|2021-12-20|2021-12-30
>hCoV-19/Mexico/CMX-INMEGEN-45-314/2021|2021-12-14|2021-12-30
>hCoV-19/Mexico/YUC-INMEGEN-45-133/2021|2021-12-21|2021-12-30
>hCoV-19/Mexico/YUC-INMEGEN-45-139/2021|2021-12-20|2021-12-30
>hCoV-19/Mexico/MEX-INMEGEN-45-135/2021|2021-12-20|2021-12-30
>hCoV-19/Mexico/YUC-INMEGEN-45-131/2021|2021-12-20|2021-12-30
>hCoV-19/Mexico/MEX-INMEGEN-45-310/2021|2021-12-14|2021-12-30
>hCoV-19/Mexico/VER-INMEGEN-45-130/2021|2021-12-18|2021-12-30
>hCoV-19/Mexico/CMX-INMEGEN-45-313/2021|2021-12-14|2021-12-30
>hCoV-19/England/NORT-YY9OBX/2021|2021|2021-12-25
>hCoV-19/Mexico/CMX-INMEGEN-45-317/2021|2021-12-14|2021-12-30
>hCoV-19/Mexico/CMX-INMEGEN-45-319/2021|2021-12-14|2021-12-30
>hCoV-19/England/NORT-YY9OIG/2021|2021|2021-12-25
>hCoV-19/Mexico/ROO-INMEGEN-45-137/2021|2021-12-17|2021-12-30
>hCoV-19/England/NORT-YY9OZN/2021|2021|2021-12-25
>hCoV-19/England/MILK-2EE212B/2021|2021-12-15|2021-12-23
>hCoV-19/Mexico/CMX-INMEGEN-45-316/2021|2021-12-14|2021-12-30
>hCoV-19/Mexico/ROO-INMEGEN-45-107/2021|2021-12-19|2021-12-30
>hCoV-19/Mexico/ROO-INMEGEN-45-108/2021|2021-12-21|2021-12-30
>hCoV-19/Mexico/TAM-INMEGEN-45-109/2021|2021-12-21|2021-12-30
>hCoV-19/Mexico/CMX-INMEGEN-45-103/2021|2021-12-20|2021-12-30
>hCoV-19/Mexico/CMX-INMEGEN-45-284/2021|2021-12-14|2021-12-30
>hCoV-19/Mexico/CMX-INMEGEN-45-104/2021|2021-12-20|2021-12-30
>hCoV-19/Poland/5758106661/2021|2021-12-29|2021-12-29
>hCoV-19/England/NORW-3101CB9/2021|2021-12-16|2021-12-31
>hCoV-19/England/LSPA-2FC55E5/2021|2021-12-20|2021-12-31
>hCoV-19/Mexico/CMX-INMEGEN-45-110/2021|2021-12-19|2021-12-30
>hCoV-19/England/LSPA-2FC754D/2021|2021-12-21|2021-12-31
>hCoV-19/England/NORT-YY9QP3/2021|2021|2021-12-25
>hCoV-19/England/NORT-YY9QYU/2021|2021|2021-12-25
>hCoV-19/England/LSPA-2FC71B2/2021|2021-12-21|2021-12-31
>hCoV-19/Mexico/MEX-INMEGEN-45-111/2021|2021-12-18|2021-12-30
>hCoV-19/England/LSPA-2FC5767/2021|2021-12-20|2021-12-31
>hCoV-19/England/LSPA-2FC64AB/2021|2021-12-19|2021-12-31
>hCoV-19/Mexico/MEX-INMEGEN-45-285/2021|2021-12-14|2021-12-30
>hCoV-19/England/ALDP-2FC3918/2021|2021-12-21|2021-12-31
>hCoV-19/Mexico/CMX-INMEGEN-45-287/2021|2021-12-14|2021-12-30
>hCoV-19/Mexico/CMX-INMEGEN-45-289/2021|2021-12-15|2021-12-30
>hCoV-19/Mexico/CMX-INMEGEN-45-290/2021|2021-12-16|2021-12-30
>hCoV-19/Mexico/CMX-INMEGEN-45-286/2021|2021-12-14|2021-12-30
>hCoV-19/Mexico/MEX-INMEGEN-45-118/2021|2021-12-19|2021-12-30
>hCoV-19/England/LSPA-2FC67A2/2021|2021-12-20|2021-12-31
>hCoV-19/Mexico/TAB-INMEGEN-45-114/2021|2021-12-18|2021-12-30
>hCoV-19/Denmark/DCGC-270002/2021|2021-12-11|2021-12-21
>hCoV-19/Mexico/YUC-INMEGEN-45-115/2021|2021-12-20|2021-12-30
>hCoV-19/Mexico/CHP-INMEGEN-45-121/2021|2021-12-15|2021-12-30
>hCoV-19/England/LSPA-2FC5873/2021|2021-12-20|2021-12-31
>hCoV-19/England/LSPA-2FC6836/2021|2021-12-20|2021-12-31
>hCoV-19/Denmark/DCGC-279301/2021|2021-12-01|2021-12-22
>hCoV-19/England/LSPA-2FC7510/2021|2021-12-20|2021-12-31
>hCoV-19/England/LSPA-2FC55B8/2021|2021-12-20|2021-12-31
>hCoV-19/Mexico/ROO-INMEGEN-45-116/2021|2021-12-21|2021-12-30
>hCoV-19/Mexico/BCN-INMEGEN-45-238/2021|2021-12-13|2021-12-30
>hCoV-19/Mexico/GRO-INMEGEN-45-117/2021|2021-12-21|2021-12-30
>hCoV-19/Mexico/MEX-INMEGEN-45-303/2021|2021-12-13|2021-12-30
>hCoV-19/Mexico/TAB-INMEGEN-45-122/2021|2021-12-18|2021-12-30
>hCoV-19/Mexico/YUC-INMEGEN-45-123/2021|2021-12-20|2021-12-30
>hCoV-19/Mexico/ROO-INMEGEN-45-124/2021|2021-12-21|2021-12-30
>hCoV-19/Denmark/DCGC-268323/2021|2021-12-08|2021-12-22
>hCoV-19/Mexico/CMX-INMEGEN-45-120/2021|2021-12-20|2021-12-30
>hCoV-19/Mexico/CMX-INMEGEN-45-89/2021|2021-12-22|2021-12-30
>hCoV-19/Denmark/DCGC-270031/2021|2021-12-06|2021-12-21
>hCoV-19/Denmark/DCGC-270033/2021|2021-12-05|2021-12-21
>hCoV-19/Mexico/CMX-INMEGEN-45-296/2021|2021-12-13|2021-12-30
>hCoV-19/England/NORT-YY9X55/2021|2021|2021-12-25
>hCoV-19/Mexico/MEX-INMEGEN-45-85/2021|2021-12-18|2021-12-30
>hCoV-19/Mexico/SIN-INMEGEN-45-204/2021|2021-12-14|2021-12-30
>hCoV-19/Mexico/CMX-INMEGEN-45-82/2021|2021-12-16|2021-12-30
>hCoV-19/Mexico/CMX-INMEGEN-45-83/2021|2021-12-16|2021-12-30
>hCoV-19/Mexico/MEX-INMEGEN-45-84/2021|2021-12-17|2021-12-30
>hCoV-19/Poland/5757876043/2021|2021-12-29|2021-12-29
>hCoV-19/Mexico/CMX-INMEGEN-45-90/2021|2021-12-16|2021-12-30
>hCoV-19/Poland/5757870741/2021|2021-12-29|2021-12-29
>hCoV-19/Israel/ICH-741105386/2021|2021-12-14|2021-12-22
>hCoV-19/Mexico/CMX-INMEGEN-45-363/2021|2021-12-23|2021-12-30
>hCoV-19/Mexico/CMX-INMEGEN-45-91/2021|2021-12-16|2021-12-30
>hCoV-19/Mexico/CMX-INMEGEN-45-364/2021|2021-12-23|2021-12-30
>hCoV-19/Mexico/CMX-INMEGEN-45-365/2021|2021-12-23|2021-12-30
>hCoV-19/Mexico/CMX-INMEGEN-45-366/2021|2021-12-23|2021-12-30
>hCoV-19/Mexico/CMX-INMEGEN-45-370/2021|2021-12-23|2021-12-30
>hCoV-19/Mexico/CMX-INMEGEN-45-371/2021|2021-12-23|2021-12-30
>hCoV-19/Mexico/CMX-INMEGEN-45-372/2021|2021-12-23|2021-12-30
>hCoV-19/Mexico/CMX-INMEGEN-45-373/2021|2021-12-23|2021-12-30
>hCoV-19/Mexico/CMX-INMEGEN-45-332/2021|2021-12-18|2021-12-30
>hCoV-19/Mexico/CMX-INMEGEN-45-367/2021|2021-12-23|2021-12-30
>hCoV-19/Mexico/CMX-INMEGEN-45-334/2021|2021-12-20|2021-12-30
>hCoV-19/Mexico/CMX-INMEGEN-45-97/2021|2021-12-20|2021-12-30
>hCoV-19/Mexico/CMX-INMEGEN-45-368/2021|2021-12-23|2021-12-30
>hCoV-19/Mexico/CMX-INMEGEN-45-96/2021|2021-12-20|2021-12-30
>hCoV-19/Mexico/CMX-INMEGEN-45-336/2021|2021-12-21|2021-12-30
>hCoV-19/Mexico/CMX-INMEGEN-45-369/2021|2021-12-23|2021-12-30
>hCoV-19/Mexico/CMX-INMEGEN-45-92/2021|2021-12-17|2021-12-30
>hCoV-19/Mexico/MEX-INMEGEN-45-94/2021|2021-12-18|2021-12-30
>hCoV-19/Mexico/CMX-INMEGEN-45-55/2021|2021-12-18|2021-12-30
>hCoV-19/England/LSPA-2FACE61/2021|2021-12-15|2021-12-31
>hCoV-19/England/LSPA-2FAC9CA/2021|2021-12-18|2021-12-31
>hCoV-19/Mexico/ROO-INMEGEN-45-100/2021|2021-12-20|2021-12-30
>hCoV-19/Mexico/CMX-INMEGEN-45-344/2021|2021-12-22|2021-12-30
>hCoV-19/Mexico/CMX-INMEGEN-45-345/2021|2021-12-22|2021-12-30
>hCoV-19/Mexico/CMX-INMEGEN-45-374/2021|2021-12-23|2021-12-30
>hCoV-19/Mexico/CMX-INMEGEN-45-375/2021|2021-12-23|2021-12-30
>hCoV-19/Mexico/CMX-INMEGEN-45-376/2021|2021-12-23|2021-12-30
>hCoV-19/England/LSPA-2FACD82/2021|2021-12-18|2021-12-31
>hCoV-19/England/NORW-3101F29/2021|2021-12-14|2021-12-31
>hCoV-19/Mexico/ROO-INMEGEN-45-101/2021|2021-12-21|2021-12-30
>hCoV-19/Mexico/MEX-INMEGEN-45-283/2021|2021-12-12|2021-12-30
>hCoV-19/Mexico/CMX-INMEGEN-45-346/2021|2021-12-22|2021-12-30
>hCoV-19/Mexico/CMX-INMEGEN-45-340/2021|2021-12-22|2021-12-30
>hCoV-19/Mexico/CMX-INMEGEN-45-341/2021|2021-12-22|2021-12-30
>hCoV-19/Mexico/CMX-INMEGEN-45-339/2021|2021-12-22|2021-12-30
>hCoV-19/Mexico/CMX-INMEGEN-45-342/2021|2021-12-22|2021-12-30
>hCoV-19/Germany/TH-RKI-I-405555/2021|2021-12-21|2021-12-31
>hCoV-19/Mexico/CMX-INMEGEN-45-66/2021|2021-12-15|2021-12-30
>hCoV-19/England/MILK-2FB911D/2021|2021-12-20|2021-12-31
>hCoV-19/Mexico/CMX-INMEGEN-45-343/2021|2021-12-22|2021-12-30
>hCoV-19/Mexico/CMX-INMEGEN-45-350/2021|2021-12-22|2021-12-30
>hCoV-19/Mexico/CMX-INMEGEN-45-352/2021|2021-12-22|2021-12-30
>hCoV-19/Mexico/CMX-INMEGEN-45-360/2021|2021-12-23|2021-12-30
>hCoV-19/Mexico/CMX-INMEGEN-45-351/2021|2021-12-22|2021-12-30
>hCoV-19/Mexico/MEX-INMEGEN-45-323/2021|2021-12-15|2021-12-30
>hCoV-19/Mexico/CMX-INMEGEN-45-347/2021|2021-12-22|2021-12-30
>hCoV-19/Mexico/CMX-INMEGEN-45-355/2021|2021-12-23|2021-12-30
>hCoV-19/Mexico/CMX-INMEGEN-45-356/2021|2021-12-23|2021-12-30
>hCoV-19/Mexico/CMX-INMEGEN-45-354/2021|2021-12-22|2021-12-30
>hCoV-19/Mexico/CMX-INMEGEN-45-358/2021|2021-12-23|2021-12-30
>hCoV-19/England/NORW-3101ED3/2021|2021-12-14|2021-12-31
>hCoV-19/England/MILK-2FB8785/2021|2021-12-21|2021-12-31
>hCoV-19/Mexico/ROO-INMEGEN-45-359/2021|2021-12-23|2021-12-30
>hCoV-19/Mexico/CMX-INMEGEN-45-361/2021|2021-12-23|2021-12-30
>hCoV-19/Mexico/CMX-INMEGEN-45-362/2021|2021-12-23|2021-12-30
>hCoV-19/Mexico/CMX-INMEGEN-45-324/2021|2021-12-15|2021-12-30
>hCoV-19/England/NORW-3101EA9/2021|2021-12-12|2021-12-31
>hCoV-19/Mexico/CMX-INMEGEN-45-320/2021|2021-12-14|2021-12-30
>hCoV-19/England/LSPA-2FACC67/2021|2021-12-17|2021-12-31
>hCoV-19/England/LSPA-2FACC85/2021|2021-12-18|2021-12-31
>hCoV-19/Mexico/CMX-INMEGEN-45-51/2021|2021-12-16|2021-12-30
>hCoV-19/Mexico/CMX-INMEGEN-45-67/2021|2021-12-15|2021-12-30
>hCoV-19/Mexico/CMX-INMEGEN-45-68/2021|2021-12-17|2021-12-30
>hCoV-19/Mexico/CMX-INMEGEN-45-69/2021|2021-12-16|2021-12-30
>hCoV-19/England/LSPA-2FC68FA/2021|2021-12-20|2021-12-31
>hCoV-19/Mexico/CMX-INMEGEN-45-63/2021|2021-12-18|2021-12-30
>hCoV-19/Mexico/CMX-INMEGEN-45-62/2021|2021-12-17|2021-12-30
>hCoV-19/Mexico/CMX-INMEGEN-45-70/2021|2021-12-17|2021-12-30
>hCoV-19/England/NORW-3101DAA/2021|2021-12-12|2021-12-31
>hCoV-19/Mexico/CMX-INMEGEN-45-45/2021|2021-12-16|2021-12-30
>hCoV-19/Mexico/CMX-INMEGEN-45-49/2021|2021-12-22|2021-12-30
>hCoV-19/England/LSPA-2FC6872/2021|2021-12-20|2021-12-31
>hCoV-19/Mexico/CMX-INMEGEN-45-46/2021|2021-12-17|2021-12-30
>hCoV-19/Mexico/CMX-INMEGEN-45-47/2021|2021-12-19|2021-12-30
>hCoV-19/Mexico/MEX-INMEGEN-45-41/2021|2021-12-22|2021-12-30
>hCoV-19/Mexico/CMX-INMEGEN-45-42/2021|2021-12-14|2021-12-30
>hCoV-19/Mexico/CMX-INMEGEN-45-43/2021|2021-12-16|2021-12-30
>hCoV-19/England/LSPA-2FC70F1/2021|2021-12-21|2021-12-31
>hCoV-19/Mexico/CMX-INMEGEN-45-40/2021|2021-12-21|2021-12-30
>hCoV-19/Mexico/MEX-INMEGEN-45-56/2021|2021-12-22|2021-12-30
>hCoV-19/England/ALDP-2FC3875/2021|2021-12-21|2021-12-31
>hCoV-19/Mexico/CMX-INMEGEN-45-57/2021|2021-12-21|2021-12-30
>hCoV-19/England/NORW-3101D47/2021|2021-12-14|2021-12-31
>hCoV-19/Mexico/CMX-INMEGEN-45-59/2021|2021-12-15|2021-12-30
>hCoV-19/Mexico/CMX-INMEGEN-45-52/2021|2021-12-17|2021-12-30
>hCoV-19/Mexico/CMX-INMEGEN-45-53/2021|2021-12-16|2021-12-30
>hCoV-19/Mexico/CMX-INMEGEN-45-54/2021|2021-12-17|2021-12-30
>hCoV-19/England/NORW-3101E1C/2021|2021-12-14|2021-12-31
>hCoV-19/England/ALDP-2FC3909/2021|2021-12-21|2021-12-31
>hCoV-19/Mexico/MEX-INMEGEN-45-26/2021|2021-12-21|2021-12-30
>hCoV-19/England/ALDP-2EE5128/2021|2021-12-15|2021-12-23
>hCoV-19/England/LSPA-2FC68DC/2021|2021-12-20|2021-12-31
>hCoV-19/Mexico/CMX-INMEGEN-45-29/2021|2021-12-16|2021-12-30
>hCoV-19/Mexico/CMX-INMEGEN-45-33/2021|2021-12-22|2021-12-30
>hCoV-19/Mexico/CMX-INMEGEN-45-34/2021|2021-12-22|2021-12-30
>hCoV-19/Mexico/CMX-INMEGEN-45-37/2021|2021-12-16|2021-12-30
>hCoV-19/Mexico/CMX-INMEGEN-45-35/2021|2021-12-16|2021-12-30
>hCoV-19/Mexico/CMX-INMEGEN-45-36/2021|2021-12-17|2021-12-30
>hCoV-19/England/LSPA-2FC6793/2021|2021-12-20|2021-12-31
>hCoV-19/England/NORW-3101DF0/2021|2021-12-14|2021-12-31
>hCoV-19/England/ALDP-2FC366C/2021|2021-12-21|2021-12-31
>hCoV-19/Mexico/CMX-INMEGEN-45-30/2021|2021-12-18|2021-12-30
>hCoV-19/Mexico/CMX-INMEGEN-45-32/2021|2021-12-22|2021-12-30
>hCoV-19/Mexico/CMX-INMEGEN-45-38/2021|2021-12-18|2021-12-30
>hCoV-19/Mexico/CMX-INMEGEN-45-8/2021|2021-12-21|2021-12-30
>hCoV-19/Mexico/CMX-INMEGEN-45-6/2021|2021-12-17|2021-12-30
>hCoV-19/Mexico/MEX-INMEGEN-45-11/2021|2021-12-16|2021-12-30
>hCoV-19/Mexico/MEX-INMEGEN-45-12/2021|2021-12-17|2021-12-30
>hCoV-19/Mexico/CMX-INMEGEN-45-13/2021|2021-12-17|2021-12-30
>hCoV-19/Mexico/CMX-INMEGEN-45-10/2021|2021-12-20|2021-12-30
>hCoV-19/Mexico/CMX-INMEGEN-45-19/2021|2021-12-16|2021-12-30
>hCoV-19/Mexico/MEX-INMEGEN-45-22/2021|2021-12-18|2021-12-30
>hCoV-19/Mexico/CMX-INMEGEN-45-15/2021|2021-12-18|2021-12-30
>hCoV-19/Mexico/MEX-INMEGEN-45-17/2021|2021-12-21|2021-12-30
>hCoV-19/Mexico/CMX-INMEGEN-45-24/2021|2021-12-22|2021-12-30
>hCoV-19/England/ALDP-2FC3893/2021|2021-12-21|2021-12-31
>hCoV-19/England/LSPA-2FC67FD/2021|2021-12-20|2021-12-31
>hCoV-19/England/MILK-2FB902F/2021|2021-12-20|2021-12-31
>hCoV-19/England/LSPA-2FACE9E/2021|2021-12-18|2021-12-31
>hCoV-19/Germany/TH-RKI-I-405545/2021|2021-12-21|2021-12-31
>hCoV-19/England/MILK-2FB958A/2021|2021-12-20|2021-12-31
>hCoV-19/England/MILK-2FB9441/2021|2021-12-19|2021-12-31
>hCoV-19/England/LSPA-2FACE8F/2021|2021-12-18|2021-12-31
>hCoV-19/England/MILK-2FB87FE/2021|2021-12-21|2021-12-31
>hCoV-19/England/MILK-2FB88EC/2021|2021-12-21|2021-12-31
>hCoV-19/England/MILK-2FB93AE/2021|2021-12-20|2021-12-31
>hCoV-19/Germany/TH-RKI-I-405541/2021|2021-12-20|2021-12-31
>hCoV-19/England/NORW-3101E54/2021|2021-12-13|2021-12-31
>hCoV-19/England/MILK-2FB8FBA/2021|2021-12-20|2021-12-31
>hCoV-19/England/PHEC-YYBWIR3/2021|2021-12-10|2021-12-25
>hCoV-19/Germany/SN-RKI-I-405586/2021|2021-12-16|2021-12-31
>hCoV-19/England/NORW-31023F8/2021|2021-12-13|2021-12-31
>hCoV-19/England/PHEC-YYBWID5/2021|2021-12-10|2021-12-25
>hCoV-19/England/NORW-3102018/2021|2021-12-12|2021-12-31
>hCoV-19/England/MILK-2FB89CB/2021|2021-12-21|2021-12-31
>hCoV-19/England/NORW-3102026/2021|2021-12-13|2021-12-31
>hCoV-19/England/NORW-3102188/2021|2021-12-13|2021-12-31
>hCoV-19/England/MILK-2FB8C95/2021|2021-12-17|2021-12-31
>hCoV-19/England/MILK-2FB88CE/2021|2021-12-21|2021-12-31
>hCoV-19/England/PHEC-YYBWC6P/2021|2021-12-09|2021-12-25
>hCoV-19/England/PHEC-YYBWSRA/2021|2021-12-10|2021-12-25
>hCoV-19/England/PHEC-YYBWC7X/2021|2021-12-09|2021-12-25
>hCoV-19/England/PHEC-YYBWCUD/2021|2021-12-08|2021-12-25
>hCoV-19/England/PHEC-YYBWIFZ/2021|2021-12-13|2021-12-25
>hCoV-19/England/PHEC-YYBW1I3/2021|2021-12-08|2021-12-25
>hCoV-19/England/LSPA-2FACA8B/2021|2021-12-18|2021-12-31
>hCoV-19/England/PHEC-YYBWIP8/2021|2021-12-13|2021-12-25
>hCoV-19/England/MILK-2FB8E9F/2021|2021-12-16|2021-12-31
>hCoV-19/England/NORW-3101FB6/2021|2021-12-14|2021-12-31
>hCoV-19/England/MILK-2FB96D2/2021|2021-12-20|2021-12-31
>hCoV-19/France/OCC-CHU-TLS-213511463201/2021|2021-12-17|2021-12-29
>hCoV-19/England/MILK-2FB8A7D/2021|2021-12-21|2021-12-31
>hCoV-19/England/LSPA-2FACBF1/2021|2021-12-18|2021-12-31
>hCoV-19/England/MILK-2FB9335/2021|2021-12-20|2021-12-31
>hCoV-19/England/PHEC-YYBWIXD/2021|2021-12-12|2021-12-25
>hCoV-19/England/MILK-2FB8934/2021|2021-12-21|2021-12-31
>hCoV-19/England/PHEC-YYBWM9C/2021|2021|2021-12-25
>hCoV-19/England/MILK-2FB9520/2021|2021-12-17|2021-12-31
>hCoV-19/England/MILK-2FB905C/2021|2021-12-20|2021-12-31
>hCoV-19/England/MILK-2FB858B/2021|2021-12-21|2021-12-31
>hCoV-19/England/PHEC-YYBWTMX/2021|2021|2021-12-25
>hCoV-19/France/OCC-CHU-TLS-213531272201/2021|2021-12-19|2021-12-29
>hCoV-19/England/PHEC-YYBWTEI/2021|2021|2021-12-25
>hCoV-19/England/MILK-2FB906B/2021|2021-12-20|2021-12-31
>hCoV-19/France/OCC-CHU-TLS-213531276001/2021|2021-12-19|2021-12-29
>hCoV-19/England/NORW-3102133/2021|2021-12-13|2021-12-31
>hCoV-19/England/MILK-2FB8952/2021|2021-12-21|2021-12-31
>hCoV-19/England/MILK-2FB87EF/2021|2021-12-21|2021-12-31
>hCoV-19/England/PHEC-YYBWTD9/2021|2021|2021-12-25
>hCoV-19/England/MILK-2FB9010/2021|2021-12-20|2021-12-31
>hCoV-19/England/MILK-2FB86C4/2021|2021-12-21|2021-12-31
>hCoV-19/England/MILK-2FB880A/2021|2021-12-21|2021-12-31
>hCoV-19/England/MILK-2FB873A/2021|2021-12-21|2021-12-31
>hCoV-19/England/PHEC-YYBWU5C/2021|2021-12-13|2021-12-25
>hCoV-19/England/PHEC-YYBWUA1/2021|2021-12-13|2021-12-25
>hCoV-19/England/MILK-2FB953F/2021|2021-12-20|2021-12-31
>hCoV-19/England/MILK-2FB8846/2021|2021-12-21|2021-12-31
>hCoV-19/Scotland/EDB32165/2021|2021-12-05|2021-12-25
>hCoV-19/England/MILK-2FB8679/2021|2021-12-21|2021-12-31
>hCoV-19/England/MILK-2FB87B2/2021|2021-12-21|2021-12-31
>hCoV-19/England/NORW-3101F9A/2021|2021-12-13|2021-12-31
>hCoV-19/England/NORW-31020C1/2021|2021-12-14|2021-12-31
>hCoV-19/France/OCC-CHU-TLS-213531171101/2021|2021-12-19|2021-12-29
>hCoV-19/England/MILK-2FB912C/2021|2021-12-20|2021-12-31
>hCoV-19/England/MILK-2FB946F/2021|2021-12-20|2021-12-31
>hCoV-19/England/MILK-2F8446D/2021|2021-12-20|2021-12-29
>hCoV-19/England/MILK-2F843CA/2021|2021-12-20|2021-12-29
>hCoV-19/England/PHEC-YYBWUSS/2021|2021-12-13|2021-12-25
>hCoV-19/England/MILK-2FB95E4/2021|2021-12-20|2021-12-31
>hCoV-19/France/OCC-CHU-TLS-213521264601/2021|2021-12-18|2021-12-29
>hCoV-19/England/PHEC-YYBWUTY/2021|2021-12-13|2021-12-25
>hCoV-19/England/MILK-2FB94D8/2021|2021-12-20|2021-12-31
>hCoV-19/England/PHEC-YYBWUW4/2021|2021-12-13|2021-12-25
>hCoV-19/England/PHEC-YYBWUXF/2021|2021-12-13|2021-12-25
>hCoV-19/England/PHEC-YYBWUJT/2021|2021-12-13|2021-12-25
>hCoV-19/England/PHEC-YYBWUN9/2021|2021-12-08|2021-12-25
>hCoV-19/England/NORW-31020ED/2021|2021-12-14|2021-12-31
>hCoV-19/England/MILK-2FB862E/2021|2021-12-21|2021-12-31
>hCoV-19/England/LSPA-2FACCA3/2021|2021-12-18|2021-12-31
>hCoV-19/England/NORW-3102513/2021|2021-12-12|2021-12-31
>hCoV-19/England/MILK-2FB9344/2021|2021-12-20|2021-12-31
>hCoV-19/Scotland/EDB32179/2021|2021-12-06|2021-12-25
>hCoV-19/Wales/MILK-2FB8EF9/2021|2021-12-20|2021-12-31
>hCoV-19/France/OCC-CHU-TLS-213511333901/2021|2021-12-17|2021-12-29
>hCoV-19/England/MILK-2FB8A13/2021|2021-12-21|2021-12-31
>hCoV-19/England/MILK-2FB9308/2021|2021-12-20|2021-12-31
>hCoV-19/England/MILK-2F854A8/2021|2021-12-19|2021-12-29
>hCoV-19/England/MILK-2FB907A/2021|2021-12-20|2021-12-31
>hCoV-19/England/MILK-2FB921A/2021|2021-12-20|2021-12-31
>hCoV-19/England/MILK-2FB8A9B/2021|2021-12-21|2021-12-31
>hCoV-19/England/MILK-2FB8AD7/2021|2021-12-20|2021-12-31
>hCoV-19/England/LSPA-2FACB2E/2021|2021-12-17|2021-12-31
>hCoV-19/France/OCC-CHU-TLS-213541410901/2021|2021-12-17|2021-12-29
>hCoV-19/England/NORW-31021B2/2021|2021-12-14|2021-12-31
>hCoV-19/France/OCC-CHU-TLS-213541207701/2021|2021-12-20|2021-12-29
>hCoV-19/England/MILK-2FB9599/2021|2021-12-19|2021-12-31
>hCoV-19/England/MILK-2F8166A/2021|2021-12-18|2021-12-29
>hCoV-19/England/MILK-2FB94C9/2021|2021-12-20|2021-12-31
>hCoV-19/England/MILK-2FB8CFF/2021|2021-12-20|2021-12-31
>hCoV-19/England/MILK-2FB96C3/2021|2021-12-20|2021-12-31
>hCoV-19/Wales/MILK-2FB89E9/2021|2021-12-21|2021-12-31
>hCoV-19/England/NORW-3102315/2021|2021-12-13|2021-12-31
>hCoV-19/England/MILK-2FB9274/2021|2021-12-20|2021-12-31
>hCoV-19/England/MILK-2FB898F/2021|2021-12-21|2021-12-31
>hCoV-19/England/PHEP-YYNU1AW/2021|2021-12-08|2021-12-25
>hCoV-19/England/PHEP-YYNU131/2021|2021-12-09|2021-12-25
>hCoV-19/England/MILK-2FB899E/2021|2021-12-21|2021-12-31
>hCoV-19/England/PHEP-YYNU57B/2021|2021-12-07|2021-12-25
>hCoV-19/France/OCC-CHU-TLS-213541458701/2021|2021-12-17|2021-12-29
>hCoV-19/France/OCC-CHU-TLS-213511508301/2021|2021-12-17|2021-12-29
>hCoV-19/England/MILK-2FB94BA/2021|2021-12-20|2021-12-31
>hCoV-19/England/PHEP-YYNU5RW/2021|2021-12-10|2021-12-25
>hCoV-19/England/PHEP-YYNU5T3/2021|2021-12-06|2021-12-25
>hCoV-19/England/MILK-2F81819/2021|2021-12-18|2021-12-29
>hCoV-19/England/MILK-2ECA0D1/2021|2021-12-14|2021-12-22
>hCoV-19/England/MILK-2F84816/2021|2021-12-20|2021-12-29
>hCoV-19/France/OCC-CHU-TLS-213511418101/2021|2021-12-17|2021-12-29
>hCoV-19/France/OCC-CHU-TLS-213511502801/2021|2021-12-17|2021-12-29
>hCoV-19/France/OCC-CHU-TLS-213511504701/2021|2021-12-17|2021-12-29
>hCoV-19/France/OCC-CHU-TLS-213491306802/2021|2021-12-15|2021-12-29
>hCoV-19/France/OCC-CHU-TLS-213501472601/2021|2021-12-16|2021-12-29
>hCoV-19/France/OCC-CHU-TLS-213511516501/2021|2021-12-17|2021-12-29
>hCoV-19/France/OCC-CHU-TLS-213501455501/2021|2021-12-15|2021-12-29
>hCoV-19/France/OCC-CHU-TLS-213531217701/2021|2021-12-19|2021-12-29
>hCoV-19/France/OCC-CHU-TLS-213501457301/2021|2021-12-15|2021-12-29
>hCoV-19/France/OCC-CHU-TLS-213531219401/2021|2021-12-19|2021-12-29
>hCoV-19/France/OCC-CHU-TLS-213531208101/2021|2021-12-19|2021-12-29
>hCoV-19/France/OCC-CHU-TLS-213511353001/2021|2021-12-17|2021-12-29
>hCoV-19/France/OCC-CHU-TLS-213541329201/2021|2021-12-20|2021-12-29
>hCoV-19/France/OCC-CHU-TLS-213531242902/2021|2021-12-19|2021-12-29
>hCoV-19/France/OCC-CHU-TLS-213531142202/2021|2021-12-19|2021-12-29
>hCoV-19/France/OCC-CHU-TLS-213511343201/2021|2021-12-17|2021-12-29
>hCoV-19/France/OCC-CHU-TLS-213511327101/2021|2021-12-16|2021-12-29
>hCoV-19/France/OCC-CHU-TLS-213511177301/2021|2021-12-13|2021-12-29
>hCoV-19/France/OCC-CHU-TLS-213511193901/2021|2021-12-16|2021-12-29
>hCoV-19/France/OCC-CHU-TLS-213541212601/2021|2021-12-20|2021-12-29
>hCoV-19/France/OCC-CHU-TLS-213531286401/2021|2021-12-19|2021-12-29
>hCoV-19/England/PHEP-YYNU7HB/2021|2021-12-08|2021-12-25
>hCoV-19/England/MILK-2F81451/2021|2021-12-18|2021-12-29
>hCoV-19/England/PHEP-YYNU74F/2021|2021-12-08|2021-12-25
>hCoV-19/France/OCC-CHU-TLS-213531152201/2021|2021-12-19|2021-12-29
>hCoV-19/England/PHEP-YYNU7AJ/2021|2021-12-10|2021-12-25
>hCoV-19/France/OCC-CHU-TLS-213531209601/2021|2021-12-19|2021-12-29
>hCoV-19/England/PHEP-YYNU7SP/2021|2021-12-08|2021-12-25
>hCoV-19/France/OCC-CHU-TLS-213521264001/2021|2021-12-18|2021-12-29
>hCoV-19/France/OCC-CHU-TLS-213531185001/2021|2021-12-19|2021-12-29
>hCoV-19/France/OCC-CHU-TLS-213521227701/2021|2021-12-18|2021-12-29
>hCoV-19/France/OCC-CHU-TLS-213531122001/2021|2021-12-19|2021-12-29
>hCoV-19/France/OCC-CHU-TLS-213521292401/2021|2021-12-18|2021-12-29
>hCoV-19/France/OCC-CHU-TLS-213531182101/2021|2021-12-19|2021-12-29
>hCoV-19/France/OCC-CHU-TLS-213531180701/2021|2021-12-19|2021-12-29
>hCoV-19/France/OCC-CHU-TLS-213501535801/2021|2021-12-16|2021-12-29
>hCoV-19/France/OCC-CHU-TLS-213531286601/2021|2021-12-19|2021-12-29
>hCoV-19/France/OCC-CHU-TLS-213521184101/2021|2021-12-18|2021-12-29
>hCoV-19/England/PHEP-YYNUCMI/2021|2021-12-09|2021-12-25
>hCoV-19/France/OCC-CHU-TLS-213541432501/2021|2021-12-18|2021-12-29
>hCoV-19/France/OCC-CHU-TLS-213511469501/2021|2021-12-16|2021-12-29
>hCoV-19/France/OCC-CHU-TLS-213531150001/2021|2021-12-19|2021-12-29
>hCoV-19/France/OCC-CHU-TLS-213531209001/2021|2021-12-19|2021-12-29
>hCoV-19/France/OCC-CHU-TLS-213531192301/2021|2021-12-19|2021-12-29
>hCoV-19/France/OCC-CHU-TLS-213531170201/2021|2021-12-19|2021-12-29
>hCoV-19/England/PHEP-YYNU9QH/2021|2021-12-07|2021-12-25
>hCoV-19/England/PHEP-YYNUA4K/2021|2021-12-07|2021-12-25
>hCoV-19/France/OCC-CHU-TLS-213521261101/2021|2021-12-18|2021-12-29
>hCoV-19/France/OCC-CHU-TLS-213531152401/2021|2021-12-19|2021-12-29
>hCoV-19/France/OCC-CHU-TLS-213521260701/2021|2021-12-18|2021-12-29
>hCoV-19/Poland/1846SNR21_wsserze/2021|2021-12-22|2021-12-31
>hCoV-19/England/PHEP-YYNUARZ/2021|2021-12-08|2021-12-25
>hCoV-19/England/PHEP-YYNUA8T/2021|2021-12-08|2021-12-25
>hCoV-19/England/MILK-2FB961E/2021|2021-12-20|2021-12-31
>hCoV-19/England/MILK-2FB939F/2021|2021-12-20|2021-12-31
>hCoV-19/England/MILK-2FB8819/2021|2021-12-21|2021-12-31
>hCoV-19/England/MILK-2FB93BD/2021|2021-12-20|2021-12-31
>hCoV-19/England/NORW-31026D9/2021|2021-12-14|2021-12-31
>hCoV-19/England/NORW-3102430/2021|2021-12-14|2021-12-31
>hCoV-19/England/NORW-3102478/2021|2021-12-16|2021-12-31
>hCoV-19/Germany/SH-RKI-I-405642/2021|2021-12-22|2021-12-31
>hCoV-19/England/MILK-2F81503/2021|2021-12-18|2021-12-29
>hCoV-19/England/MILK-2FB9247/2021|2021-12-20|2021-12-31
>hCoV-19/Scotland/EDB32290/2021|2021-12-09|2021-12-25
>hCoV-19/England/PHEP-YYNUCPT/2021|2021-12-09|2021-12-25
>hCoV-19/England/PHEP-YYNUCXP/2021|2021|2021-12-25
>hCoV-19/England/MILK-2FB9353/2021|2021-12-20|2021-12-31
>hCoV-19/England/PHEP-YYNUCZH/2021|2021-12-08|2021-12-25
>hCoV-19/England/MILK-2FB9195/2021|2021-12-20|2021-12-31
>hCoV-19/Scotland/EDB32013/2021|2021-12-04|2021-12-25
>hCoV-19/England/LSPA-2FACAC7/2021|2021-12-17|2021-12-31
>hCoV-19/England/NORW-31025CC/2021|2021-12-14|2021-12-31
>hCoV-19/Germany/SH-RKI-I-405639/2021|2021-12-22|2021-12-31
>hCoV-19/England/MILK-2FB87D0/2021|2021-12-21|2021-12-31
>hCoV-19/England/MILK-2FB9159/2021|2021-12-20|2021-12-31
>hCoV-19/England/PHEP-YYNUFWJ/2021|2021-12-08|2021-12-25
>hCoV-19/England/MILK-2FB8D0B/2021|2021-12-17|2021-12-31
>hCoV-19/Germany/SH-RKI-I-405621/2021|2021-12-16|2021-12-31
>hCoV-19/England/MILK-2FB90D4/2021|2021-12-20|2021-12-31
>hCoV-19/Germany/SN-RKI-I-405610/2021|2021-12-16|2021-12-31
>hCoV-19/England/MILK-2FB85E5/2021|2021-12-21|2021-12-31
>hCoV-19/England/MILK-2FB9511/2021|2021-12-20|2021-12-31
>hCoV-19/England/MILK-2FB920B/2021|2021-12-20|2021-12-31
>hCoV-19/USA/CT-JAX-JAX-2150.2-043/2021|2021-12-13|2021-12-21
>hCoV-19/USA/CT-JAX-JAX-2150.2-044/2021|2021-12-13|2021-12-21
>hCoV-19/England/MILK-2FB8D29/2021|2021-12-17|2021-12-31
>hCoV-19/USA/CT-JAX-JAX-2150.2-045/2021|2021-12-13|2021-12-21
>hCoV-19/England/NORW-31024DB/2021|2021-12-13|2021-12-31
>hCoV-19/England/MILK-2FB9256/2021|2021-12-18|2021-12-31
>hCoV-19/England/MILK-2FB8A8C/2021|2021-12-21|2021-12-31
>hCoV-19/England/PHEP-YYNUFSF/2021|2021|2021-12-25
>hCoV-19/Germany/SH-RKI-I-405648/2021|2021-12-16|2021-12-31
>hCoV-19/England/MILK-2FB8D92/2021|2021-12-17|2021-12-31
>hCoV-19/England/MILK-2FB947E/2021|2021-12-20|2021-12-31
>hCoV-19/England/MILK-2FB8FF6/2021|2021-12-20|2021-12-31
>hCoV-19/England/NORW-31025BE/2021|2021-12-13|2021-12-31
>hCoV-19/England/MILK-2FB92DE/2021|2021-12-20|2021-12-31
>hCoV-19/England/NORW-31024CD/2021|2021-12-14|2021-12-31
>hCoV-19/England/MILK-2FB9450/2021|2021-12-20|2021-12-31
>hCoV-19/England/MILK-2FB914A/2021|2021-12-20|2021-12-31
>hCoV-19/England/LSPA-2FACA30/2021|2021-12-18|2021-12-31
>hCoV-19/England/PHEP-YYNUH66/2021|2021-12-06|2021-12-25
>hCoV-19/England/MILK-2FB9177/2021|2021-12-20|2021-12-31
>hCoV-19/England/LSPA-2FACD73/2021|2021-12-18|2021-12-31
>hCoV-19/England/MILK-2FB95B7/2021|2021-12-19|2021-12-31
>hCoV-19/England/LSPA-2FACBB5/2021|2021-12-18|2021-12-31
>hCoV-19/England/MILK-2FB872B/2021|2021-12-21|2021-12-31
>hCoV-19/Germany/SH-RKI-I-405627/2021|2021-12-20|2021-12-31
>hCoV-19/Germany/SH-RKI-I-405645/2021|2021-12-16|2021-12-31
>hCoV-19/England/MILK-2FB8D47/2021|2021-12-17|2021-12-31
>hCoV-19/Portugal/PT22872/2021|2021-12-02|2021-12-19
>hCoV-19/England/MILK-2FB954E/2021|2021-12-20|2021-12-31
>hCoV-19/England/MILK-2FB956C/2021|2021-12-20|2021-12-31
>hCoV-19/Portugal/PT22874/2021|2021-12-03|2021-12-19
>hCoV-19/England/LSPA-2FACC76/2021|2021-12-18|2021-12-31
>hCoV-19/England/LSPA-2FACE25/2021|2021-12-19|2021-12-31
>hCoV-19/England/MILK-2FB864C/2021|2021-12-21|2021-12-31
>hCoV-19/USA/CT-JAX-JAX-2150.2-068/2021|2021-12-14|2021-12-21
>hCoV-19/England/LSPA-2FACEDA/2021|2021-12-19|2021-12-31
>hCoV-19/Germany/SH-RKI-I-405617/2021|2021-12-16|2021-12-31
>hCoV-19/England/MILK-2FB90E3/2021|2021-12-20|2021-12-31
>hCoV-19/Portugal/PT22885/2021|2021-12-04|2021-12-19
>hCoV-19/England/LSPA-2FACAD6/2021|2021-12-18|2021-12-31
>hCoV-19/England/NORW-3102612/2021|2021-12-10|2021-12-31
>hCoV-19/England/MILK-2FB9089/2021|2021-12-20|2021-12-31
>hCoV-19/Germany/SH-RKI-I-405615/2021|2021-12-16|2021-12-31
>hCoV-19/England/NORW-31025E8/2021|2021-12-13|2021-12-31
>hCoV-19/England/NORW-3102521/2021|2021-12-14|2021-12-31
>hCoV-19/Germany/SH-RKI-I-405625/2021|2021-12-16|2021-12-31
>hCoV-19/England/MILK-2FB8F8D/2021|2021-12-20|2021-12-31
>hCoV-19/England/MILK-2FB8855/2021|2021-12-21|2021-12-31
>hCoV-19/England/MILK-2F8503B/2021|2021-12-19|2021-12-29
>hCoV-19/England/MILK-2FB856D/2021|2021-12-21|2021-12-31
>hCoV-19/England/MILK-2FB8F41/2021|2021-12-20|2021-12-31
>hCoV-19/England/PHEP-YYNUSQF/2021|2021-12-09|2021-12-25
>hCoV-19/England/LSPA-2FACE16/2021|2021-12-18|2021-12-31
>hCoV-19/Germany/SH-RKI-I-405623/2021|2021-12-16|2021-12-31
>hCoV-19/Germany/SH-RKI-I-405636/2021|2021-12-16|2021-12-31
>hCoV-19/England/MILK-2FB9423/2021|2021-12-20|2021-12-31
>hCoV-19/England/MILK-2FB88BF/2021|2021-12-21|2021-12-31
>hCoV-19/England/MILK-2FB86A6/2021|2021-12-21|2021-12-31
>hCoV-19/England/LSPA-2FACC3A/2021|2021-12-18|2021-12-31
>hCoV-19/England/NORW-31023A2/2021|2021-12-13|2021-12-31
>hCoV-19/Denmark/DCGC-270262/2021|2021-12-06|2021-12-21
>hCoV-19/England/MILK-2FB960F/2021|2021-12-19|2021-12-31
>hCoV-19/England/PHEP-YYNUJXO/2021|2021-12-10|2021-12-25
>hCoV-19/England/PHEP-YYNUJOP/2021|2021-12-10|2021-12-25
>hCoV-19/England/PHEP-YYNUJNK/2021|2021-12-10|2021-12-25
>hCoV-19/England/MILK-2FB963C/2021|2021-12-20|2021-12-31
>hCoV-19/England/MILK-2FB92FC/2021|2021-12-20|2021-12-31
>hCoV-19/Portugal/PT22989/2021|2021-11-28|2021-12-19
>hCoV-19/Portugal/PT22988/2021|2021-12-03|2021-12-19
>hCoV-19/England/MILK-2FB9238/2021|2021-12-20|2021-12-31
>hCoV-19/England/LSPA-2FACECB/2021|2021-12-19|2021-12-31
>hCoV-19/Portugal/PT23022/2021|2021-12-04|2021-12-19
>hCoV-19/Denmark/DCGC-270371/2021|2021-12-08|2021-12-21
>hCoV-19/England/PHEP-YYNUPUD/2021|2021-12-09|2021-12-25
>hCoV-19/England/PHEP-YYNUPT8/2021|2021-12-09|2021-12-25
>hCoV-19/England/PHEP-YYNUPDR/2021|2021-12-07|2021-12-25
>hCoV-19/England/PHEP-YYNUPXC/2021|2021-12-08|2021-12-25
>hCoV-19/Italy/VEN-IZSVe-21RS8289-16_VR/2021|2021-12-20|2021-12-29
>hCoV-19/Italy/VEN-IZSVe-21RS8289-15_VR/2021|2021-12-20|2021-12-29
>hCoV-19/Portugal/PT23054/2021|2021-12-04|2021-12-19
>hCoV-19/England/PHEP-YYNUZ5J/2021|2021-12-07|2021-12-25
>hCoV-19/England/PHEP-YYNUWD7/2021|2021-12-09|2021-12-25
>hCoV-19/Denmark/DCGC-270451/2021|2021-12-09|2021-12-21
>hCoV-19/Italy/VEN-IZSVe-21RS8297-13_VR/2021|2021-12-19|2021-12-29
>hCoV-19/Italy/VEN-IZSVe-21RS8287-17_VI/2021|2021-12-19|2021-12-29
>hCoV-19/Portugal/PT23224/2021|2021-12-08|2021-12-19
>hCoV-19/England/PHEP-YYNUZ3P/2021|2021-12-07|2021-12-25
>hCoV-19/Denmark/DCGC-270493/2021|2021-12-08|2021-12-21
>hCoV-19/England/NORW-3102973/2021|2021-12-14|2021-12-31
>hCoV-19/England/PHEP-YYNUZO9/2021|2021-12-08|2021-12-25
>hCoV-19/England/NORW-3102D8C/2021|2021-12-13|2021-12-31
>hCoV-19/England/NORW-3102CFF/2021|2021-12-14|2021-12-31
>hCoV-19/Portugal/PT23223/2021|2021-12-08|2021-12-19
>hCoV-19/England/PHEP-YYNWBUP/2021|2021-12-08|2021-12-25
>hCoV-19/England/PHEP-YYNWBM6/2021|2021-12-08|2021-12-25
>hCoV-19/England/PHEP-YYNWBJN/2021|2021-12-08|2021-12-25
>hCoV-19/England/PHEP-YYNWD9U/2021|2021-12-07|2021-12-25
>hCoV-19/Portugal/PT23334/2021|2021-12-04|2021-12-19
>hCoV-19/Portugal/PT23336/2021|2021-12-04|2021-12-19
>hCoV-19/England/PHEP-YYNWD6I/2021|2021-12-08|2021-12-25
>hCoV-19/England/PHEP-YYNWBZF/2021|2021-12-08|2021-12-25
>hCoV-19/Portugal/PT23355/2021|2021-12-07|2021-12-19
>hCoV-19/Denmark/DCGC-270588/2021|2021-12-11|2021-12-21
>hCoV-19/Italy/VEN-IZSVe-21RS8289-9_VR/2021|2021-12-19|2021-12-29
>hCoV-19/Portugal/PT23356/2021|2021-12-09|2021-12-19
>hCoV-19/Portugal/PT23353/2021|2021-12-08|2021-12-19
>hCoV-19/England/MILK-2FB9168/2021|2021-12-20|2021-12-31
>hCoV-19/England/NORW-31029F2/2021|2021-12-15|2021-12-31
>hCoV-19/England/NORW-310289F/2021|2021-12-12|2021-12-31
>hCoV-19/England/MILK-2FB87C1/2021|2021-12-20|2021-12-31
>hCoV-19/England/PHEP-YYNWDGG/2021|2021-12-08|2021-12-25
>hCoV-19/England/PHEP-YYNWF1M/2021|2021-12-08|2021-12-25
>hCoV-19/England/PHEP-YYNWFA9/2021|2021-12-08|2021-12-25
>hCoV-19/England/PHEP-YYNWDJY/2021|2021-12-09|2021-12-25
>hCoV-19/Germany/SH-RKI-I-405677/2021|2021-12-16|2021-12-31
>hCoV-19/England/NORW-3102F19/2021|2021-12-13|2021-12-31
>hCoV-19/Italy/VEN-IZSVe-21RS8297-22_VR/2021|2021-12-20|2021-12-29
>hCoV-19/England/PHEP-YYNWGK5/2021|2021-12-10|2021-12-25
>hCoV-19/England/MILK-2FB8688/2021|2021-12-21|2021-12-31
>hCoV-19/England/PHEP-YYNWJ18/2021|2021-12-06|2021-12-25
>hCoV-19/England/MILK-2FB9098/2021|2021-12-20|2021-12-31
>hCoV-19/England/MILK-2FB92ED/2021|2021-12-20|2021-12-31
>hCoV-19/England/PHEP-YYNWK4S/2021|2021-12-08|2021-12-25
>hCoV-19/England/MILK-2FB8697/2021|2021-12-21|2021-12-31
>hCoV-19/England/MILK-2FB9414/2021|2021-12-20|2021-12-31
>hCoV-19/England/MILK-2FB92CF/2021|2021-12-20|2021-12-31
>hCoV-19/Denmark/DCGC-270634/2021|2021-12-11|2021-12-21
>hCoV-19/England/NORW-31029D6/2021|2021-12-16|2021-12-31
>hCoV-19/England/MILK-2FB8837/2021|2021-12-21|2021-12-31
>hCoV-19/England/LSPA-2FACB00/2021|2021-12-17|2021-12-31
>hCoV-19/Scotland/EDB32009/2021|2021-12-04|2021-12-25
>hCoV-19/England/MILK-2FB91C2/2021|2021-12-20|2021-12-31
>hCoV-19/Germany/SH-RKI-I-405675/2021|2021-12-21|2021-12-31
>hCoV-19/England/MILK-2FB89BC/2021|2021-12-21|2021-12-31
>hCoV-19/England/NORW-31029C8/2021|2021-12-14|2021-12-31
>hCoV-19/England/PHEP-YYNWKBJ/2021|2021-12-08|2021-12-25
>hCoV-19/England/NORW-3102F51/2021|2021-12-13|2021-12-31
>hCoV-19/England/NORW-3102F6F/2021|2021-12-13|2021-12-31
>hCoV-19/England/MILK-2FB8B2F/2021|2021-12-21|2021-12-31
>hCoV-19/Germany/SH-RKI-I-405650/2021|2021-12-16|2021-12-31
>hCoV-19/England/NORW-3102790/2021|2021-12-14|2021-12-31
>hCoV-19/England/LSPA-2FACA12/2021|2021-12-18|2021-12-31
>hCoV-19/Scotland/EDB32010/2021|2021-12-04|2021-12-25
>hCoV-19/England/PHEP-YYNWKRD/2021|2021-12-07|2021-12-25
>hCoV-19/England/PHEP-YYNWK87/2021|2021-12-08|2021-12-25
>hCoV-19/Scotland/EDB32291/2021|2021-12-09|2021-12-25
>hCoV-19/England/MILK-2FB8D38/2021|2021-12-17|2021-12-31
>hCoV-19/England/PHEP-YYNWKFB/2021|2021-12-07|2021-12-25
>hCoV-19/England/NORW-31028C9/2021|2021-12-13|2021-12-31
>hCoV-19/England/MILK-2FB9265/2021|2021-12-20|2021-12-31
>hCoV-19/England/PHEP-YYNWKG9/2021|2021-12-07|2021-12-25
>hCoV-19/England/PHEP-YYNWKA4/2021|2021-12-08|2021-12-25
>hCoV-19/England/PHEP-YYNWK1G/2021|2021-12-06|2021-12-25
>hCoV-19/England/MILK-2FB8A22/2021|2021-12-21|2021-12-31
>hCoV-19/England/MILK-2FB8600/2021|2021-12-21|2021-12-31
>hCoV-19/England/NORW-310284A/2021|2021-12-13|2021-12-31
>hCoV-19/England/MILK-2FB8CE0/2021|2021-12-20|2021-12-31
>hCoV-19/England/MILK-2FB8749/2021|2021-12-21|2021-12-31
>hCoV-19/England/MILK-2FB85B8/2021|2021-12-21|2021-12-31
>hCoV-19/England/ALDP-2FBAAC6/2021|2021-12-18|2021-12-31
>hCoV-19/England/PHEP-YYNWMC1/2021|2021-12-08|2021-12-25
>hCoV-19/England/PHEP-YYNWKWN/2021|2021-12-05|2021-12-25
>hCoV-19/England/MILK-2FB8AAA/2021|2021-12-21|2021-12-31
>hCoV-19/England/PHEP-YYNWMI9/2021|2021-12-07|2021-12-25
>hCoV-19/England/MILK-2FB8D56/2021|2021-12-16|2021-12-31
>hCoV-19/England/MILK-2FB8E17/2021|2021-12-20|2021-12-31
>hCoV-19/England/MILK-2FB9317/2021|2021-12-20|2021-12-31
>hCoV-19/England/NORW-3102A3A/2021|2021-12-14|2021-12-31
>hCoV-19/Germany/SH-RKI-I-405665/2021|2021-12-20|2021-12-31
>hCoV-19/England/MILK-2FB8AC8/2021|2021-12-21|2021-12-31
>hCoV-19/England/MILK-2FB93CC/2021|2021-12-20|2021-12-31
>hCoV-19/England/MILK-2FB8A6E/2021|2021-12-21|2021-12-31
>hCoV-19/England/NORW-3102A00/2021|2021-12-13|2021-12-31
>hCoV-19/England/NORW-310291F/2021|2021-12-14|2021-12-31
>hCoV-19/England/MILK-2FB8DCF/2021|2021-12-17|2021-12-31
>hCoV-19/England/MILK-2FB8FE7/2021|2021-12-20|2021-12-31
>hCoV-19/England/MILK-2FB8891/2021|2021-12-21|2021-12-31
>hCoV-19/England/NORW-3102A1E/2021|2021-12-14|2021-12-31
>hCoV-19/England/PHEP-YYNWMPO/2021|2021-12-06|2021-12-25
>hCoV-19/England/PHEP-YYNWNDP/2021|2021-12-08|2021-12-25
>hCoV-19/England/PHEP-YYNWMQQ/2021|2021-12-07|2021-12-25
>hCoV-19/England/PHEP-YYNWNED/2021|2021-12-08|2021-12-25
>hCoV-19/England/PHEP-YYNWNRM/2021|2021-12-08|2021-12-25
>hCoV-19/England/LSPA-2FACA7C/2021|2021-12-18|2021-12-31
>hCoV-19/England/MILK-2FB8758/2021|2021-12-21|2021-12-31
>hCoV-19/England/NORW-31028D7/2021|2021-12-13|2021-12-31
>hCoV-19/England/MILK-2FB8DFC/2021|2021-12-17|2021-12-31
>hCoV-19/England/MILK-2FB86B5/2021|2021-12-21|2021-12-31
>hCoV-19/England/MILK-2FB8CB3/2021|2021-12-20|2021-12-31
>hCoV-19/England/PHEP-YYNWRBX/2021|2021-12-08|2021-12-25
>hCoV-19/England/MILK-2FB9292/2021|2021-12-20|2021-12-31
>hCoV-19/England/MILK-2FB8E53/2021|2021-12-17|2021-12-31
>hCoV-19/England/LSPA-2FACC49/2021|2021-12-16|2021-12-31
>hCoV-19/England/MILK-2FB90C5/2021|2021-12-20|2021-12-31
>hCoV-19/England/MILK-2FB8E26/2021|2021-12-20|2021-12-31
>hCoV-19/England/MILK-2FB89DA/2021|2021-12-21|2021-12-31
>hCoV-19/England/MILK-2FB9502/2021|2021-12-20|2021-12-31
>hCoV-19/England/MILK-2FB859A/2021|2021-12-21|2021-12-31
>hCoV-19/England/NORW-3102965/2021|2021-12-10|2021-12-31
>hCoV-19/England/MILK-2FB8EBD/2021|2021-12-20|2021-12-31
>hCoV-19/England/PHEP-YYNWRPZ/2021|2021-12-09|2021-12-25
>hCoV-19/England/MILK-2FB8F05/2021|2021-12-20|2021-12-31
>hCoV-19/Germany/SH-RKI-I-405683/2021|2021-12-16|2021-12-31
>hCoV-19/England/MILK-2FB8B10/2021|2021-12-21|2021-12-31
>hCoV-19/England/PHEP-YYNWR4H/2021|2021-12-08|2021-12-25
>hCoV-19/England/LSPA-2FACEE9/2021|2021-12-17|2021-12-31
>hCoV-19/England/LSPA-2FAC960/2021|2021-12-17|2021-12-31
>hCoV-19/England/NORW-3102957/2021|2021-12-14|2021-12-31
>hCoV-19/England/PHEP-YYNWYDX/2021|2021-12-08|2021-12-25
>hCoV-19/England/PHEP-YYNWYT1/2021|2021-12-09|2021-12-25
>hCoV-19/England/PHEP-YYNWRTQ/2021|2021-12-08|2021-12-25
>hCoV-19/England/NORW-3103024/2021|2021-12-14|2021-12-31
>hCoV-19/England/MILK-2F853F6/2021|2021-12-19|2021-12-29
>hCoV-19/Germany/SH-RKI-I-405697/2021|2021-12-16|2021-12-31
>hCoV-19/England/MILK-2FB8ECC/2021|2021-12-20|2021-12-31
>hCoV-19/England/NORW-3102AE3/2021|2021-12-10|2021-12-31
>hCoV-19/Germany/SH-RKI-I-405694/2021|2021-12-16|2021-12-31
>hCoV-19/England/LSPA-2FACC0D/2021|2021-12-19|2021-12-31
>hCoV-19/England/MILK-2FB913B/2021|2021-12-19|2021-12-31
>hCoV-19/Denmark/DCGC-270780/2021|2021-12-05|2021-12-21
>hCoV-19/England/PHEP-YYNI1AO/2021|2021-12-10|2021-12-29
>hCoV-19/Germany/SH-RKI-I-405692/2021|2021-12-20|2021-12-31
>hCoV-19/England/MILK-2FB93DB/2021|2021-12-20|2021-12-31
>hCoV-19/Germany/SH-RKI-I-405690/2021|2021-12-15|2021-12-31
>hCoV-19/England/LSPA-2FACDCE/2021|2021-12-17|2021-12-31
>hCoV-19/England/MILK-2FB9186/2021|2021-12-20|2021-12-31
>hCoV-19/Germany/SH-RKI-I-405691/2021|2021-12-16|2021-12-31
>hCoV-19/Germany/SH-RKI-I-405689/2021|2021-12-15|2021-12-31
>hCoV-19/England/MILK-2FB8970/2021|2021-12-21|2021-12-31
>hCoV-19/England/LSPA-2FAC9F7/2021|2021-12-18|2021-12-31
>hCoV-19/England/LSPA-2FACBD3/2021|2021-12-18|2021-12-31
>hCoV-19/England/MILK-2FB8925/2021|2021-12-21|2021-12-31
>hCoV-19/England/NORW-3102B2B/2021|2021-12-12|2021-12-31
>hCoV-19/England/NORW-3102B1D/2021|2021-12-16|2021-12-31
>hCoV-19/England/MILK-2FB88A0/2021|2021-12-21|2021-12-31
>hCoV-19/England/MILK-2FB9001/2021|2021-12-20|2021-12-31
>hCoV-19/England/MILK-2FB9229/2021|2021-12-18|2021-12-31
>hCoV-19/England/MILK-2FB8EDB/2021|2021-12-20|2021-12-31
>hCoV-19/England/MILK-2F8437F/2021|2021-12-18|2021-12-29
>hCoV-19/England/ALDP-2FBB45E/2021|2021-12-21|2021-12-31
>hCoV-19/England/NORW-3102BE2/2021|2021-12-12|2021-12-31
>hCoV-19/England/MILK-2FB9326/2021|2021-12-20|2021-12-31
>hCoV-19/England/MILK-2FB8767/2021|2021-12-21|2021-12-31
>hCoV-19/England/MILK-2FB8873/2021|2021-12-21|2021-12-31
>hCoV-19/England/MILK-2FB93EA/2021|2021-12-20|2021-12-31
>hCoV-19/England/NORW-3102A72/2021|2021-12-14|2021-12-31
>hCoV-19/England/LSPA-2FACC2B/2021|2021-12-18|2021-12-31
>hCoV-19/England/LSPA-2FAC99D/2021|2021-12-17|2021-12-31
>hCoV-19/England/NORW-3102A64/2021|2021-12-14|2021-12-31
>hCoV-19/England/MILK-2FB865B/2021|2021-12-21|2021-12-31
>hCoV-19/England/MILK-2FB8916/2021|2021-12-21|2021-12-31
>hCoV-19/England/MILK-2FB8CA4/2021|2021-12-20|2021-12-31
>hCoV-19/Germany/SH-RKI-I-405685/2021|2021-12-15|2021-12-31
>hCoV-19/England/MILK-2EE238F/2021|2021-12-15|2021-12-23
>hCoV-19/England/MILK-2FBA02E/2021|2021-12-21|2021-12-31
>hCoV-19/England/ALDP-2EE12CF/2021|2021-12-15|2021-12-23
>hCoV-19/England/MILK-2FB9D91/2021|2021-12-21|2021-12-31
>hCoV-19/Denmark/DCGC-270867/2021|2021-12-07|2021-12-21
>hCoV-19/Germany/SH-RKI-I-405780/2021|2021-12-16|2021-12-31
>hCoV-19/England/ALDP-2EE0FF6/2021|2021-12-14|2021-12-23
>hCoV-19/England/ALDP-2FBB825/2021|2021-12-21|2021-12-31
>hCoV-19/England/MILK-2FB8A40/2021|2021-12-21|2021-12-31
>hCoV-19/England/ALDP-2EE5164/2021|2021-12-15|2021-12-23
>hCoV-19/England/LSPA-2FACA9A/2021|2021-12-18|2021-12-31
>hCoV-19/Germany/SH-RKI-I-405730/2021|2021-12-22|2021-12-31
>hCoV-19/Germany/SH-RKI-I-405728/2021|2021-12-14|2021-12-31
>hCoV-19/England/NORW-31034AF/2021|2021-12-16|2021-12-31
>hCoV-19/England/PHEP-YYNI3Q6/2021|2021-12-07|2021-12-29
>hCoV-19/England/ALDP-2EE17A2/2021|2021-12-14|2021-12-23
>hCoV-19/England/MILK-2FB903E/2021|2021-12-20|2021-12-31
>hCoV-19/England/LSPA-2FAC9D9/2021|2021-12-17|2021-12-31
>hCoV-19/Germany/SH-RKI-I-405712/2021|2021-12-15|2021-12-31
>hCoV-19/England/NORW-3102C54/2021|2021-12-14|2021-12-31
>hCoV-19/Germany/SH-RKI-I-405735/2021|2021-12-16|2021-12-31
>hCoV-19/Denmark/DCGC-270917/2021|2021-12-13|2021-12-21
>hCoV-19/England/PHEP-YYNI4RT/2021|2021-12-06|2021-12-29
>hCoV-19/England/NORW-3102C62/2021|2021-12-14|2021-12-31
>hCoV-19/England/ALDP-2EE5313/2021|2021-12-14|2021-12-23
>hCoV-19/England/PHEP-YYNI6ZG/2021|2021|2021-12-29
>hCoV-19/Germany/SH-RKI-I-405711/2021|2021-12-13|2021-12-31
>hCoV-19/England/ALDP-2EE1845/2021|2021-12-15|2021-12-23
>hCoV-19/England/LSPA-2FACAF4/2021|2021-12-19|2021-12-31
>hCoV-19/England/NORW-3102C2A/2021|2021-12-16|2021-12-31
>hCoV-19/England/NORW-3102BF0/2021|2021-12-13|2021-12-31
>hCoV-19/Germany/SH-RKI-I-405734/2021|2021-12-14|2021-12-31
>hCoV-19/England/NORW-3102E44/2021|2021-12-13|2021-12-31
>hCoV-19/England/NORW-3102CD3/2021|2021-12-16|2021-12-31
>hCoV-19/England/MILK-2FB9687/2021|2021-12-18|2021-12-31
>hCoV-19/England/MILK-2FB904D/2021|2021-12-20|2021-12-31
>hCoV-19/England/MILK-2FB8794/2021|2021-12-18|2021-12-31
>hCoV-19/England/MILK-2FB9405/2021|2021-12-20|2021-12-31
>hCoV-19/Germany/SH-RKI-I-405717/2021|2021-12-13|2021-12-31
>hCoV-19/England/MILK-2FB86F1/2021|2021-12-21|2021-12-31
>hCoV-19/Wales/MILK-2FB86E2/2021|2021-12-21|2021-12-31
>hCoV-19/England/MILK-2FB8AB9/2021|2021-12-21|2021-12-31
>hCoV-19/Germany/SH-RKI-I-405713/2021|2021-12-13|2021-12-31
>hCoV-19/England/LSPA-2FACCFE/2021|2021-12-18|2021-12-31
>hCoV-19/England/LSPA-2FACC94/2021|2021-12-18|2021-12-31
>hCoV-19/England/MILK-2FB955D/2021|2021-12-20|2021-12-31
>hCoV-19/England/NORW-3102BC6/2021|2021-12-14|2021-12-31
>hCoV-19/England/MILK-2FB8A04/2021|2021-12-21|2021-12-31
>hCoV-19/Germany/SH-RKI-I-405701/2021|2021-12-16|2021-12-31
>hCoV-19/England/ALDP-2FBB54C/2021|2021-12-21|2021-12-31
>hCoV-19/England/LSPA-2FACD91/2021|2021-12-19|2021-12-31
>hCoV-19/England/PHEP-YYNI1WA/2021|2021-12-09|2021-12-29
>hCoV-19/England/MILK-2EE2413/2021|2021-12-15|2021-12-23
>hCoV-19/England/MILK-2EE1EBC/2021|2021-12-15|2021-12-23
>hCoV-19/England/MILK-2FB91B3/2021|2021-12-20|2021-12-31
>hCoV-19/England/MILK-2FB8864/2021|2021-12-21|2021-12-31
>hCoV-19/Denmark/DCGC-270993/2021|2021-12-06|2021-12-21
>hCoV-19/England/LSPA-2FACD0A/2021|2021-12-17|2021-12-31
>hCoV-19/England/MILK-2EE2228/2021|2021-12-15|2021-12-23
>hCoV-19/Denmark/DCGC-271001/2021|2021-12-08|2021-12-21
>hCoV-19/Germany/SH-RKI-I-405708/2021|2021-12-15|2021-12-31
>hCoV-19/England/NORW-3102C1C/2021|2021-12-08|2021-12-31
>hCoV-19/England/ALDP-2EE0F9C/2021|2021-12-15|2021-12-23
>hCoV-19/England/BRBR-2ECDB0A/2021|2021-12-14|2021-12-22
>hCoV-19/England/MILK-2EE1FC8/2021|2021-12-15|2021-12-23
>hCoV-19/England/ALDP-2EE0DCF/2021|2021-12-14|2021-12-23
>hCoV-19/England/MILK-2EE1F22/2021|2021-12-15|2021-12-23
>hCoV-19/England/ALDP-2EE4DAD/2021|2021-12-15|2021-12-23
>hCoV-19/England/LSPA-2FBBED8/2021|2021-12-19|2021-12-31
>hCoV-19/England/PHEP-YYNI6NT/2021|2021-12-10|2021-12-29
>hCoV-19/England/MILK-2FB9DCE/2021|2021-12-21|2021-12-31
>hCoV-19/Germany/SH-RKI-I-405742/2021|2021-12-16|2021-12-31
>hCoV-19/England/ALDP-2EE15A8/2021|2021-12-16|2021-12-23
>hCoV-19/England/ALDP-2FBB46D/2021|2021-12-18|2021-12-31
>hCoV-19/England/PHEP-YYNIBWJ/2021|2021-12-08|2021-12-29
>hCoV-19/Germany/SH-RKI-I-405740/2021|2021-12-13|2021-12-31
>hCoV-19/England/ALDP-2FBAB3C/2021|2021-12-21|2021-12-31
>hCoV-19/England/NORW-3102ED1/2021|2021-12-13|2021-12-31
>hCoV-19/England/ALDP-2FBB61C/2021|2021-12-21|2021-12-31
>hCoV-19/Germany/SH-RKI-I-405747/2021|2021-12-14|2021-12-31
>hCoV-19/England/LSPA-2FBBF6C/2021|2021-12-17|2021-12-31
>hCoV-19/England/ALDP-2FBB8BC/2021|2021-12-21|2021-12-31
>hCoV-19/Germany/SH-RKI-I-405745/2021|2021-12-21|2021-12-31
>hCoV-19/England/ALDP-2FBADCD/2021|2021-12-18|2021-12-31
>hCoV-19/England/MILK-2FB9F40/2021|2021-12-21|2021-12-31
>hCoV-19/Germany/SH-RKI-I-405746/2021|2021-12-18|2021-12-31
>hCoV-19/England/ALDP-2FBAD45/2021|2021-12-18|2021-12-31
>hCoV-19/England/ALDP-2FBB807/2021|2021-12-21|2021-12-31
>hCoV-19/England/ALDP-2FBAB0F/2021|2021-12-21|2021-12-31
>hCoV-19/England/LSPA-2FBBC29/2021|2021-12-20|2021-12-31
>hCoV-19/England/PHEP-YYNI7MY/2021|2021-12-10|2021-12-29
>hCoV-19/England/ALDP-2FBB99B/2021|2021-12-21|2021-12-31
>hCoV-19/England/MILK-2FB94F6/2021|2021-12-20|2021-12-31
>hCoV-19/England/ALDP-2FBB904/2021|2021-12-17|2021-12-31
>hCoV-19/Germany/SH-RKI-I-405718/2021|2021-12-15|2021-12-31
>hCoV-19/England/MILK-2FB8AE6/2021|2021-12-21|2021-12-31
>hCoV-19/England/ALDP-2EE170C/2021|2021-12-15|2021-12-23
>hCoV-19/England/LSPA-2FBBA6B/2021|2021-12-18|2021-12-31
>hCoV-19/Germany/SH-RKI-I-405753/2021|2021-12-13|2021-12-31
>hCoV-19/England/MILK-2FB9FAA/2021|2021-12-21|2021-12-31
>hCoV-19/England/NORW-3103016/2021|2021-12-14|2021-12-31
>hCoV-19/England/MILK-2EE1F40/2021|2021-12-15|2021-12-23
>hCoV-19/England/ALDP-2FBAC0C/2021|2021-12-21|2021-12-31
>hCoV-19/Germany/SH-RKI-I-405750/2021|2021-12-15|2021-12-31
>hCoV-19/England/NORW-3102FB4/2021|2021-12-14|2021-12-31
>hCoV-19/England/ALDP-2FBB4E5/2021|2021-12-18|2021-12-31
>hCoV-19/Denmark/DCGC-271123/2021|2021-12-15|2021-12-21
>hCoV-19/England/ALDP-2FBA8AE/2021|2021-12-20|2021-12-31
>hCoV-19/England/ALDP-2FBAAB7/2021|2021-12-18|2021-12-31
>hCoV-19/England/PHEP-YYNIH7H/2021|2021-12-11|2021-12-29
>hCoV-19/England/ALDP-2EE1292/2021|2021-12-16|2021-12-23
>hCoV-19/England/PHEP-YYNIA4G/2021|2021-12-10|2021-12-29
>hCoV-19/England/MILK-2FB8828/2021|2021-12-21|2021-12-31
>hCoV-19/England/PHEP-YYNIAIO/2021|2021-12-10|2021-12-29
>hCoV-19/England/PHEP-YYNI4P9/2021|2021-12-07|2021-12-29
>hCoV-19/England/PHEP-YYNI4J8/2021|2021-12-07|2021-12-29
>hCoV-19/England/MILK-2FB9283/2021|2021-12-20|2021-12-31
>hCoV-19/England/PHEP-YYNIA9H/2021|2021|2021-12-29
>hCoV-19/England/MILK-2F81776/2021|2021-12-18|2021-12-29
>hCoV-19/England/PHEP-YYNI6P5/2021|2021-12-10|2021-12-29
>hCoV-19/England/PHEP-YYNI3KG/2021|2021-12-07|2021-12-29
>hCoV-19/England/LSPA-2FACB5B/2021|2021-12-17|2021-12-31
>hCoV-19/England/LSPA-2FACE52/2021|2021-12-19|2021-12-31
>hCoV-19/England/NORW-3102D45/2021|2021-12-16|2021-12-31
>hCoV-19/England/PHEP-YYNI69S/2021|2021|2021-12-29
>hCoV-19/England/MILK-2FB8A5F/2021|2021-12-21|2021-12-31
>hCoV-19/Germany/SH-RKI-I-405721/2021|2021-12-22|2021-12-31
>hCoV-19/England/LSPA-2FAC98E/2021|2021-12-15|2021-12-31
>hCoV-19/England/PHEP-YYNI7JR/2021|2021-12-10|2021-12-29
>hCoV-19/England/NORW-3103032/2021|2021-12-14|2021-12-31
>hCoV-19/England/PHEP-YYNI3PY/2021|2021|2021-12-29
>hCoV-19/England/PHEP-YYNI7PH/2021|2021-12-11|2021-12-29
>hCoV-19/England/MILK-2EE1F31/2021|2021-12-15|2021-12-23
>hCoV-19/England/ALDP-2FBACEE/2021|2021-12-21|2021-12-31
>hCoV-19/England/MILK-2EE1F7D/2021|2021-12-15|2021-12-23
>hCoV-19/England/LSPA-2FACB1F/2021|2021-12-18|2021-12-31
>hCoV-19/England/LSPA-2FBBAE3/2021|2021-12-20|2021-12-31
>hCoV-19/England/PHEP-YYNI7Q4/2021|2021-12-11|2021-12-29
>hCoV-19/Germany/SH-RKI-I-405754/2021|2021-12-20|2021-12-31
>hCoV-19/England/NORW-3102D1B/2021|2021-12-13|2021-12-31
>hCoV-19/England/PHEP-YYNI3Y4/2021|2021|2021-12-29
>hCoV-19/England/MILK-2FB94E7/2021|2021-12-19|2021-12-31
>hCoV-19/England/NORW-3102D37/2021|2021-12-12|2021-12-31
>hCoV-19/Germany/SH-RKI-I-405720/2021|2021-12-13|2021-12-31
>hCoV-19/England/ALDP-2FBB4A9/2021|2021-12-17|2021-12-31
>hCoV-19/England/NORW-3102E1A/2021|2021-12-12|2021-12-31
>hCoV-19/England/NORW-3102DE0/2021|2021-12-14|2021-12-31
>hCoV-19/Germany/SH-RKI-I-405731/2021|2021-12-14|2021-12-31
>hCoV-19/England/MILK-2FB8EAE/2021|2021-12-19|2021-12-31
>hCoV-19/USA/HI-H216487/2021|2021-12-12|2021-12-23
>hCoV-19/England/MILK-2FB8CC2/2021|2021-12-20|2021-12-31
>hCoV-19/England/BRBR-2EC7C94/2021|2021-12-15|2021-12-22
>hCoV-19/England/MILK-2FB94AB/2021|2021-12-20|2021-12-31
>hCoV-19/England/MILK-2F815D6/2021|2021-12-18|2021-12-29
>hCoV-19/England/MILK-2EE22EC/2021|2021-12-15|2021-12-23
>hCoV-19/England/MILK-2FB8776/2021|2021-12-21|2021-12-31
>hCoV-19/England/PHEP-YYNIUJQ/2021|2021-12-10|2021-12-29
>hCoV-19/England/MILK-2FB8AF5/2021|2021-12-21|2021-12-31
>hCoV-19/Wales/MILK-2FB8F6F/2021|2021-12-20|2021-12-31
>hCoV-19/England/MILK-2FB9E70/2021|2021-12-21|2021-12-31
>hCoV-19/England/PHEP-YYNIU81/2021|2021-12-10|2021-12-29
>hCoV-19/England/LSPA-2FACDDD/2021|2021-12-19|2021-12-31
>hCoV-19/England/NORW-3102E7E/2021|2021-12-15|2021-12-31
>hCoV-19/England/PHEP-YYNISN3/2021|2021-12-10|2021-12-29
>hCoV-19/England/LSPA-2FACAE5/2021|2021-12-18|2021-12-31
>hCoV-19/England/MILK-2FB88DD/2021|2021-12-21|2021-12-31
>hCoV-19/England/PHEP-YYNIHWQ/2021|2021-12-11|2021-12-29
>hCoV-19/England/PHEP-YYNISKJ/2021|2021-12-10|2021-12-29
>hCoV-19/Germany/SH-RKI-I-405733/2021|2021-12-17|2021-12-31
>hCoV-19/England/MILK-2FB949C/2021|2021-12-20|2021-12-31
>hCoV-19/England/ALDP-2EE4F5C/2021|2021-12-15|2021-12-23
>hCoV-19/England/PHEP-YYNISFU/2021|2021-12-10|2021-12-29
>hCoV-19/England/PHEP-YYNIS96/2021|2021|2021-12-29
>hCoV-19/England/MILK-2FB8CD1/2021|2021-12-20|2021-12-31
>hCoV-19/England/PHEP-YYNIBSF/2021|2021-12-09|2021-12-29
>hCoV-19/England/PHEP-YYNIHQ5/2021|2021-12-11|2021-12-29
>hCoV-19/England/ALDP-2EE13BD/2021|2021-12-15|2021-12-23
>hCoV-19/England/MILK-2EE2194/2021|2021-12-15|2021-12-23
>hCoV-19/England/MILK-2FBA05B/2021|2021-12-21|2021-12-31
>hCoV-19/England/LSPA-2FACE43/2021|2021-12-19|2021-12-31
>hCoV-19/England/PHEP-YYNIBI8/2021|2021-12-08|2021-12-29
>hCoV-19/USA/HI-H216490/2021|2021-12-13|2021-12-23
>hCoV-19/England/MILK-2F8154F/2021|2021-12-18|2021-12-29
>hCoV-19/England/ALDP-2EE0D47/2021|2021-12-15|2021-12-23
>hCoV-19/England/LSPA-2FBBE9C/2021|2021-12-20|2021-12-31
>hCoV-19/England/ALDP-2FBB588/2021|2021-12-21|2021-12-31
>hCoV-19/England/ALDP-2EE51DD/2021|2021-12-15|2021-12-23
>hCoV-19/Germany/SH-RKI-I-405732/2021|2021-12-13|2021-12-31
>hCoV-19/Wales/MILK-2FB9E25/2021|2021-12-21|2021-12-31
>hCoV-19/England/MILK-2FB8DED/2021|2021-12-17|2021-12-31
>hCoV-19/England/MILK-2FB91A4/2021|2021-12-20|2021-12-31
>hCoV-19/England/ALDP-2EE0F50/2021|2021-12-14|2021-12-23
>hCoV-19/England/NORW-3103107/2021|2021-12-14|2021-12-31
>hCoV-19/England/ALDP-2EC74C9/2021|2021-12-15|2021-12-22
>hCoV-19/England/ALDP-2EE1872/2021|2021-12-14|2021-12-23
>hCoV-19/England/ALDP-2FBAE42/2021|2021-12-21|2021-12-31
>hCoV-19/England/ALDP-2FBB8AD/2021|2021-12-21|2021-12-31
>hCoV-19/England/ALDP-2FBA99C/2021|2021-12-21|2021-12-31
>hCoV-19/England/MILK-2FB9DDD/2021|2021-12-21|2021-12-31
>hCoV-19/England/MILK-2FBA088/2021|2021-12-21|2021-12-31
>hCoV-19/Germany/SH-RKI-I-405762/2021|2021-12-16|2021-12-31
>hCoV-19/England/MILK-2FB9DFB/2021|2021-12-21|2021-12-31
>hCoV-19/England/MILK-2FBA219/2021|2021-12-21|2021-12-31
>hCoV-19/England/ALDP-2FBB773/2021|2021-12-18|2021-12-31
>hCoV-19/England/NORW-31030F9/2021|2021-12-13|2021-12-31
>hCoV-19/England/MILK-2F84F7B/2021|2021-12-19|2021-12-29
>hCoV-19/England/MILK-2F853D8/2021|2021-12-19|2021-12-29
>hCoV-19/England/MILK-2EE2440/2021|2021-12-14|2021-12-23
>hCoV-19/England/ALDP-2FBA9AB/2021|2021-12-18|2021-12-31
>hCoV-19/England/MILK-2FBA246/2021|2021-12-21|2021-12-31
>hCoV-19/England/LSPA-2FBBE05/2021|2021-12-20|2021-12-31
>hCoV-19/England/MILK-2EE2079/2021|2021-12-15|2021-12-23
>hCoV-19/England/PHEP-YYNIUZT/2021|2021-12-10|2021-12-29
>hCoV-19/England/PHEP-YYNIUYY/2021|2021-12-09|2021-12-29
>hCoV-19/England/MILK-2EE22DD/2021|2021-12-15|2021-12-23
>hCoV-19/England/PHEP-YYNIWY9/2021|2021-12-09|2021-12-29
>hCoV-19/England/MILK-2F848CB/2021|2021-12-19|2021-12-29
>hCoV-19/England/PHEP-YYNIUGW/2021|2021-12-09|2021-12-29
>hCoV-19/England/LSPA-2FBBB4A/2021|2021-12-20|2021-12-31
>hCoV-19/England/PHEP-YYNIU6D/2021|2021-12-09|2021-12-29
>hCoV-19/England/MILK-2EE23E9/2021|2021-12-15|2021-12-23
>hCoV-19/England/PHEP-YYNIU5J/2021|2021-12-09|2021-12-29
>hCoV-19/England/MILK-2F819BC/2021|2021-12-18|2021-12-29
>hCoV-19/England/PHEP-YYNIU3P/2021|2021-12-09|2021-12-29
>hCoV-19/England/NORW-3103206/2021|2021-12-13|2021-12-31
>hCoV-19/England/NORW-3103674/2021|2021-12-13|2021-12-31
>hCoV-19/England/ALDP-2EE11C2/2021|2021-12-15|2021-12-23
>hCoV-19/England/ALDP-2EE5076/2021|2021-12-15|2021-12-23
>hCoV-19/England/PHEP-YYNISY7/2021|2021-12-10|2021-12-29
>hCoV-19/England/ALDP-2EE0ECC/2021|2021-12-15|2021-12-23
>hCoV-19/England/ALDP-2FBB51F/2021|2021-12-18|2021-12-31
>hCoV-19/Germany/SH-RKI-I-405770/2021|2021-12-16|2021-12-31
>hCoV-19/England/NORW-31031F8/2021|2021-12-14|2021-12-31
>hCoV-19/England/LSPA-2FBBCFC/2021|2021-12-20|2021-12-31
>hCoV-19/England/ALDP-2FBBA01/2021|2021-12-18|2021-12-31
>hCoV-19/England/ALDP-2FBADEB/2021|2021-12-21|2021-12-31
>hCoV-19/Wales/ALDP-2FBAC84/2021|2021-12-17|2021-12-31
>hCoV-19/England/PHEP-YYNIXMQ/2021|2021-12-12|2021-12-29
>hCoV-19/England/PHEP-YYNIXHM/2021|2021-12-12|2021-12-29
>hCoV-19/England/ALDP-2EE1766/2021|2021-12-14|2021-12-23
>hCoV-19/England/ALDP-2EE5270/2021|2021-12-14|2021-12-23
>hCoV-19/England/ALDP-2EE0FBA/2021|2021-12-14|2021-12-23
>hCoV-19/England/MILK-2F85138/2021|2021-12-19|2021-12-29
>hCoV-19/Germany/SH-RKI-I-405765/2021|2021-12-16|2021-12-31
>hCoV-19/England/PHEP-YYNIZRW/2021|2021|2021-12-29
>hCoV-19/England/PHEP-YYNIY1Q/2021|2021-12-09|2021-12-29
>hCoV-19/England/ALDP-2FBAB96/2021|2021-12-21|2021-12-31
>hCoV-19/Germany/SH-RKI-I-405763/2021|2021-12-13|2021-12-31
>hCoV-19/England/NORW-310326A/2021|2021-12-13|2021-12-31
>hCoV-19/England/ALDP-2FBAB78/2021|2021-12-18|2021-12-31
>hCoV-19/England/ALDP-2FBAD54/2021|2021-12-21|2021-12-31
>hCoV-19/England/ALDP-2FBB685/2021|2021-12-21|2021-12-31
>hCoV-19/Germany/SH-RKI-I-405764/2021|2021-12-21|2021-12-31
>hCoV-19/England/ALDP-2EE1195/2021|2021-12-15|2021-12-23
>hCoV-19/England/NORW-31031EA/2021|2021-12-15|2021-12-31
>hCoV-19/England/LSPA-2FBBEAB/2021|2021-12-20|2021-12-31
>hCoV-19/England/NORW-3103123/2021|2021-12-13|2021-12-31
>hCoV-19/England/LSPA-2FBBD9F/2021|2021-12-20|2021-12-31
>hCoV-19/England/ALDP-2FBB5B5/2021|2021-12-21|2021-12-31
>hCoV-19/England/NORW-31036E5/2021|2021-12-12|2021-12-31
>hCoV-19/England/NORW-310307A/2021|2021-12-13|2021-12-31
>hCoV-19/England/MILK-2F853E7/2021|2021-12-19|2021-12-29
>hCoV-19/Denmark/DCGC-271490/2021|2021-12-11|2021-12-21
>hCoV-19/England/NORW-310316B/2021|2021-12-15|2021-12-31
>hCoV-19/England/MILK-2FB9E34/2021|2021-12-21|2021-12-31
>hCoV-19/Germany/SH-RKI-I-405768/2021|2021-12-17|2021-12-31
>hCoV-19/England/ALDP-2FBB56A/2021|2021-12-21|2021-12-31
>hCoV-19/England/ALDP-2FBAAE4/2021|2021-12-21|2021-12-31
>hCoV-19/England/ALDP-2FBB922/2021|2021-12-21|2021-12-31
>hCoV-19/England/LSPA-2FBBBE0/2021|2021-12-20|2021-12-31
>hCoV-19/England/ALDP-2FBB667/2021|2021-12-18|2021-12-31
>hCoV-19/England/NORW-31030A3/2021|2021-12-11|2021-12-31
>hCoV-19/Germany/SH-RKI-I-405756/2021|2021-12-13|2021-12-31
>hCoV-19/England/LSPA-2FBBD08/2021|2021-12-20|2021-12-31
>hCoV-19/England/MILK-2F85271/2021|2021-12-19|2021-12-29
>hCoV-19/England/ALDP-2FBACC0/2021|2021-12-18|2021-12-31
>hCoV-19/England/ALDP-2FBACA2/2021|2021-12-21|2021-12-31
>hCoV-19/England/PHEP-YYNW9KN/2021|2021-12-10|2021-12-29
>hCoV-19/Germany/SH-RKI-I-405840/2021|2021-12-13|2021-12-31
>hCoV-19/England/PHEP-YYNSYAY/2021|2021-12-08|2021-12-29
>hCoV-19/Germany/SH-RKI-I-405843/2021|2021-12-13|2021-12-31
>hCoV-19/England/PHEP-YYNW9IM/2021|2021|2021-12-29
>hCoV-19/England/MILK-2F832EC/2021|2021-12-18|2021-12-29
>hCoV-19/England/MILK-2F84F99/2021|2021-12-17|2021-12-29
>hCoV-19/England/PHEP-YYNSDK4/2021|2021|2021-12-29
>hCoV-19/England/PHEP-YYNSDCS/2021|2021|2021-12-29
>hCoV-19/England/PHEP-YYNSBNC/2021|2021-12-08|2021-12-29
>hCoV-19/England/PHEP-YYNSYSR/2021|2021-12-08|2021-12-29
>hCoV-19/England/PHEP-YYNW9EG/2021|2021-12-10|2021-12-29
>hCoV-19/England/PHEP-YYNSNCZ/2021|2021-12-13|2021-12-29
>hCoV-19/England/PHEP-YYNSN3H/2021|2021-12-14|2021-12-29
>hCoV-19/England/PHEP-YYNSDXO/2021|2021|2021-12-29
>hCoV-19/England/PHEP-YYNSDQ1/2021|2021-12-10|2021-12-29
>hCoV-19/England/PHEP-YYNW98E/2021|2021-12-10|2021-12-29
>hCoV-19/England/PHEP-YYNW9MY/2021|2021-12-10|2021-12-29
>hCoV-19/England/MILK-2F83361/2021|2021-12-20|2021-12-29
>hCoV-19/England/MILK-2F817A3/2021|2021-12-18|2021-12-29
>hCoV-19/England/PHEP-YYNW9JR/2021|2021-12-10|2021-12-29
>hCoV-19/England/MILK-2F832CE/2021|2021-12-20|2021-12-29
>hCoV-19/Germany/SH-RKI-I-405802/2021|2021-12-14|2021-12-31
>hCoV-19/Germany/SH-RKI-I-405803/2021|2021-12-15|2021-12-31
>hCoV-19/England/ALDP-2FBABB4/2021|2021-12-18|2021-12-31
>hCoV-19/England/MILK-2FBA167/2021|2021-12-21|2021-12-31
>hCoV-19/England/ALDP-2FBA9C9/2021|2021-12-21|2021-12-31
>hCoV-19/England/ALDP-2FBA8CC/2021|2021-12-18|2021-12-31
>hCoV-19/England/NORW-31032BF/2021|2021-12-14|2021-12-31
>hCoV-19/Wales/ALDP-2FBAE24/2021|2021-12-21|2021-12-31
>hCoV-19/England/MILK-2ECF889/2021|2021-12-15|2021-12-22
>hCoV-19/USA/HI-H216542/2021|2021-12-08|2021-12-23
>hCoV-19/England/ALDP-2FBAB1E/2021|2021-12-21|2021-12-31
>hCoV-19/Germany/SH-RKI-I-405787/2021|2021-12-14|2021-12-31
>hCoV-19/England/MILK-2FB9E07/2021|2021-12-21|2021-12-31
>hCoV-19/England/MILK-2ED08B2/2021|2021-12-14|2021-12-22
>hCoV-19/England/ALDP-2FBA89F/2021|2021-12-21|2021-12-31
>hCoV-19/England/LSPA-2FBBDEA/2021|2021-12-20|2021-12-31
>hCoV-19/England/ALDP-2FBB4F4/2021|2021-12-17|2021-12-31
>hCoV-19/England/MILK-2FBA03D/2021|2021-12-21|2021-12-31
>hCoV-19/England/NORW-31032E9/2021|2021-12-15|2021-12-31
>hCoV-19/England/ALDP-2ECC86E/2021|2021-12-15|2021-12-22
>hCoV-19/England/MILK-2FBA0B5/2021|2021-12-21|2021-12-31
>hCoV-19/England/MILK-2FBA1A3/2021|2021-12-20|2021-12-31
>hCoV-19/Germany/SH-RKI-I-405782/2021|2021-12-07|2021-12-31
>hCoV-19/England/ALDP-2FBB649/2021|2021-12-18|2021-12-31
>hCoV-19/Germany/SH-RKI-I-405824/2021|2021-12-15|2021-12-31
>hCoV-19/Germany/SH-RKI-I-405795/2021|2021-12-14|2021-12-31
>hCoV-19/England/NORW-31034D9/2021|2021-12-14|2021-12-31
>hCoV-19/Germany/SH-RKI-I-405809/2021|2021-12-14|2021-12-31
>hCoV-19/England/MILK-2F8357A/2021|2021-12-19|2021-12-29
>hCoV-19/England/NORW-31036F3/2021|2021-12-13|2021-12-31
>hCoV-19/England/NORW-31034BD/2021|2021-12-15|2021-12-31
>hCoV-19/England/MILK-2FBA273/2021|2021-12-21|2021-12-31
>hCoV-19/England/LOND-129189E/2021|2021-12-04|2021-12-25
>hCoV-19/Germany/SH-RKI-I-405822/2021|2021-12-13|2021-12-31
>hCoV-19/Germany/SH-RKI-I-405789/2021|2021-12-17|2021-12-31
>hCoV-19/England/MILK-2ECF6E9/2021|2021-12-14|2021-12-22
>hCoV-19/England/MILK-2F83668/2021|2021-12-20|2021-12-29
>hCoV-19/England/LSPA-2FBBEE7/2021|2021-12-20|2021-12-31
>hCoV-19/England/MILK-2ECF78C/2021|2021-12-15|2021-12-22
>hCoV-19/England/NORW-3103BE0/2021|2021-12-14|2021-12-31
>hCoV-19/England/ALDP-2ECC804/2021|2021-12-15|2021-12-22
>hCoV-19/England/MILK-2F83246/2021|2021-12-20|2021-12-29
>hCoV-19/England/MILK-2F8180A/2021|2021-12-18|2021-12-29
>hCoV-19/USA/WA-CDC-UW21121165051/2021|2021-12-11|2021-12-19
>hCoV-19/England/NORW-3103BA8/2021|2021-12-14|2021-12-31
>hCoV-19/Germany/SH-RKI-I-405820/2021|2021-12-22|2021-12-31
>hCoV-19/England/NORW-3103476/2021|2021-12-13|2021-12-31
>hCoV-19/England/MILK-2F81828/2021|2021-12-18|2021-12-29
>hCoV-19/England/MILK-2F8148E/2021|2021-12-18|2021-12-29
>hCoV-19/England/NORW-3103B61/2021|2021-12-14|2021-12-31
>hCoV-19/England/ALDP-2FBAC66/2021|2021-12-18|2021-12-31
>hCoV-19/England/BRBR-2ECB489/2021|2021-12-15|2021-12-22
>hCoV-19/England/BRBR-2ECBA0F/2021|2021-12-15|2021-12-22
>hCoV-19/England/NORW-3103B1B/2021|2021-12-14|2021-12-31
>hCoV-19/Germany/SH-RKI-I-405819/2021|2021-12-22|2021-12-31
>hCoV-19/Germany/SH-RKI-I-405818/2021|2021-12-17|2021-12-31
>hCoV-19/England/ALDP-2FBAA99/2021|2021-12-21|2021-12-31
>hCoV-19/England/BRBR-2EC8FB8/2021|2021-12-14|2021-12-22
>hCoV-19/England/NORW-3103A8D/2021|2021-12-12|2021-12-31
>hCoV-19/England/MILK-2F85068/2021|2021-12-19|2021-12-29
>hCoV-19/England/ALDP-2FBA9BA/2021|2021-12-17|2021-12-31
>hCoV-19/England/NORW-3103C99/2021|2021-12-15|2021-12-31
>hCoV-19/England/ALDP-2FBA96F/2021|2021-12-21|2021-12-31
>hCoV-19/England/ALDP-2FBA941/2021|2021-12-21|2021-12-31
>hCoV-19/Germany/SH-RKI-I-405816/2021|2021-12-17|2021-12-31
>hCoV-19/England/ALDP-2FBAB87/2021|2021-12-18|2021-12-31
>hCoV-19/England/NORW-3103CA7/2021|2021-12-16|2021-12-31
>hCoV-19/England/ALDP-2FBAD81/2021|2021-12-17|2021-12-31
>hCoV-19/Germany/SH-RKI-I-405828/2021|2021-12-16|2021-12-31
>hCoV-19/England/NORW-310379E/2021|2021-12-14|2021-12-31
>hCoV-19/England/NORW-31037AC/2021|2021-12-15|2021-12-31
>hCoV-19/England/MILK-2F8157C/2021|2021-12-18|2021-12-29
>hCoV-19/England/NORW-3103C52/2021|2021-12-11|2021-12-31
>hCoV-19/Germany/SH-RKI-I-405811/2021|2021-12-16|2021-12-31
>hCoV-19/Wales/MILK-2FB9E8F/2021|2021-12-21|2021-12-31
>hCoV-19/Germany/SH-RKI-I-405814/2021|2021-12-14|2021-12-31
>hCoV-19/Germany/SH-RKI-I-405813/2021|2021-12-22|2021-12-31
>hCoV-19/England/LSPA-2FBBFF3/2021|2021-12-20|2021-12-31
>hCoV-19/England/NORW-3103C36/2021|2021-12-14|2021-12-31
>hCoV-19/England/MILK-2F84843/2021|2021-12-20|2021-12-29
>hCoV-19/England/LSPA-2FBBDAE/2021|2021-12-20|2021-12-31
>hCoV-19/England/MILK-2F8461C/2021|2021-12-20|2021-12-29
>hCoV-19/England/NORW-3103757/2021|2021-12-16|2021-12-31
>hCoV-19/England/MILK-2F831A3/2021|2021-12-20|2021-12-29
>hCoV-19/England/MILK-2FB9F13/2021|2021-12-21|2021-12-31
>hCoV-19/England/NORW-3103C44/2021|2021-12-13|2021-12-31
>hCoV-19/Scotland/EDB32314/2021|2021-12-11|2021-12-25
>hCoV-19/England/BRBR-2EC91EE/2021|2021-12-15|2021-12-22
>hCoV-19/England/MILK-2F81873/2021|2021-12-18|2021-12-29
>hCoV-19/England/MILK-2F8370B/2021|2021-12-18|2021-12-29
>hCoV-19/England/MILK-2F8537E/2021|2021-12-17|2021-12-29
>hCoV-19/England/MILK-2F814CA/2021|2021-12-18|2021-12-29
>hCoV-19/England/MILK-2F84870/2021|2021-12-20|2021-12-29
>hCoV-19/England/MILK-2F85420/2021|2021-12-19|2021-12-29
>hCoV-19/England/MILK-2F832DD/2021|2021-12-20|2021-12-29
>hCoV-19/England/MILK-2F84728/2021|2021-12-18|2021-12-29
>hCoV-19/England/MILK-2F84834/2021|2021-12-20|2021-12-29
>hCoV-19/Scotland/EDB32163/2021|2021-12-06|2021-12-25
>hCoV-19/England/MILK-2F845B5/2021|2021-12-20|2021-12-29
>hCoV-19/England/MILK-2F81794/2021|2021-12-18|2021-12-29
>hCoV-19/England/MILK-2F8339E/2021|2021-12-20|2021-12-29
>hCoV-19/England/MILK-2F84EE7/2021|2021-12-19|2021-12-29
>hCoV-19/England/MILK-2F835D4/2021|2021-12-20|2021-12-29
>hCoV-19/England/MILK-2F833AD/2021|2021-12-20|2021-12-29
>hCoV-19/England/MILK-2F85244/2021|2021-12-19|2021-12-29
>hCoV-19/England/MILK-2F81679/2021|2021-12-18|2021-12-29
>hCoV-19/England/MILK-2F819AD/2021|2021-12-18|2021-12-29
>hCoV-19/England/MILK-2F84667/2021|2021-12-19|2021-12-29
>hCoV-19/England/MILK-2F835C5/2021|2021-12-20|2021-12-29
>hCoV-19/England/MILK-2F83440/2021|2021-12-20|2021-12-29
>hCoV-19/England/MILK-2F836B3/2021|2021-12-20|2021-12-29
>hCoV-19/England/MILK-2F8346E/2021|2021-12-20|2021-12-29
>hCoV-19/England/LOND-12918BC/2021|2021-12-05|2021-12-25
>hCoV-19/England/LOND-129199B/2021|2021-12-08|2021-12-25
>hCoV-19/England/LOND-12919C8/2021|2021-12-08|2021-12-25
>hCoV-19/England/MILK-2F84773/2021|2021-12-20|2021-12-29
>hCoV-19/England/MILK-2F84421/2021|2021-12-20|2021-12-29
>hCoV-19/England/MILK-2F832FB/2021|2021-12-20|2021-12-29
>hCoV-19/England/MILK-2F81952/2021|2021-12-18|2021-12-29
>hCoV-19/England/MILK-2F8455B/2021|2021-12-20|2021-12-29
>hCoV-19/England/MILK-2F84597/2021|2021-12-20|2021-12-29
>hCoV-19/England/MILK-2F850FF/2021|2021-12-19|2021-12-29
>hCoV-19/England/MILK-2F834B9/2021|2021-12-20|2021-12-29
>hCoV-19/England/MILK-2EC8D27/2021|2021-12-15|2021-12-22
>hCoV-19/England/MILK-2F852AE/2021|2021-12-19|2021-12-29
>hCoV-19/England/LSPA-2FBBEF6/2021|2021-12-19|2021-12-31
>hCoV-19/England/ALDP-2FBB579/2021|2021-12-21|2021-12-31
>hCoV-19/Germany/SH-RKI-I-405833/2021|2021-12-14|2021-12-31
>hCoV-19/England/ALDP-2FBAA5D/2021|2021-12-21|2021-12-31
>hCoV-19/England/ALDP-2FBAA20/2021|2021-12-21|2021-12-31
>hCoV-19/England/MILK-2F8460D/2021|2021-12-20|2021-12-29
>hCoV-19/England/ALDP-2FBABE1/2021|2021-12-21|2021-12-31
>hCoV-19/Wales/PHWC-PGB3X8/2021|2021-12-07|2021-12-25
>hCoV-19/England/MILK-2EC8DEB/2021|2021-12-12|2021-12-22
>hCoV-19/England/MILK-2F84F8A/2021|2021-12-19|2021-12-29
>hCoV-19/USA/CA-CDPH-3000281198/2021|2021-12-10|2021-12-19
>hCoV-19/USA/CA-CDPH-3000281201/2021|2021-12-15|2021-12-19
>hCoV-19/England/MILK-2ECA271/2021|2021-12-14|2021-12-22
>hCoV-19/England/MILK-2F83422/2021|2021-12-18|2021-12-29
>hCoV-19/England/MILK-2F83334/2021|2021-12-20|2021-12-29
>hCoV-19/England/MILK-2F84861/2021|2021-12-20|2021-12-29
>hCoV-19/Denmark/DCGC-272301/2021|2021-12-11|2021-12-21
>hCoV-19/England/MILK-2F84F3F/2021|2021-12-19|2021-12-29
>hCoV-19/England/MILK-2ECAC19/2021|2021-12-12|2021-12-22
>hCoV-19/England/MILK-2F818EC/2021|2021-12-18|2021-12-29
>hCoV-19/England/MILK-2F8172B/2021|2021-12-18|2021-12-29
>hCoV-19/England/MILK-2F83282/2021|2021-12-20|2021-12-29
>hCoV-19/England/MILK-2F8444F/2021|2021-12-20|2021-12-29
>hCoV-19/England/MILK-2F85095/2021|2021-12-19|2021-12-29
>hCoV-19/England/MILK-2F84579/2021|2021-12-20|2021-12-29
>hCoV-19/England/MILK-2F8449A/2021|2021-12-20|2021-12-29
>hCoV-19/England/MILK-2ECA51E/2021|2021-12-13|2021-12-22
>hCoV-19/USA/LA-BIE-BP194/2021|2021-12-07|2021-12-15
>hCoV-19/England/MILK-2EC8BE1/2021|2021-12-15|2021-12-22
>hCoV-19/England/MILK-2F85156/2021|2021-12-19|2021-12-29
>hCoV-19/England/MILK-2F84F20/2021|2021-12-19|2021-12-29
>hCoV-19/England/MILK-2F8347D/2021|2021-12-20|2021-12-29
>hCoV-19/England/MILK-2F843D9/2021|2021-12-20|2021-12-29
>hCoV-19/England/MILK-2F85499/2021|2021-12-19|2021-12-29
>hCoV-19/England/MILK-2F846EF/2021|2021-12-19|2021-12-29
>hCoV-19/England/MILK-2F815E5/2021|2021-12-18|2021-12-29
>hCoV-19/England/MILK-2F84FE4/2021|2021-12-17|2021-12-29
>hCoV-19/England/MILK-2F835E3/2021|2021-12-20|2021-12-29
>hCoV-19/England/MILK-2F83237/2021|2021-12-20|2021-12-29
>hCoV-19/England/MILK-2F8504A/2021|2021-12-19|2021-12-29
>hCoV-19/England/BRBR-2EC9E9C/2021|2021-12-14|2021-12-22
>hCoV-19/Wales/PHWC-PGB34O/2021|2021-12-07|2021-12-25
>hCoV-19/England/ALDP-2FBAE15/2021|2021-12-21|2021-12-31
>hCoV-19/USA/WA-CDC-UW21121232848/2021|2021-12-12|2021-12-19
>hCoV-19/England/MILK-2F815F4/2021|2021-12-18|2021-12-29
>hCoV-19/England/MILK-2F83343/2021|2021-12-20|2021-12-29
>hCoV-19/England/MILK-2F81433/2021|2021-12-18|2021-12-29
>hCoV-19/England/MILK-2F846B2/2021|2021-12-20|2021-12-29
>hCoV-19/USA/WA-CDC-UW21121277903/2021|2021-12-12|2021-12-19
>hCoV-19/England/LSPA-2FBBB77/2021|2021-12-20|2021-12-31
>hCoV-19/England/MILK-2F8500E/2021|2021-12-19|2021-12-29
>hCoV-19/USA/WA-CDC-UW21121225464/2021|2021-12-12|2021-12-19
>hCoV-19/USA/WA-CDC-UW21121275207/2021|2021-12-12|2021-12-19
>hCoV-19/England/MILK-2FBA282/2021|2021-12-21|2021-12-31
>hCoV-19/Germany/SH-RKI-I-405832/2021|2021-12-17|2021-12-31
>hCoV-19/England/MILK-2FBA13A/2021|2021-12-20|2021-12-31
>hCoV-19/England/ALDP-2FBAB69/2021|2021-12-18|2021-12-31
>hCoV-19/England/MILK-2FB6EEC/2021|2021-12-20|2021-12-31
>hCoV-19/England/MILK-2F8338F/2021|2021-12-19|2021-12-29
>hCoV-19/England/MILK-2F84791/2021|2021-12-20|2021-12-29
>hCoV-19/England/NORW-3104A99/2021|2021-12-11|2021-12-31
>hCoV-19/England/ALDP-2FBB89E/2021|2021-12-21|2021-12-31
>hCoV-19/England/ALDP-2FBA8EA/2021|2021-12-21|2021-12-31
>hCoV-19/England/NORW-3103E97/2021|2021-12-14|2021-12-31
>hCoV-19/Wales/LSPA-2FBBFC6/2021|2021-12-20|2021-12-31
>hCoV-19/Germany/SH-RKI-I-405835/2021|2021-12-13|2021-12-31
>hCoV-19/England/LSPA-2FBBFA8/2021|2021-12-20|2021-12-31
>hCoV-19/Germany/SH-RKI-I-405867/2021|2021-12-16|2021-12-31
>hCoV-19/England/LSPA-2FBBEC9/2021|2021-12-20|2021-12-31
>hCoV-19/England/MILK-2FBA0C4/2021|2021-12-21|2021-12-31
>hCoV-19/England/MILK-2F8B5FA/2021|2021-12-20|2021-12-29
>hCoV-19/England/MILK-2FB9F6E/2021|2021-12-21|2021-12-31
>hCoV-19/England/ALDP-2FBBA2F/2021|2021-12-21|2021-12-31
>hCoV-19/England/MILK-2F8354D/2021|2021-12-18|2021-12-29
>hCoV-19/England/NORW-3103E89/2021|2021-12-14|2021-12-31
>hCoV-19/England/LSPA-2FBBC38/2021|2021-12-20|2021-12-31
>hCoV-19/England/ALDP-2FBA8DB/2021|2021-12-15|2021-12-31
>hCoV-19/Germany/SH-RKI-I-405858/2021|2021-12-12|2021-12-31
>hCoV-19/Germany/SH-RKI-I-405857/2021|2021-12-22|2021-12-31
>hCoV-19/Wales/PHWC-PGBE59/2021|2021-12-07|2021-12-25
>hCoV-19/Germany/SH-RKI-I-405856/2021|2021-12-13|2021-12-31
>hCoV-19/England/LSPA-2FBBCCF/2021|2021-12-20|2021-12-31
>hCoV-19/Germany/SH-RKI-I-405854/2021|2021-12-22|2021-12-31
>hCoV-19/England/MILK-2FBA1C1/2021|2021-12-21|2021-12-31
>hCoV-19/Wales/PHWC-PGBCMH/2021|2021-12-08|2021-12-25
>hCoV-19/England/LSPA-2FBBEBA/2021|2021-12-20|2021-12-31
>hCoV-19/England/MILK-2F84852/2021|2021-12-20|2021-12-29
>hCoV-19/England/LSPA-2FBBC92/2021|2021-12-20|2021-12-31
>hCoV-19/England/LSPA-2FBBF11/2021|2021-12-20|2021-12-31
>hCoV-19/Denmark/DCGC-271693/2021|2021-12-13|2021-12-21
>hCoV-19/England/NORW-3103D7D/2021|2021-12-13|2021-12-31
>hCoV-19/England/ALDP-2FBAA4E/2021|2021-12-21|2021-12-31
>hCoV-19/USA/WA-CDC-UW21121021342/2021|2021-12-10|2021-12-19
>hCoV-19/Wales/PHWC-PGBEKN/2021|2021-12-07|2021-12-25
>hCoV-19/England/MILK-2FB9D55/2021|2021-12-21|2021-12-31
>hCoV-19/Denmark/DCGC-272302/2021|2021-12-13|2021-12-21
>hCoV-19/Germany/SH-RKI-I-405838/2021|2021-12-17|2021-12-31
>hCoV-19/England/MILK-2FBA10D/2021|2021-12-21|2021-12-31
>hCoV-19/Germany/SH-RKI-I-405862/2021|2021-12-14|2021-12-31
>hCoV-19/England/MILK-2F85174/2021|2021-12-19|2021-12-29
>hCoV-19/England/MILK-2F845F1/2021|2021-12-20|2021-12-29
>hCoV-19/England/MILK-2F81961/2021|2021-12-18|2021-12-29
>hCoV-19/England/MILK-2F84764/2021|2021-12-20|2021-12-29
>hCoV-19/Wales/PHWC-PGBI4W/2021|2021-12-07|2021-12-25
>hCoV-19/USA/WA-CDC-UW21120990981/2021|2021-12-09|2021-12-19
>hCoV-19/England/MILK-2F8349B/2021|2021-12-21|2021-12-29
>hCoV-19/Denmark/DCGC-271742/2021|2021-12-13|2021-12-21
>hCoV-19/England/MILK-2F84412/2021|2021-12-20|2021-12-29
>hCoV-19/England/MILK-2F8456A/2021|2021-12-20|2021-12-29
>hCoV-19/England/ALDP-2FBB8E9/2021|2021-12-21|2021-12-31
>hCoV-19/Germany/SH-RKI-I-405860/2021|2021-12-22|2021-12-31
>hCoV-19/England/ALDP-2FBB6A3/2021|2021-12-17|2021-12-31
>hCoV-19/England/ALDP-2FBB746/2021|2021-12-21|2021-12-31
>hCoV-19/England/MILK-2F814E8/2021|2021-12-18|2021-12-29
>hCoV-19/England/MILK-2F8348C/2021|2021-12-20|2021-12-29
>hCoV-19/England/MILK-2F81916/2021|2021-12-18|2021-12-29
>hCoV-19/England/MILK-2F833BC/2021|2021-12-19|2021-12-29
>hCoV-19/England/MILK-2F818A0/2021|2021-12-18|2021-12-29
>hCoV-19/England/MILK-2F843AC/2021|2021-12-20|2021-12-29
>hCoV-19/England/MILK-2F831FE/2021|2021-12-20|2021-12-29
>hCoV-19/England/MILK-2F8462B/2021|2021-12-20|2021-12-29
>hCoV-19/USA/WA-CDC-UW21120940895/2021|2021-12-09|2021-12-19
>hCoV-19/England/MILK-2F83352/2021|2021-12-20|2021-12-29
>hCoV-19/England/MILK-2F833E9/2021|2021-12-20|2021-12-29
>hCoV-19/England/MILK-2F836D1/2021|2021-12-20|2021-12-29
>hCoV-19/England/MILK-2F847EC/2021|2021-12-18|2021-12-29
>hCoV-19/USA/WA-CDC-UW21120984015/2021|2021-12-09|2021-12-19
>hCoV-19/England/MILK-2F853BA/2021|2021-12-19|2021-12-29
>hCoV-19/England/MILK-2F832BF/2021|2021-12-20|2021-12-29
>hCoV-19/Germany/SH-RKI-I-405846/2021|2021-12-17|2021-12-31
>hCoV-19/Wales/MILK-2F848E9/2021|2021-12-20|2021-12-29
>hCoV-19/England/MILK-2F81970/2021|2021-12-18|2021-12-29
>hCoV-19/England/MILK-2F83686/2021|2021-12-20|2021-12-29
>hCoV-19/England/ALDP-2FBB7CE/2021|2021-12-18|2021-12-31
>hCoV-19/England/MILK-2F831D0/2021|2021-12-20|2021-12-29
>hCoV-19/England/MILK-2F83273/2021|2021-12-20|2021-12-29
>hCoV-19/USA/WA-CDC-UW21120968266/2021|2021-12-09|2021-12-19
>hCoV-19/England/MILK-2F81785/2021|2021-12-18|2021-12-29
>hCoV-19/USA/WA-CDC-UW21120994132/2021|2021-12-09|2021-12-19
>hCoV-19/England/MILK-2F8199E/2021|2021-12-18|2021-12-29
>hCoV-19/England/MILK-2F836C2/2021|2021-12-19|2021-12-29
>hCoV-19/USA/OR-OHSU-213502018/2021|2021-12-13|2021-12-21
>hCoV-19/England/LSPA-2FBBFD5/2021|2021-12-20|2021-12-31
>hCoV-19/England/MILK-2F850E0/2021|2021-12-19|2021-12-29
>hCoV-19/England/MILK-2F83194/2021|2021-12-18|2021-12-29
>hCoV-19/England/MILK-2F83325/2021|2021-12-20|2021-12-29
>hCoV-19/England/MILK-2F846A3/2021|2021-12-20|2021-12-29
>hCoV-19/England/MILK-2F81424/2021|2021-12-18|2021-12-29
>hCoV-19/USA/OR-OHSU-213502109/2021|2021-12-08|2021-12-21
>hCoV-19/England/MILK-2F85086/2021|2021-12-20|2021-12-29
>hCoV-19/England/MILK-2F83307/2021|2021-12-19|2021-12-29
>hCoV-19/Germany/SH-RKI-I-405845/2021|2021-12-14|2021-12-31
>hCoV-19/England/MILK-2FB9F5F/2021|2021-12-21|2021-12-31
>hCoV-19/England/ALDP-2FBB47C/2021|2021-12-18|2021-12-31
>hCoV-19/England/LSPA-2FBBB68/2021|2021-12-16|2021-12-31
>hCoV-19/England/ALDP-2FBAC2A/2021|2021-12-21|2021-12-31
>hCoV-19/England/NORW-3103DA6/2021|2021-12-11|2021-12-31
>hCoV-19/England/MILK-2FB9D28/2021|2021-12-21|2021-12-31
>hCoV-19/Germany/SH-RKI-I-405865/2021|2021-12-16|2021-12-31
>hCoV-19/England/NORW-3103F41/2021|2021-12-13|2021-12-31
>hCoV-19/England/NORW-3103F5F/2021|2021-12-14|2021-12-31
>hCoV-19/England/ALDP-2FBAA8A/2021|2021-12-17|2021-12-31
>hCoV-19/Wales/ALDP-2FBA923/2021|2021-12-17|2021-12-31
>hCoV-19/Wales/PHWC-PGBJAR/2021|2021-12-07|2021-12-25
>hCoV-19/Germany/SH-RKI-I-405853/2021|2021-12-14|2021-12-31
>hCoV-19/England/MILK-2FB9FB9/2021|2021-12-21|2021-12-31
>hCoV-19/England/NORW-3103E50/2021|2021-12-10|2021-12-31
>hCoV-19/England/MILK-2F845E2/2021|2021-12-20|2021-12-29
>hCoV-19/Germany/SH-RKI-I-405852/2021|2021-12-17|2021-12-31
>hCoV-19/England/LSPA-2FBBB1D/2021|2021-12-20|2021-12-31
>hCoV-19/England/LSPA-2FBBC1A/2021|2021-12-20|2021-12-31
>hCoV-19/England/LSPA-2FBBF99/2021|2021-12-20|2021-12-31
>hCoV-19/England/LSPA-2FBBE8D/2021|2021-12-20|2021-12-31
>hCoV-19/Germany/SH-RKI-I-405849/2021|2021-12-13|2021-12-31
>hCoV-19/England/ALDP-2FBAC57/2021|2021-12-21|2021-12-31
>hCoV-19/Germany/SH-RKI-I-405848/2021|2021-12-15|2021-12-31
>hCoV-19/England/LSPA-2FBBAF2/2021|2021-12-19|2021-12-31
>hCoV-19/Germany/SH-RKI-I-405837/2021|2021-12-14|2021-12-31
>hCoV-19/England/MILK-2F8156D/2021|2021-12-18|2021-12-29
>hCoV-19/England/MILK-2FB9ECB/2021|2021-12-21|2021-12-31
>hCoV-19/England/MILK-2F8453D/2021|2021-12-19|2021-12-29
>hCoV-19/England/LSPA-2FBBE50/2021|2021-12-20|2021-12-31
>hCoV-19/England/NORW-3103D51/2021|2021-12-12|2021-12-31
>hCoV-19/England/ALDP-2FBB913/2021|2021-12-21|2021-12-31
>hCoV-19/England/MILK-2F83729/2021|2021-12-19|2021-12-29
>hCoV-19/England/MILK-2F85226/2021|2021-12-19|2021-12-29
>hCoV-19/England/MILK-2F8529F/2021|2021-12-20|2021-12-29
>hCoV-19/England/MILK-2F84694/2021|2021-12-20|2021-12-29
>hCoV-19/England/MILK-2F84807/2021|2021-12-20|2021-12-29
>hCoV-19/England/MILK-2F814AC/2021|2021-12-18|2021-12-29
>hCoV-19/England/MILK-2F84719/2021|2021-12-19|2021-12-29
>hCoV-19/England/MILK-2F8447C/2021|2021-12-20|2021-12-29
>hCoV-19/England/MILK-2F83659/2021|2021-12-20|2021-12-29
>hCoV-19/England/MILK-2F85350/2021|2021-12-19|2021-12-29
>hCoV-19/England/MILK-2F81891/2021|2021-12-18|2021-12-29
>hCoV-19/England/MILK-2F815C7/2021|2021-12-18|2021-12-29
>hCoV-19/England/MILK-2F846C1/2021|2021-12-20|2021-12-29
>hCoV-19/Denmark/DCGC-271841/2021|2021-12-05|2021-12-21
>hCoV-19/England/MILK-2F8511A/2021|2021-12-19|2021-12-29
>hCoV-19/England/MILK-2F8149D/2021|2021-12-18|2021-12-29
>hCoV-19/England/MILK-2F851FC/2021|2021-12-19|2021-12-29
>hCoV-19/England/MILK-2F851A1/2021|2021-12-19|2021-12-29
>hCoV-19/England/MILK-2F819E9/2021|2021-12-18|2021-12-29
>hCoV-19/England/MILK-2F8158B/2021|2021-12-18|2021-12-29
>hCoV-19/England/MILK-2F834E6/2021|2021-12-20|2021-12-29
>hCoV-19/England/MILK-2F853AB/2021|2021-12-19|2021-12-29
>hCoV-19/England/MILK-2F851B0/2021|2021-12-19|2021-12-29
>hCoV-19/England/MILK-2F815B8/2021|2021-12-18|2021-12-29
>hCoV-19/England/MILK-2F817B2/2021|2021-12-18|2021-12-29
>hCoV-19/England/MILK-2F843E8/2021|2021-12-19|2021-12-29
>hCoV-19/England/MILK-2F8352F/2021|2021-12-20|2021-12-29
>hCoV-19/England/MILK-2F8510B/2021|2021-12-19|2021-12-29
>hCoV-19/England/MILK-2F84F5D/2021|2021-12-19|2021-12-29
>hCoV-19/England/MILK-2F85305/2021|2021-12-19|2021-12-29
>hCoV-19/England/MILK-2F852F9/2021|2021-12-19|2021-12-29
>hCoV-19/England/MILK-2F85208/2021|2021-12-19|2021-12-29
>hCoV-19/England/MILK-2F853C9/2021|2021-12-19|2021-12-29
>hCoV-19/England/MILK-2F814D9/2021|2021-12-18|2021-12-29
>hCoV-19/Wales/PHWC-PGBM6S/2021|2021-12-08|2021-12-25
>hCoV-19/England/MILK-2F81837/2021|2021-12-18|2021-12-29
>hCoV-19/England/MILK-2F8360E/2021|2021-12-20|2021-12-29
>hCoV-19/England/MILK-2F85323/2021|2021-12-19|2021-12-29
>hCoV-19/England/MILK-2F83370/2021|2021-12-19|2021-12-29
>hCoV-19/England/MILK-2F8355C/2021|2021-12-16|2021-12-29
>hCoV-19/England/MILK-2F8164C/2021|2021-12-18|2021-12-29
>hCoV-19/England/MILK-2F84FA8/2021|2021-12-19|2021-12-29
>hCoV-19/England/MILK-2F8198F/2021|2021-12-18|2021-12-29
>hCoV-19/England/MILK-2F85262/2021|2021-12-19|2021-12-29
>hCoV-19/England/MILK-2F83176/2021|2021-12-20|2021-12-29
>hCoV-19/England/MILK-2F81758/2021|2021-12-18|2021-12-29
>hCoV-19/England/MILK-2F83316/2021|2021-12-20|2021-12-29
>hCoV-19/England/MILK-2F81460/2021|2021-12-18|2021-12-29
>hCoV-19/England/MILK-2F81442/2021|2021-12-18|2021-12-29
>hCoV-19/England/MILK-2F84EF6/2021|2021-12-17|2021-12-29
>hCoV-19/England/MILK-2F818CE/2021|2021-12-18|2021-12-29
>hCoV-19/England/MILK-2F85280/2021|2021-12-19|2021-12-29
>hCoV-19/England/MILK-2F84825/2021|2021-12-18|2021-12-29
>hCoV-19/England/MILK-2F8362C/2021|2021-12-20|2021-12-29
>hCoV-19/England/MILK-2F816C4/2021|2021-12-18|2021-12-29
>hCoV-19/England/MILK-2F851CF/2021|2021-12-19|2021-12-29
>hCoV-19/England/MILK-2F8543F/2021|2021-12-19|2021-12-29
>hCoV-19/England/MILK-2F833F8/2021|2021-12-20|2021-12-29
>hCoV-19/England/MILK-2F84430/2021|2021-12-20|2021-12-29
>hCoV-19/England/MILK-2F85332/2021|2021-12-19|2021-12-29
>hCoV-19/England/MILK-2F8452E/2021|2021-12-20|2021-12-29
>hCoV-19/England/MILK-2F819CB/2021|2021-12-18|2021-12-29
>hCoV-19/England/MILK-2F81512/2021|2021-12-18|2021-12-29
>hCoV-19/England/MILK-2F8173A/2021|2021-12-18|2021-12-29
>hCoV-19/England/MILK-2F845A6/2021|2021-12-20|2021-12-29
>hCoV-19/England/MILK-2F816D3/2021|2021-12-18|2021-12-29
>hCoV-19/England/ALDP-2FBB597/2021|2021-12-21|2021-12-31
>hCoV-19/Germany/SH-RKI-I-405868/2021|2021-12-13|2021-12-31
>hCoV-19/England/MILK-2F851DE/2021|2021-12-19|2021-12-29
>hCoV-19/England/MILK-2FBA0E2/2021|2021-12-21|2021-12-31
>hCoV-19/England/MILK-2F7BBA0/2021|2021-12-17|2021-12-29
>hCoV-19/England/MILK-2F84333/2021|2021-12-20|2021-12-29
>hCoV-19/Netherlands/NH-AUMC-015970/2021|2021-12-14|2021-12-19
>hCoV-19/Netherlands/NH-AUMC-015972/2021|2021-12-14|2021-12-19
>hCoV-19/Netherlands/NH-AUMC-015959/2021|2021-12-14|2021-12-19
>hCoV-19/England/MILK-2E9ECA5/2021|2021-12-14|2021-12-22
>hCoV-19/Netherlands/NH-AUMC-015963/2021|2021-12-14|2021-12-19
>hCoV-19/Netherlands/NH-AUMC-015965/2021|2021-12-14|2021-12-19
>hCoV-19/England/ALDP-2F849AA/2021|2021-12-17|2021-12-29
>hCoV-19/Netherlands/NH-AUMC-015979/2021|2021-12-14|2021-12-19
>hCoV-19/England/LSPA-2F8644D/2021|2021-12-16|2021-12-29
>hCoV-19/Germany/SH-RKI-I-405870/2021|2021-12-13|2021-12-31
>hCoV-19/England/ALDP-2FBA9E7/2021|2021-12-18|2021-12-31
>hCoV-19/England/ALDP-2FBABC3/2021|2021-12-21|2021-12-31
>hCoV-19/England/NORW-3104311/2021|2021-12-15|2021-12-31
>hCoV-19/England/ALDP-2FBB9F5/2021|2021-12-16|2021-12-31
>hCoV-19/Germany/SH-RKI-I-405871/2021|2021-12-17|2021-12-31
>hCoV-19/England/MILK-2FB9D46/2021|2021-12-20|2021-12-31
>hCoV-19/England/NORW-3103FA4/2021|2021-12-14|2021-12-31
>hCoV-19/England/ALDP-2FBB53D/2021|2021-12-21|2021-12-31
>hCoV-19/England/ALDP-2FBB52E/2021|2021-12-21|2021-12-31
>hCoV-19/England/ALDP-2F7646E/2021|2021-12-17|2021-12-29
>hCoV-19/England/MILK-2F85147/2021|2021-12-19|2021-12-29
>hCoV-19/England/MILK-2F81864/2021|2021-12-18|2021-12-29
>hCoV-19/England/MILK-2F845D3/2021|2021-12-18|2021-12-29
>hCoV-19/England/MILK-2F84324/2021|2021-12-20|2021-12-29
>hCoV-19/England/MILK-2F84782/2021|2021-12-20|2021-12-29
>hCoV-19/England/MILK-2F81882/2021|2021-12-18|2021-12-29
>hCoV-19/England/MILK-2F84F02/2021|2021-12-19|2021-12-29
>hCoV-19/England/MILK-2F8162E/2021|2021-12-18|2021-12-29
>hCoV-19/England/MILK-2F84746/2021|2021-12-19|2021-12-29
>hCoV-19/England/MILK-2F84588/2021|2021-12-20|2021-12-29
>hCoV-19/England/MILK-2F816F1/2021|2021-12-18|2021-12-29
>hCoV-19/England/MILK-2F83677/2021|2021-12-20|2021-12-29
>hCoV-19/England/MILK-2F84351/2021|2021-12-20|2021-12-29
>hCoV-19/England/MILK-2F847DD/2021|2021-12-19|2021-12-29
>hCoV-19/England/MILK-2F84755/2021|2021-12-19|2021-12-29
>hCoV-19/England/MILK-2F831B2/2021|2021-12-19|2021-12-29
>hCoV-19/Denmark/DCGC-272352/2021|2021-12-11|2021-12-21
>hCoV-19/England/MILK-2F8155E/2021|2021-12-18|2021-12-29
>hCoV-19/England/MILK-2F846FE/2021|2021-12-20|2021-12-29
>hCoV-19/England/MILK-2F847FB/2021|2021-12-20|2021-12-29
>hCoV-19/England/MILK-2E9EDA2/2021|2021-12-14|2021-12-22
>hCoV-19/England/MILK-2F835B6/2021|2021-12-20|2021-12-29
>hCoV-19/England/MILK-2F85183/2021|2021-12-19|2021-12-29
>hCoV-19/England/MILK-2F817C1/2021|2021-12-18|2021-12-29
>hCoV-19/England/MILK-2F843BB/2021|2021-12-20|2021-12-29
>hCoV-19/England/MILK-2F835F2/2021|2021-12-20|2021-12-29
>hCoV-19/England/MILK-2F844C7/2021|2021-12-20|2021-12-29
>hCoV-19/England/MILK-2F8488F/2021|2021-12-20|2021-12-29
>hCoV-19/England/MILK-2F833DA/2021|2021-12-20|2021-12-29
>hCoV-19/England/MILK-2F85059/2021|2021-12-19|2021-12-29
>hCoV-19/England/MILK-2F818BF/2021|2021-12-18|2021-12-29
>hCoV-19/England/MILK-2F852DB/2021|2021-12-19|2021-12-29
>hCoV-19/England/MILK-2F835A7/2021|2021-12-20|2021-12-29
>hCoV-19/England/MILK-2EA42E6/2021|2021-12-14|2021-12-22
>hCoV-19/England/MILK-2F84737/2021|2021-12-19|2021-12-29
>hCoV-19/England/MILK-2F85165/2021|2021-12-19|2021-12-29
>hCoV-19/England/MILK-2F836E0/2021|2021-12-20|2021-12-29
>hCoV-19/Scotland/QEUH-2EA05A5/2021|2021-12-14|2021-12-22
>hCoV-19/England/MILK-2F83228/2021|2021-12-20|2021-12-29
>hCoV-19/England/MILK-2F84F6C/2021|2021-12-19|2021-12-29
>hCoV-19/England/MILK-2F852EA/2021|2021-12-19|2021-12-29
>hCoV-19/England/MILK-2F8546C/2021|2021-12-19|2021-12-29
>hCoV-19/England/MILK-2EA4019/2021|2021-12-14|2021-12-22
>hCoV-19/England/ALDP-2F86FC4/2021|2021-12-19|2021-12-29
>hCoV-19/Denmark/DCGC-271975/2021|2021-12-13|2021-12-21
>hCoV-19/England/NORW-310424C/2021|2021-12-13|2021-12-31
>hCoV-19/Scotland/QEUH-2EA0596/2021|2021-12-14|2021-12-22
>hCoV-19/England/ALDP-2F870FD/2021|2021-12-16|2021-12-29
>hCoV-19/England/LSPA-2FBBF4E/2021|2021-12-20|2021-12-31
>hCoV-19/England/LSPA-2FBBBB3/2021|2021-12-20|2021-12-31
>hCoV-19/England/ALDP-2FBB694/2021|2021-12-21|2021-12-31
>hCoV-19/England/ALDP-2FBB931/2021|2021-12-21|2021-12-31
>hCoV-19/England/LSPA-2FBBC0B/2021|2021-12-20|2021-12-31
>hCoV-19/England/NORW-31042E7/2021|2021-12-14|2021-12-31
>hCoV-19/England/MILK-2FB9DBF/2021|2021-12-21|2021-12-31
>hCoV-19/England/ALDP-2FBB4B8/2021|2021-12-18|2021-12-31
>hCoV-19/England/ALDP-2EE0D1A/2021|2021-12-14|2021-12-23
>hCoV-19/England/ALDP-2FBADAF/2021|2021-12-18|2021-12-31
>hCoV-19/England/ALDP-2F76695/2021|2021-12-18|2021-12-29
>hCoV-19/England/ALDP-2FBABA5/2021|2021-12-21|2021-12-31
>hCoV-19/England/NORW-31041CC/2021|2021-12-13|2021-12-31
>hCoV-19/England/ALDP-2F849D7/2021|2021-12-18|2021-12-29
>hCoV-19/England/MILK-2FB9D37/2021|2021-12-21|2021-12-31
>hCoV-19/England/LSPA-2FBBF7B/2021|2021-12-20|2021-12-31
>hCoV-19/England/LSPA-2FBBD44/2021|2021-12-20|2021-12-31
>hCoV-19/England/ALDP-2F84A6B/2021|2021-12-17|2021-12-29
>hCoV-19/England/LSPA-2FBBD80/2021|2021-12-20|2021-12-31
>hCoV-19/England/ALDP-2FBB9C8/2021|2021-12-18|2021-12-31
>hCoV-19/England/LSPA-2FBBD71/2021|2021-12-20|2021-12-31
>hCoV-19/USA/HI-H216500/2021|2021-12-09|2021-12-23
>hCoV-19/England/LSPA-2FBBE7E/2021|2021-12-20|2021-12-31
>hCoV-19/England/ALDP-2FBAE51/2021|2021-12-21|2021-12-31
>hCoV-19/England/ALDP-2FBAD36/2021|2021-12-17|2021-12-31
>hCoV-19/England/NORW-31042AF/2021|2021-12-12|2021-12-31
>hCoV-19/England/ALDP-2FBAD72/2021|2021-12-18|2021-12-31
>hCoV-19/England/LSPA-2F865E0/2021|2021-12-16|2021-12-29
>hCoV-19/England/NORW-3104030/2021|2021-12-14|2021-12-31
>hCoV-19/England/ALDP-2FBA950/2021|2021-12-21|2021-12-31
>hCoV-19/England/ALDP-2FBA9F6/2021|2021-12-17|2021-12-31
>hCoV-19/England/NORW-310405C/2021|2021-12-15|2021-12-31
>hCoV-19/England/ALDP-2FBAD63/2021|2021-12-18|2021-12-31
>hCoV-19/Scotland/QEUH-2E9B5BC/2021|2021-12-14|2021-12-22
>hCoV-19/England/ALDP-2FBB676/2021|2021-12-18|2021-12-31
>hCoV-19/England/NORW-3104022/2021|2021-12-14|2021-12-31
>hCoV-19/Denmark/DCGC-272028/2021|2021-12-10|2021-12-21
>hCoV-19/England/NORW-3104303/2021|2021-12-15|2021-12-31
>hCoV-19/England/MILK-2FB9CFE/2021|2021-12-21|2021-12-31
>hCoV-19/England/ALDP-2FBB55B/2021|2021-12-16|2021-12-31
>hCoV-19/England/LSPA-2FBBE6F/2021|2021-12-20|2021-12-31
>hCoV-19/England/MILK-2FBA1B2/2021|2021-12-20|2021-12-31
>hCoV-19/England/ALDP-2FBB8DA/2021|2021-12-21|2021-12-31
>hCoV-19/England/NORW-3104204/2021|2021-12-14|2021-12-31
>hCoV-19/England/LSPA-2F86340/2021|2021-12-15|2021-12-29
>hCoV-19/England/ALDP-2F86C45/2021|2021-12-19|2021-12-29
>hCoV-19/England/ALDP-2F763DA/2021|2021-12-17|2021-12-29
>hCoV-19/England/ALDP-2F86E21/2021|2021-12-16|2021-12-29
>hCoV-19/England/ALDP-2FBADFA/2021|2021-12-21|2021-12-31
>hCoV-19/England/NORW-31042F5/2021|2021-12-14|2021-12-31
>hCoV-19/England/NORW-310423E/2021|2021-12-15|2021-12-31
>hCoV-19/England/MILK-2FB9F31/2021|2021-12-21|2021-12-31
>hCoV-19/England/ALDP-2F87066/2021|2021-12-19|2021-12-29
>hCoV-19/England/ALDP-2FBB8CB/2021|2021-12-21|2021-12-31
>hCoV-19/Wales/PHWC-PGBW7X/2021|2021-12-07|2021-12-25
>hCoV-19/England/LSPA-2F86489/2021|2021-12-15|2021-12-29
>hCoV-19/England/ALDP-2F86E6D/2021|2021-12-19|2021-12-29
>hCoV-19/England/MILK-2FB9FC8/2021|2021-12-20|2021-12-31
>hCoV-19/England/MILK-2F84FB7/2021|2021-12-19|2021-12-29
>hCoV-19/England/NORW-31040CD/2021|2021-12-13|2021-12-31
>hCoV-19/England/ALDP-2F86D51/2021|2021-12-19|2021-12-29
>hCoV-19/England/NORW-31040E9/2021|2021-12-12|2021-12-31
>hCoV-19/England/MILK-2F816A6/2021|2021-12-18|2021-12-29
>hCoV-19/England/LSPA-2FBBDCC/2021|2021-12-20|2021-12-31
>hCoV-19/England/LSPA-2F86094/2021|2021-12-15|2021-12-29
>hCoV-19/England/ALDP-2F76501/2021|2021-12-18|2021-12-29
>hCoV-19/England/MILK-2F8159A/2021|2021-12-18|2021-12-29
>hCoV-19/England/MILK-2F83219/2021|2021-12-18|2021-12-29
>hCoV-19/England/ALDP-2F76941/2021|2021-12-17|2021-12-29
>hCoV-19/Wales/PHWC-PGBX61/2021|2021-12-07|2021-12-25
>hCoV-19/England/ALDP-2F76431/2021|2021-12-17|2021-12-29
>hCoV-19/England/ALDP-2FBB737/2021|2021-12-21|2021-12-31
>hCoV-19/England/ALDP-2F86E8B/2021|2021-12-16|2021-12-29
>hCoV-19/Denmark/DCGC-272062/2021|2021-12-13|2021-12-21
>hCoV-19/England/ALDP-2F86E7C/2021|2021-12-19|2021-12-29
>hCoV-19/England/MILK-2FBA0D3/2021|2021-12-21|2021-12-31
>hCoV-19/England/MILK-2F83695/2021|2021-12-20|2021-12-29
>hCoV-19/England/ALDP-2FBABF0/2021|2021-12-21|2021-12-31
>hCoV-19/England/ALDP-2FBABD2/2021|2021-12-18|2021-12-31
>hCoV-19/England/LSPA-2FBBFE4/2021|2021-12-20|2021-12-31
>hCoV-19/England/LSPA-2F8650E/2021|2021-12-16|2021-12-29
>hCoV-19/Denmark/DCGC-272076/2021|2021-12-06|2021-12-21
>hCoV-19/England/ALDP-2F871DC/2021|2021-12-16|2021-12-29
>hCoV-19/England/NORW-3104375/2021|2021-12-13|2021-12-31
>hCoV-19/England/LSPA-2F8654A/2021|2021-12-16|2021-12-29
>hCoV-19/Wales/PHWC-PGBWI9/2021|2021-12-07|2021-12-25
>hCoV-19/Wales/PHWC-PGBW6P/2021|2021-12-07|2021-12-25
>hCoV-19/England/MILK-2FB9D0A/2021|2021-12-21|2021-12-31
>hCoV-19/England/MILK-2FBA1D0/2021|2021-12-21|2021-12-31
>hCoV-19/England/ALDP-2FBACB1/2021|2021-12-21|2021-12-31
>hCoV-19/England/ALDP-2F86F2E/2021|2021-12-19|2021-12-29
>hCoV-19/England/NORW-3104169/2021|2021-12-14|2021-12-31
>hCoV-19/England/MILK-2FB9DEC/2021|2021-12-21|2021-12-31
>hCoV-19/England/ALDP-2F766D1/2021|2021-12-17|2021-12-29
>hCoV-19/England/ALDP-2FBAB2D/2021|2021-12-21|2021-12-31
>hCoV-19/England/LSPA-2FBBAD4/2021|2021-12-20|2021-12-31
>hCoV-19/England/ALDP-2F76404/2021|2021-12-19|2021-12-29
>hCoV-19/England/MILK-2FB9E9E/2021|2021-12-21|2021-12-31
>hCoV-19/England/LSPA-2F863F5/2021|2021-12-16|2021-12-29
>hCoV-19/England/ALDP-2F769AB/2021|2021-12-19|2021-12-29
>hCoV-19/England/ALDP-2F87093/2021|2021-12-19|2021-12-29
>hCoV-19/England/ALDP-2F76422/2021|2021-12-17|2021-12-29
>hCoV-19/England/ALDP-2F86FA6/2021|2021-12-19|2021-12-29
>hCoV-19/England/ALDP-2F84AF2/2021|2021-12-18|2021-12-29
>hCoV-19/England/ALDP-2F86DCA/2021|2021-12-16|2021-12-29
>hCoV-19/England/ALDP-2F7660E/2021|2021-12-17|2021-12-29
>hCoV-19/England/LSPA-2F862E9/2021|2021-12-16|2021-12-29
>hCoV-19/England/ALDP-2F76668/2021|2021-12-17|2021-12-29
>hCoV-19/England/ALDP-2FBB9AA/2021|2021-12-18|2021-12-31
>hCoV-19/England/NORW-3104105/2021|2021-12-12|2021-12-31
>hCoV-19/England/ALDP-2F871CD/2021|2021-12-19|2021-12-29
>hCoV-19/England/ALDP-2F84DF9/2021|2021-12-17|2021-12-29
>hCoV-19/England/ALDP-2F764C8/2021|2021-12-19|2021-12-29
>hCoV-19/England/ALDP-2F86C63/2021|2021-12-16|2021-12-29
>hCoV-19/England/MILK-2F818DD/2021|2021-12-18|2021-12-29
>hCoV-19/India/DL-ILBS-WGS1056/2021|2021-12-23|2021-12-29
>hCoV-19/England/MILK-2F83404/2021|2021-12-20|2021-12-29
>hCoV-19/England/MILK-2F85129/2021|2021-12-19|2021-12-29
>hCoV-19/England/MILK-2F8448B/2021|2021-12-20|2021-12-29
>hCoV-19/England/ALDP-2F86EA9/2021|2021-12-17|2021-12-29
>hCoV-19/England/NORW-3104B51/2021|2021-12-16|2021-12-31
>hCoV-19/England/ALDP-2F87039/2021|2021-12-19|2021-12-29
>hCoV-19/England/ALDP-2F765B6/2021|2021-12-17|2021-12-29
>hCoV-19/England/ALDP-2F763F8/2021|2021-12-19|2021-12-29
>hCoV-19/England/LSPA-2F862BC/2021|2021-12-15|2021-12-29
>hCoV-19/England/MILK-2FB9EAD/2021|2021-12-21|2021-12-31
>hCoV-19/England/MILK-2FB9E43/2021|2021-12-20|2021-12-31
>hCoV-19/England/NORW-310432F/2021|2021-12-13|2021-12-31
>hCoV-19/England/ALDP-2FBA914/2021|2021-12-18|2021-12-31
>hCoV-19/England/NORW-310434B/2021|2021-12-13|2021-12-31
>hCoV-19/England/MILK-2FB9F7D/2021|2021-12-21|2021-12-31
>hCoV-19/England/ALDP-2F86EB8/2021|2021-12-19|2021-12-29
>hCoV-19/England/ALDP-2FBB791/2021|2021-12-18|2021-12-31
>hCoV-19/England/ALDP-2F86F97/2021|2021-12-19|2021-12-29
>hCoV-19/England/LSPA-2F864D4/2021|2021-12-15|2021-12-29
>hCoV-19/England/ALDP-2FBB719/2021|2021-12-21|2021-12-31
>hCoV-19/England/ALDP-2FBACDF/2021|2021-12-17|2021-12-31
>hCoV-19/England/ALDP-2FBB60D/2021|2021-12-21|2021-12-31
>hCoV-19/England/MILK-2FBA149/2021|2021-12-20|2021-12-31
>hCoV-19/England/LSPA-2F8638C/2021|2021-12-15|2021-12-29
>hCoV-19/England/NORW-31043D8/2021|2021-12-14|2021-12-31
>hCoV-19/England/MILK-2FB9DA0/2021|2021-12-21|2021-12-31
>hCoV-19/England/ALDP-2FBB852/2021|2021-12-21|2021-12-31
>hCoV-19/England/NORW-31043AE/2021|2021-12-13|2021-12-31
>hCoV-19/England/ALDP-2FBB755/2021|2021-12-20|2021-12-31
>hCoV-19/England/ALDP-2F86DF7/2021|2021-12-19|2021-12-29
>hCoV-19/England/LSPA-2FBBC47/2021|2021-12-20|2021-12-31
>hCoV-19/India/DL-ILBS-WGS970/2021|2021-12-21|2021-12-29
>hCoV-19/India/DL-ILBS-WGS971/2021|2021-12-21|2021-12-29
>hCoV-19/England/ALDP-2F84AC5/2021|2021-12-17|2021-12-29
>hCoV-19/India/DL-ILBS-WGS974/2021|2021-12-21|2021-12-29
>hCoV-19/England/MILK-2F8C966/2021|2021-12-19|2021-12-29
>hCoV-19/India/DL-ILBS-WGS976/2021|2021-12-21|2021-12-29
>hCoV-19/England/ALDP-2FBB98C/2021|2021-12-16|2021-12-31
>hCoV-19/India/DL-ILBS-WGS978/2021|2021-12-21|2021-12-29
>hCoV-19/England/NORW-310452D/2021|2021-12-12|2021-12-31
>hCoV-19/India/DL-ILBS-WGS979/2021|2021-12-21|2021-12-29
>hCoV-19/England/MILK-2FBA228/2021|2021-12-21|2021-12-31
>hCoV-19/England/ALDP-2F84940/2021|2021-12-17|2021-12-29
>hCoV-19/India/DL-ILBS-WGS982/2021|2021-12-21|2021-12-29
>hCoV-19/England/ALDP-2F764F5/2021|2021-12-17|2021-12-29
>hCoV-19/USA/NY-MSHSPSP-PV44896/2021|2021-12-08|2021-12-21
>hCoV-19/England/ALDP-2F86F79/2021|2021-12-17|2021-12-29
>hCoV-19/USA/NY-MSHSPSP-PV45453/2021|2021-12-14|2021-12-21
>hCoV-19/USA/NY-MSHSPSP-PV45433/2021|2021-12-14|2021-12-21
>hCoV-19/USA/NY-MSHSPSP-PV45462/2021|2021-12-13|2021-12-21
>hCoV-19/USA/NY-MSHSPSP-PV44832/2021|2021-12-07|2021-12-21
>hCoV-19/England/MILK-2F7B89A/2021|2021-12-17|2021-12-29
>hCoV-19/USA/NY-MSHSPSP-PV44859/2021|2021-12-07|2021-12-21
>hCoV-19/Denmark/DCGC-272290/2021|2021-12-12|2021-12-21
>hCoV-19/USA/NY-MSHSPSP-PV45016/2021|2021-12-12|2021-12-21
>hCoV-19/England/ALDP-2FBAAF3/2021|2021-12-18|2021-12-31
>hCoV-19/USA/NY-MSHSPSP-PV45017/2021|2021-12-12|2021-12-21
>hCoV-19/England/NORW-31046F1/2021|2021-12-12|2021-12-31
>hCoV-19/England/ALDP-2FBA8F9/2021|2021-12-21|2021-12-31
>hCoV-19/USA/NY-MSHSPSP-PV45075/2021|2021-12-07|2021-12-21
>hCoV-19/USA/NY-MSHSPSP-PV45100/2021|2021-12-10|2021-12-21
>hCoV-19/England/ALDP-2F76880/2021|2021-12-17|2021-12-29
>hCoV-19/England/NORW-310472B/2021|2021-12-13|2021-12-31
>hCoV-19/England/ALDP-2FBB5F1/2021|2021-12-18|2021-12-31
>hCoV-19/England/LSPA-2FBBD62/2021|2021-12-20|2021-12-31
>hCoV-19/England/NORW-31046E3/2021|2021-12-12|2021-12-31
>hCoV-19/England/MILK-2FB9E61/2021|2021-12-21|2021-12-31
>hCoV-19/USA/NY-MSHSPSP-PV45479/2021|2021-12-14|2021-12-21
>hCoV-19/England/ALDP-2FBAD18/2021|2021-12-18|2021-12-31
>hCoV-19/USA/NY-MSHSPSP-PV45484/2021|2021-12-14|2021-12-21
>hCoV-19/England/ALDP-2FBB5D3/2021|2021-12-18|2021-12-31
>hCoV-19/England/MILK-2FBA079/2021|2021-12-21|2021-12-31
>hCoV-19/USA/NY-MSHSPSP-PV45514/2021|2021-12-14|2021-12-21
>hCoV-19/India/DL-ILBS-WGS1054/2021|2021-12-23|2021-12-29
>hCoV-19/USA/NY-MSHSPSP-PV44476/2021|2021-11-29|2021-12-21
>hCoV-19/USA/NY-MSHSPSP-PV45067/2021|2021-12-10|2021-12-21
>hCoV-19/USA/NY-MSHSPSP-PV44868/2021|2021-12-06|2021-12-21
>hCoV-19/USA/NY-MSHSPSP-PV44828/2021|2021-12-07|2021-12-21
>hCoV-19/England/ALDP-2FBB5A6/2021|2021-12-21|2021-12-31
>hCoV-19/England/NORW-3104600/2021|2021-12-14|2021-12-31
>hCoV-19/England/ALDP-2F86C36/2021|2021-12-19|2021-12-29
>hCoV-19/USA/NY-MSHSPSP-PV44989/2021|2021-12-09|2021-12-21
>hCoV-19/USA/NY-MSHSPSP-PV45446/2021|2021-12-14|2021-12-21
>hCoV-19/England/ALDP-2F84922/2021|2021-12-16|2021-12-29
>hCoV-19/England/ALDP-2F84E7E/2021|2021-12-17|2021-12-29
>hCoV-19/USA/NY-MSHSPSP-PV45515/2021|2021-12-13|2021-12-21
>hCoV-19/England/MILK-2FB9E52/2021|2021-12-21|2021-12-31
>hCoV-19/England/ALDP-2FBADDC/2021|2021-12-21|2021-12-31
>hCoV-19/USA/NY-MSHSPSP-PV45472/2021|2021-12-14|2021-12-21
>hCoV-19/England/ALDP-2F86E03/2021|2021-12-19|2021-12-29
>hCoV-19/England/ALDP-2F84B95/2021|2021-12-17|2021-12-29
>hCoV-19/England/ALDP-2F87163/2021|2021-12-19|2021-12-29
>hCoV-19/USA/NY-MSHSPSP-PV45402/2021|2021-12-13|2021-12-21
>hCoV-19/USA/NY-MSHSPSP-PV45429/2021|2021-12-13|2021-12-21
>hCoV-19/USA/NY-MSHSPSP-PV45458/2021|2021-12-14|2021-12-21
>hCoV-19/England/ALDP-2F849E6/2021|2021-12-18|2021-12-29
>hCoV-19/England/LSPA-2FBBA5C/2021|2021-12-19|2021-12-31
>hCoV-19/England/NORW-31047AA/2021|2021-12-13|2021-12-31
>hCoV-19/England/ALDP-2F76783/2021|2021-12-17|2021-12-29
>hCoV-19/England/ALDP-2F87181/2021|2021-12-19|2021-12-29
>hCoV-19/England/ALDP-2F84C38/2021|2021-12-19|2021-12-29
>hCoV-19/India/DL-ILBS-WGS1048/2021|2021-12-23|2021-12-29
>hCoV-19/England/ALDP-2F86C72/2021|2021-12-15|2021-12-29
>hCoV-19/England/ALDP-2F8702A/2021|2021-12-19|2021-12-29
>hCoV-19/India/DL-ILBS-WGS1010/2021|2021-12-22|2021-12-29
>hCoV-19/England/MILK-2FBA11C/2021|2021-12-21|2021-12-31
>hCoV-19/England/ALDP-2FBB834/2021|2021-12-21|2021-12-31
>hCoV-19/England/NORW-310478E/2021|2021-12-14|2021-12-31
>hCoV-19/England/MILK-2FB9EF8/2021|2021-12-20|2021-12-31
>hCoV-19/England/MILK-2FBA1FE/2021|2021-12-21|2021-12-31
>hCoV-19/England/NORW-3104763/2021|2021-12-14|2021-12-31
>hCoV-19/England/ALDP-2F84B1D/2021|2021-12-17|2021-12-29
>hCoV-19/England/ALDP-2FBB5E2/2021|2021-12-18|2021-12-31
>hCoV-19/England/MILK-2FB9CEF/2021|2021-12-21|2021-12-31
>hCoV-19/India/DL-ILBS-WGS1017/2021|2021-12-23|2021-12-29
>hCoV-19/England/ALDP-2F84EBA/2021|2021-12-18|2021-12-29
>hCoV-19/England/ALDP-2F86FE2/2021|2021-12-19|2021-12-29
>hCoV-19/England/ALDP-2F86D7F/2021|2021-12-16|2021-12-29
>hCoV-19/England/ALDP-2F84A10/2021|2021-12-17|2021-12-29
>hCoV-19/England/LSPA-2F86410/2021|2021-12-16|2021-12-29
>hCoV-19/England/ALDP-2F766E0/2021|2021-12-19|2021-12-29
>hCoV-19/England/ALDP-2F86DE8/2021|2021-12-19|2021-12-29
>hCoV-19/England/LSPA-2FBBAC5/2021|2021-12-19|2021-12-31
>hCoV-19/England/ALDP-2F76589/2021|2021-12-19|2021-12-29
>hCoV-19/England/ALDP-2F84B2C/2021|2021-12-18|2021-12-29
>hCoV-19/England/ALDP-2F84D9F/2021|2021-12-17|2021-12-29
>hCoV-19/England/ALDP-2F86E12/2021|2021-12-19|2021-12-29
>hCoV-19/England/ALDP-2F76510/2021|2021-12-19|2021-12-29
>hCoV-19/England/ALDP-2F84E50/2021|2021-12-19|2021-12-29
>hCoV-19/England/ALDP-2F84B0E/2021|2021-12-18|2021-12-29
>hCoV-19/England/ALDP-2F86CFA/2021|2021-12-15|2021-12-29
>hCoV-19/India/DL-ILBS-WGS1034/2021|2021-12-23|2021-12-29
>hCoV-19/England/LSPA-2FBBE32/2021|2021-12-20|2021-12-31
>hCoV-19/England/ALDP-2F86D24/2021|2021-12-19|2021-12-29
>hCoV-19/England/ALDP-2F849B9/2021|2021-12-17|2021-12-29
>hCoV-19/Denmark/DCGC-272129/2021|2021-12-11|2021-12-21
>hCoV-19/England/ALDP-2F8498C/2021|2021-12-17|2021-12-29
>hCoV-19/India/DL-ILBS-WGS1000/2021|2021-12-22|2021-12-29
>hCoV-19/England/ALDP-2FBAE60/2021|2021-12-21|2021-12-31
>hCoV-19/England/NORW-3104870/2021|2021-12-13|2021-12-31
>hCoV-19/England/PLYM-2EA7E85/2021|2021-12-14|2021-12-22
>hCoV-19/England/LSPA-2F861DD/2021|2021-12-16|2021-12-29
>hCoV-19/England/ALDP-2F84C47/2021|2021-12-19|2021-12-29
>hCoV-19/England/ALDP-2F7652F/2021|2021-12-17|2021-12-29
>hCoV-19/England/ALDP-2F7656B/2021|2021-12-18|2021-12-29
>hCoV-19/England/ALDP-2F768EA/2021|2021-12-19|2021-12-29
>hCoV-19/England/ALDP-2F84A98/2021|2021-12-17|2021-12-29
>hCoV-19/England/ALDP-2F86D60/2021|2021-12-17|2021-12-29
>hCoV-19/India/DL-ILBS-WGS1024/2021|2021-12-23|2021-12-29
>hCoV-19/England/ALDP-2F76871/2021|2021-12-16|2021-12-29
>hCoV-19/England/ALDP-2F84AE3/2021|2021-12-19|2021-12-29
>hCoV-19/India/DL-ILBS-WGS1020/2021|2021-12-23|2021-12-29
>hCoV-19/England/ALDP-2F871BE/2021|2021-12-19|2021-12-29
>hCoV-19/England/LSPA-2F86182/2021|2021-12-16|2021-12-29
>hCoV-19/England/ALDP-2F86FD3/2021|2021-12-19|2021-12-29
>hCoV-19/England/MILK-2FBA097/2021|2021-12-21|2021-12-31
>hCoV-19/England/ALDP-2F84913/2021|2021-12-19|2021-12-29
>hCoV-19/England/ALDP-2F84BD1/2021|2021-12-19|2021-12-29
>hCoV-19/England/ALDP-2F84DCC/2021|2021-12-17|2021-12-29
>hCoV-19/England/LSPA-2F864E3/2021|2021-12-14|2021-12-29
>hCoV-19/England/NORW-3104846/2021|2021-12-14|2021-12-31
>hCoV-19/England/LSPA-2F863D7/2021|2021-12-16|2021-12-29
>hCoV-19/England/ALDP-2F765D4/2021|2021-12-17|2021-12-29
>hCoV-19/England/MILK-2FBA237/2021|2021-12-20|2021-12-31
>hCoV-19/England/ALDP-2F84CFC/2021|2021-12-19|2021-12-29
>hCoV-19/England/NORW-3104DC0/2021|2021-12-15|2021-12-31
>hCoV-19/England/ALDP-2FBB49A/2021|2021-12-18|2021-12-31
>hCoV-19/England/MILK-2F8CA09/2021|2021-12-19|2021-12-29
>hCoV-19/England/ALDP-2FBAD09/2021|2021-12-17|2021-12-31
>hCoV-19/England/ALDP-2FBAC48/2021|2021-12-16|2021-12-31
>hCoV-19/England/ALDP-2FBAC1B/2021|2021-12-21|2021-12-31
>hCoV-19/England/LSPA-2FBBB3B/2021|2021-12-20|2021-12-31
>hCoV-19/England/NORW-3104565/2021|2021-12-15|2021-12-31
>hCoV-19/England/MILK-2FB9D19/2021|2021-12-21|2021-12-31
>hCoV-19/England/ALDP-2FBB843/2021|2021-12-21|2021-12-31
>hCoV-19/England/NORW-31046B9/2021|2021-12-13|2021-12-31
>hCoV-19/England/MILK-2F8D2F1/2021|2021-12-18|2021-12-29
>hCoV-19/England/MILK-2FBA176/2021|2021-12-21|2021-12-31
>hCoV-19/England/MILK-2F7B830/2021|2021-12-18|2021-12-29
>hCoV-19/England/MILK-2FBA06A/2021|2021-12-21|2021-12-31
>hCoV-19/England/MILK-2F8D0BB/2021|2021-12-19|2021-12-29
>hCoV-19/England/HSLL-2EAC6C4/2021|2021-12-12|2021-12-22
>hCoV-19/England/MILK-2F8C6AB/2021|2021-12-19|2021-12-29
>hCoV-19/England/MILK-2FBA1EF/2021|2021-12-21|2021-12-31
>hCoV-19/England/MILK-2F7BB91/2021|2021-12-18|2021-12-29
>hCoV-19/England/MILK-2F8D09D/2021|2021-12-19|2021-12-29
>hCoV-19/England/ALDP-2F84C74/2021|2021-12-17|2021-12-29
>hCoV-19/England/MILK-2FB9F9B/2021|2021-12-21|2021-12-31
>hCoV-19/England/ALDP-2F86D06/2021|2021-12-19|2021-12-29
>hCoV-19/England/ALDP-2F84AA7/2021|2021-12-17|2021-12-29
>hCoV-19/England/ALDP-2F767CF/2021|2021-12-18|2021-12-29
>hCoV-19/England/ALDP-2FBAD27/2021|2021-12-18|2021-12-31
>hCoV-19/England/ALDP-2F86FB5/2021|2021-12-19|2021-12-29
>hCoV-19/England/NORW-3104656/2021|2021-12-13|2021-12-31
>hCoV-19/England/ALDP-2F76844/2021|2021-12-17|2021-12-29
>hCoV-19/England/ALDP-2F76765/2021|2021-12-17|2021-12-29
>hCoV-19/England/MILK-2F8D5E9/2021|2021-12-19|2021-12-29
>hCoV-19/USA/CA-UCSF-COLOR-SFDPH-CC001/2021|2021-11-28|2021-12-02
>hCoV-19/England/ALDP-2F86D9D/2021|2021-12-19|2021-12-29
>hCoV-19/England/ALDP-2F7671A/2021|2021-12-17|2021-12-29
>hCoV-19/England/ALDP-2F76738/2021|2021-12-17|2021-12-29
>hCoV-19/England/ALDP-2F87190/2021|2021-12-19|2021-12-29
>hCoV-19/England/LSPA-2F86401/2021|2021-12-15|2021-12-29
>hCoV-19/England/ALDP-2FBB7DD/2021|2021-12-21|2021-12-31
>hCoV-19/England/MILK-2F8D464/2021|2021-12-19|2021-12-29
>hCoV-19/England/MILK-2FBA255/2021|2021-12-21|2021-12-31
>hCoV-19/England/NORW-310463A/2021|2021-12-14|2021-12-31
>hCoV-19/England/MILK-2F7B91F/2021|2021-12-17|2021-12-29
>hCoV-19/England/MILK-2FAD228/2021|2021-12-20|2021-12-31
>hCoV-19/England/LSPA-2F86331/2021|2021-12-16|2021-12-29
>hCoV-19/England/MILK-2F8D2E2/2021|2021-12-19|2021-12-29
>hCoV-19/England/ALDP-2F848F8/2021|2021-12-17|2021-12-29
>hCoV-19/England/NORW-3104A0C/2021|2021-12-14|2021-12-31
>hCoV-19/England/MILK-2EE1FD7/2021|2021-12-15|2021-12-23
>hCoV-19/England/ALDP-2F84C92/2021|2021-12-19|2021-12-29
>hCoV-19/England/ALDP-2FBB764/2021|2021-12-18|2021-12-31
>hCoV-19/England/LSPA-2FBBA98/2021|2021-12-20|2021-12-31
>hCoV-19/England/MILK-2F7B9C4/2021|2021-12-18|2021-12-29
>hCoV-19/England/LSPA-2F865B3/2021|2021-12-16|2021-12-29
>hCoV-19/England/ALDP-2F8700C/2021|2021-12-19|2021-12-29
>hCoV-19/England/MILK-2F8D4BF/2021|2021-12-19|2021-12-29
>hCoV-19/England/LSPA-2F860C1/2021|2021-12-15|2021-12-29
>hCoV-19/England/ALDP-2F84BE0/2021|2021-12-18|2021-12-29
>hCoV-19/England/LSPA-2F86304/2021|2021-12-15|2021-12-29
>hCoV-19/England/ALDP-2F84D62/2021|2021-12-17|2021-12-29
>hCoV-19/England/MILK-2FBA185/2021|2021-12-21|2021-12-31
>hCoV-19/England/ALDP-2F86EC7/2021|2021-12-19|2021-12-29
>hCoV-19/England/LSPA-2F862CB/2021|2021-12-15|2021-12-29
>hCoV-19/England/LSPA-2FBBE14/2021|2021-12-20|2021-12-31
>hCoV-19/England/ALDP-2F84D53/2021|2021-12-18|2021-12-29
>hCoV-19/England/MILK-2F8C9FD/2021|2021-12-19|2021-12-29
>hCoV-19/England/MILK-2F8D112/2021|2021-12-19|2021-12-29
>hCoV-19/England/LSPA-2FBBF20/2021|2021-12-20|2021-12-31
>hCoV-19/England/MILK-2FB9E16/2021|2021-12-21|2021-12-31
>hCoV-19/India/DL-ILBS-WGS998/2021|2021-12-22|2021-12-29
>hCoV-19/England/NORW-3104A52/2021|2021-12-10|2021-12-31
>hCoV-19/England/NORW-3104A60/2021|2021-12-12|2021-12-31
>hCoV-19/England/LSPA-2F860EF/2021|2021-12-15|2021-12-29
>hCoV-19/England/MILK-2FB9CD0/2021|2021-12-21|2021-12-31
>hCoV-19/England/MILK-2FB9D82/2021|2021-12-21|2021-12-31
>hCoV-19/England/ALDP-2F84B77/2021|2021-12-17|2021-12-29
>hCoV-19/England/MILK-2F7B742/2021|2021-12-18|2021-12-29
>hCoV-19/England/LSPA-2F8628F/2021|2021-12-15|2021-12-29
>hCoV-19/England/ALDP-2FBB9B9/2021|2021-12-17|2021-12-31
>hCoV-19/England/ALDP-2F84A89/2021|2021-12-16|2021-12-29
>hCoV-19/England/MILK-2F8D428/2021|2021-12-19|2021-12-29
>hCoV-19/England/ALDP-2FBA8BD/2021|2021-12-21|2021-12-31
>hCoV-19/England/NORW-310489B/2021|2021-12-13|2021-12-31
>hCoV-19/England/ALDP-2F764D7/2021|2021-12-17|2021-12-29
>hCoV-19/England/ALDP-2F76659/2021|2021-12-17|2021-12-29
>hCoV-19/England/MILK-2F8CA27/2021|2021-12-17|2021-12-29
>hCoV-19/England/LSPA-2FBBF02/2021|2021-12-20|2021-12-31
>hCoV-19/England/ALDP-2F76598/2021|2021-12-19|2021-12-29
>hCoV-19/England/MILK-2F8D58F/2021|2021-12-19|2021-12-29
>hCoV-19/England/ALDP-2F84E9C/2021|2021-12-17|2021-12-29
>hCoV-19/England/ALDP-2F86C54/2021|2021-12-19|2021-12-29
>hCoV-19/England/ALDP-2F764B9/2021|2021-12-17|2021-12-29
>hCoV-19/England/ALDP-2F84C0B/2021|2021-12-18|2021-12-29
>hCoV-19/England/ALDP-2F84CB0/2021|2021-12-17|2021-12-29
>hCoV-19/England/LSPA-2FBBB59/2021|2021-12-20|2021-12-31
>hCoV-19/England/ALDP-2FBAA7B/2021|2021-12-21|2021-12-31
>hCoV-19/England/MILK-2F8B527/2021|2021-12-19|2021-12-29
>hCoV-19/England/MILK-2F8B721/2021|2021-12-20|2021-12-29
>hCoV-19/India/DL-ILBS-WGS992/2021|2021-12-22|2021-12-29
>hCoV-19/England/ALDP-2F84D08/2021|2021-12-17|2021-12-29
>hCoV-19/England/ALDP-2F84DAE/2021|2021-12-19|2021-12-29
>hCoV-19/England/ALDP-2F86F3D/2021|2021-12-19|2021-12-29
>hCoV-19/England/ALDP-2FBAC93/2021|2021-12-21|2021-12-31
>hCoV-19/England/LSPA-2F860B2/2021|2021-12-15|2021-12-29
>hCoV-19/England/ALDP-2FBB861/2021|2021-12-21|2021-12-31
>hCoV-19/England/ALDP-2F84CA1/2021|2021-12-17|2021-12-29
>hCoV-19/Denmark/DCGC-272405/2021|2021-12-10|2021-12-21
>hCoV-19/England/ALDP-2FBAA02/2021|2021-12-18|2021-12-31
>hCoV-19/England/ALDP-2F84A4D/2021|2021-12-17|2021-12-29
>hCoV-19/England/ALDP-2F76950/2021|2021-12-17|2021-12-29
>hCoV-19/England/ALDP-2F76905/2021|2021-12-17|2021-12-29
>hCoV-19/England/LSPA-2FBBC83/2021|2021-12-19|2021-12-31
>hCoV-19/England/ALDP-2F87154/2021|2021-12-19|2021-12-29
>hCoV-19/England/MILK-2F8B466/2021|2021-12-20|2021-12-29
>hCoV-19/England/LSPA-2F864A7/2021|2021-12-15|2021-12-29
>hCoV-19/England/ALDP-2F7670B/2021|2021-12-17|2021-12-29
>hCoV-19/England/LSPA-2F862DA/2021|2021-12-16|2021-12-29
>hCoV-19/England/MILK-2F8D507/2021|2021-12-19|2021-12-29
>hCoV-19/England/NORW-31048D3/2021|2021-12-14|2021-12-31
>hCoV-19/England/ALDP-2FBB5C4/2021|2021-12-21|2021-12-31
>hCoV-19/England/ALDP-2F84DDB/2021|2021-12-19|2021-12-29
>hCoV-19/England/NORW-31048E1/2021|2021-12-12|2021-12-31
>hCoV-19/England/ALDP-2F86FF1/2021|2021-12-19|2021-12-29
>hCoV-19/England/ALDP-2F768F9/2021|2021-12-17|2021-12-29
>hCoV-19/England/ALDP-2F765A7/2021|2021-12-19|2021-12-29
>hCoV-19/England/MILK-2FB6C2E/2021|2021-12-18|2021-12-31
>hCoV-19/England/ALDP-2F7689F/2021|2021-12-19|2021-12-29
>hCoV-19/England/MILK-2FB6FE9/2021|2021-12-20|2021-12-31
>hCoV-19/England/MILK-2FAD361/2021|2021-12-20|2021-12-31
>hCoV-19/England/ALDP-2F86D15/2021|2021-12-19|2021-12-29
>hCoV-19/England/MILK-2F8D455/2021|2021-12-19|2021-12-29
>hCoV-19/England/MILK-2F7B79D/2021|2021-12-17|2021-12-29
>hCoV-19/England/MILK-2FB70D6/2021|2021-12-20|2021-12-31
>hCoV-19/England/MILK-2F7B706/2021|2021-12-18|2021-12-29
>hCoV-19/England/LSPA-2FB7D39/2021|2021-12-18|2021-12-31
>hCoV-19/England/MILK-2FB6C3D/2021|2021-12-18|2021-12-31
>hCoV-19/England/NORW-3104AFD/2021|2021-12-12|2021-12-31
>hCoV-19/England/MILK-2FB6DD0/2021|2021-12-20|2021-12-31
>hCoV-19/England/MILK-2F8C650/2021|2021-12-18|2021-12-29
>hCoV-19/England/MILK-2F8C5AE/2021|2021-12-19|2021-12-29
>hCoV-19/England/MILK-2F7B681/2021|2021-12-17|2021-12-29
>hCoV-19/England/MILK-2F8C580/2021|2021-12-19|2021-12-29
>hCoV-19/England/MILK-2F7B87C/2021|2021-12-17|2021-12-29
>hCoV-19/England/MILK-2F8B40C/2021|2021-12-20|2021-12-29
>hCoV-19/England/MILK-2F7B821/2021|2021-12-17|2021-12-29
>hCoV-19/England/MILK-2F7BB73/2021|2021-12-18|2021-12-29
>hCoV-19/England/MILK-2F8B7E5/2021|2021-12-20|2021-12-29
>hCoV-19/England/MILK-2F8C82D/2021|2021-12-19|2021-12-29
>hCoV-19/England/MILK-2F8B800/2021|2021-12-20|2021-12-29
>hCoV-19/England/MILK-2FB6C00/2021|2021-12-19|2021-12-31
>hCoV-19/England/MILK-2F8C562/2021|2021-12-18|2021-12-29
>hCoV-19/England/LSPA-2FB7EEB/2021|2021-12-19|2021-12-31
>hCoV-19/England/MILK-2FAD2EC/2021|2021-12-20|2021-12-31
>hCoV-19/England/LSPA-2FB7C5A/2021|2021-12-19|2021-12-31
>hCoV-19/England/MILK-2F8D24C/2021|2021-12-19|2021-12-29
>hCoV-19/England/NORW-3104BC2/2021|2021-12-13|2021-12-31
>hCoV-19/England/MILK-2F8C91B/2021|2021-12-16|2021-12-29
>hCoV-19/England/MILK-2F7B760/2021|2021-12-17|2021-12-29
>hCoV-19/England/MILK-2F7B812/2021|2021-12-17|2021-12-29
>hCoV-19/England/LSPA-2FB7EBE/2021|2021-12-19|2021-12-31
>hCoV-19/England/MILK-2F8B581/2021|2021-12-20|2021-12-29
>hCoV-19/England/LSPA-2F861FB/2021|2021-12-16|2021-12-29
>hCoV-19/England/ALDP-2F86F4C/2021|2021-12-19|2021-12-29
>hCoV-19/England/MILK-2FAD219/2021|2021-12-20|2021-12-31
>hCoV-19/England/MILK-2F8B888/2021|2021-12-20|2021-12-29
>hCoV-19/England/ALDP-2F7649B/2021|2021-12-17|2021-12-29
>hCoV-19/England/MILK-2FAD158/2021|2021-12-20|2021-12-31
>hCoV-19/England/MILK-2FB6A7F/2021|2021-12-18|2021-12-31
>hCoV-19/England/MILK-2F8C975/2021|2021-12-19|2021-12-29
>hCoV-19/England/MILK-2FB6FDA/2021|2021-12-20|2021-12-31
>hCoV-19/England/NORW-3104D25/2021|2021-12-13|2021-12-31
>hCoV-19/England/MILK-2FB68C0/2021|2021-12-18|2021-12-31
>hCoV-19/England/MILK-2F8D4EC/2021|2021-12-19|2021-12-29
>hCoV-19/England/MILK-2F8D516/2021|2021-12-17|2021-12-29
>hCoV-19/England/MILK-2FAD3AD/2021|2021-12-20|2021-12-31
>hCoV-19/England/MILK-2F8C641/2021|2021-12-19|2021-12-29
>hCoV-19/England/MILK-2FAD282/2021|2021-12-20|2021-12-31
>hCoV-19/England/MILK-2F8D16D/2021|2021-12-18|2021-12-29
>hCoV-19/England/MILK-2F7B7F7/2021|2021-12-18|2021-12-29
>hCoV-19/England/MILK-2F8D4A0/2021|2021-12-19|2021-12-29
>hCoV-19/England/MILK-2F8D33A/2021|2021-12-19|2021-12-29
>hCoV-19/England/MILK-2F7B724/2021|2021-12-17|2021-12-29
>hCoV-19/England/MILK-2F8D042/2021|2021-12-19|2021-12-29
>hCoV-19/England/MILK-2F8C720/2021|2021-12-19|2021-12-29
>hCoV-19/England/MILK-2FAD1C1/2021|2021-12-20|2021-12-31
>hCoV-19/England/MILK-2FB6F52/2021|2021-12-20|2021-12-31
>hCoV-19/England/NORW-3104D41/2021|2021-12-12|2021-12-31
>hCoV-19/England/MILK-2FB705E/2021|2021-12-20|2021-12-31
>hCoV-19/England/LSPA-2FB7E36/2021|2021-12-19|2021-12-31
>hCoV-19/England/MILK-2FB6FF8/2021|2021-12-21|2021-12-31
>hCoV-19/England/MILK-2F8B86A/2021|2021-12-20|2021-12-29
>hCoV-19/England/MILK-2FB682A/2021|2021-12-20|2021-12-31
>hCoV-19/England/MILK-2FAD0B5/2021|2021-12-19|2021-12-31
>hCoV-19/England/MILK-2F7B92E/2021|2021-12-17|2021-12-29
>hCoV-19/England/NORW-3104C50/2021|2021-12-14|2021-12-31
>hCoV-19/England/NORW-3104BA6/2021|2021-12-12|2021-12-31
>hCoV-19/England/MILK-2F8D552/2021|2021-12-19|2021-12-29
>hCoV-19/England/MILK-2F8B35A/2021|2021-12-20|2021-12-29
>hCoV-19/England/LSPA-2FB7F51/2021|2021-12-19|2021-12-31
>hCoV-19/England/MILK-2FAD02E/2021|2021-12-20|2021-12-31
>hCoV-19/England/MILK-2FB6A8E/2021|2021-12-18|2021-12-31
>hCoV-19/England/NORW-3104CA5/2021|2021-12-14|2021-12-31
>hCoV-19/England/LSPA-2FB7DEE/2021|2021-12-19|2021-12-31
>hCoV-19/England/MILK-2FACFC8/2021|2021-12-20|2021-12-31
>hCoV-19/England/NORW-3104C7C/2021|2021-12-15|2021-12-31
>hCoV-19/England/MILK-2F8C544/2021|2021-12-19|2021-12-29
>hCoV-19/England/NORW-31054AB/2021|2021-12-14|2021-12-31
>hCoV-19/England/MILK-2FAD4E6/2021|2021-12-20|2021-12-31
>hCoV-19/England/NORW-3104CB3/2021|2021-12-14|2021-12-31
>hCoV-19/England/MILK-2F7B8F4/2021|2021-12-18|2021-12-29
>hCoV-19/England/NORW-3104CDF/2021|2021-12-14|2021-12-31
>hCoV-19/England/MILK-2FACFAA/2021|2021-12-20|2021-12-31
>hCoV-19/England/LSPA-2FB7E72/2021|2021-12-19|2021-12-31
>hCoV-19/England/MILK-2FB72A3/2021|2021-12-19|2021-12-31
>hCoV-19/England/MILK-2F82C67/2021|2021-12-19|2021-12-29
>hCoV-19/England/MILK-2FB6D0D/2021|2021-12-18|2021-12-31
>hCoV-19/England/MILK-2F7B6EB/2021|2021-12-17|2021-12-29
>hCoV-19/England/ALDP-2F7C4B3/2021|2021-12-18|2021-12-29
>hCoV-19/England/MILK-2FAD246/2021|2021-12-20|2021-12-31
>hCoV-19/England/MILK-2FB721C/2021|2021-12-20|2021-12-31
>hCoV-19/England/MILK-2FB69DC/2021|2021-12-20|2021-12-31
>hCoV-19/England/NORW-310543A/2021|2021-12-12|2021-12-31
>hCoV-19/England/NORW-310561C/2021|2021-12-10|2021-12-31
>hCoV-19/England/MILK-2F8C632/2021|2021-12-19|2021-12-29
>hCoV-19/England/PLYM-2FB79F9/2021|2021-12-21|2021-12-31
>hCoV-19/England/NORW-3104C18/2021|2021-12-14|2021-12-31
>hCoV-19/England/NORW-3104DFA/2021|2021-12-14|2021-12-31
>hCoV-19/England/LSPA-2F8801A/2021|2021-12-15|2021-12-29
>hCoV-19/England/MILK-2FB6936/2021|2021-12-18|2021-12-31
>hCoV-19/England/MILK-2FB6F70/2021|2021-12-20|2021-12-31
>hCoV-19/England/MILK-2FAD46E/2021|2021-12-21|2021-12-31
>hCoV-19/England/ALDP-2F86E30/2021|2021-12-15|2021-12-29
>hCoV-19/India/DL-ILBS-WGS1060/2021|2021-12-24|2021-12-29
>hCoV-19/India/DL-ILBS-WGS1057/2021|2021-12-23|2021-12-29
>hCoV-19/England/ALDP-2F84DEA/2021|2021-12-19|2021-12-29
>hCoV-19/England/ALDP-2F76756/2021|2021-12-17|2021-12-29
>hCoV-19/England/MILK-2FB7249/2021|2021-12-21|2021-12-31
>hCoV-19/England/MILK-2FB6C88/2021|2021-12-20|2021-12-31
>hCoV-19/India/DL-ILBS-WGS930/2021|2021-12-20|2021-12-29
>hCoV-19/England/ALDP-2F84D44/2021|2021-12-19|2021-12-29
>hCoV-19/India/DL-ILBS-WGS925/2021|2021-12-20|2021-12-29
>hCoV-19/England/ALDP-2F7696F/2021|2021-12-17|2021-12-29
>hCoV-19/England/ALDP-2F84D80/2021|2021-12-17|2021-12-29
>hCoV-19/England/ALDP-2F84BFF/2021|2021-12-19|2021-12-29
>hCoV-19/England/ALDP-2F86DAC/2021|2021-12-19|2021-12-29
>hCoV-19/England/ALDP-2F7698D/2021|2021-12-17|2021-12-29
>hCoV-19/England/LSPA-2F862F8/2021|2021-12-16|2021-12-29
>hCoV-19/India/DL-ILBS-WGS926/2021|2021-12-20|2021-12-29
>hCoV-19/India/DL-ILBS-WGS1091/2021|2021-12-24|2021-12-29
>hCoV-19/England/MILK-2FAD4F5/2021|2021-12-19|2021-12-31
>hCoV-19/India/DL-ILBS-WGS1090/2021|2021-12-24|2021-12-29
>hCoV-19/England/ALDP-2F768AE/2021|2021-12-19|2021-12-29
>hCoV-19/India/DL-ILBS-WGS1088/2021|2021-12-24|2021-12-29
>hCoV-19/England/ALDP-2F84D35/2021|2021-12-19|2021-12-29
>hCoV-19/England/ALDP-2F767B0/2021|2021-12-19|2021-12-29
>hCoV-19/England/LSPA-2F8642F/2021|2021-12-16|2021-12-29
>hCoV-19/England/LSPA-2F86191/2021|2021-12-16|2021-12-29
>hCoV-19/England/ALDP-2F870EE/2021|2021-12-16|2021-12-29
>hCoV-19/England/MILK-2FB7294/2021|2021-12-18|2021-12-31
>hCoV-19/England/MILK-2FAD1EF/2021|2021-12-20|2021-12-31
>hCoV-19/England/NORW-3104F15/2021|2021-12-13|2021-12-31
>hCoV-19/India/DL-ILBS-WGS991/2021|2021-12-22|2021-12-29
>hCoV-19/India/DL-ILBS-WGS990/2021|2021-12-22|2021-12-29
>hCoV-19/England/MILK-2F8D0E8/2021|2021-12-19|2021-12-29
>hCoV-19/India/DL-ILBS-WGS983/2021|2021-12-21|2021-12-29
>hCoV-19/England/MILK-2F7B6AF/2021|2021-12-17|2021-12-29
>hCoV-19/England/MILK-2F8B4A2/2021|2021-12-20|2021-12-29
>hCoV-19/England/MILK-2F8D2B5/2021|2021-12-19|2021-12-29
>hCoV-19/England/NORW-3104E32/2021|2021-12-10|2021-12-31
>hCoV-19/India/DL-ILBS-WGS985/2021|2021-12-22|2021-12-29
>hCoV-19/India/DL-ILBS-WGS993/2021|2021-12-22|2021-12-29
>hCoV-19/England/MILK-2FB72D0/2021|2021-12-20|2021-12-31
>hCoV-19/England/MILK-2F7B997/2021|2021-12-17|2021-12-29
>hCoV-19/England/PLYM-2FB7A32/2021|2021-12-21|2021-12-31
>hCoV-19/England/MILK-2FAD422/2021|2021-12-19|2021-12-31
>hCoV-19/England/MILK-2F7B751/2021|2021-12-18|2021-12-29
>hCoV-19/England/MILK-2F8D349/2021|2021-12-18|2021-12-29
>hCoV-19/England/MILK-2F7B7AC/2021|2021-12-18|2021-12-29
>hCoV-19/England/MILK-2F7B900/2021|2021-12-18|2021-12-29
>hCoV-19/England/NORW-3104E5E/2021|2021-12-13|2021-12-31
>hCoV-19/England/MILK-2FAD05B/2021|2021-12-20|2021-12-31
>hCoV-19/England/MILK-2F8D419/2021|2021-12-19|2021-12-29
>hCoV-19/England/MILK-2FAD273/2021|2021-12-19|2021-12-31
>hCoV-19/England/NORW-3104E40/2021|2021-12-13|2021-12-31
>hCoV-19/England/MILK-2F8D2D3/2021|2021-12-19|2021-12-29
>hCoV-19/England/MILK-2FAD2DD/2021|2021-12-20|2021-12-31
>hCoV-19/England/MILK-2FAD0A6/2021|2021-12-20|2021-12-31
>hCoV-19/England/MILK-2F7B9E2/2021|2021-12-18|2021-12-29
>hCoV-19/England/ALDP-2F76808/2021|2021-12-17|2021-12-29
>hCoV-19/Denmark/DCGC-272509/2021|2021-12-08|2021-12-21
>hCoV-19/England/MILK-2F7BBDD/2021|2021-12-18|2021-12-29
>hCoV-19/England/MILK-2F8B457/2021|2021-12-20|2021-12-29
>hCoV-19/England/ALDP-2F86D42/2021|2021-12-19|2021-12-29
>hCoV-19/England/MILK-2FB7364/2021|2021-12-19|2021-12-31
>hCoV-19/England/ALDP-2F768BD/2021|2021-12-16|2021-12-29
>hCoV-19/England/MILK-2F7BB19/2021|2021-12-17|2021-12-29
>hCoV-19/England/ALDP-2F76686/2021|2021-12-19|2021-12-29
>hCoV-19/England/ALDP-2F84B68/2021|2021-12-17|2021-12-29
>hCoV-19/England/MILK-2FACF8C/2021|2021-12-20|2021-12-31
>hCoV-19/England/ALDP-2F871AF/2021|2021-12-19|2021-12-29
>hCoV-19/England/MILK-2FB6A51/2021|2021-12-18|2021-12-31
>hCoV-19/England/LSPA-2F863B9/2021|2021-12-16|2021-12-29
>hCoV-19/England/MILK-2F8C73F/2021|2021-12-19|2021-12-29
>hCoV-19/England/ALDP-2F7654D/2021|2021-12-17|2021-12-29
>hCoV-19/England/MILK-2F8D446/2021|2021-12-19|2021-12-29
>hCoV-19/England/MILK-2FAD38F/2021|2021-12-20|2021-12-31
>hCoV-19/England/LSPA-2F8645C/2021|2021-12-16|2021-12-29
>hCoV-19/England/MILK-2F8D3EF/2021|2021-12-17|2021-12-29
>hCoV-19/England/ALDP-2F76792/2021|2021-12-17|2021-12-29
>hCoV-19/England/ALDP-2F86DD9/2021|2021-12-19|2021-12-29
>hCoV-19/England/LSPA-2F86146/2021|2021-12-15|2021-12-29
>hCoV-19/England/PLYM-2FB7A7E/2021|2021-12-21|2021-12-31
>hCoV-19/England/MILK-2F8B5DC/2021|2021-12-20|2021-12-29
>hCoV-19/England/ALDP-2F84E41/2021|2021-12-19|2021-12-29
>hCoV-19/England/MILK-2F8C553/2021|2021-12-19|2021-12-29
>hCoV-19/England/ALDP-2F87075/2021|2021-12-19|2021-12-29
>hCoV-19/England/ALDP-2F76747/2021|2021-12-19|2021-12-29
>hCoV-19/England/ALDP-2F766A4/2021|2021-12-17|2021-12-29
>hCoV-19/England/ALDP-2F768CC/2021|2021-12-17|2021-12-29
>hCoV-19/England/ALDP-2F76853/2021|2021-12-17|2021-12-29
>hCoV-19/England/LSPA-2F861BF/2021|2021-12-15|2021-12-29
>hCoV-19/England/MILK-2F8D32B/2021|2021-12-19|2021-12-29
>hCoV-19/England/NORW-3104DA4/2021|2021-12-14|2021-12-31
>hCoV-19/England/LSPA-2FB7AD8/2021|2021-12-19|2021-12-31
>hCoV-19/England/MILK-2F8B81F/2021|2021-12-20|2021-12-29
>hCoV-19/England/MILK-2F8D033/2021|2021-12-19|2021-12-29
>hCoV-19/England/ALDP-2F767FC/2021|2021-12-17|2021-12-29
>hCoV-19/England/MILK-2F8D394/2021|2021-12-19|2021-12-29
>hCoV-19/England/MILK-2FB72EF/2021|2021-12-20|2021-12-31
>hCoV-19/England/MILK-2F8B30F/2021|2021-12-20|2021-12-29
>hCoV-19/England/MILK-2F8D5CB/2021|2021-12-19|2021-12-29
>hCoV-19/England/MILK-2F8C483/2021|2021-12-19|2021-12-29
>hCoV-19/England/MILK-2F7B78E/2021|2021-12-18|2021-12-29
>hCoV-19/India/DL-ILBS-WGS966/2021|2021-12-21|2021-12-29
>hCoV-19/India/DL-ILBS-WGS957/2021|2021-12-21|2021-12-29
>hCoV-19/England/MILK-2F7BB37/2021|2021-12-17|2021-12-29
>hCoV-19/England/MILK-2F8D5AD/2021|2021-12-19|2021-12-29
>hCoV-19/England/ALDP-2F86F00/2021|2021-12-19|2021-12-29
>hCoV-19/India/DL-ILBS-WGS950/2021|2021-12-20|2021-12-29
>hCoV-19/England/MILK-2F7B84F/2021|2021-12-17|2021-12-29
>hCoV-19/India/DL-ILBS-WGS949/2021|2021-12-20|2021-12-29
>hCoV-19/England/ALDP-2F86EF4/2021|2021-12-19|2021-12-29
>hCoV-19/England/MILK-2F8B5AF/2021|2021-12-20|2021-12-29
>hCoV-19/England/MILK-2F8B712/2021|2021-12-20|2021-12-29
>hCoV-19/England/MILK-2F7B9A6/2021|2021-12-17|2021-12-29
>hCoV-19/England/ALDP-2F8499B/2021|2021-12-17|2021-12-29
>hCoV-19/England/MILK-2F8D1B8/2021|2021-12-19|2021-12-29
>hCoV-19/England/LSPA-2F8629E/2021|2021-12-16|2021-12-29
>hCoV-19/England/MILK-2F8C7C6/2021|2021-12-19|2021-12-29
>hCoV-19/England/MILK-2F8C74E/2021|2021-12-19|2021-12-29
>hCoV-19/England/MILK-2F8C59F/2021|2021-12-17|2021-12-29
>hCoV-19/England/ALDP-2F86EE5/2021|2021-12-16|2021-12-29
>hCoV-19/England/MILK-2F7B627/2021|2021-12-17|2021-12-29
>hCoV-19/England/ALDP-2F76835/2021|2021-12-17|2021-12-29
>hCoV-19/England/MILK-2F7BB0A/2021|2021-12-17|2021-12-29
>hCoV-19/England/NORW-3104AB5/2021|2021-12-13|2021-12-31
>hCoV-19/England/MILK-2F8D376/2021|2021-12-19|2021-12-29
>hCoV-19/England/MILK-2F82C94/2021|2021-12-18|2021-12-29
>hCoV-19/England/MILK-2F8B6BB/2021|2021-12-19|2021-12-29
>hCoV-19/England/MILK-2F8D4CE/2021|2021-12-19|2021-12-29
>hCoV-19/England/MILK-2F8B6AC/2021|2021-12-20|2021-12-29
>hCoV-19/England/PLYM-2FB79EA/2021|2021-12-21|2021-12-31
>hCoV-19/England/MILK-2F7B7E8/2021|2021-12-18|2021-12-29
>hCoV-19/England/MILK-2F8D22E/2021|2021-12-18|2021-12-29
>hCoV-19/England/LSPA-2FB7E90/2021|2021-12-19|2021-12-31
>hCoV-19/England/MILK-2F8B554/2021|2021-12-19|2021-12-29
>hCoV-19/England/MILK-2F8D1A9/2021|2021-12-19|2021-12-29
>hCoV-19/England/MILK-2F8C9DF/2021|2021-12-19|2021-12-29
>hCoV-19/England/MILK-2F8C7E4/2021|2021-12-19|2021-12-29
>hCoV-19/England/MILK-2F7B636/2021|2021-12-18|2021-12-29
>hCoV-19/England/MILK-2F8C9B1/2021|2021-12-19|2021-12-29
>hCoV-19/England/MILK-2F8C5EA/2021|2021-12-19|2021-12-29
>hCoV-19/England/MILK-2F8D561/2021|2021-12-19|2021-12-29
>hCoV-19/India/DL-ILBS-WGS972/2021|2021-12-21|2021-12-29
>hCoV-19/India/DL-ILBS-WGS975/2021|2021-12-21|2021-12-29
>hCoV-19/England/MILK-2F8C4DE/2021|2021-12-18|2021-12-29
>hCoV-19/England/MILK-2F8C80F/2021|2021-12-17|2021-12-29
>hCoV-19/India/DL-ILBS-WGS973/2021|2021-12-21|2021-12-29
>hCoV-19/England/MILK-2F8D570/2021|2021-12-19|2021-12-29
>hCoV-19/Denmark/DCGC-272549/2021|2021-12-05|2021-12-21
>hCoV-19/England/MILK-2F8D1F4/2021|2021-12-19|2021-12-29
>hCoV-19/England/MILK-2F8D1E5/2021|2021-12-19|2021-12-29
>hCoV-19/England/MILK-2F7BA58/2021|2021-12-18|2021-12-29
>hCoV-19/England/MILK-2F8C6D8/2021|2021-12-19|2021-12-29
>hCoV-19/England/MILK-2F8B67F/2021|2021-12-20|2021-12-29
>hCoV-19/England/MILK-2F8CA18/2021|2021-12-19|2021-12-29
>hCoV-19/England/MILK-2F8C869/2021|2021-12-19|2021-12-29
>hCoV-19/England/MILK-2F8B493/2021|2021-12-20|2021-12-29
>hCoV-19/England/MILK-2F8C9C0/2021|2021-12-18|2021-12-29
>hCoV-19/England/MILK-2F7B9D3/2021|2021-12-18|2021-12-29
>hCoV-19/England/MILK-2F8D367/2021|2021-12-18|2021-12-29
>hCoV-19/England/MILK-2F8D59E/2021|2021-12-19|2021-12-29
>hCoV-19/England/MILK-2F7B9F1/2021|2021-12-17|2021-12-29
>hCoV-19/England/MILK-2F8D26A/2021|2021-12-19|2021-12-29
>hCoV-19/England/MILK-2F7B690/2021|2021-12-17|2021-12-29
>hCoV-19/England/MILK-2F8B3E1/2021|2021-12-20|2021-12-29
>hCoV-19/England/MILK-2F7B95B/2021|2021-12-18|2021-12-29
>hCoV-19/England/MILK-2F7B618/2021|2021-12-17|2021-12-29
>hCoV-19/England/MILK-2F7B8C7/2021|2021-12-17|2021-12-29
>hCoV-19/England/MILK-2F8C4CF/2021|2021-12-19|2021-12-29
>hCoV-19/England/MILK-2F7B979/2021|2021-12-17|2021-12-29
>hCoV-19/England/MILK-2F8C474/2021|2021-12-19|2021-12-29
>hCoV-19/England/MILK-2F8D525/2021|2021-12-19|2021-12-29
>hCoV-19/England/MILK-2F7BAEF/2021|2021-12-17|2021-12-29
>hCoV-19/England/MILK-2F8B6F7/2021|2021-12-20|2021-12-29
>hCoV-19/England/MILK-2F8D121/2021|2021-12-19|2021-12-29
>hCoV-19/England/MILK-2F8C465/2021|2021-12-19|2021-12-29
>hCoV-19/England/MILK-2F7BB46/2021|2021-12-17|2021-12-29
>hCoV-19/England/MILK-2F8B590/2021|2021-12-20|2021-12-29
>hCoV-19/England/MILK-2F8C8B4/2021|2021-12-19|2021-12-29
>hCoV-19/England/MILK-2F8B4DF/2021|2021-12-20|2021-12-29
>hCoV-19/England/MILK-2F8B545/2021|2021-12-20|2021-12-29
>hCoV-19/England/MILK-2F8C4A1/2021|2021-12-19|2021-12-29
>hCoV-19/England/MILK-2F8B387/2021|2021-12-20|2021-12-29
>hCoV-19/England/MILK-2F8C456/2021|2021-12-19|2021-12-29
>hCoV-19/England/MILK-2FB6B12/2021|2021-12-18|2021-12-31
>hCoV-19/England/MILK-2F8C4ED/2021|2021-12-17|2021-12-29
>hCoV-19/England/MILK-2F8B378/2021|2021-12-18|2021-12-29
>hCoV-19/England/MILK-2F8D4DD/2021|2021-12-19|2021-12-29
>hCoV-19/England/MILK-2F7BA1C/2021|2021-12-18|2021-12-29
>hCoV-19/England/MILK-2F8D3A3/2021|2021-12-19|2021-12-29
>hCoV-19/England/MILK-2F7BB55/2021|2021-12-18|2021-12-29
>hCoV-19/England/MILK-2F8B5BE/2021|2021-12-20|2021-12-29
>hCoV-19/England/MILK-2FB68FD/2021|2021-12-20|2021-12-31
>hCoV-19/England/MILK-2F8D18B/2021|2021-12-19|2021-12-29
>hCoV-19/England/MILK-2F8B4B1/2021|2021-12-19|2021-12-29
>hCoV-19/England/MILK-2F8C67E/2021|2021-12-19|2021-12-29
>hCoV-19/England/MILK-2F7BA49/2021|2021-12-18|2021-12-29
>hCoV-19/England/MILK-2F8C76C/2021|2021-12-19|2021-12-29
>hCoV-19/England/MILK-2F8C993/2021|2021-12-19|2021-12-29
>hCoV-19/England/MILK-2F7B6CD/2021|2021-12-18|2021-12-29
>hCoV-19/England/MILK-2F7B94C/2021|2021-12-18|2021-12-29
>hCoV-19/England/NORW-3104E95/2021|2021-12-13|2021-12-31
>hCoV-19/England/MILK-2F8D3C1/2021|2021-12-19|2021-12-29
>hCoV-19/England/MILK-2F7BBCE/2021|2021-12-18|2021-12-29
>hCoV-19/England/MILK-2F7B8E5/2021|2021-12-18|2021-12-29
>hCoV-19/England/MILK-2F7B803/2021|2021-12-17|2021-12-29
>hCoV-19/England/MILK-2F8B83D/2021|2021-12-20|2021-12-29
>hCoV-19/England/MILK-2F8D3D0/2021|2021-12-19|2021-12-29
>hCoV-19/England/MILK-2F8D279/2021|2021-12-19|2021-12-29
>hCoV-19/England/MILK-2F8C4FC/2021|2021-12-19|2021-12-29
>hCoV-19/England/MILK-2F8D437/2021|2021-12-19|2021-12-29
>hCoV-19/England/MILK-2F8B563/2021|2021-12-20|2021-12-29
>hCoV-19/England/MILK-2F7B672/2021|2021-12-18|2021-12-29
>hCoV-19/England/MILK-2F8C614/2021|2021-12-19|2021-12-29
>hCoV-19/England/MILK-2F7BA85/2021|2021-12-18|2021-12-29
>hCoV-19/England/MILK-2F7BAA3/2021|2021-12-17|2021-12-29
>hCoV-19/England/MILK-2FB6F9E/2021|2021-12-20|2021-12-31
>hCoV-19/England/MILK-2F8C8D2/2021|2021-12-19|2021-12-29
>hCoV-19/England/MILK-2F8D200/2021|2021-12-19|2021-12-29
>hCoV-19/England/MILK-2F8D1D6/2021|2021-12-19|2021-12-29
>hCoV-19/England/MILK-2F8D482/2021|2021-12-19|2021-12-29
>hCoV-19/England/MILK-2F8C8A5/2021|2021-12-17|2021-12-29
>hCoV-19/England/MILK-2F8D3FE/2021|2021-12-19|2021-12-29
>hCoV-19/England/ALDP-2F842FA/2021|2021-12-19|2021-12-29
>hCoV-19/England/MILK-2F8D25B/2021|2021-12-19|2021-12-29
>hCoV-19/England/MILK-2F8D015/2021|2021-12-19|2021-12-29
>hCoV-19/England/LSPA-2FB7D84/2021|2021-12-19|2021-12-31
>hCoV-19/England/ALDP-2F842EB/2021|2021-12-19|2021-12-29
>hCoV-19/England/ALDP-2F7C42C/2021|2021-12-18|2021-12-29
>hCoV-19/England/ALDP-2F842DC/2021|2021-12-19|2021-12-29
>hCoV-19/England/ALDP-2F841DF/2021|2021-12-19|2021-12-29
>hCoV-19/India/DL-ILBS-WGS1051/2021|2021-12-23|2021-12-29
>hCoV-19/India/DL-ILBS-WGS1046/2021|2021-12-23|2021-12-29
>hCoV-19/India/DL-ILBS-WGS1042/2021|2021-12-23|2021-12-29
>hCoV-19/India/DL-ILBS-WGS1041/2021|2021-12-23|2021-12-29
>hCoV-19/India/DL-ILBS-WGS1050/2021|2021-12-23|2021-12-29
>hCoV-19/India/DL-ILBS-WGS1047/2021|2021-12-23|2021-12-29
>hCoV-19/Zhejiang/3853/2021|2021-12-18|2021-12-29
>hCoV-19/England/MILK-2F82C58/2021|2021-12-19|2021-12-29
>hCoV-19/India/DL-ILBS-WGS1036/2021|2021-12-23|2021-12-29
>hCoV-19/England/ALDP-2F8410C/2021|2021-12-17|2021-12-29
>hCoV-19/India/DL-ILBS-WGS1040/2021|2021-12-23|2021-12-29
>hCoV-19/India/DL-ILBS-WGS1039/2021|2021-12-23|2021-12-29
>hCoV-19/Denmark/DCGC-272670/2021|2021-12-12|2021-12-21
>hCoV-19/England/NORW-31051BC/2021|2021-12-14|2021-12-31
>hCoV-19/England/ALDP-2F7C204/2021|2021-12-19|2021-12-29
>hCoV-19/England/LSPA-2FB7B3F/2021|2021-12-19|2021-12-31
>hCoV-19/England/NORW-3105091/2021|2021-12-16|2021-12-31
>hCoV-19/England/MILK-2FAD3DA/2021|2021-12-20|2021-12-31
>hCoV-19/England/MILK-2FB6F16/2021|2021-12-19|2021-12-31
>hCoV-19/England/MILK-2FAD431/2021|2021-12-20|2021-12-31
>hCoV-19/England/MILK-2FAD000/2021|2021-12-20|2021-12-31
>hCoV-19/England/MILK-2F7C86C/2021|2021-12-19|2021-12-29
>hCoV-19/England/ALDP-2F83DAF/2021|2021-12-19|2021-12-29
>hCoV-19/England/MILK-2FB69CD/2021|2021-12-20|2021-12-31
>hCoV-19/England/MILK-2FB6B30/2021|2021-12-17|2021-12-31
>hCoV-19/England/MILK-2FB6ACA/2021|2021-12-19|2021-12-31
>hCoV-19/England/ALDP-2F842AF/2021|2021-12-19|2021-12-29
>hCoV-19/England/ALDP-2F7C389/2021|2021-12-19|2021-12-29
>hCoV-19/England/ALDP-2F7C644/2021|2021-12-19|2021-12-29
>hCoV-19/England/ALDP-2F7C6F9/2021|2021-12-19|2021-12-29
>hCoV-19/England/MILK-2FAD4AA/2021|2021-12-17|2021-12-31
>hCoV-19/England/ALDP-2F83E8E/2021|2021-12-17|2021-12-29
>hCoV-19/England/NORW-31051CA/2021|2021-12-14|2021-12-31
>hCoV-19/England/ALDP-2F84306/2021|2021-12-17|2021-12-29
>hCoV-19/England/NORW-31051D8/2021|2021-12-13|2021-12-31
>hCoV-19/England/MILK-2FB6EBF/2021|2021-12-21|2021-12-31
>hCoV-19/England/MILK-2FB70E5/2021|2021-12-20|2021-12-31
>hCoV-19/England/MILK-2FAD2FB/2021|2021-12-20|2021-12-31
>hCoV-19/England/ALDP-2F7C705/2021|2021-12-19|2021-12-29
>hCoV-19/England/MILK-2F82C0D/2021|2021-12-17|2021-12-29
>hCoV-19/England/PLYM-2FB79DB/2021|2021-12-21|2021-12-31
>hCoV-19/England/MILK-2FAD11C/2021|2021-12-20|2021-12-31
>hCoV-19/England/MILK-2FB72FE/2021|2021-12-20|2021-12-31
>hCoV-19/England/ALDP-2F7C495/2021|2021-12-19|2021-12-29
>hCoV-19/England/MILK-2FAD307/2021|2021-12-20|2021-12-31
>hCoV-19/England/PLYM-2EBF5EF/2021|2021-12-15|2021-12-22
>hCoV-19/England/MILK-2FB71F1/2021|2021-12-21|2021-12-31
>hCoV-19/England/MILK-2F82F7D/2021|2021-12-19|2021-12-29
>hCoV-19/England/MILK-2FB70A9/2021|2021-12-21|2021-12-31
>hCoV-19/England/ALDP-2F7C27D/2021|2021-12-19|2021-12-29
>hCoV-19/England/LSPA-2F88180/2021|2021-12-13|2021-12-29
>hCoV-19/England/MILK-2FB7391/2021|2021-12-21|2021-12-31
>hCoV-19/England/MILK-2FB68EE/2021|2021-12-19|2021-12-31
>hCoV-19/England/NORW-3104FA2/2021|2021-12-13|2021-12-31
>hCoV-19/England/MILK-2FB6839/2021|2021-12-19|2021-12-31
>hCoV-19/England/MILK-2FB6DFE/2021|2021-12-20|2021-12-31
>hCoV-19/England/MILK-2FB6D2B/2021|2021-12-18|2021-12-31
>hCoV-19/England/MILK-2FB6EFB/2021|2021-12-20|2021-12-31
>hCoV-19/England/MILK-2FB70B8/2021|2021-12-19|2021-12-31
>hCoV-19/England/MILK-2FB730A/2021|2021-12-20|2021-12-31
>hCoV-19/England/ALDP-2EE10B6/2021|2021-12-15|2021-12-23
>hCoV-19/England/PLYM-2FB7A05/2021|2021-12-21|2021-12-31
>hCoV-19/England/MILK-2FB6972/2021|2021-12-20|2021-12-31
>hCoV-19/England/NORW-3104EB1/2021|2021-12-13|2021-12-31
>hCoV-19/England/MILK-2FAD01F/2021|2021-12-20|2021-12-31
>hCoV-19/England/ALDP-2F83F5E/2021|2021-12-19|2021-12-29
>hCoV-19/England/NORW-3105020/2021|2021-12-14|2021-12-31
>hCoV-19/England/MILK-2FB6927/2021|2021-12-19|2021-12-31
>hCoV-19/England/MILK-2FB6F8F/2021|2021-12-20|2021-12-31
>hCoV-19/England/ALDP-2EE11E0/2021|2021-12-15|2021-12-23
>hCoV-19/England/ALDP-2F7C2C8/2021|2021-12-18|2021-12-29
>hCoV-19/England/LSPA-2FB7E45/2021|2021-12-19|2021-12-31
>hCoV-19/England/MILK-2FB6981/2021|2021-12-17|2021-12-31
>hCoV-19/England/ALDP-2F7C6AE/2021|2021-12-19|2021-12-29
>hCoV-19/England/ALDP-2F841EE/2021|2021-12-17|2021-12-29
>hCoV-19/England/NORW-3104F07/2021|2021-12-10|2021-12-31
>hCoV-19/England/NORW-3105281/2021|2021-12-11|2021-12-31
>hCoV-19/England/MILK-2FACFE6/2021|2021-12-20|2021-12-31
>hCoV-19/England/LSPA-2FB7ECD/2021|2021-12-19|2021-12-31
>hCoV-19/England/LSPA-2FB7E63/2021|2021-12-19|2021-12-31
>hCoV-19/England/MILK-2F8C517/2021|2021-12-17|2021-12-29
>hCoV-19/England/MILK-2F8C77B/2021|2021-12-19|2021-12-29
>hCoV-19/England/MILK-2FACF6E/2021|2021-12-20|2021-12-31
>hCoV-19/England/LSPA-2FB7E27/2021|2021-12-19|2021-12-31
>hCoV-19/England/MILK-2FB69EB/2021|2021-12-16|2021-12-31
>hCoV-19/England/MILK-2F7B8A9/2021|2021-12-17|2021-12-29
>hCoV-19/England/ALDP-2F7C35C/2021|2021-12-18|2021-12-29
>hCoV-19/England/MILK-2F8B5EB/2021|2021-12-20|2021-12-29
>hCoV-19/England/MILK-2F8C75D/2021|2021-12-19|2021-12-29
>hCoV-19/England/NORW-310529F/2021|2021-12-14|2021-12-31
>hCoV-19/England/MILK-2F8C7A8/2021|2021-12-19|2021-12-29
>hCoV-19/England/LSPA-2FB7AF6/2021|2021-12-18|2021-12-31
>hCoV-19/England/ALDP-2F7C5ED/2021|2021-12-19|2021-12-29
>hCoV-19/England/MILK-2F82D82/2021|2021-12-19|2021-12-29
>hCoV-19/England/MILK-2FB6875/2021|2021-12-20|2021-12-31
>hCoV-19/England/MILK-2F8D491/2021|2021-12-19|2021-12-29
>hCoV-19/England/MILK-2F8C8F0/2021|2021-12-19|2021-12-29
>hCoV-19/England/MILK-2F8C526/2021|2021-12-19|2021-12-29
>hCoV-19/England/MILK-2F8B41B/2021|2021-12-19|2021-12-29
>hCoV-19/England/MILK-2F8C702/2021|2021-12-19|2021-12-29
>hCoV-19/England/MILK-2FB6D58/2021|2021-12-18|2021-12-31
>hCoV-19/England/MILK-2FB7355/2021|2021-12-20|2021-12-31
>hCoV-19/England/MILK-2F8D40A/2021|2021-12-19|2021-12-29
>hCoV-19/England/MILK-2F8D2C4/2021|2021-12-19|2021-12-29
>hCoV-19/England/MILK-2F8C5F9/2021|2021-12-19|2021-12-29
>hCoV-19/England/NORW-3104F4F/2021|2021-12-13|2021-12-31
>hCoV-19/England/MILK-2F8B3C3/2021|2021-12-20|2021-12-29
>hCoV-19/England/MILK-2F8B703/2021|2021-12-20|2021-12-29
>hCoV-19/England/MILK-2F8C85A/2021|2021-12-19|2021-12-29
>hCoV-19/England/MILK-2F8D130/2021|2021-12-19|2021-12-29
>hCoV-19/England/MILK-2FB6BD6/2021|2021-12-18|2021-12-31
>hCoV-19/England/MILK-2F8C887/2021|2021-12-19|2021-12-29
>hCoV-19/England/MILK-2F7BAC1/2021|2021-12-16|2021-12-29
>hCoV-19/England/NORW-31052AD/2021|2021-12-09|2021-12-31
>hCoV-19/England/MILK-2FAD413/2021|2021-12-20|2021-12-31
>hCoV-19/England/MILK-2FAD47D/2021|2021-12-20|2021-12-31
>hCoV-19/England/MILK-2F8C4B0/2021|2021-12-19|2021-12-29
>hCoV-19/England/MILK-2F7BA76/2021|2021-12-17|2021-12-29
>hCoV-19/England/MILK-2FB6ECE/2021|2021-12-19|2021-12-31
>hCoV-19/England/MILK-2F8B4EE/2021|2021-12-20|2021-12-29
>hCoV-19/England/MILK-2F8D534/2021|2021-12-19|2021-12-29
>hCoV-19/England/MILK-2FB7346/2021|2021-12-20|2021-12-31
>hCoV-19/England/MILK-2F8C69C/2021|2021-12-19|2021-12-29
>hCoV-19/England/MILK-2FAD2BF/2021|2021-12-20|2021-12-31
>hCoV-19/England/MILK-2F8D5BC/2021|2021-12-19|2021-12-29
>hCoV-19/England/LSPA-2FB7B20/2021|2021-12-19|2021-12-31
>hCoV-19/England/MILK-2F8D2A6/2021|2021-12-19|2021-12-29
>hCoV-19/England/LSPA-2FB7EFA/2021|2021-12-19|2021-12-31
>hCoV-19/England/NORW-3105103/2021|2021-12-14|2021-12-31
>hCoV-19/England/MILK-2FAD0E2/2021|2021-12-20|2021-12-31
>hCoV-19/England/MILK-2F7B988/2021|2021-12-18|2021-12-29
>hCoV-19/England/MILK-2FB71C4/2021|2021-12-20|2021-12-31
>hCoV-19/England/ALDP-2F7C468/2021|2021-12-19|2021-12-29
>hCoV-19/England/MILK-2F8C83C/2021|2021-12-19|2021-12-29
>hCoV-19/England/MILK-2FB6CB5/2021|2021-12-18|2021-12-31
>hCoV-19/England/ALDP-2F7C741/2021|2021-12-19|2021-12-29
>hCoV-19/England/ALDP-2F84087/2021|2021-12-19|2021-12-29
>hCoV-19/England/MILK-2F8305B/2021|2021-12-19|2021-12-29
>hCoV-19/England/ALDP-2F8412A/2021|2021-12-19|2021-12-29
>hCoV-19/England/ALDP-2F7C1F8/2021|2021-12-19|2021-12-29
>hCoV-19/England/ALDP-2F7C680/2021|2021-12-18|2021-12-29
>hCoV-19/England/ALDP-2F83EBB/2021|2021-12-18|2021-12-29
>hCoV-19/England/MILK-2FAD2CE/2021|2021-12-20|2021-12-31
>hCoV-19/England/LSPA-2F87E5D/2021|2021-12-15|2021-12-29
>hCoV-19/England/ALDP-2F7C2F5/2021|2021-12-19|2021-12-29
>hCoV-19/Scotland/ALDP-2F7C34D/2021|2021-12-19|2021-12-29
>hCoV-19/England/MILK-2F8C7B7/2021|2021-12-19|2021-12-29
>hCoV-19/England/ALDP-2F8400F/2021|2021-12-19|2021-12-29
>hCoV-19/England/ALDP-2F83EE8/2021|2021-12-19|2021-12-29
>hCoV-19/England/MILK-2F8310D/2021|2021-12-18|2021-12-29
>hCoV-19/England/ALDP-2F7C486/2021|2021-12-19|2021-12-29
>hCoV-19/England/ALDP-2F83DCD/2021|2021-12-17|2021-12-29
>hCoV-19/England/ALDP-2F7C723/2021|2021-12-19|2021-12-29
>hCoV-19/England/MILK-2F82F6E/2021|2021-12-19|2021-12-29
>hCoV-19/England/ALDP-2F7C6BD/2021|2021-12-19|2021-12-29
>hCoV-19/England/ALDP-2F7C750/2021|2021-12-19|2021-12-29
>hCoV-19/England/MILK-2F830C4/2021|2021-12-19|2021-12-29
>hCoV-19/England/LSPA-2F88065/2021|2021-12-16|2021-12-29
>hCoV-19/England/LSPA-2F88232/2021|2021-12-14|2021-12-29
>hCoV-19/England/ALDP-2F840A5/2021|2021-12-19|2021-12-29
>hCoV-19/England/MILK-2F7B93D/2021|2021-12-16|2021-12-29
>hCoV-19/England/MILK-2F82BB5/2021|2021-12-18|2021-12-29
>hCoV-19/England/MILK-2F8306A/2021|2021-12-19|2021-12-29
>hCoV-19/England/MILK-2F82D19/2021|2021-12-19|2021-12-29
>hCoV-19/England/ALDP-2F84263/2021|2021-12-19|2021-12-29
>hCoV-19/England/ALDP-2F7C213/2021|2021-12-19|2021-12-29
>hCoV-19/England/ALDP-2F7C37A/2021|2021-12-18|2021-12-29
>hCoV-19/England/ALDP-2F7C3A7/2021|2021-12-19|2021-12-29
>hCoV-19/England/ALDP-2F7C3C5/2021|2021-12-19|2021-12-29
>hCoV-19/England/MILK-2F82BF1/2021|2021-12-19|2021-12-29
>hCoV-19/England/MILK-2F8C68D/2021|2021-12-19|2021-12-29
>hCoV-19/England/ALDP-2F83FC7/2021|2021-12-19|2021-12-29
>hCoV-19/England/MILK-2F82FD7/2021|2021-12-17|2021-12-29
>hCoV-19/England/LSPA-2F88162/2021|2021-12-14|2021-12-29
>hCoV-19/England/LSPA-2F8837B/2021|2021-12-16|2021-12-29
>hCoV-19/England/LSPA-2FB7C4B/2021|2021-12-19|2021-12-31
>hCoV-19/England/MILK-2F82E34/2021|2021-12-19|2021-12-29
>hCoV-19/England/MILK-2F7B663/2021|2021-12-16|2021-12-29
>hCoV-19/England/ALDP-2F7C662/2021|2021-12-19|2021-12-29
>hCoV-19/England/ALDP-2F7C301/2021|2021-12-19|2021-12-29
>hCoV-19/England/MILK-2F8B68E/2021|2021-12-19|2021-12-29
>hCoV-19/England/ALDP-2F83D45/2021|2021-12-16|2021-12-29
>hCoV-19/England/MILK-2F7B7D9/2021|2021-12-17|2021-12-29
>hCoV-19/England/MILK-2F8B79A/2021|2021-12-20|2021-12-29
>hCoV-19/England/ALDP-2F83F6D/2021|2021-12-19|2021-12-29
>hCoV-19/England/LSPA-2FB7E54/2021|2021-12-19|2021-12-31
>hCoV-19/England/MILK-2F830B5/2021|2021-12-19|2021-12-29
>hCoV-19/England/MILK-2F8B369/2021|2021-12-19|2021-12-29
>hCoV-19/England/LSPA-2F880A1/2021|2021-12-15|2021-12-29
>hCoV-19/England/MILK-2F83097/2021|2021-12-18|2021-12-29
>hCoV-19/England/MILK-2F8C6BA/2021|2021-12-18|2021-12-29
>hCoV-19/England/MILK-2F7BAB2/2021|2021-12-18|2021-12-29
>hCoV-19/England/MILK-2F82CD0/2021|2021-12-18|2021-12-29
>hCoV-19/England/MILK-2F7B85E/2021|2021-12-16|2021-12-29
>hCoV-19/England/LSPA-2F880FC/2021|2021-12-15|2021-12-29
>hCoV-19/England/MILK-2F7BA67/2021|2021-12-17|2021-12-29
>hCoV-19/England/MILK-2F8C92A/2021|2021-12-19|2021-12-29
>hCoV-19/England/MILK-2F82BC4/2021|2021-12-19|2021-12-29
>hCoV-19/England/MILK-2FB7373/2021|2021-12-20|2021-12-31
>hCoV-19/England/NORW-3105167/2021|2021-12-14|2021-12-31
>hCoV-19/England/NORW-3104E6C/2021|2021-12-15|2021-12-31
>hCoV-19/England/MILK-2F8B7D6/2021|2021-12-20|2021-12-29
>hCoV-19/England/ALDP-2F7C69F/2021|2021-12-19|2021-12-29
>hCoV-19/England/MILK-2F7BBEC/2021|2021-12-18|2021-12-29
>hCoV-19/England/MILK-2F8C90C/2021|2021-12-17|2021-12-29
>hCoV-19/England/ALDP-2F84290/2021|2021-12-17|2021-12-29
>hCoV-19/England/ALDP-2F7C3F2/2021|2021-12-19|2021-12-29
>hCoV-19/England/MILK-2F82D46/2021|2021-12-19|2021-12-29
>hCoV-19/England/MILK-2F82D0A/2021|2021-12-19|2021-12-29
>hCoV-19/England/LSPA-2FB7B4E/2021|2021-12-19|2021-12-31
>hCoV-19/England/LSPA-2FB7C96/2021|2021-12-19|2021-12-31
>hCoV-19/England/NORW-310523C/2021|2021-12-13|2021-12-31
>hCoV-19/England/MILK-2F8B3B4/2021|2021-12-20|2021-12-29
>hCoV-19/England/MILK-2F8C939/2021|2021-12-19|2021-12-29
>hCoV-19/England/ALDP-2F7C626/2021|2021-12-19|2021-12-29
>hCoV-19/England/MILK-2F8C6C9/2021|2021-12-19|2021-12-29
>hCoV-19/England/MILK-2F82E43/2021|2021-12-19|2021-12-29
>hCoV-19/England/ALDP-2F83F4F/2021|2021-12-17|2021-12-29
>hCoV-19/England/MILK-2FB715B/2021|2021-12-20|2021-12-31
>hCoV-19/England/MILK-2FAD2A0/2021|2021-12-20|2021-12-31
>hCoV-19/England/MILK-2F83079/2021|2021-12-18|2021-12-29
>hCoV-19/England/MILK-2FAD255/2021|2021-12-20|2021-12-31
>hCoV-19/England/LSPA-2FB7B02/2021|2021-12-19|2021-12-31
>hCoV-19/England/MILK-2FAD1D0/2021|2021-12-20|2021-12-31
>hCoV-19/England/MILK-2FB6884/2021|2021-12-19|2021-12-31
>hCoV-19/England/LSPA-2FB7CB4/2021|2021-12-19|2021-12-31
>hCoV-19/England/MILK-2FB6848/2021|2021-12-17|2021-12-31
>hCoV-19/England/MILK-2FB6866/2021|2021-12-20|2021-12-31
>hCoV-19/England/NORW-3105190/2021|2021-12-14|2021-12-31
>hCoV-19/England/MILK-2F7EED1/2021|2021-12-19|2021-12-29
>hCoV-19/England/ALDP-2F7C29B/2021|2021-12-19|2021-12-29
>hCoV-19/England/MILK-2F82EBC/2021|2021-12-19|2021-12-29
>hCoV-19/England/MILK-2FB6BB8/2021|2021-12-17|2021-12-31
>hCoV-19/England/NORW-3105646/2021|2021-12-14|2021-12-31
>hCoV-19/England/MILK-2FACF7D/2021|2021-12-20|2021-12-31
>hCoV-19/England/NORW-31054B9/2021|2021-12-15|2021-12-31
>hCoV-19/England/MILK-2FB6BC7/2021|2021-12-16|2021-12-31
>hCoV-19/England/MILK-2FB6AE8/2021|2021-12-17|2021-12-31
>hCoV-19/England/MILK-2FAD3F8/2021|2021-12-20|2021-12-31
>hCoV-19/England/MILK-2FB680C/2021|2021-12-19|2021-12-31
>hCoV-19/USA/WA-ALTCOV-NA2DT6HYXALBC2SA/2021|2021-12-11|2021-12-30
>hCoV-19/USA/WA-ALTCOV-AWRHAZ5Q2XQRX2TX/2021|2021-12-10|2021-12-30
>hCoV-19/England/ALDP-2F7C608/2021|2021-12-19|2021-12-29
>hCoV-19/England/MILK-2FB7012/2021|2021-12-20|2021-12-31
>hCoV-19/England/MILK-2FAD12B/2021|2021-12-20|2021-12-31
>hCoV-19/England/MILK-2FB6FBC/2021|2021-12-20|2021-12-31
>hCoV-19/England/ALDP-2EE11D1/2021|2021-12-15|2021-12-23
>hCoV-19/England/LSPA-2FB7BF3/2021|2021-12-16|2021-12-31
>hCoV-19/USA/WA-ALTCOV-QG5SDRJVHIRNWOHR/2021|2021-12-10|2021-12-30
>hCoV-19/England/MILK-2FB681B/2021|2021-12-19|2021-12-31
>hCoV-19/USA/WA-ALTCOV-YBNDSRYXX5PTL3U3/2021|2021-12-11|2021-12-30
>hCoV-19/England/MILK-2FACF9B/2021|2021-12-20|2021-12-31
>hCoV-19/England/MILK-2FB6B8B/2021|2021-12-20|2021-12-31
>hCoV-19/England/MILK-2FB7267/2021|2021-12-19|2021-12-31
>hCoV-19/USA/WA-ALTCOV-QBRCYQ2KOZRYVRWQ/2021|2021-12-11|2021-12-30
>hCoV-19/England/LSPA-2FB7DFD/2021|2021-12-19|2021-12-31
>hCoV-19/England/ALDP-2F7C2B9/2021|2021-12-18|2021-12-29
>hCoV-19/England/MILK-2FB6893/2021|2021-12-19|2021-12-31
>hCoV-19/England/LSPA-2FB7B5D/2021|2021-12-20|2021-12-31
>hCoV-19/England/LSPA-2FB7ABA/2021|2021-12-19|2021-12-31
>hCoV-19/England/LSPA-2FB7C1E/2021|2021-12-19|2021-12-31
>hCoV-19/England/MILK-2FB71D3/2021|2021-12-20|2021-12-31
>hCoV-19/England/LSPA-2FB7DA2/2021|2021-12-19|2021-12-31
>hCoV-19/USA/WA-ALTCOV-6KSCUV4ICXISBVTN/2021|2021-12-11|2021-12-30
>hCoV-19/England/LSPA-2FB7B8A/2021|2021-12-19|2021-12-31
>hCoV-19/England/MILK-2FB72C1/2021|2021-12-20|2021-12-31
>hCoV-19/England/MILK-2FACFB9/2021|2021-12-20|2021-12-31
>hCoV-19/England/ALDP-2F7A989/2021|2021-12-19|2021-12-29
>hCoV-19/England/ALDP-2F7A7AD/2021|2021-12-19|2021-12-29
>hCoV-19/USA/WA-ALTCOV-SP6F22P2ARJW72US/2021|2021-12-11|2021-12-30
>hCoV-19/England/LSPA-2FB7BC6/2021|2021-12-19|2021-12-31
>hCoV-19/England/MILK-2F93EB8/2021|2021-12-19|2021-12-29
>hCoV-19/England/PLYM-2FB799F/2021|2021-12-21|2021-12-31
>hCoV-19/England/NORW-3105C24/2021|2021-12-14|2021-12-31
>hCoV-19/England/LSPA-2FB7DDF/2021|2021-12-19|2021-12-31
>hCoV-19/England/MILK-2F7FB24/2021|2021-12-18|2021-12-29
>hCoV-19/England/MILK-2FB6C5B/2021|2021-12-18|2021-12-31
>hCoV-19/England/MILK-2F93568/2021|2021-12-19|2021-12-29
>hCoV-19/England/MILK-2FB6F34/2021|2021-12-21|2021-12-31
>hCoV-19/England/MILK-2FB6BA9/2021|2021-12-20|2021-12-31
>hCoV-19/England/MILK-2FAD13A/2021|2021-12-19|2021-12-31
>hCoV-19/Pakistan/NIH-B32-S13/2021|2021-12-27|2021-12-31
>hCoV-19/England/MILK-2FB7337/2021|2021-12-20|2021-12-31
>hCoV-19/Pakistan/NIH-B32-S12/2021|2021-12-27|2021-12-31
>hCoV-19/Pakistan/NIH-B32-S15/2021|2021-12-28|2021-12-31
>hCoV-19/USA/WA-ALTCOV-N3QKTVDTBMKVKPST/2021|2021-12-11|2021-12-30
>hCoV-19/England/NORW-310548F/2021|2021-12-14|2021-12-31
>hCoV-19/England/MILK-2FAD334/2021|2021-12-20|2021-12-31
>hCoV-19/Pakistan/NIH-B32-S14/2021|2021-12-28|2021-12-31
>hCoV-19/England/MILK-2FAD079/2021|2021-12-20|2021-12-31
>hCoV-19/England/NORW-31057C4/2021|2021-12-11|2021-12-31
>hCoV-19/USA/WA-ALTCOV-EGC67DGQJHL6C4DM/2021|2021-12-11|2021-12-30
>hCoV-19/England/MILK-2FB6A60/2021|2021-12-18|2021-12-31
>hCoV-19/England/NORW-310541E/2021|2021-12-13|2021-12-31
>hCoV-19/England/PLYM-2FB79CC/2021|2021-12-21|2021-12-31
>hCoV-19/England/NORW-310590B/2021|2021-12-14|2021-12-31
>hCoV-19/England/NORW-31056E1/2021|2021-12-14|2021-12-31
>hCoV-19/England/MILK-2FB6DA3/2021|2021-12-18|2021-12-31
>hCoV-19/England/ALDP-2F7C574/2021|2021-12-19|2021-12-29
>hCoV-19/England/ALDP-2F84069/2021|2021-12-19|2021-12-29
>hCoV-19/England/MILK-2F7C987/2021|2021-12-19|2021-12-29
>hCoV-19/England/LSPA-2FB7C87/2021|2021-12-17|2021-12-31
>hCoV-19/England/ALDP-2F7A4B5/2021|2021-12-19|2021-12-29
>hCoV-19/England/MILK-2FAD4D7/2021|2021-12-20|2021-12-31
>hCoV-19/England/ALDP-2F78B0D/2021|2021-12-18|2021-12-29
>hCoV-19/England/MILK-2FAD440/2021|2021-12-20|2021-12-31
>hCoV-19/England/MILK-2FB6EDD/2021|2021-12-16|2021-12-31
>hCoV-19/USA/WA-ALTCOV-6WHS7XZZA25PHOU6/2021|2021-12-09|2021-12-30
>hCoV-19/USA/WA-ALTCOV-CCO5WGSN7FYZGSTD/2021|2021-12-11|2021-12-30
>hCoV-19/USA/WA-ALTCOV-DAHR42ZKTLO6MGU7/2021|2021-12-10|2021-12-30
>hCoV-19/England/MILK-2FB6AF7/2021|2021-12-18|2021-12-31
>hCoV-19/England/MILK-2FAD39E/2021|2021-12-20|2021-12-31
>hCoV-19/USA/WA-ALTCOV-NVF7NRXSXQ4ML4SR/2021|2021-12-10|2021-12-30
>hCoV-19/England/NORW-3105919/2021|2021-12-13|2021-12-31
>hCoV-19/England/PLYM-2FB7A23/2021|2021-12-21|2021-12-31
>hCoV-19/England/MILK-2FAD194/2021|2021-12-20|2021-12-31
>hCoV-19/USA/WA-ALTCOV-56DYAMMEG5TIF3BX/2021|2021-12-11|2021-12-30
>hCoV-19/England/LSPA-2F87FB4/2021|2021-12-15|2021-12-29
>hCoV-19/England/ALDP-2F7C1DA/2021|2021-12-19|2021-12-29
>hCoV-19/England/NORW-3105927/2021|2021-12-13|2021-12-31
>hCoV-19/USA/WA-ALTCOV-C7AP6QZHXO3PB3ER/2021|2021-12-11|2021-12-30
>hCoV-19/England/LSPA-2FB7AE7/2021|2021-12-19|2021-12-31
>hCoV-19/England/ALDP-2F84078/2021|2021-12-19|2021-12-29
>hCoV-19/Pakistan/NIH-B32-S3/2021|2021-12-26|2021-12-31
>hCoV-19/England/MILK-2FB6B5E/2021|2021-12-15|2021-12-31
>hCoV-19/England/ALDP-2F7889D/2021|2021-12-19|2021-12-29
>hCoV-19/England/LSPA-2F87E8A/2021|2021-12-16|2021-12-29
>hCoV-19/USA/WA-ALTCOV-TCZVNXVSYETF7NQH/2021|2021-12-11|2021-12-30
>hCoV-19/England/MILK-2FAD06A/2021|2021-12-20|2021-12-31
>hCoV-19/England/MILK-2F7FB06/2021|2021-12-18|2021-12-29
>hCoV-19/England/NORW-310569B/2021|2021-12-13|2021-12-31
>hCoV-19/England/MILK-2FAD291/2021|2021-12-20|2021-12-31
>hCoV-19/England/MILK-2FB6CD3/2021|2021-12-17|2021-12-31
>hCoV-19/England/NORW-3105D31/2021|2021-12-14|2021-12-31
>hCoV-19/England/MILK-2FB723A/2021|2021-12-20|2021-12-31
>hCoV-19/England/LSPA-2F881AE/2021|2021-12-15|2021-12-29
>hCoV-19/England/MILK-2F7FC6D/2021|2021-12-18|2021-12-29
>hCoV-19/England/MILK-2FAD1FE/2021|2021-12-20|2021-12-31
>hCoV-19/England/ALDP-2F84272/2021|2021-12-16|2021-12-29
>hCoV-19/England/ALDP-2F78903/2021|2021-12-19|2021-12-29
>hCoV-19/England/MILK-2F7CAA2/2021|2021-12-19|2021-12-29
>hCoV-19/England/MILK-2FB6D76/2021|2021-12-19|2021-12-31
>hCoV-19/USA/WA-ALTCOV-X5XHZA3ALILNHEAF/2021|2021-12-11|2021-12-30
>hCoV-19/England/ALDP-2F84227/2021|2021-12-19|2021-12-29
>hCoV-19/England/NORW-31056D3/2021|2021-12-11|2021-12-31
>hCoV-19/Pakistan/NIH-B32-S5/2021|2021-12-25|2021-12-31
>hCoV-19/USA/WA-ALTCOV-NCD7SBRZ6GXUI6RX/2021|2021-12-09|2021-12-30
>hCoV-19/England/MILK-2FAD04C/2021|2021-12-20|2021-12-31
>hCoV-19/England/MILK-2F94118/2021|2021-12-16|2021-12-29
>hCoV-19/England/MILK-2FAD0C4/2021|2021-12-20|2021-12-31
>hCoV-19/England/MILK-2F82C1C/2021|2021-12-25|2021-12-29
>hCoV-19/Pakistan/NIH-B32-S6/2021|2021-12-26|2021-12-31
>hCoV-19/England/ALDP-2F84245/2021|2021-12-19|2021-12-29
>hCoV-19/USA/WA-ALTCOV-NEHO6RL5ICVL3GTG/2021|2021-12-10|2021-12-30
>hCoV-19/England/ALDP-2F7C653/2021|2021-12-19|2021-12-29
>hCoV-19/USA/WA-ALTCOV-XJW3RFOUQZWVZLSX/2021|2021-12-10|2021-12-30
>hCoV-19/England/LSPA-2F87FA5/2021|2021-12-15|2021-12-29
>hCoV-19/England/ALDP-2F84157/2021|2021-12-17|2021-12-29
>hCoV-19/England/MILK-2F82EDA/2021|2021-12-18|2021-12-29
>hCoV-19/England/MILK-2F82E9E/2021|2021-12-18|2021-12-29
>hCoV-19/England/ALDP-2F7C617/2021|2021-12-19|2021-12-29
>hCoV-19/England/MILK-2F82C49/2021|2021-12-19|2021-12-29
>hCoV-19/England/MILK-2F83088/2021|2021-12-19|2021-12-29
>hCoV-19/England/LSPA-2F882D8/2021|2021-12-15|2021-12-29
>hCoV-19/England/ALDP-2F7C5B0/2021|2021-12-19|2021-12-29
>hCoV-19/England/LSPA-2F87F0F/2021|2021-12-16|2021-12-29
>hCoV-19/England/LSPA-2F87F4B/2021|2021-12-15|2021-12-29
>hCoV-19/England/LSPA-2F8829C/2021|2021-12-15|2021-12-29
>hCoV-19/England/ALDP-2F7C4E0/2021|2021-12-19|2021-12-29
>hCoV-19/England/MILK-2F82CEF/2021|2021-12-19|2021-12-29
>hCoV-19/USA/WA-ALTCOV-5IRCKM6AQTBBDDAP/2021|2021-12-10|2021-12-30
>hCoV-19/England/ALDP-2F7C41D/2021|2021-12-18|2021-12-29
>hCoV-19/England/ALDP-2F7C25F/2021|2021-12-19|2021-12-29
>hCoV-19/England/ALDP-2F83F03/2021|2021-12-18|2021-12-29
>hCoV-19/England/MILK-2F82D55/2021|2021-12-19|2021-12-29
>hCoV-19/England/MILK-2F82F31/2021|2021-12-18|2021-12-29
>hCoV-19/England/ALDP-2F83FE5/2021|2021-12-19|2021-12-29
>hCoV-19/England/ALDP-2F83F12/2021|2021-12-17|2021-12-29
>hCoV-19/England/MILK-2F82D64/2021|2021-12-19|2021-12-29
>hCoV-19/England/ALDP-2F840D2/2021|2021-12-17|2021-12-29
>hCoV-19/England/MILK-2F830E2/2021|2021-12-19|2021-12-29
>hCoV-19/Pakistan/NIH-B32-S10/2021|2021-12-26|2021-12-31
>hCoV-19/England/ALDP-2F84209/2021|2021-12-19|2021-12-29
>hCoV-19/England/MILK-2F82E07/2021|2021-12-19|2021-12-29
>hCoV-19/England/MILK-2F82BE2/2021|2021-12-19|2021-12-29
>hCoV-19/England/LSPA-2F8838A/2021|2021-12-16|2021-12-29
>hCoV-19/England/ALDP-2F83F8B/2021|2021-12-19|2021-12-29
>hCoV-19/England/LSPA-2F8826F/2021|2021-12-15|2021-12-29
>hCoV-19/England/ALDP-2F83D54/2021|2021-12-19|2021-12-29
>hCoV-19/Wales/MILK-2F82DFB/2021|2021-12-19|2021-12-29
>hCoV-19/England/LSPA-2F87E20/2021|2021-12-16|2021-12-29
>hCoV-19/England/LSPA-2F881DB/2021|2021-12-14|2021-12-29
>hCoV-19/England/ALDP-2F7C240/2021|2021-12-19|2021-12-29
>hCoV-19/England/ALDP-2F7C398/2021|2021-12-19|2021-12-29
>hCoV-19/England/LSPA-2F87EF3/2021|2021-12-15|2021-12-29
>hCoV-19/England/MILK-2F8311C/2021|2021-12-19|2021-12-29
>hCoV-19/England/ALDP-2F84175/2021|2021-12-17|2021-12-29
>hCoV-19/England/MILK-2F82D73/2021|2021-12-19|2021-12-29
>hCoV-19/England/MILK-2F82D37/2021|2021-12-19|2021-12-29
>hCoV-19/England/MILK-2F83167/2021|2021-12-19|2021-12-29
>hCoV-19/England/ALDP-2F84236/2021|2021-12-17|2021-12-29
>hCoV-19/England/MILK-2F82EE9/2021|2021-12-19|2021-12-29
>hCoV-19/England/LSPA-2F8833F/2021|2021-12-15|2021-12-29
>hCoV-19/England/MILK-2F82EAD/2021|2021-12-19|2021-12-29
>hCoV-19/England/MILK-2F82E61/2021|2021-12-19|2021-12-29
>hCoV-19/England/ALDP-2F7C76F/2021|2021-12-18|2021-12-29
>hCoV-19/USA/WA-ALTCOV-ZZ2SHQXLPSBMM4TC/2021|2021-12-11|2021-12-30
>hCoV-19/England/ALDP-2F7C2AA/2021|2021-12-19|2021-12-29
>hCoV-19/England/ALDP-2F7C44A/2021|2021-12-18|2021-12-29
>hCoV-19/England/ALDP-2F83ECA/2021|2021-12-19|2021-12-29
>hCoV-19/England/ALDP-2F7C78D/2021|2021-12-18|2021-12-29
>hCoV-19/England/LSPA-2F87F3C/2021|2021-12-15|2021-12-29
>hCoV-19/England/ALDP-2F7C538/2021|2021-12-19|2021-12-29
>hCoV-19/England/ALDP-2F8401E/2021|2021-12-17|2021-12-29
>hCoV-19/England/ALDP-2F840E1/2021|2021-12-19|2021-12-29
>hCoV-19/England/LSPA-2F87F69/2021|2021-12-15|2021-12-29
>hCoV-19/England/MILK-2F830A6/2021|2021-12-19|2021-12-29
>hCoV-19/England/MILK-2F83000/2021|2021-12-18|2021-12-29
>hCoV-19/England/ALDP-2F83E15/2021|2021-12-19|2021-12-29
>hCoV-19/England/MILK-2F82C85/2021|2021-12-19|2021-12-29
>hCoV-19/England/LSPA-2F87E3F/2021|2021-12-16|2021-12-29
>hCoV-19/England/ALDP-2F7C556/2021|2021-12-19|2021-12-29
>hCoV-19/England/ALDP-2F7C4FF/2021|2021-12-18|2021-12-29
>hCoV-19/England/ALDP-2F83E06/2021|2021-12-19|2021-12-29
>hCoV-19/England/LSPA-2F88029/2021|2021-12-15|2021-12-29
>hCoV-19/England/LSPA-2F87FF0/2021|2021-12-13|2021-12-29
>hCoV-19/England/MILK-2F830D3/2021|2021-12-17|2021-12-29
>hCoV-19/England/MILK-2F82F5F/2021|2021-12-19|2021-12-29
>hCoV-19/England/LSPA-2F8819F/2021|2021-12-15|2021-12-29
>hCoV-19/England/ALDP-2F84184/2021|2021-12-19|2021-12-29
>hCoV-19/England/MILK-2F82DBF/2021|2021-12-19|2021-12-29
>hCoV-19/England/LSPA-2F880CF/2021|2021-12-15|2021-12-29
>hCoV-19/England/MILK-2F82FB9/2021|2021-12-19|2021-12-29
>hCoV-19/England/MILK-2F82F13/2021|2021-12-19|2021-12-29
>hCoV-19/England/ALDP-2F7C4A4/2021|2021-12-19|2021-12-29
>hCoV-19/England/ALDP-2F842CD/2021|2021-12-19|2021-12-29
>hCoV-19/England/ALDP-2F83D81/2021|2021-12-19|2021-12-29
>hCoV-19/England/MILK-2F82C76/2021|2021-12-19|2021-12-29
>hCoV-19/England/ALDP-2F78A97/2021|2021-12-19|2021-12-29
>hCoV-19/England/ALDP-2F7C4D1/2021|2021-12-19|2021-12-29
>hCoV-19/England/ALDP-2F788BB/2021|2021-12-19|2021-12-29
>hCoV-19/England/LSPA-2F88056/2021|2021-12-15|2021-12-29
>hCoV-19/England/ALDP-2F83FF4/2021|2021-12-19|2021-12-29
>hCoV-19/England/MILK-2F82F04/2021|2021-12-19|2021-12-29
>hCoV-19/England/MILK-2F82CA3/2021|2021-12-19|2021-12-29
>hCoV-19/England/ALDP-2F7C3E3/2021|2021-12-18|2021-12-29
>hCoV-19/England/MILK-2F7EE0E/2021|2021-12-19|2021-12-29
>hCoV-19/England/MILK-2EBCB3B/2021|2021-12-15|2021-12-22
>hCoV-19/England/NORW-31059A6/2021|2021-12-14|2021-12-31
>hCoV-19/England/MILK-2F7C83F/2021|2021-12-19|2021-12-29
>hCoV-19/England/LSPA-2FB7F60/2021|2021-12-19|2021-12-31
>hCoV-19/Scotland/QEUH-2FB1476/2021|2021-12-21|2021-12-31
>hCoV-19/England/PLYM-2FB7A14/2021|2021-12-21|2021-12-31
>hCoV-19/England/MILK-2FB6E37/2021|2021-12-20|2021-12-31
>hCoV-19/England/MILK-2F7FC4F/2021|2021-12-18|2021-12-29
>hCoV-19/England/NORW-3105951/2021|2021-12-14|2021-12-31
>hCoV-19/England/MILK-2FACF5F/2021|2021-12-20|2021-12-31
>hCoV-19/England/NORW-3105D23/2021|2021-12-13|2021-12-31
>hCoV-19/England/NORW-31059B4/2021|2021-12-14|2021-12-31
>hCoV-19/England/MILK-2FAD1A3/2021|2021-12-20|2021-12-31
>hCoV-19/England/NORW-31059C2/2021|2021-09-13|2021-12-31
>hCoV-19/England/MILK-2EBC9C8/2021|2021-12-15|2021-12-22
>hCoV-19/England/LSPA-2FB7D2A/2021|2021-12-19|2021-12-31
>hCoV-19/England/MILK-2F7F9DF/2021|2021-12-18|2021-12-29
>hCoV-19/England/NORW-3105DEA/2021|2021-12-11|2021-12-31
>hCoV-19/England/MILK-2FAD20A/2021|2021-12-20|2021-12-31
>hCoV-19/England/MILK-2FB67F0/2021|2021-12-18|2021-12-31
>hCoV-19/England/NORW-3105A18/2021|2021-12-11|2021-12-31
>hCoV-19/England/MILK-2FB6B03/2021|2021-12-18|2021-12-31
>hCoV-19/England/MILK-2FB6AAC/2021|2021-12-18|2021-12-31
>hCoV-19/England/MILK-2FAD501/2021|2021-12-20|2021-12-31
>hCoV-19/England/MILK-2FB6CC4/2021|2021-12-18|2021-12-31
>hCoV-19/England/MILK-2F7CBCD/2021|2021-12-19|2021-12-29
>hCoV-19/England/MILK-2F7C8B7/2021|2021-12-19|2021-12-29
>hCoV-19/Denmark/DCGC-272992/2021|2021-12-13|2021-12-21
>hCoV-19/England/MILK-2FB6D1C/2021|2021-12-20|2021-12-31
>hCoV-19/England/MILK-2FAD088/2021|2021-12-20|2021-12-31
>hCoV-19/England/MILK-2F7ED98/2021|2021-12-20|2021-12-29
>hCoV-19/Denmark/DCGC-273408/2021|2021-12-08|2021-12-21
>hCoV-19/England/ALDP-2F7C477/2021|2021-12-19|2021-12-29
>hCoV-19/England/MILK-2F82FF5/2021|2021-12-17|2021-12-29
>hCoV-19/England/MILK-2FB7276/2021|2021-12-18|2021-12-31
>hCoV-19/England/ALDP-2F7888E/2021|2021-12-19|2021-12-29
>hCoV-19/Pakistan/NIH-B32-S8/2021|2021-12-26|2021-12-31
>hCoV-19/England/NORW-3106256/2021|2021-12-11|2021-12-31
>hCoV-19/England/MILK-2F7F7C6/2021|2021-12-18|2021-12-29
>hCoV-19/England/MILK-2FB707C/2021|2021-12-20|2021-12-31
>hCoV-19/England/MILK-2F7ED7A/2021|2021-12-19|2021-12-29
>hCoV-19/England/MILK-2F7F9B1/2021|2021-12-16|2021-12-29
>hCoV-19/England/ALDP-2EE0E53/2021|2021-12-14|2021-12-23
>hCoV-19/England/LSPA-2F87FD2/2021|2021-12-16|2021-12-29
>hCoV-19/England/MILK-2F82E70/2021|2021-12-19|2021-12-29
>hCoV-19/England/MILK-2FB71E2/2021|2021-12-20|2021-12-31
>hCoV-19/England/MILK-2FB6DC1/2021|2021-12-20|2021-12-31
>hCoV-19/England/ALDP-2F78C46/2021|2021-12-17|2021-12-29
>hCoV-19/England/ALDP-2F78781/2021|2021-12-17|2021-12-29
>hCoV-19/England/ALDP-2F8402D/2021|2021-12-19|2021-12-29
>hCoV-19/England/MILK-2F7C7F6/2021|2021-12-19|2021-12-29
>hCoV-19/England/MILK-2F7F09E/2021|2021-12-19|2021-12-29
>hCoV-19/England/NORW-3105CF9/2021|2021-12-13|2021-12-31
>hCoV-19/England/MILK-2FB708B/2021|2021-12-20|2021-12-31
>hCoV-19/Pakistan/NIH-B32-S1/2021|2021-12-25|2021-12-31
>hCoV-19/England/LSPA-2F880ED/2021|2021-12-14|2021-12-29
>hCoV-19/England/MILK-2F7F75D/2021|2021-12-16|2021-12-29
>hCoV-19/England/MILK-2FAD264/2021|2021-12-18|2021-12-31
>hCoV-19/England/ALDP-2F78A00/2021|2021-12-19|2021-12-29
>hCoV-19/England/LSPA-2F881CC/2021|2021-12-15|2021-12-29
>hCoV-19/England/LSPA-2F87E11/2021|2021-12-15|2021-12-29
>hCoV-19/England/MILK-2F7EBF8/2021|2021-12-19|2021-12-29
>hCoV-19/England/ALDP-2F7C33E/2021|2021-12-18|2021-12-29
>hCoV-19/England/MILK-2F82F8C/2021|2021-12-18|2021-12-29
>hCoV-19/England/ALDP-2F83E9D/2021|2021-12-17|2021-12-29
>hCoV-19/England/MILK-2F7F7F3/2021|2021-12-16|2021-12-29
>hCoV-19/England/MILK-2F7EB43/2021|2021-12-20|2021-12-29
>hCoV-19/England/ALDP-2F78C37/2021|2021-12-19|2021-12-29
>hCoV-19/England/MILK-2F7CA39/2021|2021-12-19|2021-12-29
>hCoV-19/England/ALDP-2F840C3/2021|2021-12-19|2021-12-29
>hCoV-19/England/MILK-2F7EEA4/2021|2021-12-20|2021-12-29
>hCoV-19/England/LSPA-2FB7AAB/2021|2021-12-19|2021-12-31
>hCoV-19/England/MILK-2FB720D/2021|2021-12-20|2021-12-31
>hCoV-19/England/ALDP-2F78A4C/2021|2021-12-19|2021-12-29
>hCoV-19/England/MILK-2F7F6E7/2021|2021-12-18|2021-12-29
>hCoV-19/England/MILK-2FB6D94/2021|2021-12-20|2021-12-31
>hCoV-19/England/MILK-2F7C8F3/2021|2021-12-19|2021-12-29
>hCoV-19/England/MILK-2FB714C/2021|2021-12-20|2021-12-31
>hCoV-19/England/MILK-2F7EE4A/2021|2021-12-19|2021-12-29
>hCoV-19/England/ALDP-2F78C28/2021|2021-12-19|2021-12-29
>hCoV-19/England/MILK-2F82E8F/2021|2021-12-19|2021-12-29
>hCoV-19/England/MILK-2F82D28/2021|2021-12-19|2021-12-29
>hCoV-19/England/LSPA-2FB7D75/2021|2021-12-19|2021-12-31
>hCoV-19/England/ALDP-2F7C3B6/2021|2021-12-19|2021-12-29
>hCoV-19/England/MILK-2F7FA81/2021|2021-12-18|2021-12-29
>hCoV-19/England/ALDP-2F7C3D4/2021|2021-12-17|2021-12-29
>hCoV-19/England/MILK-2FAD404/2021|2021-12-20|2021-12-31
>hCoV-19/England/MILK-2F7F77B/2021|2021-12-18|2021-12-29
>hCoV-19/England/MILK-2FB6954/2021|2021-12-18|2021-12-31
>hCoV-19/England/LSPA-2F88320/2021|2021-12-15|2021-12-29
>hCoV-19/England/MILK-2F7EE68/2021|2021-12-19|2021-12-29
>hCoV-19/England/ALDP-2F7C51A/2021|2021-12-19|2021-12-29
>hCoV-19/England/MILK-2F82BD3/2021|2021-12-19|2021-12-29
>hCoV-19/England/MILK-2F7C7D8/2021|2021-12-19|2021-12-29
>hCoV-19/England/MILK-2FAD48C/2021|2021-12-20|2021-12-31
>hCoV-19/England/MILK-2F7CD12/2021|2021-12-19|2021-12-29
>hCoV-19/England/NORW-3105AC1/2021|2021-12-13|2021-12-31
>hCoV-19/USA/WA-ALTCOV-2CS6YGKBH4LIZWDO/2021|2021-12-09|2021-12-30
>hCoV-19/England/MILK-2F8302E/2021|2021-12-18|2021-12-29
>hCoV-19/England/ALDP-2F78842/2021|2021-12-19|2021-12-29
>hCoV-19/England/ALDP-2F7C231/2021|2021-12-19|2021-12-29
>hCoV-19/England/MILK-2F7F720/2021|2021-12-18|2021-12-29
>hCoV-19/England/LSPA-2F87F96/2021|2021-12-15|2021-12-29
>hCoV-19/England/ALDP-2F83FB8/2021|2021-12-19|2021-12-29
>hCoV-19/Pakistan/NIH-B32-S2/2021|2021-12-25|2021-12-31
>hCoV-19/England/MILK-2F7C802/2021|2021-12-19|2021-12-29
>hCoV-19/England/MILK-2F7EEFF/2021|2021-12-20|2021-12-29
>hCoV-19/England/MILK-2F7EE95/2021|2021-12-17|2021-12-29
>hCoV-19/England/MILK-2FB6A33/2021|2021-12-19|2021-12-31
>hCoV-19/England/ALDP-2F7C40E/2021|2021-12-19|2021-12-29
>hCoV-19/England/MILK-2F7CD5E/2021|2021-12-19|2021-12-29
>hCoV-19/England/ALDP-2F7C43B/2021|2021-12-19|2021-12-29
>hCoV-19/Australia/NSW-ICPMR-14638/2021|2021-11-30|2021-12-02
>hCoV-19/England/MILK-2FB6E64/2021|2021-12-21|2021-12-31
>hCoV-19/England/MILK-2F7C88A/2021|2021-12-19|2021-12-29
>hCoV-19/Pakistan/NIH-B32-S4/2021|2021-12-25|2021-12-31
>hCoV-19/England/ALDP-2F7C1E9/2021|2021-12-18|2021-12-29
>hCoV-19/England/LSPA-2F87ED5/2021|2021-12-16|2021-12-29
>hCoV-19/England/MILK-2F7EB70/2021|2021-12-18|2021-12-29
>hCoV-19/England/PLYM-2FB7A8D/2021|2021-12-21|2021-12-31
>hCoV-19/England/MILK-2F7C9D2/2021|2021-12-19|2021-12-29
>hCoV-19/England/LSPA-2FB7E18/2021|2021-12-19|2021-12-31
>hCoV-19/England/ALDP-2F83E7F/2021|2021-12-19|2021-12-29
>hCoV-19/England/MILK-2F7EC8C/2021|2021-12-19|2021-12-29
>hCoV-19/England/LSPA-2F88399/2021|2021-12-16|2021-12-29
>hCoV-19/England/ALDP-2F7C28C/2021|2021-12-19|2021-12-29
>hCoV-19/England/MILK-2F8313A/2021|2021-12-19|2021-12-29
>hCoV-19/England/MILK-2F7FB33/2021|2021-12-18|2021-12-29
>hCoV-19/England/MILK-2F7F702/2021|2021-12-18|2021-12-29
>hCoV-19/Scotland/MILK-2FB6BF4/2021|2021-12-18|2021-12-31
>hCoV-19/England/MILK-2F7EB52/2021|2021-12-19|2021-12-29
>hCoV-19/England/MILK-2FAD237/2021|2021-12-20|2021-12-31
>hCoV-19/England/NORW-3105C7A/2021|2021-12-12|2021-12-31
>hCoV-19/England/NORW-310628F/2021|2021-12-14|2021-12-31
>hCoV-19/England/MILK-2FB69AF/2021|2021-12-16|2021-12-31
>hCoV-19/England/MILK-2F7C95A/2021|2021-12-19|2021-12-29
>hCoV-19/England/MILK-2F7C811/2021|2021-12-19|2021-12-29
>hCoV-19/England/MILK-2FAD167/2021|2021-12-19|2021-12-31
>hCoV-19/England/MILK-2F7ECF5/2021|2021-12-18|2021-12-29
>hCoV-19/England/MILK-2F7CB81/2021|2021-12-19|2021-12-29
>hCoV-19/England/MILK-2FB6A9D/2021|2021-12-18|2021-12-31
>hCoV-19/England/MILK-2FAD1B2/2021|2021-12-20|2021-12-31
>hCoV-19/England/LSPA-2FB7DB1/2021|2021-12-18|2021-12-31
>hCoV-19/England/MILK-2F7CA1B/2021|2021-12-19|2021-12-29
>hCoV-19/England/MILK-2F7FC5E/2021|2021-12-18|2021-12-29
>hCoV-19/England/MILK-2F7C85D/2021|2021-12-19|2021-12-29
>hCoV-19/England/PLYM-2FB79BD/2021|2021-12-21|2021-12-31
>hCoV-19/England/MILK-2F7EEC2/2021|2021-12-19|2021-12-29
>hCoV-19/England/NORW-3105BDE/2021|2021-12-13|2021-12-31
>hCoV-19/England/MILK-2F7FACD/2021|2021-12-16|2021-12-29
>hCoV-19/USA/WA-ALTCOV-DTWJTHSGVVIPSVD5/2021|2021-12-11|2021-12-30
>hCoV-19/England/MILK-2FB7328/2021|2021-12-21|2021-12-31
>hCoV-19/USA/WA-ALTCOV-2E7QQFKNTNCSSXFV/2021|2021-12-08|2021-12-30
>hCoV-19/USA/WA-ALTCOV-EOPQHJ4A2A64FMT3/2021|2021-12-08|2021-12-30
>hCoV-19/England/MILK-2FACF40/2021|2021-12-20|2021-12-31
>hCoV-19/USA/WA-ALTCOV-E3OPBOIVMNWEM7GX/2021|2021-12-09|2021-12-30
>hCoV-19/England/MILK-2F7C90F/2021|2021-12-18|2021-12-29
>hCoV-19/England/ALDP-2F78921/2021|2021-12-19|2021-12-29
>hCoV-19/USA/WA-ALTCOV-FKU2INN72JFN5SQX/2021|2021-12-08|2021-12-30
>hCoV-19/USA/WA-ALTCOV-T3VNNEYBTFAWVEXU/2021|2021-12-09|2021-12-30
>hCoV-19/England/MILK-2FB69BE/2021|2021-12-16|2021-12-31
>hCoV-19/England/MILK-2F82CFE/2021|2021-12-18|2021-12-29
>hCoV-19/England/ALDP-2EE4F01/2021|2021-12-15|2021-12-23
>hCoV-19/USA/WA-ALTCOV-K4MLGBALCZUS2GB6/2021|2021-12-10|2021-12-30
>hCoV-19/England/ALDP-2F7C26E/2021|2021-12-19|2021-12-29
>hCoV-19/England/MILK-2FAD10D/2021|2021-12-20|2021-12-31
>hCoV-19/England/MILK-2F7EE59/2021|2021-12-18|2021-12-29
>hCoV-19/England/MILK-2F7F939/2021|2021-12-16|2021-12-29
>hCoV-19/England/ALDP-2F78CCE/2021|2021-12-18|2021-12-29
>hCoV-19/England/MILK-2F7CC8E/2021|2021-12-19|2021-12-29
>hCoV-19/England/MILK-2F7CAFD/2021|2021-12-19|2021-12-29
>hCoV-19/USA/WA-ALTCOV-LKSE35VDSMKPSJUW/2021|2021-12-10|2021-12-30
>hCoV-19/England/MILK-2F82DDD/2021|2021-12-19|2021-12-29
>hCoV-19/England/MILK-2F7EC7D/2021|2021-12-20|2021-12-29
>hCoV-19/England/ALDP-2F84148/2021|2021-12-19|2021-12-29
>hCoV-19/England/ALDP-2F78912/2021|2021-12-19|2021-12-29
>hCoV-19/England/LSPA-2F881EA/2021|2021-12-13|2021-12-29
>hCoV-19/England/MILK-2FAD097/2021|2021-12-20|2021-12-31
>hCoV-19/England/MILK-2F7FB51/2021|2021-12-18|2021-12-29
>hCoV-19/England/MILK-2F7CCCA/2021|2021-12-19|2021-12-29
>hCoV-19/England/MILK-2F82F22/2021|2021-12-19|2021-12-29
>hCoV-19/England/NORW-3105AB3/2021|2021-12-13|2021-12-31
>hCoV-19/England/ALDP-2F7C222/2021|2021-12-19|2021-12-29
>hCoV-19/England/ALDP-2F78C55/2021|2021-12-19|2021-12-29
>hCoV-19/England/ALDP-2EE0D56/2021|2021-12-14|2021-12-23
>hCoV-19/USA/WA-ALTCOV-52UNSN7LRNXMBJFH/2021|2021-12-09|2021-12-30
>hCoV-19/England/NORW-3105A6E/2021|2021-12-14|2021-12-31
>hCoV-19/England/MILK-2F7F83C/2021|2021-12-18|2021-12-29
>hCoV-19/England/ALDP-2F78A88/2021|2021-12-19|2021-12-29
>hCoV-19/England/ALDP-2EE5304/2021|2021-12-15|2021-12-23
>hCoV-19/England/MILK-2F82DCE/2021|2021-12-19|2021-12-29
>hCoV-19/England/BRBR-2EB36AC/2021|2021-12-14|2021-12-22
>hCoV-19/England/MILK-2F7EF92/2021|2021-12-19|2021-12-29
>hCoV-19/England/MILK-2F7EAFB/2021|2021-12-20|2021-12-29
>hCoV-19/USA/WA-ALTCOV-4ZR2E2MANJ6JFNAB/2021|2021-12-10|2021-12-30
>hCoV-19/England/MILK-2F7F887/2021|2021-12-16|2021-12-29
>hCoV-19/England/LSPA-2F87EA8/2021|2021-12-15|2021-12-29
>hCoV-19/England/ALDP-2F789E5/2021|2021-12-19|2021-12-29
>hCoV-19/England/MILK-2F7F711/2021|2021-12-18|2021-12-29
>hCoV-19/England/MILK-2F7CD21/2021|2021-12-19|2021-12-29
>hCoV-19/England/NORW-3105B7B/2021|2021-12-14|2021-12-31
>hCoV-19/England/NORW-3105ADF/2021|2021-12-13|2021-12-31
>hCoV-19/England/ALDP-2F78AD3/2021|2021-12-17|2021-12-29
>hCoV-19/England/BRBR-2EB0B19/2021|2021-12-13|2021-12-22
>hCoV-19/England/NORW-3105B41/2021|2021-12-13|2021-12-31
>hCoV-19/England/MILK-2FB6E28/2021|2021-12-20|2021-12-31
>hCoV-19/USA/WA-ALTCOV-CPJWZ73VTMPE52EB/2021|2021-12-10|2021-12-30
>hCoV-19/England/MILK-2F7C8D5/2021|2021-12-18|2021-12-29
>hCoV-19/USA/WA-ALTCOV-2H63CB5ZTG3V2GWC/2021|2021-12-10|2021-12-30
>hCoV-19/England/MILK-2F82FE6/2021|2021-12-19|2021-12-29
>hCoV-19/England/ALDP-2F7C459/2021|2021-12-18|2021-12-29
>hCoV-19/England/MILK-2F7FA45/2021|2021-12-18|2021-12-29
>hCoV-19/England/MILK-2F7F993/2021|2021-12-18|2021-12-29
>hCoV-19/England/MILK-2F7F8A5/2021|2021-12-18|2021-12-29
>hCoV-19/England/ALDP-2F789D6/2021|2021-12-19|2021-12-29
>hCoV-19/England/MILK-2F7CD30/2021|2021-12-19|2021-12-29
>hCoV-19/USA/WA-ALTCOV-WOTQ2WDAWIXOH3XX/2021|2021-12-10|2021-12-30
>hCoV-19/USA/WA-ALTCOV-O3KHNSEL5JCFW5UW/2021|2021-12-10|2021-12-30
>hCoV-19/England/MILK-2F7EFCF/2021|2021-12-18|2021-12-29
>hCoV-19/England/MILK-2F7ECC8/2021|2021-12-20|2021-12-29
>hCoV-19/England/MILK-2F7C9E1/2021|2021-12-19|2021-12-29
>hCoV-19/England/ALDP-2F78C19/2021|2021-12-19|2021-12-29
>hCoV-19/England/ALDP-2F78AF1/2021|2021-12-19|2021-12-29
>hCoV-19/England/MILK-2F7EF1A/2021|2021-12-19|2021-12-29
>hCoV-19/England/MILK-2F7F070/2021|2021-12-20|2021-12-29
>hCoV-19/England/MILK-2FB6E73/2021|2021-12-20|2021-12-31
>hCoV-19/England/MILK-2F7CC60/2021|2021-12-19|2021-12-29
>hCoV-19/England/ALDP-2F83DFA/2021|2021-12-19|2021-12-29
>hCoV-19/England/ALDP-2F78930/2021|2021-12-19|2021-12-29
>hCoV-19/England/NORW-3105B96/2021|2021-12-14|2021-12-31
>hCoV-19/England/ALDP-2F83E42/2021|2021-12-19|2021-12-29
>hCoV-19/England/MILK-2F7EC9B/2021|2021-12-17|2021-12-29
>hCoV-19/England/MILK-2F7EDD4/2021|2021-12-20|2021-12-29
>hCoV-19/England/MILK-2F7F8B4/2021|2021-12-18|2021-12-29
>hCoV-19/England/MILK-2FAD0F1/2021|2021-12-20|2021-12-31
>hCoV-19/England/MILK-2F7ED2F/2021|2021-12-17|2021-12-29
>hCoV-19/England/ALDP-2F78CEC/2021|2021-12-18|2021-12-29
>hCoV-19/England/MILK-2F7C996/2021|2021-12-19|2021-12-29
>hCoV-19/England/ALDP-2F78B3A/2021|2021-12-19|2021-12-29
>hCoV-19/England/ALDP-2F787CD/2021|2021-12-19|2021-12-29
>hCoV-19/England/MILK-2F7CB27/2021|2021-12-19|2021-12-29
>hCoV-19/England/ALDP-2F7C7AB/2021|2021-12-19|2021-12-29
>hCoV-19/England/ALDP-2F7C5CF/2021|2021-12-18|2021-12-29
>hCoV-19/England/MILK-2F7EE86/2021|2021-12-19|2021-12-29
>hCoV-19/England/MILK-2F7F975/2021|2021-12-18|2021-12-29
>hCoV-19/England/MILK-2F7F948/2021|2021-12-18|2021-12-29
>hCoV-19/USA/WA-ALTCOV-XT7TOUCBML2KSUGK/2021|2021-12-11|2021-12-30
>hCoV-19/England/MILK-2F7F061/2021|2021-12-19|2021-12-29
>hCoV-19/England/ALDP-2F78AC4/2021|2021-12-19|2021-12-29
>hCoV-19/England/MILK-2F7C9C3/2021|2021-12-19|2021-12-29
>hCoV-19/England/MILK-2F7F8E1/2021|2021-12-18|2021-12-29
>hCoV-19/England/MILK-2F7C9A5/2021|2021-12-19|2021-12-29
>hCoV-19/England/MILK-2F7CCBB/2021|2021-12-19|2021-12-29
>hCoV-19/England/ALDP-2F788D9/2021|2021-12-19|2021-12-29
>hCoV-19/England/MILK-2F7F043/2021|2021-12-20|2021-12-29
>hCoV-19/England/MILK-2F7F9FD/2021|2021-12-18|2021-12-29
>hCoV-19/USA/WA-ALTCOV-MW2D4M36TYA23JA4/2021|2021-12-11|2021-12-30
>hCoV-19/USA/WA-ALTCOV-PRI5HMFADK6QQPAU/2021|2021-12-11|2021-12-30
>hCoV-19/England/MILK-2F7EDB6/2021|2021-12-19|2021-12-29
>hCoV-19/England/MILK-2F7EFFC/2021|2021-12-20|2021-12-29
>hCoV-19/England/MILK-2F7CC24/2021|2021-12-19|2021-12-29
>hCoV-19/England/MILK-2FB2FED/2021|2021-12-20|2021-12-31
>hCoV-19/USA/WA-ALTCOV-FMKUDTBGTCO5JPHG/2021|2021-12-11|2021-12-30
>hCoV-19/England/MILK-2F7ED4D/2021|2021-12-20|2021-12-29
>hCoV-19/England/ALDP-2F78AB5/2021|2021-12-19|2021-12-29
>hCoV-19/England/MILK-2F7EB16/2021|2021-12-18|2021-12-29
>hCoV-19/England/MILK-2F7F7D5/2021|2021-12-17|2021-12-29
>hCoV-19/USA/WA-ALTCOV-GL3S25A76YMPJXDT/2021|2021-12-11|2021-12-30
>hCoV-19/England/MILK-2F94725/2021|2021-12-16|2021-12-29
>hCoV-19/England/ALDP-2F7A5D0/2021|2021-12-19|2021-12-29
>hCoV-19/England/ALDP-2F7A53A/2021|2021-12-19|2021-12-29
>hCoV-19/England/ALDP-2F81E62/2021|2021-12-19|2021-12-29
>hCoV-19/England/ALDP-2F81C59/2021|2021-12-17|2021-12-29
>hCoV-19/England/ALDP-2F81E26/2021|2021-12-17|2021-12-29
>hCoV-19/Denmark/DCGC-273314/2021|2021-12-12|2021-12-21
>hCoV-19/USA/WA-ALTCOV-TNUYTLMKDE3N6LWM/2021|2021-12-10|2021-12-30
>hCoV-19/USA/WA-ALTCOV-5SFWDBDRWRB6VXVS/2021|2021-12-10|2021-12-30
>hCoV-19/England/QEUH-2FB14EF/2021|2021-12-20|2021-12-31
>hCoV-19/England/MILK-2F7FA36/2021|2021-12-18|2021-12-29
>hCoV-19/England/MILK-2F7F984/2021|2021-12-18|2021-12-29
>hCoV-19/USA/WA-ALTCOV-GJYSL2XMZJ7V3FHA/2021|2021-12-10|2021-12-30
>hCoV-19/England/MILK-2FB6CE2/2021|2021-12-19|2021-12-31
>hCoV-19/England/MILK-2F7CA93/2021|2021-12-19|2021-12-29
>hCoV-19/England/ALDP-2F81B4D/2021|2021-12-17|2021-12-29
>hCoV-19/England/ALDP-2F81E35/2021|2021-12-19|2021-12-29
>hCoV-19/England/MILK-2F7C7C9/2021|2021-12-19|2021-12-29
>hCoV-19/England/MILK-2FB483B/2021|2021-12-21|2021-12-31
>hCoV-19/England/MILK-2F82B79/2021|2021-12-19|2021-12-29
>hCoV-19/England/ALDP-2F81E71/2021|2021-12-19|2021-12-29
>hCoV-19/England/MILK-2FB5533/2021|2021-12-20|2021-12-31
>hCoV-19/England/MILK-2FB55D9/2021|2021-12-20|2021-12-31
>hCoV-19/England/MILK-2F7EDA7/2021|2021-12-20|2021-12-29
>hCoV-19/England/MILK-2EE2404/2021|2021-12-15|2021-12-23
>hCoV-19/England/ALDP-2F7A9B6/2021|2021-12-19|2021-12-29
>hCoV-19/England/MILK-2EE2370/2021|2021-12-15|2021-12-23
>hCoV-19/England/MILK-2EE202E/2021|2021-12-14|2021-12-23
>hCoV-19/England/ALDP-2F7895E/2021|2021-12-19|2021-12-29
>hCoV-19/England/ALDP-2F81A31/2021|2021-12-19|2021-12-29
>hCoV-19/England/MILK-2EE220A/2021|2021-12-14|2021-12-23
>hCoV-19/England/MILK-2EE1F8C/2021|2021-12-15|2021-12-23
>hCoV-19/USA/WA-ALTCOV-DE7WYUCLQ2NUU3F3/2021|2021-12-10|2021-12-30
>hCoV-19/USA/WA-ALTCOV-XER5HSY2DTN6LNBP/2021|2021-12-11|2021-12-30
>hCoV-19/England/ALDP-2F7A734/2021|2021-12-19|2021-12-29
>hCoV-19/England/ALDP-2F81EAE/2021|2021-12-19|2021-12-29
>hCoV-19/England/MILK-2F7C9F0/2021|2021-12-19|2021-12-29
>hCoV-19/England/MILK-2F7EC13/2021|2021-12-18|2021-12-29
>hCoV-19/England/PHEC-YYBU7HN/2021|2021-12-09|2021-12-23
>hCoV-19/England/MILK-2EE2307/2021|2021-12-15|2021-12-23
>hCoV-19/England/MILK-2F7ED89/2021|2021-12-19|2021-12-29
>hCoV-19/USA/WA-ALTCOV-E44HYQG6TRA32OQW/2021|2021-12-09|2021-12-30
>hCoV-19/USA/WA-ALTCOV-OZBJDGXBDMGGV4DX/2021|2021-12-09|2021-12-30
>hCoV-19/England/MILK-2F7C8C6/2021|2021-12-19|2021-12-29
>hCoV-19/USA/WA-ALTCOV-DGHFVC5YVZRFO2XL/2021|2021-12-04|2021-12-30
>hCoV-19/England/MILK-2F7CC06/2021|2021-12-19|2021-12-29
>hCoV-19/England/ALDP-2EE0E08/2021|2021-12-15|2021-12-23
>hCoV-19/USA/WA-ALTCOV-RHDFDUR3ZF3TWYSJ/2021|2021-12-11|2021-12-30
>hCoV-19/USA/WA-ALTCOV-VALVW6P6PDOUKEAU/2021|2021-12-11|2021-12-30
>hCoV-19/USA/WA-ALTCOV-XUGRRTPAV7SLJBVS/2021|2021-12-11|2021-12-30
>hCoV-19/England/MILK-2F826F0/2021|2021-12-18|2021-12-29
>hCoV-19/England/ALDP-2F81C0E/2021|2021-12-18|2021-12-29
>hCoV-19/England/ALDP-2EE0F7E/2021|2021-12-14|2021-12-23
>hCoV-19/England/MILK-2EE204C/2021|2021-12-15|2021-12-23
>hCoV-19/Wales/MILK-2FB477A/2021|2021-12-21|2021-12-31
>hCoV-19/England/MILK-2FB5621/2021|2021-12-20|2021-12-31
>hCoV-19/England/MILK-2EE2237/2021|2021-12-15|2021-12-23
>hCoV-19/England/MILK-2EE20E2/2021|2021-12-15|2021-12-23
>hCoV-19/England/ALDP-2EE17FD/2021|2021-12-14|2021-12-23
>hCoV-19/England/ALDP-2EE4FD4/2021|2021-12-14|2021-12-23
>hCoV-19/England/MILK-2F8261E/2021|2021-12-19|2021-12-29
>hCoV-19/England/ALDP-2F81BD4/2021|2021-12-17|2021-12-29
>hCoV-19/Scotland/QEUH-2FB118E/2021|2021-12-20|2021-12-31
>hCoV-19/England/NORW-31060C9/2021|2021-12-13|2021-12-31
>hCoV-19/England/ALDP-2EE0E71/2021|2021-12-15|2021-12-23
>hCoV-19/England/ALDP-2EE13CC/2021|2021-12-15|2021-12-23
>hCoV-19/England/NORW-31060F3/2021|2021-12-13|2021-12-31
>hCoV-19/England/QEUH-2FB1036/2021|2021-12-20|2021-12-31
>hCoV-19/England/MILK-2EE1FB9/2021|2021-12-15|2021-12-23
>hCoV-19/England/ALDP-2EE4E31/2021|2021-12-14|2021-12-23
>hCoV-19/England/MILK-2FB5472/2021|2021-12-20|2021-12-31
>hCoV-19/England/ALDP-2EE1414/2021|2021-12-14|2021-12-23
>hCoV-19/England/MILK-2F7F6C9/2021|2021-12-18|2021-12-29
>hCoV-19/England/MILK-2FB4A26/2021|2021-12-21|2021-12-31
>hCoV-19/England/NORW-3105E06/2021|2021-12-14|2021-12-31
>hCoV-19/England/MILK-2EE210D/2021|2021-12-15|2021-12-23
>hCoV-19/Scotland/QEUH-2EB8C4B/2021|2021-12-14|2021-12-22
>hCoV-19/England/MILK-2FB469B/2021|2021-12-21|2021-12-31
>hCoV-19/England/MILK-2FB2EB3/2021|2021-12-20|2021-12-31
>hCoV-19/England/MILK-2FAD4C8/2021|2021-12-20|2021-12-31
>hCoV-19/England/ALDP-2EE536E/2021|2021-12-13|2021-12-23
>hCoV-19/England/MILK-2FB2D3E/2021|2021-12-20|2021-12-31
>hCoV-19/England/NORW-3106010/2021|2021-12-13|2021-12-31
>hCoV-19/England/PLYM-2FB79AE/2021|2021-12-21|2021-12-31
>hCoV-19/England/MILK-2F7EB61/2021|2021-12-19|2021-12-29
>hCoV-19/England/ALDP-2F789B8/2021|2021-12-19|2021-12-29
>hCoV-19/England/MILK-2FB4983/2021|2021-12-21|2021-12-31
>hCoV-19/England/MILK-2FB2E59/2021|2021-12-20|2021-12-31
>hCoV-19/England/MILK-2FB4929/2021|2021-12-21|2021-12-31
>hCoV-19/England/MILK-2FB2E95/2021|2021-12-20|2021-12-31
>hCoV-19/Pakistan/NIH-B32-S7/2021|2021-12-27|2021-12-31
>hCoV-19/Scotland/QEUH-2FB1072/2021|2021-12-20|2021-12-31
>hCoV-19/England/MILK-2F7EFED/2021|2021-12-20|2021-12-29
>hCoV-19/England/PHEC-YYBU61I/2021|2021-12-09|2021-12-23
>hCoV-19/England/MILK-2F7F0AD/2021|2021-12-19|2021-12-29
>hCoV-19/England/MILK-2F94084/2021|2021-12-16|2021-12-29
>hCoV-19/England/ALDP-2F78C64/2021|2021-12-19|2021-12-29
>hCoV-19/England/MILK-2F7CB18/2021|2021-12-19|2021-12-29
>hCoV-19/England/ALDP-2F7896D/2021|2021-12-17|2021-12-29
>hCoV-19/England/MILK-2F93595/2021|2021-12-20|2021-12-29
>hCoV-19/England/ALDP-2F78CA0/2021|2021-12-19|2021-12-29
>hCoV-19/England/ALDP-2F81BA7/2021|2021-12-19|2021-12-29
>hCoV-19/England/MILK-2F7CAEE/2021|2021-12-19|2021-12-29
>hCoV-19/England/ALDP-2F78CDD/2021|2021-12-18|2021-12-29
>hCoV-19/England/ALDP-2F78A2E/2021|2021-12-19|2021-12-29
>hCoV-19/England/QEUH-2FB129A/2021|2021-12-20|2021-12-31
>hCoV-19/England/MILK-2F7FA63/2021|2021-12-18|2021-12-29
>hCoV-19/England/ALDP-2F78790/2021|2021-12-17|2021-12-29
>hCoV-19/England/MILK-2F7EB8F/2021|2021-12-17|2021-12-29
>hCoV-19/England/MILK-2FB3104/2021|2021-12-19|2021-12-31
>hCoV-19/England/NORW-3105F4D/2021|2021-12-14|2021-12-31
>hCoV-19/England/ALDP-2F7899A/2021|2021-12-19|2021-12-29
>hCoV-19/England/MILK-2F7F799/2021|2021-12-18|2021-12-29
>hCoV-19/Pakistan/NIH-B32-S9/2021|2021-12-26|2021-12-31
>hCoV-19/England/ALDP-2F78718/2021|2021-12-17|2021-12-29
>hCoV-19/England/MILK-2F7FAFA/2021|2021-12-18|2021-12-29
>hCoV-19/England/MILK-2FB31D7/2021|2021-12-20|2021-12-31
>hCoV-19/England/MILK-2FB52B4/2021|2021-12-19|2021-12-31
>hCoV-19/England/MILK-2F7FC30/2021|2021-12-18|2021-12-29
>hCoV-19/England/MILK-2F7F6D8/2021|2021-12-18|2021-12-29
>hCoV-19/England/MILK-2FB4947/2021|2021-12-21|2021-12-31
>hCoV-19/England/MILK-2F7FC12/2021|2021-12-18|2021-12-29
>hCoV-19/Pakistan/NIH-B32-S11/2021|2021-12-27|2021-12-31
>hCoV-19/England/MILK-2FB46D7/2021|2021-12-21|2021-12-31
>hCoV-19/England/QEUH-2FB11CA/2021|2021-12-20|2021-12-31
>hCoV-19/England/NORW-3106157/2021|2021-12-13|2021-12-31
>hCoV-19/England/MILK-2F7CC7F/2021|2021-12-19|2021-12-29
>hCoV-19/England/MILK-2FB6C6A/2021|2021-12-20|2021-12-31
>hCoV-19/England/MILK-2F7C87B/2021|2021-12-19|2021-12-29
>hCoV-19/England/ALDP-2F78B76/2021|2021-12-19|2021-12-29
>hCoV-19/England/MILK-2FB709A/2021|2021-12-20|2021-12-31
>hCoV-19/England/MILK-2F94321/2021|2021-12-16|2021-12-29
>hCoV-19/England/LSPA-2FB7F42/2021|2021-12-19|2021-12-31
>hCoV-19/England/NORW-3105E30/2021|2021-12-14|2021-12-31
>hCoV-19/Chile/RM-192000/2021|2021-12-11|2021-12-30
>hCoV-19/England/MILK-2FAD325/2021|2021-12-20|2021-12-31
>hCoV-19/England/MILK-2FAD343/2021|2021-12-20|2021-12-31
>hCoV-19/England/MILK-2F7EBBC/2021|2021-12-19|2021-12-29
>hCoV-19/England/NORW-3105E6A/2021|2021-12-13|2021-12-31
>hCoV-19/England/LSPA-2FB7E09/2021|2021-12-19|2021-12-31
>hCoV-19/England/MILK-2F7CBEB/2021|2021-12-19|2021-12-29
>hCoV-19/England/ALDP-2F7894F/2021|2021-12-19|2021-12-29
>hCoV-19/England/ALDP-2F78BFE/2021|2021-12-17|2021-12-29
>hCoV-19/England/MILK-2F7EC31/2021|2021-12-19|2021-12-29
>hCoV-19/England/MILK-2F7CB72/2021|2021-12-19|2021-12-29
>hCoV-19/England/MILK-2EE2361/2021|2021-12-15|2021-12-23
>hCoV-19/England/MILK-2F7EBCB/2021|2021-12-20|2021-12-29
>hCoV-19/England/ALDP-2F78B94/2021|2021-12-19|2021-12-29
>hCoV-19/England/MILK-2F7CD4F/2021|2021-12-19|2021-12-29
>hCoV-19/England/MILK-2F7CA0C/2021|2021-12-19|2021-12-29
>hCoV-19/England/ALDP-2EE51BF/2021|2021-12-14|2021-12-23
>hCoV-19/Chile/AR-190827/2021|2021-12-06|2021-12-30
>hCoV-19/England/QEUH-2FB1203/2021|2021-12-20|2021-12-31
>hCoV-19/England/MILK-2F7ED3E/2021|2021-12-20|2021-12-29
>hCoV-19/England/MILK-2EE2000/2021|2021-12-15|2021-12-23
>hCoV-19/England/MILK-2EE23AD/2021|2021-12-15|2021-12-23
>hCoV-19/England/MILK-2F93EA9/2021|2021-12-19|2021-12-29
>hCoV-19/England/MILK-2F7EDC5/2021|2021-12-20|2021-12-29
>hCoV-19/Chile/LI-190832/2021|2021-12-06|2021-12-30
>hCoV-19/England/NORW-31061F2/2021|2021-12-15|2021-12-31
>hCoV-19/England/MILK-2FB3070/2021|2021-12-20|2021-12-31
>hCoV-19/England/ALDP-2F81B01/2021|2021-12-17|2021-12-29
>hCoV-19/England/MILK-2FB50BA/2021|2021-12-20|2021-12-31
>hCoV-19/England/MILK-2F7EC22/2021|2021-12-18|2021-12-29
>hCoV-19/England/MILK-2F7FBE8/2021|2021-12-18|2021-12-29
>hCoV-19/England/MILK-2FB4868/2021|2021-12-21|2021-12-31
>hCoV-19/England/MILK-2FB325C/2021|2021-12-20|2021-12-31
>hCoV-19/England/MILK-2FB507E/2021|2021-12-20|2021-12-31
>hCoV-19/England/QEUH-2FB1160/2021|2021-12-20|2021-12-31
>hCoV-19/England/MILK-2FB480E/2021|2021-12-21|2021-12-31
>hCoV-19/England/MILK-2FB53DF/2021|2021-12-20|2021-12-31
>hCoV-19/Scotland/QEUH-2EB8C87/2021|2021-12-14|2021-12-22
>hCoV-19/England/MILK-2F7CAC0/2021|2021-12-19|2021-12-29
>hCoV-19/England/MILK-2FB5603/2021|2021-12-19|2021-12-31
>hCoV-19/England/MILK-2EE21B2/2021|2021-12-15|2021-12-23
>hCoV-19/England/MILK-2FB4A08/2021|2021-12-21|2021-12-31
>hCoV-19/England/NORW-310621E/2021|2021-12-13|2021-12-31
>hCoV-19/England/NORW-3105EDB/2021|2021-12-13|2021-12-31
>hCoV-19/England/MILK-2FB32B6/2021|2021-12-20|2021-12-31
>hCoV-19/England/MILK-2FB44FB/2021|2021-12-21|2021-12-31
>hCoV-19/England/MILK-2FB517B/2021|2021-12-20|2021-12-31
>hCoV-19/England/NORW-310619E/2021|2021-12-11|2021-12-31
>hCoV-19/England/ALDP-2F78C91/2021|2021-12-19|2021-12-29
>hCoV-19/England/MILK-2F7EF83/2021|2021-12-20|2021-12-29
>hCoV-19/Chile/RM-190824/2021|2021-12-07|2021-12-30
>hCoV-19/England/ALDP-2F7A6DD/2021|2021-12-19|2021-12-29
>hCoV-19/Chile/VS-190825/2021|2021-12-06|2021-12-30
>hCoV-19/Chile/CO-190826/2021|2021-12-07|2021-12-30
>hCoV-19/England/MILK-2F7C84E/2021|2021-12-19|2021-12-29
>hCoV-19/England/MILK-2FB5111/2021|2021-12-20|2021-12-31
>hCoV-19/England/MILK-2F7FBBB/2021|2021-12-18|2021-12-29
>hCoV-19/England/QEUH-2FB127C/2021|2021-12-20|2021-12-31
>hCoV-19/England/MILK-2F937BD/2021|2021-12-19|2021-12-29
>hCoV-19/England/ALDP-2F78A79/2021|2021-12-19|2021-12-29
>hCoV-19/England/QEUH-2FB10EB/2021|2021-12-20|2021-12-31
>hCoV-19/England/MILK-2F7EF29/2021|2021-12-19|2021-12-29
>hCoV-19/England/MILK-2F7EF74/2021|2021-12-20|2021-12-29
>hCoV-19/England/MILK-2EE21C1/2021|2021-12-15|2021-12-23
>hCoV-19/England/MILK-2F7CA66/2021|2021-12-19|2021-12-29
>hCoV-19/England/MILK-2F7F7E4/2021|2021-12-18|2021-12-29
>hCoV-19/England/ALDP-2F78C0A/2021|2021-12-17|2021-12-29
>hCoV-19/England/MILK-2F7ED6B/2021|2021-12-19|2021-12-29
>hCoV-19/England/MILK-2F93B57/2021|2021-12-19|2021-12-29
>hCoV-19/England/MILK-2EB8504/2021|2021-12-14|2021-12-22
>hCoV-19/England/MILK-2F7CCD9/2021|2021-12-19|2021-12-29
>hCoV-19/England/MILK-2F7CCF7/2021|2021-12-19|2021-12-29
>hCoV-19/England/MILK-2F7FC8B/2021|2021-12-18|2021-12-29
>hCoV-19/England/MILK-2F7FAEB/2021|2021-12-18|2021-12-29
>hCoV-19/England/ALDP-2F78815/2021|2021-12-19|2021-12-29
>hCoV-19/England/ALDP-2F7897C/2021|2021-12-19|2021-12-29
>hCoV-19/England/MILK-2F7EE3B/2021|2021-12-20|2021-12-29
>hCoV-19/England/MILK-2F7F0BC/2021|2021-12-20|2021-12-29
>hCoV-19/England/MILK-2F7EF56/2021|2021-12-19|2021-12-29
>hCoV-19/England/ALDP-2F78BEF/2021|2021-12-19|2021-12-29
>hCoV-19/England/MILK-2F7CBBE/2021|2021-12-19|2021-12-29
>hCoV-19/England/MILK-2F7ECB9/2021|2021-12-20|2021-12-29
>hCoV-19/England/ALDP-2F789C7/2021|2021-12-17|2021-12-29
>hCoV-19/Sri_Lanka/MRIVIROR2BC51/2021|2021-12-20|2021-12-30
>hCoV-19/England/MILK-2F7C7BA/2021|2021-12-19|2021-12-29
>hCoV-19/England/ALDP-2EE13DB/2021|2021-12-13|2021-12-23
>hCoV-19/England/ALDP-2F788CA/2021|2021-12-19|2021-12-29
>hCoV-19/England/MILK-2F7CA75/2021|2021-12-19|2021-12-29
>hCoV-19/England/MILK-2F7CC51/2021|2021-12-19|2021-12-29
>hCoV-19/England/MILK-2F7EEE0/2021|2021-12-18|2021-12-29
>hCoV-19/England/MILK-2F7C978/2021|2021-12-19|2021-12-29
>hCoV-19/England/MILK-2F7CB45/2021|2021-12-19|2021-12-29
>hCoV-19/England/MILK-2F7EBE9/2021|2021-12-18|2021-12-29
>hCoV-19/England/ALDP-2F78B1C/2021|2021-12-19|2021-12-29
>hCoV-19/England/ALDP-2F78A1F/2021|2021-12-19|2021-12-29
>hCoV-19/England/MILK-2F7FB15/2021|2021-12-16|2021-12-29
>hCoV-19/England/ALDP-2EE17DF/2021|2021-12-15|2021-12-23
>hCoV-19/England/MILK-2F7F85A/2021|2021-12-18|2021-12-29
>hCoV-19/England/MILK-2F7FBF7/2021|2021-12-18|2021-12-29
>hCoV-19/England/MILK-2F7EF65/2021|2021-12-19|2021-12-29
>hCoV-19/England/MILK-2F7EB25/2021|2021-12-19|2021-12-29
>hCoV-19/England/MILK-2F7FABE/2021|2021-12-18|2021-12-29
>hCoV-19/England/MILK-2F7F78A/2021|2021-12-18|2021-12-29
>hCoV-19/England/MILK-2F7EDE3/2021|2021-12-20|2021-12-29
>hCoV-19/England/MILK-2F7CBFA/2021|2021-12-19|2021-12-29
>hCoV-19/England/MILK-2F7CB63/2021|2021-12-19|2021-12-29
>hCoV-19/England/ALDP-2F78BC1/2021|2021-12-19|2021-12-29
>hCoV-19/England/MILK-2F7CB90/2021|2021-12-19|2021-12-29
>hCoV-19/England/MILK-2F7CB09/2021|2021-12-19|2021-12-29
>hCoV-19/England/MILK-2F7F0CB/2021|2021-12-20|2021-12-29
>hCoV-19/England/MILK-2F7FC03/2021|2021-12-15|2021-12-29
>hCoV-19/England/ALDP-2EE5067/2021|2021-12-15|2021-12-23
>hCoV-19/England/MILK-2FB45E9/2021|2021-12-21|2021-12-31
>hCoV-19/England/MILK-2F7CAB1/2021|2021-12-19|2021-12-29
>hCoV-19/England/ALDP-2F78736/2021|2021-12-19|2021-12-29
>hCoV-19/England/MILK-2F7EF38/2021|2021-12-18|2021-12-29
>hCoV-19/England/MILK-2F7EF0B/2021|2021-12-19|2021-12-29
>hCoV-19/England/MILK-2F7CD7C/2021|2021-12-19|2021-12-29
>hCoV-19/England/ALDP-2F81F05/2021|2021-12-18|2021-12-29
>hCoV-19/England/MILK-2F7FB8E/2021|2021-12-17|2021-12-29
>hCoV-19/England/MILK-2FB3122/2021|2021-12-20|2021-12-31
>hCoV-19/England/PHEC-YYBU6PY/2021|2021-12-10|2021-12-23
>hCoV-19/Denmark/DCGC-273599/2021|2021-12-11|2021-12-21
>hCoV-19/England/ALDP-2F787BE/2021|2021-12-18|2021-12-29
>hCoV-19/England/MILK-2EE20C4/2021|2021-12-15|2021-12-23
>hCoV-19/England/MILK-2F7CD6D/2021|2021-12-19|2021-12-29
>hCoV-19/England/MILK-2F7F025/2021|2021-12-20|2021-12-29
>hCoV-19/England/ALDP-2F78BD0/2021|2021-12-18|2021-12-29
>hCoV-19/England/MILK-2EE21D0/2021|2021-12-15|2021-12-23
>hCoV-19/England/NORW-3105F84/2021|2021-12-14|2021-12-31
>hCoV-19/Scotland/QEUH-2FB1124/2021|2021-12-21|2021-12-31
>hCoV-19/England/ALDP-2F81D74/2021|2021-12-18|2021-12-29
>hCoV-19/England/PHEC-YYBU6UU/2021|2021-12-09|2021-12-23
>hCoV-19/England/MILK-2F945B2/2021|2021-12-18|2021-12-29
>hCoV-19/England/MILK-2F938AB/2021|2021-12-20|2021-12-29
>hCoV-19/England/MILK-2FB31C8/2021|2021-12-20|2021-12-31
>hCoV-19/England/MILK-2FB2DA7/2021|2021-12-20|2021-12-31
>hCoV-19/England/MILK-2F93EC7/2021|2021-12-19|2021-12-29
>hCoV-19/England/ALDP-2F7A5EF/2021|2021-12-19|2021-12-29
>hCoV-19/England/NORW-3105FA0/2021|2021-12-13|2021-12-31
>hCoV-19/England/MILK-2FB5339/2021|2021-12-20|2021-12-31
>hCoV-19/England/ALDP-2F81CC2/2021|2021-12-18|2021-12-29
>hCoV-19/England/MILK-2EE2316/2021|2021-12-15|2021-12-23
>hCoV-19/England/NORW-3105FDA/2021|2021-12-14|2021-12-31
>hCoV-19/Scotland/QEUH-2FB12B8/2021|2021-12-19|2021-12-31
>hCoV-19/England/NORW-3105F3F/2021|2021-12-13|2021-12-31
>hCoV-19/England/MILK-2FB4895/2021|2021-12-21|2021-12-31
>hCoV-19/Sri_Lanka/MRIVIROR2BC52/2021|2021-12-20|2021-12-30
>hCoV-19/England/MILK-2F82A5E/2021|2021-12-18|2021-12-29
>hCoV-19/England/ALDP-2EE4EE6/2021|2021-12-15|2021-12-23
>hCoV-19/England/MILK-2FB32A7/2021|2021-12-20|2021-12-31
>hCoV-19/England/NORW-3105F21/2021|2021-12-15|2021-12-31
>hCoV-19/England/MILK-2FB54BE/2021|2021-12-20|2021-12-31
>hCoV-19/England/MILK-2F826B4/2021|2021-12-19|2021-12-29
>hCoV-19/England/PHEC-YYBU6WT/2021|2021-12-09|2021-12-23
>hCoV-19/England/MILK-2EE23DA/2021|2021-12-15|2021-12-23
>hCoV-19/Zhejiang/4043/2021|2021-12-28|2021-12-30
>hCoV-19/England/ALDP-2F7A998/2021|2021-12-19|2021-12-29
>hCoV-19/Denmark/DCGC-273626/2021|2021-12-08|2021-12-21
>hCoV-19/England/NORW-3106272/2021|2021-12-14|2021-12-31
>hCoV-19/Scotland/QEUH-2FB1397/2021|2021-12-20|2021-12-31
>hCoV-19/England/MILK-2F82A8B/2021|2021-12-19|2021-12-29
>hCoV-19/England/ALDP-2F7AA3B/2021|2021-12-19|2021-12-29
>hCoV-19/England/MILK-2FB4640/2021|2021-12-21|2021-12-31
>hCoV-19/England/ALDP-2F7A716/2021|2021-12-19|2021-12-29
>hCoV-19/Denmark/DCGC-273632/2021|2021-12-09|2021-12-21
>hCoV-19/England/ALDP-2F81F23/2021|2021-12-17|2021-12-29
>hCoV-19/England/MILK-2F82942/2021|2021-12-18|2021-12-29
>hCoV-19/England/NORW-3105F05/2021|2021-12-15|2021-12-31
>hCoV-19/England/ALDP-2F81E08/2021|2021-12-19|2021-12-29
>hCoV-19/England/ALDP-2F7A691/2021|2021-12-19|2021-12-29
>hCoV-19/England/MILK-2F825D5/2021|2021-12-19|2021-12-29
>hCoV-19/England/QEUH-2FB12A9/2021|2021-12-20|2021-12-31
>hCoV-19/England/MILK-2F82863/2021|2021-12-16|2021-12-29
>hCoV-19/England/ALDP-2F81B5C/2021|2021-12-17|2021-12-29
>hCoV-19/England/ALDP-2F789F4/2021|2021-12-19|2021-12-29
>hCoV-19/England/MILK-2F82AF4/2021|2021-12-19|2021-12-29
>hCoV-19/England/MILK-2F7EE2C/2021|2021-12-20|2021-12-29
>hCoV-19/England/MILK-2EE2431/2021|2021-12-14|2021-12-23
>hCoV-19/England/MILK-2F7CB54/2021|2021-12-19|2021-12-29
>hCoV-19/England/ALDP-2F78A3D/2021|2021-12-19|2021-12-29
>hCoV-19/England/QEUH-2FB11E8/2021|2021-12-20|2021-12-31
>hCoV-19/England/ALDP-2F7A4F1/2021|2021-12-19|2021-12-29
>hCoV-19/England/MILK-2F7ECAA/2021|2021-12-17|2021-12-29
>hCoV-19/England/ALDP-2F81A9B/2021|2021-12-17|2021-12-29
>hCoV-19/Scotland/QEUH-2FB12F4/2021|2021-12-21|2021-12-31
>hCoV-19/England/MILK-2F82B3D/2021|2021-12-19|2021-12-29
>hCoV-19/England/MILK-2F82924/2021|2021-12-18|2021-12-29
>hCoV-19/England/ALDP-2EE4DF8/2021|2021-12-14|2021-12-23
>hCoV-19/England/ALDP-2F7A86E/2021|2021-12-19|2021-12-29
>hCoV-19/England/MILK-2E9AEFE/2021|2021-12-14|2021-12-22
>hCoV-19/England/MILK-2FB53EE/2021|2021-12-20|2021-12-31
>hCoV-19/England/QEUH-2FB10AF/2021|2021-12-20|2021-12-31
>hCoV-19/England/ALDP-2F81CE0/2021|2021-12-19|2021-12-29
>hCoV-19/England/MILK-2F826C3/2021|2021-12-19|2021-12-29
>hCoV-19/England/MILK-2FB51E4/2021|2021-12-20|2021-12-31
>hCoV-19/England/MILK-2F82854/2021|2021-12-17|2021-12-29
>hCoV-19/England/MILK-2F828CD/2021|2021-12-19|2021-12-29
>hCoV-19/England/ALDP-2F7A9A7/2021|2021-12-19|2021-12-29
>hCoV-19/England/MILK-2FB5463/2021|2021-12-20|2021-12-31
>hCoV-19/England/MILK-2F825E4/2021|2021-12-18|2021-12-29
>hCoV-19/England/ALDP-2F7A6A0/2021|2021-12-19|2021-12-29
>hCoV-19/England/ALDP-2EE1238/2021|2021-12-15|2021-12-23
>hCoV-19/England/ALDP-2F7A761/2021|2021-12-19|2021-12-29
>hCoV-19/England/MILK-2F825C6/2021|2021-12-18|2021-12-29
>hCoV-19/England/ALDP-2EE4E40/2021|2021-12-15|2021-12-23
>hCoV-19/England/MILK-2F82A12/2021|2021-12-19|2021-12-29
>hCoV-19/England/NORW-3105F69/2021|2021-12-13|2021-12-31
>hCoV-19/Denmark/DCGC-273662/2021|2021-12-10|2021-12-21
>hCoV-19/England/MILK-2FB2F29/2021|2021-12-19|2021-12-31
>hCoV-19/England/ALDP-2F81F32/2021|2021-12-19|2021-12-29
>hCoV-19/Hong_Kong/CM21000723/2021|2021-11-27|2021-12-02
>hCoV-19/England/ALDP-2F7A5A3/2021|2021-12-19|2021-12-29
>hCoV-19/England/MILK-2FB4974/2021|2021-12-21|2021-12-31
>hCoV-19/England/QEUH-2FB14B2/2021|2021-12-20|2021-12-31
>hCoV-19/England/MILK-2F82775/2021|2021-12-19|2021-12-29
>hCoV-19/Scotland/QEUH-2FB1115/2021|2021-12-20|2021-12-31
>hCoV-19/England/MILK-2FB2D4D/2021|2021-12-20|2021-12-31
>hCoV-19/England/MILK-2F82B5B/2021|2021-12-19|2021-12-29
>hCoV-19/England/MILK-2FB5551/2021|2021-12-20|2021-12-31
>hCoV-19/England/MILK-2F82678/2021|2021-12-18|2021-12-29
>hCoV-19/England/MILK-2FB4877/2021|2021-12-21|2021-12-31
>hCoV-19/England/ALDP-2F7A707/2021|2021-12-19|2021-12-29
>hCoV-19/England/ALDP-2F81D92/2021|2021-12-17|2021-12-29
>hCoV-19/England/ALDP-2F81AD7/2021|2021-12-16|2021-12-29
>hCoV-19/England/ALDP-2F7A594/2021|2021-12-19|2021-12-29
>hCoV-19/England/MILK-2F82809/2021|2021-12-19|2021-12-29
>hCoV-19/England/MILK-2F82B88/2021|2021-12-19|2021-12-29
>hCoV-19/England/MILK-2F7EFDE/2021|2021-12-20|2021-12-29
>hCoV-19/England/ALDP-2F7A8D7/2021|2021-12-19|2021-12-29
>hCoV-19/England/ALDP-2F7A51C/2021|2021-12-19|2021-12-29
>hCoV-19/England/MILK-2F7F82D/2021|2021-12-16|2021-12-29
>hCoV-19/England/ALDP-2F7AA0E/2021|2021-12-16|2021-12-29
>hCoV-19/England/ALDP-2F81A40/2021|2021-12-19|2021-12-29
>hCoV-19/England/ALDP-2F78BA3/2021|2021-12-19|2021-12-29
>hCoV-19/England/MILK-2F7EE77/2021|2021-12-18|2021-12-29
>hCoV-19/England/MILK-2F7CC42/2021|2021-12-19|2021-12-29
>hCoV-19/England/ALDP-2F81C77/2021|2021-12-18|2021-12-29
>hCoV-19/England/MILK-2F7F08F/2021|2021-12-20|2021-12-29
>hCoV-19/England/MILK-2F7FB42/2021|2021-12-16|2021-12-29
>hCoV-19/England/MILK-2F7CB36/2021|2021-12-19|2021-12-29
>hCoV-19/England/MILK-2F7C8E4/2021|2021-12-19|2021-12-29
>hCoV-19/England/MILK-2F82881/2021|2021-12-19|2021-12-29
>hCoV-19/England/ALDP-2F7A79E/2021|2021-12-19|2021-12-29
>hCoV-19/England/ALDP-2F81F41/2021|2021-12-19|2021-12-29
>hCoV-19/England/ALDP-2F7A4E2/2021|2021-12-19|2021-12-29
>hCoV-19/England/MILK-2EE21FE/2021|2021-12-14|2021-12-23
>hCoV-19/England/ALDP-2F81D56/2021|2021-12-18|2021-12-29
>hCoV-19/England/ALDP-2F81E44/2021|2021-12-19|2021-12-29
>hCoV-19/England/ALDP-2F7A89B/2021|2021-12-19|2021-12-29
>hCoV-19/England/ALDP-2F81CB3/2021|2021-12-19|2021-12-29
>hCoV-19/England/ALDP-2F81A8C/2021|2021-12-17|2021-12-29
>hCoV-19/England/ALDP-2F81B7A/2021|2021-12-19|2021-12-29
>hCoV-19/England/ALDP-2EE0F23/2021|2021-12-15|2021-12-23
>hCoV-19/England/ALDP-2F81D1A/2021|2021-12-19|2021-12-29
>hCoV-19/England/ALDP-2F7A8F5/2021|2021-12-19|2021-12-29
>hCoV-19/England/MILK-2F828EB/2021|2021-12-19|2021-12-29
>hCoV-19/Denmark/DCGC-273691/2021|2021-12-09|2021-12-21
>hCoV-19/England/ALDP-2F81EF9/2021|2021-12-19|2021-12-29
>hCoV-19/England/ALDP-2F81F14/2021|2021-12-17|2021-12-29
>hCoV-19/England/ALDP-2F7A4A6/2021|2021-12-19|2021-12-29
>hCoV-19/England/ALDP-2F7A901/2021|2021-12-19|2021-12-29
>hCoV-19/England/ALDP-2F7A655/2021|2021-12-19|2021-12-29
>hCoV-19/England/ALDP-2F7A682/2021|2021-12-19|2021-12-29
>hCoV-19/England/ALDP-2F81B6B/2021|2021-12-19|2021-12-29
>hCoV-19/England/MILK-2F7EC6E/2021|2021-12-20|2021-12-29
>hCoV-19/England/ALDP-2F7A95C/2021|2021-12-19|2021-12-29
>hCoV-19/England/MILK-2F7EBAD/2021|2021-12-20|2021-12-29
>hCoV-19/England/MILK-2F7F878/2021|2021-12-16|2021-12-29
>hCoV-19/England/MILK-2F82AA9/2021|2021-12-18|2021-12-29
>hCoV-19/England/ALDP-2F7A673/2021|2021-12-19|2021-12-29
>hCoV-19/England/MILK-2F829D9/2021|2021-12-19|2021-12-29
>hCoV-19/England/ALDP-2F81A6E/2021|2021-12-18|2021-12-29
>hCoV-19/England/ALDP-2F7A664/2021|2021-12-19|2021-12-29
>hCoV-19/England/ALDP-2F81B3E/2021|2021-12-19|2021-12-29
>hCoV-19/England/ALDP-2F7A7BC/2021|2021-12-19|2021-12-29
>hCoV-19/England/MILK-2F7CA57/2021|2021-12-19|2021-12-29
>hCoV-19/England/MILK-2EE22CE/2021|2021-12-15|2021-12-23
>hCoV-19/England/MILK-2F82B4C/2021|2021-12-19|2021-12-29
>hCoV-19/England/MILK-2F7FA72/2021|2021-12-18|2021-12-29
>hCoV-19/England/ALDP-2F788E8/2021|2021-12-19|2021-12-29
>hCoV-19/England/ALDP-2F7898B/2021|2021-12-19|2021-12-29
>hCoV-19/England/MILK-2F8270C/2021|2021-12-19|2021-12-29
>hCoV-19/England/MILK-2F7CA48/2021|2021-12-19|2021-12-29
>hCoV-19/England/MILK-2F82890/2021|2021-12-19|2021-12-29
>hCoV-19/England/ALDP-2F7A7F8/2021|2021-12-19|2021-12-29
>hCoV-19/England/MILK-2F825F3/2021|2021-12-19|2021-12-29
>hCoV-19/England/MILK-2F7FBAC/2021|2021-12-18|2021-12-29
>hCoV-19/England/ALDP-2F81D38/2021|2021-12-18|2021-12-29
>hCoV-19/England/MILK-2EE245F/2021|2021-12-12|2021-12-23
>hCoV-19/England/MILK-2F7F966/2021|2021-12-16|2021-12-29
>hCoV-19/England/ALDP-2F81CFF/2021|2021-12-19|2021-12-29
>hCoV-19/England/ALDP-2F7A60A/2021|2021-12-19|2021-12-29
>hCoV-19/England/ALDP-2F7AA2C/2021|2021-12-19|2021-12-29
>hCoV-19/England/ALDP-2F81DA1/2021|2021-12-19|2021-12-29
>hCoV-19/England/ALDP-2F81CD1/2021|2021-12-19|2021-12-29
>hCoV-19/England/ALDP-2F7A52B/2021|2021-12-19|2021-12-29
>hCoV-19/England/ALDP-2F81FBA/2021|2021-12-18|2021-12-29
>hCoV-19/England/MILK-2F82AC7/2021|2021-12-19|2021-12-29
>hCoV-19/England/MILK-2F82AE5/2021|2021-12-19|2021-12-29
>hCoV-19/England/MILK-2F8263C/2021|2021-12-18|2021-12-29
>hCoV-19/England/MILK-2F825B7/2021|2021-12-18|2021-12-29
>hCoV-19/England/ALDP-2F81C2C/2021|2021-12-17|2021-12-29
>hCoV-19/England/ALDP-2F81B89/2021|2021-12-19|2021-12-29
>hCoV-19/England/MILK-2F93DBB/2021|2021-12-19|2021-12-29
>hCoV-19/England/PHEC-3W089W55/2021|2021|2021-12-31
>hCoV-19/England/MILK-2F944B5/2021|2021-12-18|2021-12-29
>hCoV-19/England/MILK-2FB4552/2021|2021-12-21|2021-12-31
>hCoV-19/England/MILK-2FB45CB/2021|2021-12-21|2021-12-31
>hCoV-19/England/MILK-2FB522D/2021|2021-12-20|2021-12-31
>hCoV-19/England/PHEC-3W089WA0/2021|2021|2021-12-31
>hCoV-19/England/MILK-2F9494D/2021|2021-12-19|2021-12-29
>hCoV-19/South_Africa/NHLS-UCT-GS-AF30/2021|2021-11-22|2021-12-11
>hCoV-19/England/MILK-2F82906/2021|2021-12-18|2021-12-29
>hCoV-19/England/MILK-2F827FD/2021|2021-12-17|2021-12-29
>hCoV-19/England/ALDP-2F7A50D/2021|2021-12-19|2021-12-29
>hCoV-19/England/MILK-2FB4613/2021|2021-12-21|2021-12-31
>hCoV-19/England/MILK-2FB52E1/2021|2021-12-19|2021-12-31
>hCoV-19/England/MILK-2F948C8/2021|2021-12-19|2021-12-29
>hCoV-19/England/ALDP-2F81E17/2021|2021-12-18|2021-12-29
>hCoV-19/England/ALDP-2F7A9E3/2021|2021-12-19|2021-12-29
>hCoV-19/England/ALDP-2F7A6BF/2021|2021-12-19|2021-12-29
>hCoV-19/England/MILK-2F942D9/2021|2021-12-17|2021-12-29
>hCoV-19/England/ALDP-2F7A831/2021|2021-12-19|2021-12-29
>hCoV-19/England/QEUH-2FB134C/2021|2021-12-20|2021-12-31
>hCoV-19/England/MILK-2FB54EB/2021|2021-12-20|2021-12-31
>hCoV-19/England/ALDP-2F7AA4A/2021|2021-12-19|2021-12-29
>hCoV-19/England/BRBR-2EB1CD9/2021|2021-12-13|2021-12-22
>hCoV-19/Denmark/DCGC-279790/2021|2021-12-09|2021-12-22
>hCoV-19/Scotland/QEUH-2FB11AC/2021|2021-12-20|2021-12-31
>hCoV-19/England/ALDP-2EE16A5/2021|2021-12-14|2021-12-23
>hCoV-19/Scotland/QEUH-2FB13D3/2021|2021-12-20|2021-12-31
>hCoV-19/England/ALDP-2F7A7CB/2021|2021-12-19|2021-12-29
>hCoV-19/England/MILK-2F82933/2021|2021-12-19|2021-12-29
>hCoV-19/England/MILK-2F8272A/2021|2021-12-19|2021-12-29
>hCoV-19/England/ALDP-2F81DFC/2021|2021-12-19|2021-12-29
>hCoV-19/England/ALDP-2F7A804/2021|2021-12-19|2021-12-29
>hCoV-19/England/ALDP-2EE155D/2021|2021-12-15|2021-12-23
>hCoV-19/England/MILK-2FB508D/2021|2021-12-20|2021-12-31
>hCoV-19/England/MILK-2F8262D/2021|2021-12-19|2021-12-29
>hCoV-19/England/QEUH-2FB1564/2021|2021-12-20|2021-12-31
>hCoV-19/England/ALDP-2F81B2F/2021|2021-12-17|2021-12-29
>hCoV-19/Scotland/QEUH-2FB11BB/2021|2021-12-20|2021-12-31
>hCoV-19/England/ALDP-2F81F50/2021|2021-12-17|2021-12-29
>hCoV-19/England/MILK-2F82687/2021|2021-12-18|2021-12-29
>hCoV-19/England/ALDP-2F7A4C4/2021|2021-12-19|2021-12-29
>hCoV-19/England/MILK-2F827DF/2021|2021-12-18|2021-12-29
>hCoV-19/England/ALDP-2F81A5F/2021|2021-12-19|2021-12-29
>hCoV-19/England/ALDP-2F81D65/2021|2021-12-17|2021-12-29
>hCoV-19/England/MILK-2F82827/2021|2021-12-19|2021-12-29
>hCoV-19/England/ALDP-2F7A9D4/2021|2021-12-19|2021-12-29
>hCoV-19/England/ALDP-2F81DB0/2021|2021-12-17|2021-12-29
>hCoV-19/England/ALDP-2F7A752/2021|2021-12-16|2021-12-29
>hCoV-19/England/MILK-2F82748/2021|2021-12-18|2021-12-29
>hCoV-19/Scotland/QEUH-2FB1009/2021|2021-12-21|2021-12-31
>hCoV-19/England/ALDP-2F7A813/2021|2021-12-19|2021-12-29
>hCoV-19/England/ALDP-2F819F8/2021|2021-12-16|2021-12-29
>hCoV-19/England/ALDP-2F7A549/2021|2021-12-19|2021-12-29
>hCoV-19/England/QEUH-2FB1388/2021|2021-12-20|2021-12-31
>hCoV-19/England/MILK-2F82A4F/2021|2021-12-18|2021-12-29
>hCoV-19/England/ALDP-2F81A7D/2021|2021-12-17|2021-12-29
>hCoV-19/England/ALDP-2F7A7E9/2021|2021-12-19|2021-12-29
>hCoV-19/England/ALDP-2EE0F05/2021|2021-12-14|2021-12-23
>hCoV-19/England/ALDP-2F81D29/2021|2021-12-17|2021-12-29
>hCoV-19/England/ALDP-2F7A8E6/2021|2021-12-19|2021-12-29
>hCoV-19/England/ALDP-2EE0FD8/2021|2021-12-15|2021-12-23
>hCoV-19/England/MILK-2F82AD6/2021|2021-12-19|2021-12-29
>hCoV-19/England/ALDP-2EE503A/2021|2021-12-15|2021-12-23
>hCoV-19/England/ALDP-2EE4FF2/2021|2021-12-15|2021-12-23
>hCoV-19/England/ALDP-2F81A22/2021|2021-12-19|2021-12-29
>hCoV-19/England/MILK-2F82A7C/2021|2021-12-19|2021-12-29
>hCoV-19/Scotland/QEUH-2FB1300/2021|2021-12-21|2021-12-31
>hCoV-19/England/ALDP-2EE163C/2021|2021-12-16|2021-12-23
>hCoV-19/England/MILK-2FB559D/2021|2021-12-20|2021-12-31
>hCoV-19/England/MILK-2F829AC/2021|2021-12-18|2021-12-29
>hCoV-19/England/QEUH-2FB11F7/2021|2021-12-20|2021-12-31
>hCoV-19/England/ALDP-2F7AA1D/2021|2021-12-19|2021-12-29
>hCoV-19/England/ALDP-2F81BE3/2021|2021-12-18|2021-12-29
>hCoV-19/England/MILK-2F82B00/2021|2021-12-19|2021-12-29
>hCoV-19/England/QEUH-2FB13A6/2021|2021-12-20|2021-12-31
>hCoV-19/Scotland/QEUH-2FB1106/2021|2021-12-21|2021-12-31
>hCoV-19/England/ALDP-2F7A637/2021|2021-12-19|2021-12-29
>hCoV-19/England/MILK-2EE246E/2021|2021-12-14|2021-12-23
>hCoV-19/England/ALDP-2EE5216/2021|2021-12-15|2021-12-23
>hCoV-19/England/MILK-2F82A03/2021|2021-12-18|2021-12-29
>hCoV-19/England/MILK-2F82766/2021|2021-12-18|2021-12-29
>hCoV-19/England/MILK-2F829CA/2021|2021-12-19|2021-12-29
>hCoV-19/England/ALDP-2F81BF2/2021|2021-12-18|2021-12-29
>hCoV-19/England/QEUH-2FB1054/2021|2021-12-20|2021-12-31
>hCoV-19/England/MILK-2F828DC/2021|2021-12-19|2021-12-29
>hCoV-19/England/PHEC-YYBU6MR/2021|2021-12-10|2021-12-23
>hCoV-19/England/MILK-2F94224/2021|2021-12-17|2021-12-29
>hCoV-19/England/PHEC-3W08AW34/2021|2021|2021-12-31
>hCoV-19/England/ALDP-2F81FAB/2021|2021-12-17|2021-12-29
>hCoV-19/England/ALDP-2F7A910/2021|2021-12-19|2021-12-29
>hCoV-19/England/ALDP-2F81DDE/2021|2021-12-19|2021-12-29
>hCoV-19/England/MILK-2F82951/2021|2021-12-18|2021-12-29
>hCoV-19/England/MILK-2FB458F/2021|2021-12-21|2021-12-31
>hCoV-19/England/MILK-2F82960/2021|2021-12-18|2021-12-29
>hCoV-19/England/MILK-2F93586/2021|2021-12-20|2021-12-29
>hCoV-19/England/MILK-2F945EF/2021|2021-12-19|2021-12-29
>hCoV-19/England/MILK-2EA7A36/2021|2021-12-14|2021-12-22
>hCoV-19/England/ALDP-2F7A9F2/2021|2021-12-19|2021-12-29
>hCoV-19/England/MILK-2F93559/2021|2021-12-19|2021-12-29
>hCoV-19/England/MILK-2FB317D/2021|2021-12-17|2021-12-31
>hCoV-19/England/ALDP-2F81CA4/2021|2021-12-19|2021-12-29
>hCoV-19/England/ALDP-2F81AC8/2021|2021-12-19|2021-12-29
>hCoV-19/England/MILK-2F935C2/2021|2021-12-20|2021-12-29
>hCoV-19/England/ALDP-2F7A743/2021|2021-12-19|2021-12-29
>hCoV-19/Scotland/QEUH-2FB150A/2021|2021-12-20|2021-12-31
>hCoV-19/England/ALDP-2F81A13/2021|2021-12-17|2021-12-29
>hCoV-19/England/MILK-2FB491A/2021|2021-12-21|2021-12-31
>hCoV-19/England/ALDP-2F7A770/2021|2021-12-19|2021-12-29
>hCoV-19/England/MILK-2FB2F92/2021|2021-12-20|2021-12-31
>hCoV-19/England/MILK-2F8297F/2021|2021-12-19|2021-12-29
>hCoV-19/England/ALDP-2F81DCF/2021|2021-12-17|2021-12-29
>hCoV-19/England/MILK-2F829E8/2021|2021-12-19|2021-12-29
>hCoV-19/England/QEUH-2FB126D/2021|2021-12-20|2021-12-31
>hCoV-19/England/MILK-2FB47E3/2021|2021-12-21|2021-12-31
>hCoV-19/Scotland/QEUH-2FB117F/2021|2021-12-20|2021-12-31
>hCoV-19/England/MILK-2FB45F8/2021|2021-12-21|2021-12-31
>hCoV-19/England/MILK-2FB5384/2021|2021-12-20|2021-12-31
>hCoV-19/England/MILK-2FB3034/2021|2021-12-20|2021-12-31
>hCoV-19/England/MILK-2FB482C/2021|2021-12-21|2021-12-31
>hCoV-19/England/MILK-2F93780/2021|2021-12-18|2021-12-29
>hCoV-19/England/MILK-2FB4A80/2021|2021-12-21|2021-12-31
>hCoV-19/England/MILK-2FB3043/2021|2021-12-20|2021-12-31
>hCoV-19/England/MILK-2F93E5E/2021|2021-12-19|2021-12-29
>hCoV-19/England/MILK-2F933F5/2021|2021-12-18|2021-12-29
>hCoV-19/England/MILK-2F940EE/2021|2021-12-18|2021-12-29
>hCoV-19/England/MILK-2FB3016/2021|2021-12-20|2021-12-31
>hCoV-19/England/MILK-2F936ED/2021|2021-12-19|2021-12-29
>hCoV-19/Scotland/QEUH-2FB1027/2021|2021-12-20|2021-12-31
>hCoV-19/England/QEUH-2FB133D/2021|2021-12-20|2021-12-31
>hCoV-19/England/MILK-2FB518A/2021|2021-12-17|2021-12-31
>hCoV-19/England/MILK-2F94093/2021|2021-12-16|2021-12-29
>hCoV-19/England/MILK-2F94567/2021|2021-12-18|2021-12-29
>hCoV-19/England/MILK-2F946CE/2021|2021-12-19|2021-12-29
>hCoV-19/England/MILK-2FB54AF/2021|2021-12-20|2021-12-31
>hCoV-19/England/MILK-2F934C5/2021|2021-12-19|2021-12-29
>hCoV-19/England/MILK-2F943B8/2021|2021-12-17|2021-12-29
>hCoV-19/England/MILK-2F94813/2021|2021-12-18|2021-12-29
>hCoV-19/England/MILK-2FB49ED/2021|2021-12-21|2021-12-31
>hCoV-19/England/MILK-2F9452B/2021|2021-12-17|2021-12-29
>hCoV-19/England/MILK-2F947F8/2021|2021-12-19|2021-12-29
>hCoV-19/England/MILK-2F93B93/2021|2021-12-19|2021-12-29
>hCoV-19/England/MILK-2F9342F/2021|2021-12-20|2021-12-29
>hCoV-19/England/MILK-2F94558/2021|2021-12-18|2021-12-29
>hCoV-19/Scotland/QEUH-2FB1546/2021|2021-12-21|2021-12-31
>hCoV-19/England/MILK-2F93577/2021|2021-12-20|2021-12-29
>hCoV-19/England/MILK-2FB2E4A/2021|2021-12-20|2021-12-31
>hCoV-19/England/MILK-2F93D24/2021|2021-12-19|2021-12-29
>hCoV-19/England/MILK-2F949C5/2021|2021-12-18|2021-12-29
>hCoV-19/England/MILK-2F9488C/2021|2021-12-19|2021-12-29
>hCoV-19/England/MILK-2FB5515/2021|2021-12-20|2021-12-31
>hCoV-19/England/MILK-2F9445B/2021|2021-12-17|2021-12-29
>hCoV-19/England/MILK-2F94497/2021|2021-12-17|2021-12-29
>hCoV-19/England/MILK-2FB2D6B/2021|2021-12-20|2021-12-31
>hCoV-19/England/MILK-2F94260/2021|2021-12-18|2021-12-29
>hCoV-19/England/MILK-2F93647/2021|2021-12-20|2021-12-29
>hCoV-19/England/MILK-2FB2E0E/2021|2021-12-20|2021-12-31
>hCoV-19/England/MILK-2F93BC0/2021|2021-12-19|2021-12-29
>hCoV-19/England/MILK-2F936FC/2021|2021-12-20|2021-12-29
>hCoV-19/England/MILK-2F93656/2021|2021-12-18|2021-12-29
>hCoV-19/England/MILK-2F94998/2021|2021-12-19|2021-12-29
>hCoV-19/Germany/HE-FFM-30318740/2021|2021-11-28|2021-12-02
>hCoV-19/Germany/HE-FFM-30318741/2021|2021-11-28|2021-12-02
>hCoV-19/Germany/HE-FFM-30286808/2021|2021-11-28|2021-12-02
>hCoV-19/England/MILK-2F9479E/2021|2021-12-19|2021-12-29
>hCoV-19/England/MILK-2FB50C9/2021|2021-12-20|2021-12-31
>hCoV-19/South_Korea/KDCA18124/2021|2021-11-24|2021-12-02
>hCoV-19/South_Korea/KDCA18125/2021|2021-11-25|2021-12-02
>hCoV-19/England/MILK-2FB32E3/2021|2021-12-20|2021-12-31
>hCoV-19/England/QEUH-2FB14D0/2021|2021-12-20|2021-12-31
>hCoV-19/England/MILK-2F938D8/2021|2021-12-20|2021-12-29
>hCoV-19/England/MILK-2F9401B/2021|2021-12-18|2021-12-29
>hCoV-19/England/MILK-2FB44DD/2021|2021-12-21|2021-12-31
>hCoV-19/England/MILK-2FB2FDE/2021|2021-12-20|2021-12-31
>hCoV-19/England/MILK-2F93814/2021|2021-12-20|2021-12-29
>hCoV-19/England/MILK-2F93753/2021|2021-12-20|2021-12-29
>hCoV-19/England/MILK-2F93AE1/2021|2021-12-19|2021-12-29
>hCoV-19/England/MILK-2F93C81/2021|2021-12-19|2021-12-29
>hCoV-19/England/MILK-2F93850/2021|2021-12-20|2021-12-29
>hCoV-19/England/MILK-2F93F00/2021|2021-12-19|2021-12-29
>hCoV-19/England/MILK-2F82757/2021|2021-12-18|2021-12-29
>hCoV-19/England/MILK-2F941AF/2021|2021-12-18|2021-12-29
>hCoV-19/South_Korea/KDCA18126/2021|2021-11-29|2021-12-02
>hCoV-19/England/ALDP-2F7A8AA/2021|2021-12-19|2021-12-29
>hCoV-19/England/MILK-2F93E8B/2021|2021-12-19|2021-12-29
>hCoV-19/England/MILK-2F9386F/2021|2021-12-20|2021-12-29
>hCoV-19/England/MILK-2F935A4/2021|2021-12-20|2021-12-29
>hCoV-19/England/MILK-2FB524B/2021|2021-12-20|2021-12-31
>hCoV-19/England/MILK-2FB516C/2021|2021-12-20|2021-12-31
>hCoV-19/England/MILK-2F942AC/2021|2021-12-16|2021-12-29
>hCoV-19/England/QEUH-2FB119D/2021|2021-12-20|2021-12-31
>hCoV-19/England/MILK-2FB5481/2021|2021-12-20|2021-12-31
>hCoV-19/England/MILK-2F93AB4/2021|2021-12-19|2021-12-29
>hCoV-19/England/MILK-2FB509C/2021|2021-12-20|2021-12-31
>hCoV-19/England/MILK-2FB2D98/2021|2021-12-20|2021-12-31
>hCoV-19/England/MILK-2F9402A/2021|2021-12-18|2021-12-29
>hCoV-19/England/MILK-2F943D6/2021|2021-12-16|2021-12-29
>hCoV-19/England/MILK-2F93AC3/2021|2021-12-19|2021-12-29
>hCoV-19/England/MILK-2F93C27/2021|2021-12-19|2021-12-29
>hCoV-19/England/MILK-2F93B84/2021|2021-12-19|2021-12-29
>hCoV-19/England/MILK-2FB4992/2021|2021-12-21|2021-12-31
>hCoV-19/England/MILK-2F94B38/2021|2021-12-19|2021-12-29
>hCoV-19/England/MILK-2F934F2/2021|2021-12-20|2021-12-29
>hCoV-19/England/MILK-2F93D42/2021|2021-12-19|2021-12-29
>hCoV-19/England/MILK-2F93CAF/2021|2021-12-19|2021-12-29
>hCoV-19/England/MILK-2F93674/2021|2021-12-20|2021-12-29
>hCoV-19/England/PHEC-YYBU6KG/2021|2021-12-10|2021-12-23
>hCoV-19/England/MILK-2F93D7F/2021|2021-12-19|2021-12-29
>hCoV-19/England/MILK-2F93C63/2021|2021-12-19|2021-12-29
>hCoV-19/England/MILK-2F93F97/2021|2021-12-19|2021-12-29
>hCoV-19/England/MILK-2F93F3D/2021|2021-12-19|2021-12-29
>hCoV-19/England/MILK-2F9442E/2021|2021-12-17|2021-12-29
>hCoV-19/England/MILK-2F9346B/2021|2021-12-19|2021-12-29
>hCoV-19/England/MILK-2F9353B/2021|2021-12-20|2021-12-29
>hCoV-19/England/MILK-2F945D0/2021|2021-12-18|2021-12-29
>hCoV-19/England/MILK-2F94066/2021|2021-12-18|2021-12-29
>hCoV-19/England/MILK-2FB4A17/2021|2021-12-21|2021-12-31
>hCoV-19/England/MILK-2FB514E/2021|2021-12-20|2021-12-31
>hCoV-19/England/MILK-2F936DE/2021|2021-12-20|2021-12-29
>hCoV-19/England/MILK-2F94057/2021|2021-12-18|2021-12-29
>hCoV-19/England/MILK-2F942CA/2021|2021-12-18|2021-12-29
>hCoV-19/Scotland/QEUH-2FB1151/2021|2021-12-21|2021-12-31
>hCoV-19/England/MILK-2F9345C/2021|2021-12-20|2021-12-29
>hCoV-19/England/MILK-2FB4516/2021|2021-12-21|2021-12-31
>hCoV-19/England/ALDP-2EE4F6B/2021|2021-12-15|2021-12-23
>hCoV-19/England/QEUH-2FB12E5/2021|2021-12-20|2021-12-31
>hCoV-19/England/MILK-2FB52D2/2021|2021-12-20|2021-12-31
>hCoV-19/England/MILK-2FB2FCF/2021|2021-12-20|2021-12-31
>hCoV-19/England/QEUH-2FB15A0/2021|2021-12-20|2021-12-31
>hCoV-19/England/QEUH-2FB0FD0/2021|2021-12-20|2021-12-31
>hCoV-19/England/MILK-2FB51F3/2021|2021-12-20|2021-12-31
>hCoV-19/England/QEUH-2FB11D9/2021|2021-12-20|2021-12-31
>hCoV-19/Scotland/QEUH-2FB10FA/2021|2021-12-21|2021-12-31
>hCoV-19/Denmark/DCGC-273919/2021|2021-12-09|2021-12-21
>hCoV-19/Scotland/QEUH-2FB1212/2021|2021-12-20|2021-12-31
>hCoV-19/England/MILK-2FB330E/2021|2021-12-20|2021-12-31
>hCoV-19/England/MILK-2FB5120/2021|2021-12-20|2021-12-31
>hCoV-19/England/MILK-2FB4561/2021|2021-12-21|2021-12-31
>hCoV-19/England/MILK-2F947E9/2021|2021-12-19|2021-12-29
>hCoV-19/England/MILK-2FB50E7/2021|2021-12-19|2021-12-31
>hCoV-19/England/MILK-2F93832/2021|2021-12-20|2021-12-29
>hCoV-19/England/MILK-2FB30E9/2021|2021-12-20|2021-12-31
>hCoV-19/England/MILK-2F93B48/2021|2021-12-19|2021-12-29
>hCoV-19/England/MILK-2F942E8/2021|2021-12-16|2021-12-29
>hCoV-19/England/MILK-2EE2185/2021|2021-12-14|2021-12-23
>hCoV-19/England/MILK-2F949A7/2021|2021-12-20|2021-12-29
>hCoV-19/England/MILK-2FB324D/2021|2021-12-20|2021-12-31
>hCoV-19/England/MILK-2F946DD/2021|2021-12-17|2021-12-29
>hCoV-19/England/MILK-2FB4886/2021|2021-12-21|2021-12-31
>hCoV-19/England/QEUH-2FB12C7/2021|2021-12-20|2021-12-31
>hCoV-19/England/MILK-2F94664/2021|2021-12-19|2021-12-29
>hCoV-19/England/MILK-2F9394E/2021|2021-12-19|2021-12-29
>hCoV-19/England/MILK-2FB5366/2021|2021-12-20|2021-12-31
>hCoV-19/England/MILK-2FB5199/2021|2021-12-19|2021-12-31
>hCoV-19/England/MILK-2FB318C/2021|2021-12-20|2021-12-31
>hCoV-19/England/MILK-2FB2DE3/2021|2021-12-20|2021-12-31
>hCoV-19/England/MILK-2FB484A/2021|2021-12-21|2021-12-31
>hCoV-19/England/MILK-2F9397B/2021|2021-12-20|2021-12-29
>hCoV-19/England/MILK-2FB327A/2021|2021-12-20|2021-12-31
>hCoV-19/England/MILK-2F944F1/2021|2021-12-15|2021-12-29
>hCoV-19/Scotland/QEUH-2FB1230/2021|2021-12-20|2021-12-31
>hCoV-19/England/MILK-2F94039/2021|2021-12-16|2021-12-29
>hCoV-19/England/MILK-2F947AD/2021|2021-12-18|2021-12-29
>hCoV-19/England/MILK-2FB5490/2021|2021-12-20|2021-12-31
>hCoV-19/England/MILK-2F948E6/2021|2021-12-19|2021-12-29
>hCoV-19/England/PHEC-3W08BWF5/2021|2021|2021-12-31
>hCoV-19/Scotland/QEUH-2FB1221/2021|2021-12-21|2021-12-31
>hCoV-19/Scotland/QEUH-2FB1494/2021|2021-12-21|2021-12-31
>hCoV-19/England/MILK-2F937AE/2021|2021-12-20|2021-12-29
>hCoV-19/England/MILK-2F93B2A/2021|2021-12-19|2021-12-29
>hCoV-19/England/MILK-2F94B0B/2021|2021-12-19|2021-12-29
>hCoV-19/England/MILK-2F94840/2021|2021-12-18|2021-12-29
>hCoV-19/England/MILK-2F9387E/2021|2021-12-20|2021-12-29
>hCoV-19/England/MILK-2F93ED6/2021|2021-12-19|2021-12-29
>hCoV-19/England/MILK-2F947BC/2021|2021-12-18|2021-12-29
>hCoV-19/England/MILK-2F93AD2/2021|2021-12-19|2021-12-29
>hCoV-19/England/MILK-2F94B29/2021|2021-12-17|2021-12-29
>hCoV-19/England/PHEC-YYBIDJ9/2021|2021-12-16|2021-12-31
>hCoV-19/England/MILK-2F94145/2021|2021-12-16|2021-12-29
>hCoV-19/England/MILK-2F940B1/2021|2021-12-18|2021-12-29
>hCoV-19/England/MILK-2F94A68/2021|2021-12-18|2021-12-29
>hCoV-19/England/MILK-2F94488/2021|2021-12-18|2021-12-29
>hCoV-19/England/MILK-2F946FB/2021|2021-12-18|2021-12-29
>hCoV-19/England/MILK-2F94109/2021|2021-12-18|2021-12-29
>hCoV-19/England/MILK-2F93771/2021|2021-12-20|2021-12-29
>hCoV-19/England/MILK-2F9379F/2021|2021-12-19|2021-12-29
>hCoV-19/England/MILK-2F9444C/2021|2021-12-18|2021-12-29
>hCoV-19/England/MILK-2F94A2C/2021|2021-12-19|2021-12-29
>hCoV-19/England/MILK-2F9344D/2021|2021-12-20|2021-12-29
>hCoV-19/England/MILK-2F93AF0/2021|2021-12-19|2021-12-29
>hCoV-19/England/MILK-2F93911/2021|2021-12-19|2021-12-29
>hCoV-19/England/MILK-2F93DCA/2021|2021-12-19|2021-12-29
>hCoV-19/England/MILK-2F93B66/2021|2021-12-19|2021-12-29
>hCoV-19/South_Africa/NHLS-UCT-GP-N015/2021|2021-11-25|2021-12-11
>hCoV-19/England/MILK-2F9361A/2021|2021-12-20|2021-12-29
>hCoV-19/England/MILK-2FB616B/2021|2021-12-21|2021-12-31
>hCoV-19/England/MILK-2FB51D5/2021|2021-12-20|2021-12-31
>hCoV-19/England/MILK-2F94B56/2021|2021-12-18|2021-12-29
>hCoV-19/England/MILK-2F948B9/2021|2021-12-19|2021-12-29
>hCoV-19/England/MILK-2F94576/2021|2021-12-18|2021-12-29
>hCoV-19/England/MILK-2FB50D8/2021|2021-12-20|2021-12-31
>hCoV-19/England/MILK-2F936B0/2021|2021-12-20|2021-12-29
>hCoV-19/England/MILK-2FB3007/2021|2021-12-20|2021-12-31
>hCoV-19/England/MILK-2FB46F5/2021|2021-12-21|2021-12-31
>hCoV-19/Scotland/QEUH-2FB10DC/2021|2021-12-21|2021-12-31
>hCoV-19/England/MILK-2F9398A/2021|2021-12-20|2021-12-29
>hCoV-19/England/MILK-2F93665/2021|2021-12-20|2021-12-29
>hCoV-19/England/MILK-2F93F5B/2021|2021-12-19|2021-12-29
>hCoV-19/England/MILK-2F93498/2021|2021-12-20|2021-12-29
>hCoV-19/England/MILK-2F935D1/2021|2021-12-20|2021-12-29
>hCoV-19/England/MILK-2F94075/2021|2021-12-18|2021-12-29
>hCoV-19/England/MILK-2F94479/2021|2021-12-18|2021-12-29
>hCoV-19/England/MILK-2F93762/2021|2021-12-20|2021-12-29
>hCoV-19/England/MILK-2F94B65/2021|2021-12-19|2021-12-29
>hCoV-19/England/MILK-2F936A1/2021|2021-12-20|2021-12-29
>hCoV-19/England/MILK-2F94707/2021|2021-12-18|2021-12-29
>hCoV-19/England/MILK-2FB55E8/2021|2021-12-20|2021-12-31
>hCoV-19/England/MILK-2FB490B/2021|2021-12-21|2021-12-31
>hCoV-19/Scotland/QEUH-2FB1090/2021|2021-12-21|2021-12-31
>hCoV-19/England/MILK-2F94AC2/2021|2021-12-19|2021-12-29
>hCoV-19/England/MILK-2F93FC4/2021|2021-12-17|2021-12-29
>hCoV-19/USA/MA-CDCBI-CRSP_VSVN3PGHIESJSESE/2021|2021-11-30|2021-12-11
>hCoV-19/England/MILK-2F94619/2021|2021-12-18|2021-12-29
>hCoV-19/England/MILK-2F94A0E/2021|2021-12-18|2021-12-29
>hCoV-19/England/MILK-2F93410/2021|2021-12-20|2021-12-29
>hCoV-19/England/MILK-2F938C9/2021|2021-12-18|2021-12-29
>hCoV-19/England/MILK-2F94831/2021|2021-12-18|2021-12-29
>hCoV-19/England/QEUH-2FB1018/2021|2021-12-20|2021-12-31
>hCoV-19/England/MILK-2F93629/2021|2021-12-20|2021-12-29
>hCoV-19/England/MILK-2F93EE5/2021|2021-12-19|2021-12-29
>hCoV-19/England/MILK-2F939B7/2021|2021-12-20|2021-12-29
>hCoV-19/England/MILK-2F9439A/2021|2021-12-18|2021-12-29
>hCoV-19/Chile/LL-191982/2021|2021-12-09|2021-12-30
>hCoV-19/England/MILK-2F94691/2021|2021-12-18|2021-12-29
>hCoV-19/England/MILK-2F93F88/2021|2021-12-19|2021-12-29
>hCoV-19/England/MILK-2FB5102/2021|2021-12-20|2021-12-31
>hCoV-19/England/MILK-2F9492F/2021|2021-12-19|2021-12-29
>hCoV-19/England/MILK-2F9393F/2021|2021-12-19|2021-12-29
>hCoV-19/England/MILK-2FB473E/2021|2021-12-21|2021-12-31
>hCoV-19/England/MILK-2F949E3/2021|2021-12-19|2021-12-29
>hCoV-19/England/MILK-2F94734/2021|2021-12-18|2021-12-29
>hCoV-19/England/MILK-2F94585/2021|2021-12-18|2021-12-29
>hCoV-19/England/MILK-2F934A7/2021|2021-12-20|2021-12-29
>hCoV-19/Chile/RM-191986/2021|2021-12-10|2021-12-30
>hCoV-19/England/MILK-2F94673/2021|2021-12-19|2021-12-29
>hCoV-19/England/MILK-2FB53FD/2021|2021-12-20|2021-12-31
>hCoV-19/England/MILK-2F93A4B/2021|2021-12-19|2021-12-29
>hCoV-19/Chile/LL-191979/2021|2021-12-09|2021-12-30
>hCoV-19/Chile/VS-191998/2021|2021-12-11|2021-12-30
>hCoV-19/England/MILK-2FB48C2/2021|2021-12-21|2021-12-31
>hCoV-19/England/MILK-2FB55BB/2021|2021-12-20|2021-12-31
>hCoV-19/England/MILK-2F93BEE/2021|2021-12-19|2021-12-29
>hCoV-19/Chile/RM-191995/2021|2021-12-11|2021-12-30
>hCoV-19/England/MILK-2FB5454/2021|2021-12-20|2021-12-31
>hCoV-19/Chile/RM-191997/2021|2021-12-11|2021-12-30
>hCoV-19/Chile/RM-191990/2021|2021-12-10|2021-12-30
>hCoV-19/England/MILK-2F935B3/2021|2021-12-20|2021-12-29
>hCoV-19/England/MILK-2F945A3/2021|2021-12-19|2021-12-29
>hCoV-19/England/QEUH-2FB1142/2021|2021-12-20|2021-12-31
>hCoV-19/England/MILK-2EC39A0/2021|2021-12-14|2021-12-29
>hCoV-19/England/MILK-2F944C4/2021|2021-12-18|2021-12-29
>hCoV-19/England/MILK-2F93E6D/2021|2021-12-19|2021-12-29
>hCoV-19/England/MILK-2F93BDF/2021|2021-12-19|2021-12-29
>hCoV-19/England/MILK-2F93D9D/2021|2021-12-19|2021-12-29
>hCoV-19/England/MILK-2F9493E/2021|2021-12-19|2021-12-29
>hCoV-19/England/MILK-2F943C7/2021|2021-12-18|2021-12-29
>hCoV-19/England/MILK-2F94910/2021|2021-12-18|2021-12-29
>hCoV-19/England/MILK-2F93AA5/2021|2021-12-19|2021-12-29
>hCoV-19/England/MILK-2F944A6/2021|2021-12-18|2021-12-29
>hCoV-19/England/MILK-2F94AD1/2021|2021-12-18|2021-12-29
>hCoV-19/England/MILK-2F93B1B/2021|2021-12-19|2021-12-29
>hCoV-19/England/ALDP-2EC0703/2021|2021-12-14|2021-12-29
>hCoV-19/England/MILK-2F93D8E/2021|2021-12-19|2021-12-29
>hCoV-19/England/MILK-2F9487D/2021|2021-12-19|2021-12-29
>hCoV-19/England/MILK-2F94400/2021|2021-12-18|2021-12-29
>hCoV-19/England/MILK-2F94181/2021|2021-12-18|2021-12-29
>hCoV-19/England/MILK-2F94172/2021|2021-12-18|2021-12-29
>hCoV-19/England/MILK-2F94AFF/2021|2021-12-18|2021-12-29
>hCoV-19/England/MILK-2F93FE2/2021|2021-12-18|2021-12-29
>hCoV-19/England/MILK-2F948F5/2021|2021-12-18|2021-12-29
>hCoV-19/England/MILK-2F9485F/2021|2021-12-18|2021-12-29
>hCoV-19/England/MILK-2F945FE/2021|2021-12-18|2021-12-29
>hCoV-19/England/MILK-2F9388D/2021|2021-12-20|2021-12-29
>hCoV-19/England/MILK-2F93CFA/2021|2021-12-19|2021-12-29
>hCoV-19/England/MILK-2F93823/2021|2021-12-19|2021-12-29
>hCoV-19/England/MILK-2F937EA/2021|2021-12-20|2021-12-29
>hCoV-19/England/MILK-2F9441F/2021|2021-12-18|2021-12-29
>hCoV-19/England/MILK-2F94901/2021|2021-12-18|2021-12-29
>hCoV-19/England/MILK-2F93A87/2021|2021-12-19|2021-12-29
>hCoV-19/England/MILK-2F941FA/2021|2021-12-18|2021-12-29
>hCoV-19/England/MILK-2F94215/2021|2021-12-18|2021-12-29
>hCoV-19/England/MILK-2F949F2/2021|2021-12-19|2021-12-29
>hCoV-19/England/MILK-2F94A77/2021|2021-12-17|2021-12-29
>hCoV-19/England/MILK-2F93A3C/2021|2021-12-19|2021-12-29
>hCoV-19/England/MILK-2F93744/2021|2021-12-19|2021-12-29
>hCoV-19/England/MILK-2F938F6/2021|2021-12-20|2021-12-29
>hCoV-19/England/MILK-2F93717/2021|2021-12-20|2021-12-29
>hCoV-19/England/MILK-2F93708/2021|2021-12-20|2021-12-29
>hCoV-19/Chile/RM-194267/2021|2021-12-14|2021-12-30
>hCoV-19/England/MILK-2F937F9/2021|2021-12-20|2021-12-29
>hCoV-19/England/MILK-2FB44EC/2021|2021-12-21|2021-12-31
>hCoV-19/England/MILK-2F9351D/2021|2021-12-20|2021-12-29
>hCoV-19/England/QEUH-2FB1573/2021|2021-12-20|2021-12-31
>hCoV-19/England/MILK-2FB55CA/2021|2021-12-20|2021-12-31
>hCoV-19/England/QEUH-2FB140D/2021|2021-12-20|2021-12-31
>hCoV-19/England/MILK-2F9446A/2021|2021-12-17|2021-12-29
>hCoV-19/England/MILK-2FB5445/2021|2021-12-20|2021-12-31
>hCoV-19/England/MILK-2FB55F7/2021|2021-12-20|2021-12-31
>hCoV-19/England/MILK-2FB48B3/2021|2021-12-21|2021-12-31
>hCoV-19/England/MILK-2FB47A7/2021|2021-12-21|2021-12-31
>hCoV-19/England/PHEC-3W089W28/2021|2021|2021-12-31
>hCoV-19/England/MILK-2FB4570/2021|2021-12-21|2021-12-31
>hCoV-19/Chile/VS-192001/2021|2021-12-11|2021-12-30
>hCoV-19/England/MILK-2FB474D/2021|2021-12-21|2021-12-31
>hCoV-19/England/MILK-2F9438B/2021|2021-12-18|2021-12-29
>hCoV-19/England/MILK-2FB467D/2021|2021-12-21|2021-12-31
>hCoV-19/England/MILK-2F93841/2021|2021-12-20|2021-12-29
>hCoV-19/England/MILK-2FB2E2C/2021|2021-12-20|2021-12-31
>hCoV-19/England/MILK-2FB3210/2021|2021-12-20|2021-12-31
>hCoV-19/England/MILK-2F9389C/2021|2021-12-20|2021-12-29
>hCoV-19/England/MILK-2FB475C/2021|2021-12-21|2021-12-31
>hCoV-19/England/MILK-2F940C0/2021|2021-12-17|2021-12-29
>hCoV-19/England/MILK-2FB5409/2021|2021-12-20|2021-12-31
>hCoV-19/England/MILK-2F93E21/2021|2021-12-19|2021-12-29
>hCoV-19/England/MILK-2F9460A/2021|2021-12-18|2021-12-29
>hCoV-19/Germany/SH-RKI-I-406281/2021|2021-12-17|2021-12-31
>hCoV-19/England/MILK-2F93C18/2021|2021-12-18|2021-12-29
>hCoV-19/England/MILK-2F93C90/2021|2021-12-19|2021-12-29
>hCoV-19/England/PHEC-3W089W19/2021|2021|2021-12-31
>hCoV-19/England/MILK-2F94136/2021|2021-12-18|2021-12-29
>hCoV-19/England/MILK-2F93B0C/2021|2021-12-19|2021-12-29
>hCoV-19/England/MILK-2FB32D4/2021|2021-12-20|2021-12-31
>hCoV-19/England/MILK-2F93D06/2021|2021-12-19|2021-12-29
>hCoV-19/England/MILK-2F942F7/2021|2021-12-17|2021-12-29
>hCoV-19/Chile/RM-192098/2021|2021-12-09|2021-12-30
>hCoV-19/England/ALDP-2EC02B7/2021|2021-12-14|2021-12-29
>hCoV-19/England/MILK-2FB2F56/2021|2021-12-19|2021-12-31
>hCoV-19/England/PHEC-3W089WFB/2021|2021|2021-12-31
>hCoV-19/England/MILK-2FB513F/2021|2021-12-20|2021-12-31
>hCoV-19/England/MILK-2FB2E68/2021|2021-12-20|2021-12-31
>hCoV-19/England/MILK-2F939E4/2021|2021-12-19|2021-12-29
>hCoV-19/England/MILK-2F943F4/2021|2021-12-18|2021-12-29
>hCoV-19/England/MILK-2F9347A/2021|2021-12-20|2021-12-29
>hCoV-19/England/MILK-2F93D33/2021|2021-12-19|2021-12-29
>hCoV-19/England/PHEC-3W089WEC/2021|2021|2021-12-31
>hCoV-19/England/MILK-2FB46B9/2021|2021-12-21|2021-12-31
>hCoV-19/England/MILK-2F949D4/2021|2021-12-19|2021-12-29
>hCoV-19/England/MILK-2F9450D/2021|2021-12-18|2021-12-29
>hCoV-19/England/MILK-2FB322F/2021|2021-12-20|2021-12-31
>hCoV-19/England/MILK-2FB3131/2021|2021-12-20|2021-12-31
>hCoV-19/England/MILK-2FB55AC/2021|2021-12-20|2021-12-31
>hCoV-19/England/MILK-2FB48E0/2021|2021-12-21|2021-12-31
>hCoV-19/England/MILK-2EC4DEF/2021|2021-12-14|2021-12-29
>hCoV-19/England/MILK-2F94AB3/2021|2021-12-18|2021-12-29
>hCoV-19/England/MILK-2FB326B/2021|2021-12-20|2021-12-31
>hCoV-19/England/MILK-2F94AA4/2021|2021-12-19|2021-12-29
>hCoV-19/England/MILK-2FB2DC5/2021|2021-12-20|2021-12-31
>hCoV-19/England/MILK-2FB51A8/2021|2021-12-19|2021-12-31
>hCoV-19/England/PHEC-3W088WC1/2021|2021-12-16|2021-12-31
>hCoV-19/England/MILK-2EC4C6A/2021|2021-12-14|2021-12-29
>hCoV-19/England/ALDP-2EC03D2/2021|2021-12-14|2021-12-29
>hCoV-19/England/MILK-2F93BA2/2021|2021-12-19|2021-12-29
>hCoV-19/England/MILK-2F93CCD/2021|2021-12-19|2021-12-29
>hCoV-19/England/MILK-2FB4631/2021|2021-12-21|2021-12-31
>hCoV-19/England/MILK-2F93A96/2021|2021-12-19|2021-12-29
>hCoV-19/England/MILK-2EC3876/2021|2021-12-14|2021-12-29
>hCoV-19/England/MILK-2FB2ED1/2021|2021-12-20|2021-12-31
>hCoV-19/England/MILK-2FB5560/2021|2021-12-20|2021-12-31
>hCoV-19/England/MILK-2EC4CC4/2021|2021-12-14|2021-12-29
>hCoV-19/England/MILK-2F944D3/2021|2021-12-18|2021-12-29
>hCoV-19/Spain/MD-HUFA-210202/2021|2021-12-14|2021-12-29
>hCoV-19/England/MILK-2F939D5/2021|2021-12-19|2021-12-29
>hCoV-19/England/MILK-2F94804/2021|2021-12-19|2021-12-29
>hCoV-19/England/MILK-2F9451C/2021|2021-12-17|2021-12-29
>hCoV-19/England/PHEC-3W089W91/2021|2021-12-16|2021-12-31
>hCoV-19/England/MILK-2FB531B/2021|2021-12-20|2021-12-31
>hCoV-19/England/MILK-2FB319B/2021|2021-12-20|2021-12-31
>hCoV-19/Spain/MD-HUFA-210203/2021|2021-12-14|2021-12-29
>hCoV-19/England/QEUH-2FB10BE/2021|2021-12-20|2021-12-31
>hCoV-19/England/MILK-2EC4F9E/2021|2021-12-14|2021-12-29
>hCoV-19/England/PHEC-3W089W82/2021|2021|2021-12-31
>hCoV-19/England/MILK-2F9435E/2021|2021-12-18|2021-12-29
>hCoV-19/England/MILK-2FB2DF2/2021|2021-12-20|2021-12-31
>hCoV-19/England/MILK-2FB4701/2021|2021-12-21|2021-12-31
>hCoV-19/England/ALDP-2EC04C0/2021|2021-12-14|2021-12-29
>hCoV-19/England/MILK-2FB53A2/2021|2021-12-20|2021-12-31
>hCoV-19/England/MILK-2F935FF/2021|2021-12-20|2021-12-29
>hCoV-19/England/MILK-2F94330/2021|2021-12-17|2021-12-29
>hCoV-19/England/MILK-2F93C54/2021|2021-12-19|2021-12-29
>hCoV-19/England/MILK-2EC4E37/2021|2021-12-14|2021-12-29
>hCoV-19/England/MILK-2F9400C/2021|2021-12-18|2021-12-29
>hCoV-19/England/MILK-2FB30BC/2021|2021-12-20|2021-12-31
>hCoV-19/England/MILK-2F94655/2021|2021-12-19|2021-12-29
>hCoV-19/England/MILK-2EC4F34/2021|2021-12-14|2021-12-29
>hCoV-19/England/MILK-2F943A9/2021|2021-12-15|2021-12-29
>hCoV-19/England/MILK-2F93FD3/2021|2021-12-17|2021-12-29
>hCoV-19/England/MILK-2F940A2/2021|2021-12-17|2021-12-29
>hCoV-19/England/MILK-2F94A95/2021|2021-12-19|2021-12-29
>hCoV-19/England/MILK-2F93F2E/2021|2021-12-19|2021-12-29
>hCoV-19/England/MILK-2F93A0F/2021|2021-12-19|2021-12-29
>hCoV-19/England/MILK-2FB4604/2021|2021-12-21|2021-12-31
>hCoV-19/England/MILK-2FB3201/2021|2021-12-20|2021-12-31
>hCoV-19/England/PHEC-3W08AW16/2021|2021|2021-12-31
>hCoV-19/England/MILK-2F93A1E/2021|2021-12-19|2021-12-29
>hCoV-19/England/MILK-2EC4EDD/2021|2021-12-14|2021-12-29
>hCoV-19/England/MILK-2EC4B7C/2021|2021-12-14|2021-12-29
>hCoV-19/England/MILK-2F93EF4/2021|2021-12-19|2021-12-29
>hCoV-19/Scotland/QEUH-2FB128B/2021|2021-12-21|2021-12-31
>hCoV-19/England/MILK-2F9343E/2021|2021-12-20|2021-12-29
>hCoV-19/England/MILK-2F93DF7/2021|2021-12-19|2021-12-29
>hCoV-19/England/QEUH-2FB124F/2021|2021-12-20|2021-12-31
>hCoV-19/England/MILK-2F93F6A/2021|2021-12-19|2021-12-29
>hCoV-19/England/MILK-2F93C36/2021|2021-12-19|2021-12-29
>hCoV-19/England/MILK-2FB31F5/2021|2021-12-20|2021-12-31
>hCoV-19/England/MILK-2F94206/2021|2021-12-18|2021-12-29
>hCoV-19/England/MILK-2F94A59/2021|2021-12-18|2021-12-29
>hCoV-19/England/PHEC-3W089W64/2021|2021|2021-12-31
>hCoV-19/England/MILK-2EE20F1/2021|2021-12-15|2021-12-23
>hCoV-19/England/MILK-2F941BE/2021|2021-12-18|2021-12-29
>hCoV-19/England/MILK-2F93F1F/2021|2021-12-19|2021-12-29
>hCoV-19/England/MILK-2FB308F/2021|2021-12-20|2021-12-31
>hCoV-19/USA/FL-CDC-ASC210536509/2021|2021-12-12|2021-12-25
>hCoV-19/England/MILK-2F948AA/2021|2021-12-18|2021-12-29
>hCoV-19/England/MILK-2F93CEB/2021|2021-12-19|2021-12-29
>hCoV-19/England/MILK-2F93999/2021|2021-12-20|2021-12-29
>hCoV-19/England/MILK-2F9427F/2021|2021-12-18|2021-12-29
>hCoV-19/England/MILK-2FB47F2/2021|2021-12-21|2021-12-31
>hCoV-19/England/MILK-2F939F3/2021|2021-12-19|2021-12-29
>hCoV-19/England/MILK-2F93DAC/2021|2021-12-19|2021-12-29
>hCoV-19/Scotland/QEUH-2FB14A3/2021|2021-12-21|2021-12-31
>hCoV-19/England/QEUH-2FB1045/2021|2021-12-20|2021-12-31
>hCoV-19/England/MILK-2FB30DA/2021|2021-12-20|2021-12-31
>hCoV-19/England/MILK-2FB30AD/2021|2021-12-20|2021-12-31
>hCoV-19/England/MILK-2FB5427/2021|2021-12-20|2021-12-31
>hCoV-19/England/PHEC-3W08AW25/2021|2021-12-15|2021-12-31
>hCoV-19/England/MILK-2FB3298/2021|2021-12-20|2021-12-31
>hCoV-19/England/PHEC-3W089W73/2021|2021|2021-12-31
>hCoV-19/England/MILK-2FB53C0/2021|2021-12-20|2021-12-31
>hCoV-19/England/MILK-2FB476B/2021|2021-12-21|2021-12-31
>hCoV-19/England/MILK-2FB48D1/2021|2021-12-21|2021-12-31
>hCoV-19/England/MILK-2FB5348/2021|2021-12-20|2021-12-31
>hCoV-19/England/PHEC-3W08AW61/2021|2021|2021-12-31
>hCoV-19/Scotland/QEUH-2FB1379/2021|2021-12-20|2021-12-31
>hCoV-19/England/MILK-2FB459E/2021|2021-12-21|2021-12-31
>hCoV-19/England/QEUH-2FB13C4/2021|2021-12-20|2021-12-31
>hCoV-19/England/MILK-2FB2E3B/2021|2021-12-20|2021-12-31
>hCoV-19/England/MILK-2FB5278/2021|2021-12-20|2021-12-31
>hCoV-19/England/ALDP-2EC0624/2021|2021-12-14|2021-12-29
>hCoV-19/England/PHEC-3W08AW70/2021|2021|2021-12-31
>hCoV-19/England/PHEC-3W08BW31/2021|2021|2021-12-31
>hCoV-19/England/MILK-2FB49CF/2021|2021-12-21|2021-12-31
>hCoV-19/England/MILK-2FB31B9/2021|2021-12-19|2021-12-31
>hCoV-19/England/ALDP-2EC033C/2021|2021-12-14|2021-12-29
>hCoV-19/USA/IL-CDC-ASC210610375/2021|2021-12-11|2021-12-25
>hCoV-19/England/MILK-2EC38D0/2021|2021-12-14|2021-12-29
>hCoV-19/England/PHEC-3W08AW9E/2021|2021-12-16|2021-12-31
>hCoV-19/England/MILK-2FB4622/2021|2021-12-21|2021-12-31
>hCoV-19/England/ALDP-2EC076D/2021|2021-12-14|2021-12-29
>hCoV-19/England/MILK-2FB46AA/2021|2021-12-21|2021-12-31
>hCoV-19/England/MILK-2FB5436/2021|2021-12-20|2021-12-31
>hCoV-19/England/MILK-2FB4A71/2021|2021-12-21|2021-12-31
>hCoV-19/England/MILK-2FB2EA4/2021|2021-12-20|2021-12-31
>hCoV-19/England/MILK-2FB54DC/2021|2021-12-20|2021-12-31
>hCoV-19/England/MILK-2FB2EC2/2021|2021-12-20|2021-12-31
>hCoV-19/Denmark/DCGC-274037/2021|2021-12-14|2021-12-21
>hCoV-19/England/MILK-2EC3CA7/2021|2021-12-14|2021-12-29
>hCoV-19/England/MILK-2EC3B5F/2021|2021-12-14|2021-12-29
>hCoV-19/England/PHEC-3W08AWDA/2021|2021-12-18|2021-12-31
>hCoV-19/England/MILK-2EC3849/2021|2021-12-13|2021-12-29
>hCoV-19/England/PHEC-3W08BW13/2021|2021|2021-12-31
>hCoV-19/England/MILK-2EC4D1C/2021|2021-12-14|2021-12-29
>hCoV-19/England/MILK-2FB2FFC/2021|2021-12-20|2021-12-31
>hCoV-19/England/MILK-2EC5285/2021|2021-12-14|2021-12-29
>hCoV-19/England/MILK-2EC4B12/2021|2021-12-14|2021-12-29
>hCoV-19/England/QEUH-2FB0FEF/2021|2021-12-20|2021-12-31
>hCoV-19/England/ALDP-2EC0518/2021|2021-12-14|2021-12-29
>hCoV-19/England/MILK-2EC520D/2021|2021-12-14|2021-12-29
>hCoV-19/England/MILK-2FB2E86/2021|2021-12-20|2021-12-31
>hCoV-19/England/MILK-2EC52A3/2021|2021-12-14|2021-12-29
>hCoV-19/England/ALDP-2EC0527/2021|2021-12-14|2021-12-29
>hCoV-19/England/MILK-2EC3BB9/2021|2021-12-14|2021-12-29
>hCoV-19/England/ALDP-2EC040C/2021|2021-12-14|2021-12-29
>hCoV-19/England/ALDP-2EC0554/2021|2021-12-14|2021-12-29
>hCoV-19/England/MILK-2EC49AF/2021|2021-12-14|2021-12-29
>hCoV-19/England/MILK-2EC3C89/2021|2021-12-13|2021-12-29
>hCoV-19/England/MILK-2EC3937/2021|2021-12-14|2021-12-29
>hCoV-19/England/ALDP-2EC032D/2021|2021-12-14|2021-12-29
>hCoV-19/England/MILK-2EC38FE/2021|2021-12-14|2021-12-29
>hCoV-19/England/ALDP-2EC04EE/2021|2021-12-14|2021-12-29
>hCoV-19/England/MILK-2EC4A9D/2021|2021-12-14|2021-12-29
>hCoV-19/England/MILK-2EC381C/2021|2021-12-14|2021-12-29
>hCoV-19/Wales/MILK-2FB4A62/2021|2021-12-21|2021-12-31
>hCoV-19/England/MILK-2FB3052/2021|2021-12-20|2021-12-31
>hCoV-19/England/MILK-2EC4A33/2021|2021-12-14|2021-12-29
>hCoV-19/England/MILK-2EC4ECE/2021|2021-12-14|2021-12-29
>hCoV-19/England/MILK-2FB49FC/2021|2021-12-21|2021-12-31
>hCoV-19/England/MILK-2EC3C01/2021|2021-12-14|2021-12-29
>hCoV-19/England/MILK-2EC521C/2021|2021-12-14|2021-12-29
>hCoV-19/Scotland/QEUH-2EA488A/2021|2021-12-14|2021-12-22
>hCoV-19/England/MILK-2EC515B/2021|2021-12-14|2021-12-29
>hCoV-19/England/MILK-2EC3AE9/2021|2021-12-14|2021-12-29
>hCoV-19/England/PHEC-3W08AW8F/2021|2021|2021-12-31
>hCoV-19/England/ALDP-2EC0484/2021|2021-12-14|2021-12-29
>hCoV-19/England/MILK-2EC3A43/2021|2021-12-14|2021-12-29
>hCoV-19/England/MILK-2EC3B7D/2021|2021-12-14|2021-12-29
>hCoV-19/England/ALDP-2EC07E5/2021|2021-12-14|2021-12-29
>hCoV-19/England/MILK-2EC3AAD/2021|2021-12-14|2021-12-29
>hCoV-19/Denmark/DCGC-274055/2021|2021-12-06|2021-12-21
>hCoV-19/Spain/MD-HUFA-210198/2021|2021-12-14|2021-12-29
>hCoV-19/England/MILK-2EC509A/2021|2021-12-14|2021-12-29
>hCoV-19/England/MILK-2EC3894/2021|2021-12-14|2021-12-29
>hCoV-19/England/MILK-2FB4965/2021|2021-12-21|2021-12-31
>hCoV-19/England/MILK-2FB44BF/2021|2021-12-21|2021-12-31
>hCoV-19/England/MILK-2EC4CE2/2021|2021-12-14|2021-12-29
>hCoV-19/England/MILK-2EC4F43/2021|2021-12-14|2021-12-29
>hCoV-19/England/MILK-2EC37B5/2021|2021-12-14|2021-12-29
>hCoV-19/England/MILK-2FB3D3D/2021|2021-12-21|2021-12-31
>hCoV-19/England/ALDP-2EC0220/2021|2021-12-13|2021-12-29
>hCoV-19/England/MILK-2EC4E46/2021|2021-12-14|2021-12-29
>hCoV-19/England/MILK-2EC4A8E/2021|2021-12-13|2021-12-29
>hCoV-19/England/ALDP-2EC0721/2021|2021-12-14|2021-12-29
>hCoV-19/USA/FL-CDC-ASC210534165/2021|2021-12-11|2021-12-25
>hCoV-19/England/MILK-2EC371F/2021|2021-12-14|2021-12-29
>hCoV-19/England/MILK-2EC4CF1/2021|2021-12-14|2021-12-29
>hCoV-19/USA/MA-CDC-ASC210534070/2021|2021-12-11|2021-12-25
>hCoV-19/USA/NC-CDC-ASC210534120/2021|2021-12-11|2021-12-25
>hCoV-19/Zhejiang/4044/2021|2021-12-28|2021-12-30
>hCoV-19/England/MILK-2EC50A9/2021|2021-12-14|2021-12-29
>hCoV-19/England/MILK-2EC5355/2021|2021-12-14|2021-12-29
>hCoV-19/England/ALDP-2EC0536/2021|2021-12-14|2021-12-29
>hCoV-19/England/ALDP-2EC05CD/2021|2021-12-14|2021-12-29
>hCoV-19/England/ALDP-2EC05DC/2021|2021-12-14|2021-12-29
>hCoV-19/USA/CA-CDC-ASC210534112/2021|2021-12-11|2021-12-25
>hCoV-19/England/ALDP-2EC0730/2021|2021-12-14|2021-12-29
>hCoV-19/England/MILK-2EC4A60/2021|2021-12-14|2021-12-29
>hCoV-19/England/MILK-2EC3AF8/2021|2021-12-14|2021-12-29
>hCoV-19/England/MILK-2EC514C/2021|2021-12-14|2021-12-29
>hCoV-19/USA/IN-FR092723296226/2021|2021-12-17|2021-12-21
>hCoV-19/USA/NJ-CDC-ASC210534178/2021|2021-12-11|2021-12-25
>hCoV-19/England/MILK-2EC3B40/2021|2021-12-13|2021-12-29
>hCoV-19/England/MILK-2EC3A8F/2021|2021-12-14|2021-12-29
>hCoV-19/England/MILK-2EC5328/2021|2021-12-14|2021-12-29
>hCoV-19/England/ALDP-2EC04FD/2021|2021-12-14|2021-12-29
>hCoV-19/England/ALDP-2EC03A5/2021|2021-12-14|2021-12-29
>hCoV-19/USA/OH-CDC-ASC210534159/2021|2021-12-11|2021-12-25
>hCoV-19/England/MILK-2EC51B5/2021|2021-12-14|2021-12-29
>hCoV-19/England/MILK-2F934B6/2021|2021-12-19|2021-12-29
>hCoV-19/England/MILK-2EC4DA3/2021|2021-12-14|2021-12-29
>hCoV-19/USA/FL-CDC-ASC210534137/2021|2021-12-11|2021-12-25
>hCoV-19/USA/CT-CDC-ASC210534147/2021|2021-12-11|2021-12-25
>hCoV-19/USA/MA-CDC-ASC210534133/2021|2021-12-11|2021-12-25
>hCoV-19/USA/MS-CDC-ASC210534107/2021|2021-12-11|2021-12-25
>hCoV-19/USA/NJ-CDC-ASC210534134/2021|2021-12-11|2021-12-25
>hCoV-19/USA/WI-CDC-ASC210534110/2021|2021-12-11|2021-12-25
>hCoV-19/USA/WV-CDC-ASC210534136/2021|2021-12-11|2021-12-25
>hCoV-19/USA/FL-CDC-ASC210534155/2021|2021-12-11|2021-12-25
>hCoV-19/USA/OH-CDC-ASC210534158/2021|2021-12-11|2021-12-25
>hCoV-19/USA/TX-CDC-ASC210534177/2021|2021-12-11|2021-12-25
>hCoV-19/USA/IL-CDC-ASC210610157/2021|2021-12-11|2021-12-25
>hCoV-19/England/MILK-2EC4909/2021|2021-12-14|2021-12-29
>hCoV-19/England/MILK-2EC3B22/2021|2021-12-13|2021-12-29
>hCoV-19/USA/FL-CDC-ASC210534097/2021|2021-12-11|2021-12-25
>hCoV-19/USA/GA-CDC-ASC210534062/2021|2021-12-11|2021-12-25
>hCoV-19/USA/AZ-CDC-ASC210534167/2021|2021-12-11|2021-12-25
>hCoV-19/England/ALDP-2EC04A2/2021|2021-12-14|2021-12-29
>hCoV-19/England/ALDP-2EC041B/2021|2021-12-14|2021-12-29
>hCoV-19/USA/TX-CDC-ASC210534171/2021|2021-12-11|2021-12-25
>hCoV-19/USA/TX-CDC-ASC210534170/2021|2021-12-11|2021-12-25
>hCoV-19/USA/CA-CDC-ASC210534004/2021|2021-12-11|2021-12-25
>hCoV-19/Spain/MD-HUFA-210199/2021|2021-12-14|2021-12-29
>hCoV-19/USA/IL-CDC-ASC210534001/2021|2021-12-11|2021-12-25
>hCoV-19/USA/IL-CDC-ASC210534026/2021|2021-12-11|2021-12-25
>hCoV-19/Spain/MD-HUFA-210200/2021|2021-12-14|2021-12-29
>hCoV-19/USA/FL-CDC-ASC210534018/2021|2021-12-11|2021-12-25
>hCoV-19/USA/TX-CDC-ASC210534047/2021|2021-12-11|2021-12-25
>hCoV-19/USA/IL-CDC-ASC210534029/2021|2021-12-11|2021-12-25
>hCoV-19/USA/IL-CDC-ASC210534056/2021|2021-12-11|2021-12-25
>hCoV-19/USA/TX-CDC-ASC210534011/2021|2021-12-11|2021-12-25
>hCoV-19/Spain/MD-HUFA-210201/2021|2021-12-14|2021-12-29
>hCoV-19/England/MILK-2EC5030/2021|2021-12-14|2021-12-29
>hCoV-19/England/ALDP-2EC05AF/2021|2021-12-14|2021-12-29
>hCoV-19/England/MILK-2EC4A24/2021|2021-12-14|2021-12-29
>hCoV-19/England/MILK-2EC4CB5/2021|2021-12-14|2021-12-29
>hCoV-19/USA/IN-CDC-ASC210534153/2021|2021-12-11|2021-12-25
>hCoV-19/England/MILK-2EC4C2E/2021|2021-12-14|2021-12-29
>hCoV-19/England/MILK-2EC4E82/2021|2021-12-14|2021-12-29
>hCoV-19/England/MILK-2EC4C00/2021|2021-12-14|2021-12-29
>hCoV-19/England/MILK-2F93E4F/2021|2021-12-19|2021-12-29
>hCoV-19/England/MILK-2EC51E2/2021|2021-12-14|2021-12-29
>hCoV-19/England/MILK-2EC53DD/2021|2021-12-14|2021-12-29
>hCoV-19/USA/OH-CDC-ASC210534162/2021|2021-12-11|2021-12-25
>hCoV-19/England/ALDP-2EC02A8/2021|2021-12-14|2021-12-29
>hCoV-19/England/ALDP-2EC0606/2021|2021-12-14|2021-12-29
>hCoV-19/England/MILK-2EC3BD7/2021|2021-12-14|2021-12-29
>hCoV-19/England/MILK-2EC508B/2021|2021-12-14|2021-12-29
>hCoV-19/England/MILK-2EC4F07/2021|2021-12-14|2021-12-29
>hCoV-19/England/QEUH-2EA44E0/2021|2021-12-13|2021-12-22
>hCoV-19/England/MILK-2EC5258/2021|2021-12-14|2021-12-29
>hCoV-19/England/MILK-2EC4D94/2021|2021-12-14|2021-12-29
>hCoV-19/England/MILK-2EC48DF/2021|2021-12-14|2021-12-29
>hCoV-19/England/MILK-2EC51D3/2021|2021-12-14|2021-12-29
>hCoV-19/England/MILK-2EC53FB/2021|2021-12-14|2021-12-29
>hCoV-19/England/PLYM-2FA8F35/2021|2021-12-20|2021-12-31
>hCoV-19/England/MILK-2EC4AD9/2021|2021-12-14|2021-12-29
>hCoV-19/England/MILK-2EC37F1/2021|2021-12-14|2021-12-29
>hCoV-19/USA/FL-CDC-ASC210534074/2021|2021-12-11|2021-12-25
>hCoV-19/England/ALDP-2EC0642/2021|2021-12-14|2021-12-29
>hCoV-19/England/MILK-2EC3B04/2021|2021-12-14|2021-12-29
>hCoV-19/England/MILK-2EC4EFB/2021|2021-12-14|2021-12-29
>hCoV-19/England/MILK-2EC50B8/2021|2021-12-14|2021-12-29
>hCoV-19/England/MILK-2EC4C88/2021|2021-12-14|2021-12-29
>hCoV-19/England/MILK-2EC3ABC/2021|2021-12-13|2021-12-29
>hCoV-19/Denmark/DCGC-274227/2021|2021-12-06|2021-12-21
>hCoV-19/England/MILK-2EC522B/2021|2021-12-14|2021-12-29
>hCoV-19/England/MILK-2EC3797/2021|2021-12-14|2021-12-29
>hCoV-19/England/MILK-2EC48B1/2021|2021-12-14|2021-12-29
>hCoV-19/England/MILK-2FB5287/2021|2021-12-20|2021-12-31
>hCoV-19/England/MILK-2FB3C8B/2021|2021-12-20|2021-12-31
>hCoV-19/England/PHEC-3W08AWE9/2021|2021|2021-12-31
>hCoV-19/England/MILK-2FB5393/2021|2021-12-20|2021-12-31
>hCoV-19/England/PHEC-3W08CW5C/2021|2021|2021-12-31
>hCoV-19/USA/IL-CDC-ASC210534008/2021|2021-12-12|2021-12-25
>hCoV-19/England/PHEC-3W08BW04/2021|2021|2021-12-31
>hCoV-19/USA/TN-CDC-ASC210533996/2021|2021-12-12|2021-12-25
>hCoV-19/USA/TX-CDC-ASC210610323/2021|2021-12-11|2021-12-25
>hCoV-19/England/PHEC-3W08CW7A/2021|2021-12-17|2021-12-31
>hCoV-19/England/MILK-2FB5D2C/2021|2021-12-21|2021-12-31
>hCoV-19/Scotland/QEUH-2EA25B2/2021|2021-12-14|2021-12-22
>hCoV-19/England/MILK-2FB47C5/2021|2021-12-21|2021-12-31
>hCoV-19/England/MILK-2FB4938/2021|2021-12-21|2021-12-31
>hCoV-19/England/MILK-2FB3966/2021|2021-12-21|2021-12-31
>hCoV-19/England/PHEC-3W08AWF8/2021|2021|2021-12-31
>hCoV-19/England/PHEC-3W08CW6B/2021|2021|2021-12-31
>hCoV-19/Chile/RM-192293/2021|2021-12-11|2021-12-30
>hCoV-19/England/MILK-2FB5506/2021|2021-12-20|2021-12-31
>hCoV-19/Chile/VS-192302/2021|2021-12-12|2021-12-30
>hCoV-19/England/MILK-2FB49A1/2021|2021-12-21|2021-12-31
>hCoV-19/England/MILK-2EC5425/2021|2021-12-13|2021-12-29
>hCoV-19/England/MILK-2EC37E2/2021|2021-12-12|2021-12-29
>hCoV-19/England/ALDP-2EC0211/2021|2021-12-13|2021-12-29
>hCoV-19/England/ALDP-2EC06CA/2021|2021-12-14|2021-12-29
>hCoV-19/England/PHEC-3W08CW98/2021|2021|2021-12-31
>hCoV-19/England/MILK-2EC5364/2021|2021-12-14|2021-12-29
>hCoV-19/England/ALDP-2EC035A/2021|2021-12-14|2021-12-29
>hCoV-19/England/MILK-2EC3964/2021|2021-12-13|2021-12-29
>hCoV-19/England/ALDP-2EC079A/2021|2021-12-14|2021-12-29
>hCoV-19/England/MILK-2EC3C6B/2021|2021-12-14|2021-12-29
>hCoV-19/England/MILK-2EC5373/2021|2021-12-14|2021-12-29
>hCoV-19/England/MILK-2EC3991/2021|2021-12-14|2021-12-29
>hCoV-19/England/MILK-2FB5F62/2021|2021-12-21|2021-12-31
>hCoV-19/England/MILK-2EC4BD6/2021|2021-12-14|2021-12-29
>hCoV-19/England/MILK-2EC3ACB/2021|2021-12-14|2021-12-29
>hCoV-19/England/MILK-2EC4E73/2021|2021-12-14|2021-12-29
>hCoV-19/England/ALDP-2EC03E1/2021|2021-12-13|2021-12-29
>hCoV-19/England/PHEC-3W08BW22/2021|2021|2021-12-31
>hCoV-19/England/PHEC-3W08CWA7/2021|2021|2021-12-31
>hCoV-19/England/MILK-2EC4D49/2021|2021-12-11|2021-12-29
>hCoV-19/England/MILK-2EC38EF/2021|2021-12-14|2021-12-29
>hCoV-19/England/MILK-2EC4893/2021|2021-12-14|2021-12-29
>hCoV-19/Chile/RM-192264/2021|2021-12-11|2021-12-30
>hCoV-19/England/MILK-2EC4ACA/2021|2021-12-14|2021-12-29
>hCoV-19/England/MILK-2EC4EEC/2021|2021-12-14|2021-12-29
>hCoV-19/Denmark/DCGC-274150/2021|2021-12-05|2021-12-21
>hCoV-19/England/MILK-2EC4D0D/2021|2021-12-14|2021-12-29
>hCoV-19/Chile/VS-192265/2021|2021-12-11|2021-12-30
>hCoV-19/Chile/RM-192283/2021|2021-12-11|2021-12-30
>hCoV-19/England/MILK-2EC4D85/2021|2021-12-14|2021-12-29
>hCoV-19/Chile/RM-192277/2021|2021-12-12|2021-12-30
>hCoV-19/Chile/VS-192547/2021|2021-12-09|2021-12-30
>hCoV-19/Chile/RM-192297/2021|2021-12-11|2021-12-30
>hCoV-19/Chile/LL-192300/2021|2021-12-12|2021-12-30
>hCoV-19/England/MILK-2EC4D3A/2021|2021-12-14|2021-12-29
>hCoV-19/England/MILK-2EC4E0A/2021|2021-12-14|2021-12-29
>hCoV-19/England/MILK-2EC4DC1/2021|2021-12-14|2021-12-29
>hCoV-19/England/MILK-2EC3C10/2021|2021-12-14|2021-12-29
>hCoV-19/England/MILK-2EC4A42/2021|2021-12-14|2021-12-29
>hCoV-19/Chile/RM-192280/2021|2021-12-11|2021-12-30
>hCoV-19/England/MILK-2EC4EA0/2021|2021-12-14|2021-12-29
>hCoV-19/England/MILK-2EC4B6D/2021|2021-12-14|2021-12-29
>hCoV-19/Chile/RM-192281/2021|2021-12-12|2021-12-30
>hCoV-19/England/MILK-2EC3A52/2021|2021-12-14|2021-12-29
>hCoV-19/England/MILK-2EC5197/2021|2021-12-14|2021-12-29
>hCoV-19/Chile/RM-192314/2021|2021-12-12|2021-12-30
>hCoV-19/England/MILK-2EC390A/2021|2021-12-14|2021-12-29
>hCoV-19/Denmark/DCGC-274169/2021|2021-12-08|2021-12-21
>hCoV-19/England/ALDP-2EC05BE/2021|2021-12-14|2021-12-29
>hCoV-19/England/ALDP-2EC0387/2021|2021-12-14|2021-12-29
>hCoV-19/England/MILK-2EC4963/2021|2021-12-14|2021-12-29
>hCoV-19/England/MILK-2EC4F8F/2021|2021-12-14|2021-12-29
>hCoV-19/England/MILK-2EC4F16/2021|2021-12-14|2021-12-29
>hCoV-19/England/MILK-2EC4FDA/2021|2021-12-14|2021-12-29
>hCoV-19/Chile/RM-192290/2021|2021-12-11|2021-12-30
>hCoV-19/England/MILK-2EC513D/2021|2021-12-14|2021-12-29
>hCoV-19/England/ALDP-2EC07A9/2021|2021-12-13|2021-12-29
>hCoV-19/Chile/RM-192312/2021|2021-12-12|2021-12-30
>hCoV-19/England/MILK-2EC4FCB/2021|2021-12-14|2021-12-29
>hCoV-19/England/ALDP-2EC077C/2021|2021-12-13|2021-12-29
>hCoV-19/Chile/BI-192291/2021|2021-12-11|2021-12-30
>hCoV-19/England/MILK-2EC4B03/2021|2021-12-14|2021-12-29
>hCoV-19/England/ALDP-2EC0572/2021|2021-12-14|2021-12-29
>hCoV-19/England/MILK-2EC5337/2021|2021-12-14|2021-12-29
>hCoV-19/England/MILK-2EC4E28/2021|2021-12-14|2021-12-29
>hCoV-19/England/MILK-2EC373D/2021|2021-12-14|2021-12-29
>hCoV-19/England/ALDP-2EC0633/2021|2021-12-14|2021-12-29
>hCoV-19/Chile/RM-192285/2021|2021-12-12|2021-12-30
>hCoV-19/Chile/RM-192305/2021|2021-12-12|2021-12-30
>hCoV-19/Chile/RM-193199/2021|2021-12-12|2021-12-30
>hCoV-19/Chile/RM-192308/2021|2021-12-11|2021-12-30
>hCoV-19/England/MILK-2EC4990/2021|2021-12-14|2021-12-29
>hCoV-19/England/MILK-2E7A37D/2021|2021-12-13|2021-12-29
>hCoV-19/England/MILK-2EC5012/2021|2021-12-14|2021-12-29
>hCoV-19/England/MILK-2EC3A9E/2021|2021-12-14|2021-12-29
>hCoV-19/England/MILK-2EC3CB6/2021|2021-12-14|2021-12-29
>hCoV-19/England/MILK-2EC3858/2021|2021-12-14|2021-12-29
>hCoV-19/England/MILK-2EC48FD/2021|2021-12-14|2021-12-29
>hCoV-19/France/ARA-HCL021212974501/2021|2021-11-26|2021-12-02
>hCoV-19/England/MILK-2EC4D67/2021|2021-12-14|2021-12-29
>hCoV-19/England/ALDP-2EC024E/2021|2021-12-14|2021-12-29
>hCoV-19/Chile/RM-196856/2021|2021-12-20|2021-12-30
>hCoV-19/USA/PA-CDC-ASC210536690/2021|2021-12-13|2021-12-25
>hCoV-19/Chile/RM-196857/2021|2021-12-21|2021-12-30
>hCoV-19/England/MILK-2FB5EED/2021|2021-12-21|2021-12-31
>hCoV-19/England/PLYM-2FA9347/2021|2021-12-18|2021-12-31
>hCoV-19/Belgium/UMONS-P044808501/2021|2021-12-13|2021-12-22
>hCoV-19/Chile/VS-194944/2021|2021-12-16|2021-12-30
>hCoV-19/England/PHEC-3W08CW01/2021|2021|2021-12-31
>hCoV-19/England/PLYM-2FB4DF0/2021|2021-12-19|2021-12-31
>hCoV-19/Chile/VS-196853/2021|2021-12-20|2021-12-30
>hCoV-19/England/MILK-2FB5EA1/2021|2021-12-21|2021-12-31
>hCoV-19/England/MILK-2E798E8/2021|2021-12-13|2021-12-29
>hCoV-19/England/PLYM-2FB4F72/2021|2021-12-20|2021-12-31
>hCoV-19/Chile/RM-193203/2021|2021-12-12|2021-12-30
>hCoV-19/Chile/RM-196854/2021|2021-12-20|2021-12-30
>hCoV-19/England/PLYM-2FB4CB7/2021|2021-12-20|2021-12-31
>hCoV-19/USA/IL-CDC-ASC210624094/2021|2021-12-12|2021-12-25
>hCoV-19/USA/FL-CDC-ASC210535087/2021|2021-12-12|2021-12-25
>hCoV-19/England/MILK-2FB39C0/2021|2021-12-21|2021-12-31
>hCoV-19/England/PHEC-3W08CW10/2021|2021|2021-12-31
>hCoV-19/England/PHEC-3W08BWAA/2021|2021|2021-12-31
>hCoV-19/England/MILK-2E79772/2021|2021-12-13|2021-12-29
>hCoV-19/Denmark/DCGC-274246/2021|2021-12-12|2021-12-21
>hCoV-19/Chile/RM-193204/2021|2021-12-12|2021-12-30
>hCoV-19/Chile/RM-193205/2021|2021-12-13|2021-12-30
>hCoV-19/Chile/RM-193207/2021|2021-12-12|2021-12-30
>hCoV-19/Chile/RM-193200/2021|2021-12-13|2021-12-30
>hCoV-19/Chile/RM-193202/2021|2021-12-12|2021-12-30
>hCoV-19/Chile/VS-193209/2021|2021-12-13|2021-12-30
>hCoV-19/Chile/RM-193211/2021|2021-12-13|2021-12-30
>hCoV-19/Chile/RM-193216/2021|2021-12-13|2021-12-30
>hCoV-19/Chile/RM-193212/2021|2021-12-13|2021-12-30
>hCoV-19/Chile/RM-193214/2021|2021-12-13|2021-12-30
>hCoV-19/USA/OH-CDC-ASC210535230/2021|2021-12-12|2021-12-25
>hCoV-19/USA/CA-CDC-ASC210536538/2021|2021-12-13|2021-12-25
>hCoV-19/Chile/RM-193213/2021|2021-12-13|2021-12-30
>hCoV-19/Chile/AN-193252/2021|2021-12-13|2021-12-30
>hCoV-19/Chile/RM-193193/2021|2021-12-12|2021-12-30
>hCoV-19/Chile/RM-194952/2021|2021-12-17|2021-12-30
>hCoV-19/England/PHEC-3W08CW3E/2021|2021-12-17|2021-12-31
>hCoV-19/Chile/RM-194953/2021|2021-12-17|2021-12-30
>hCoV-19/England/PLYM-2E7ABA2/2021|2021-12-13|2021-12-29
>hCoV-19/Chile/RM-194270/2021|2021-12-14|2021-12-30
>hCoV-19/England/MILK-2FB3BCA/2021|2021-12-21|2021-12-31
>hCoV-19/Chile/AP-196855/2021|2021-12-20|2021-12-30
>hCoV-19/Chile/CO-194947/2021|2021-12-16|2021-12-30
>hCoV-19/Chile/RM-194948/2021|2021-12-16|2021-12-30
>hCoV-19/Chile/VS-196859/2021|2021-12-21|2021-12-30
>hCoV-19/England/MILK-2FB3A72/2021|2021-12-16|2021-12-31
>hCoV-19/Chile/VS-193649/2021|2021-12-13|2021-12-30
>hCoV-19/USA/WI-CDC-ASC210534072/2021|2021-12-12|2021-12-25
>hCoV-19/Chile/RM-196860/2021|2021-12-20|2021-12-30
>hCoV-19/Chile/VS-196862/2021|2021-12-21|2021-12-30
>hCoV-19/England/MILK-2E796C0/2021|2021-12-13|2021-12-29
>hCoV-19/England/PHEC-3W0A0W6D/2021|2021|2021-12-31
>hCoV-19/England/PHEC-3W08CW4D/2021|2021|2021-12-31
>hCoV-19/USA/FL-CDC-ASC210534069/2021|2021-12-12|2021-12-25
>hCoV-19/USA/IL-CDC-ASC210536384/2021|2021-12-12|2021-12-25
>hCoV-19/USA/TX-CDC-ASC210534067/2021|2021-12-12|2021-12-25
>hCoV-19/Chile/RM-194949/2021|2021-12-16|2021-12-30
>hCoV-19/USA/WI-CDC-ASC210534066/2021|2021-12-12|2021-12-25
>hCoV-19/England/PHEC-3W08BWB9/2021|2021|2021-12-31
>hCoV-19/USA/TX-CDC-ASC210534055/2021|2021-12-12|2021-12-25
>hCoV-19/USA/FL-CDC-ASC210534065/2021|2021-12-12|2021-12-25
>hCoV-19/England/PLYM-2FB4FEB/2021|2021-12-20|2021-12-31
>hCoV-19/USA/NC-CDC-ASC210534071/2021|2021-12-12|2021-12-25
>hCoV-19/Chile/TA-194942/2021|2021-12-16|2021-12-30
>hCoV-19/Chile/VS-194940/2021|2021-12-16|2021-12-30
>hCoV-19/Chile/BI-194950/2021|2021-12-16|2021-12-30
>hCoV-19/USA/TX-CDC-ASC210534068/2021|2021-12-12|2021-12-25
>hCoV-19/Chile/RM-194276/2021|2021-12-14|2021-12-30
>hCoV-19/Chile/RM-194936/2021|2021-12-16|2021-12-30
>hCoV-19/India/KA-RF-NCBS-Bengaluru-RFNB-1101/2021|2021-11-20|2021-12-02
>hCoV-19/USA/FL-CDC-ASC210534058/2021|2021-12-12|2021-12-25
>hCoV-19/USA/FL-CDC-ASC210534077/2021|2021-12-12|2021-12-25
>hCoV-19/USA/TX-CDC-ASC210534051/2021|2021-12-12|2021-12-25
>hCoV-19/USA/TX-CDC-ASC210534052/2021|2021-12-12|2021-12-25
>hCoV-19/England/MILK-2FB468C/2021|2021-12-21|2021-12-31
>hCoV-19/Chile/CO-194469/2021|2021-12-15|2021-12-30
>hCoV-19/Chile/RM-194282/2021|2021-12-14|2021-12-30
>hCoV-19/Chile/CO-194938/2021|2021-12-16|2021-12-30
>hCoV-19/England/MILK-2FB2F38/2021|2021-12-20|2021-12-31
>hCoV-19/USA/FL-CDC-ASC210534086/2021|2021-12-12|2021-12-25
>hCoV-19/England/PLYM-2FA8F80/2021|2021-12-20|2021-12-31
>hCoV-19/USA/FL-CDC-ASC210534075/2021|2021-12-12|2021-12-25
>hCoV-19/USA/FL-CDC-ASC210534078/2021|2021-12-12|2021-12-25
>hCoV-19/England/PHEC-3W08BWD7/2021|2021|2021-12-31
>hCoV-19/USA/OH-CDC-ASC210534015/2021|2021-12-12|2021-12-25
>hCoV-19/USA/TX-CDC-ASC210534013/2021|2021-12-12|2021-12-25
>hCoV-19/USA/IL-CDC-ASC210534081/2021|2021-12-12|2021-12-25
>hCoV-19/USA/FL-CDC-ASC210534088/2021|2021-12-12|2021-12-25
>hCoV-19/USA/FL-CDC-ASC210534089/2021|2021-12-12|2021-12-25
>hCoV-19/Chile/VS-196863/2021|2021-12-21|2021-12-30
>hCoV-19/USA/TX-CDC-ASC210534050/2021|2021-12-12|2021-12-25
>hCoV-19/England/MILK-2FB5CF2/2021|2021-12-21|2021-12-31
>hCoV-19/England/MILK-2EC4FAD/2021|2021-12-14|2021-12-29
>hCoV-19/England/MILK-2FB30F8/2021|2021-12-20|2021-12-31
>hCoV-19/Chile/BI-196864/2021|2021-12-20|2021-12-30
>hCoV-19/England/ALDP-2EC07B8/2021|2021-12-14|2021-12-29
>hCoV-19/Chile/VS-194258/2021|2021-12-15|2021-12-30
>hCoV-19/Chile/RM-193664/2021|2021-12-13|2021-12-30
>hCoV-19/Chile/RM-196524/2021|2021-12-22|2021-12-30
>hCoV-19/USA/TX-CDC-ASC210534049/2021|2021-12-12|2021-12-25
>hCoV-19/England/MILK-2EC4AE8/2021|2021-12-14|2021-12-29
>hCoV-19/USA/IL-CDC-ASC210534009/2021|2021-12-12|2021-12-25
>hCoV-19/Chile/RM-193643/2021|2021-12-13|2021-12-30
>hCoV-19/England/ALDP-2EC0563/2021|2021-12-14|2021-12-29
>hCoV-19/USA/FL-CDC-ASC210533997/2021|2021-12-12|2021-12-25
>hCoV-19/USA/OH-CDC-ASC210534019/2021|2021-12-12|2021-12-25
>hCoV-19/Chile/RM-194263/2021|2021-12-14|2021-12-30
>hCoV-19/England/ALDP-2EC0615/2021|2021-12-14|2021-12-29
>hCoV-19/England/QEUH-2FB13B5/2021|2021-12-20|2021-12-31
>hCoV-19/USA/IL-CDC-ASC210534005/2021|2021-12-12|2021-12-25
>hCoV-19/USA/FL-CDC-ASC210534020/2021|2021-12-12|2021-12-25
>hCoV-19/Chile/RM-194935/2021|2021-12-16|2021-12-30
>hCoV-19/USA/NJ-CDC-ASC210534038/2021|2021-12-12|2021-12-25
>hCoV-19/England/MILK-2EC37C4/2021|2021-12-14|2021-12-29
>hCoV-19/England/ALDP-2EC0299/2021|2021-12-14|2021-12-29
>hCoV-19/England/ALDP-2EC03C3/2021|2021-12-14|2021-12-29
>hCoV-19/England/MILK-2EC375B/2021|2021-12-14|2021-12-29
>hCoV-19/England/MILK-2FB323E/2021|2021-12-20|2021-12-31
>hCoV-19/USA/IL-CDC-ASC210534027/2021|2021-12-12|2021-12-25
>hCoV-19/England/MILK-2E799A9/2021|2021-12-13|2021-12-29
>hCoV-19/England/MILK-2E7953C/2021|2021-12-13|2021-12-29
>hCoV-19/England/MILK-2E797FA/2021|2021-12-13|2021-12-29
>hCoV-19/USA/TX-CDC-ASC210534035/2021|2021-12-12|2021-12-25
>hCoV-19/Chile/RM-194264/2021|2021-12-14|2021-12-30
>hCoV-19/Chile/RM-193647/2021|2021-12-13|2021-12-30
>hCoV-19/Chile/RM-194265/2021|2021-12-14|2021-12-30
>hCoV-19/England/MILK-2E7A085/2021|2021-12-13|2021-12-29
>hCoV-19/USA/IL-CDC-ASC210534022/2021|2021-12-12|2021-12-25
>hCoV-19/USA/FL-CDC-ASC210534099/2021|2021-12-12|2021-12-25
>hCoV-19/England/MILK-2EC511F/2021|2021-12-14|2021-12-29
>hCoV-19/England/PLYM-2E7A9A8/2021|2021-12-13|2021-12-29
>hCoV-19/USA/IL-CDC-ASC210534006/2021|2021-12-12|2021-12-25
>hCoV-19/Chile/LI-194259/2021|2021-12-15|2021-12-30
>hCoV-19/England/MILK-2EC382B/2021|2021-12-14|2021-12-29
>hCoV-19/England/MILK-2EC4D76/2021|2021-12-14|2021-12-29
>hCoV-19/USA/TX-CDC-ASC210534017/2021|2021-12-12|2021-12-25
>hCoV-19/England/PLYM-2FB4E57/2021|2021-12-20|2021-12-31
>hCoV-19/USA/IL-CDC-ASC210534007/2021|2021-12-12|2021-12-25
>hCoV-19/Chile/CO-193297/2021|2021-12-13|2021-12-30
>hCoV-19/USA/FL-CDC-ASC210534016/2021|2021-12-12|2021-12-25
>hCoV-19/USA/FL-CDC-ASC210534000/2021|2021-12-12|2021-12-25
>hCoV-19/USA/IL-CDC-ASC210534042/2021|2021-12-12|2021-12-25
>hCoV-19/USA/IL-CDC-ASC210535592/2021|2021-12-12|2021-12-25
>hCoV-19/USA/FL-CDC-ASC210534060/2021|2021-12-12|2021-12-25
>hCoV-19/Chile/RM-194260/2021|2021-12-15|2021-12-30
>hCoV-19/USA/IL-CDC-ASC210534041/2021|2021-12-12|2021-12-25
>hCoV-19/USA/TX-CDC-ASC210534043/2021|2021-12-12|2021-12-25
>hCoV-19/USA/TX-CDC-ASC210534044/2021|2021-12-12|2021-12-25
>hCoV-19/USA/TX-CDC-ASC210534034/2021|2021-12-12|2021-12-25
>hCoV-19/USA/IL-CDC-ASC210534039/2021|2021-12-12|2021-12-25
>hCoV-19/USA/IL-CDC-ASC210534033/2021|2021-12-12|2021-12-25
>hCoV-19/USA/TX-CDC-ASC210534054/2021|2021-12-12|2021-12-25
>hCoV-19/USA/IL-CDC-ASC210534024/2021|2021-12-12|2021-12-25
>hCoV-19/USA/IL-CDC-ASC210534021/2021|2021-12-12|2021-12-25
>hCoV-19/USA/FL-CDC-ASC210534079/2021|2021-12-12|2021-12-25
>hCoV-19/USA/GA-CDC-ASC210534080/2021|2021-12-12|2021-12-25
>hCoV-19/USA/TX-CDC-ASC210534045/2021|2021-12-12|2021-12-25
>hCoV-19/USA/IL-CDC-ASC210534061/2021|2021-12-12|2021-12-25
>hCoV-19/USA/TX-CDC-ASC210534059/2021|2021-12-12|2021-12-25
>hCoV-19/USA/FL-CDC-ASC210534064/2021|2021-12-12|2021-12-25
>hCoV-19/Chile/RM-197052/2021|2021-12-23|2021-12-30
>hCoV-19/Chile/RM-193640/2021|2021-12-13|2021-12-30
>hCoV-19/USA/OH-CDC-ASC210534014/2021|2021-12-12|2021-12-25
>hCoV-19/USA/IL-CDC-ASC210534010/2021|2021-12-12|2021-12-25
>hCoV-19/USA/FL-CDC-ASC210534057/2021|2021-12-12|2021-12-25
>hCoV-19/USA/FL-CDC-ASC210534063/2021|2021-12-12|2021-12-25
>hCoV-19/England/MILK-2EC4F61/2021|2021-12-14|2021-12-29
>hCoV-19/USA/LA-CDC-ASC210534168/2021|2021-12-12|2021-12-25
>hCoV-19/USA/FL-CDC-ASC210534092/2021|2021-12-12|2021-12-25
>hCoV-19/USA/OH-CDC-ASC210534106/2021|2021-12-12|2021-12-25
>hCoV-19/England/MILK-2EC504F/2021|2021-12-14|2021-12-29
>hCoV-19/England/MILK-2FB3A90/2021|2021-12-21|2021-12-31
>hCoV-19/England/MILK-2EC3919/2021|2021-12-14|2021-12-29
>hCoV-19/USA/GA-CDC-ASC210534176/2021|2021-12-12|2021-12-25
>hCoV-19/USA/OH-CDC-ASC210534104/2021|2021-12-12|2021-12-25
>hCoV-19/England/MILK-2EC4FE9/2021|2021-12-14|2021-12-29
>hCoV-19/Chile/RM-197053/2021|2021-12-22|2021-12-30
>hCoV-19/USA/FL-CDC-ASC210534093/2021|2021-12-12|2021-12-25
>hCoV-19/Chile/RM-196525/2021|2021-12-22|2021-12-30
>hCoV-19/USA/NJ-CDC-ASC210534116/2021|2021-12-12|2021-12-25
>hCoV-19/USA/NJ-CDC-ASC210534117/2021|2021-12-12|2021-12-25
>hCoV-19/England/MILK-2EC4BE5/2021|2021-12-14|2021-12-29
>hCoV-19/England/MILK-2EC50D6/2021|2021-12-14|2021-12-29
>hCoV-19/England/MILK-2E7A87E/2021|2021-12-13|2021-12-29
>hCoV-19/Chile/RM-193657/2021|2021-12-13|2021-12-30
>hCoV-19/USA/IL-CDC-ASC210534109/2021|2021-12-12|2021-12-25
>hCoV-19/Denmark/DCGC-280285/2021|2021-12-08|2021-12-22
>hCoV-19/USA/GA-CDC-ASC210534175/2021|2021-12-12|2021-12-25
>hCoV-19/England/MILK-2EC4E55/2021|2021-12-14|2021-12-29
>hCoV-19/England/MILK-2EC372E/2021|2021-12-14|2021-12-29
>hCoV-19/USA/OH-CDC-ASC210534105/2021|2021-12-12|2021-12-25
>hCoV-19/England/MILK-2E79578/2021|2021-12-13|2021-12-29
>hCoV-19/England/MILK-2EC37A6/2021|2021-12-14|2021-12-29
>hCoV-19/England/MILK-2E79754/2021|2021-12-13|2021-12-29
>hCoV-19/England/PLYM-2FA9022/2021|2021-12-20|2021-12-31
>hCoV-19/USA/SC-CDC-ASC210534046/2021|2021-12-12|2021-12-25
>hCoV-19/USA/NC-CDC-ASC210533977/2021|2021-12-12|2021-12-25
>hCoV-19/USA/NC-CDC-ASC210534123/2021|2021-12-12|2021-12-25
>hCoV-19/USA/FL-CDC-ASC210534098/2021|2021-12-12|2021-12-25
>hCoV-19/USA/FL-CDC-ASC210534100/2021|2021-12-12|2021-12-25
>hCoV-19/England/ALDP-2EC0475/2021|2021-12-14|2021-12-29
>hCoV-19/England/PLYM-2FB4CE4/2021|2021-12-20|2021-12-31
>hCoV-19/Chile/RM-193651/2021|2021-12-13|2021-12-30
>hCoV-19/Chile/RM-193659/2021|2021-12-13|2021-12-30
>hCoV-19/Chile/RM-193652/2021|2021-12-13|2021-12-30
>hCoV-19/Chile/RM-193653/2021|2021-12-13|2021-12-30
>hCoV-19/Chile/VS-194271/2021|2021-12-14|2021-12-30
>hCoV-19/Chile/AR-194268/2021|2021-12-14|2021-12-30
>hCoV-19/USA/IL-CDC-ASC210534094/2021|2021-12-12|2021-12-25
>hCoV-19/USA/TX-CDC-ASC210536553/2021|2021-12-12|2021-12-25
>hCoV-19/England/PLYM-2FA9444/2021|2021-12-20|2021-12-31
>hCoV-19/Chile/RM-194471/2021|2021-12-16|2021-12-30
>hCoV-19/England/MILK-2FB51B7/2021|2021-12-19|2021-12-31
>hCoV-19/USA/FL-CDC-ASC210534090/2021|2021-12-12|2021-12-25
>hCoV-19/USA/GA-CDC-ASC210534174/2021|2021-12-12|2021-12-25
>hCoV-19/USA/WI-CDC-ASC210534108/2021|2021-12-12|2021-12-25
>hCoV-19/USA/FL-CDC-ASC210534095/2021|2021-12-12|2021-12-25
>hCoV-19/USA/FL-CDC-ASC210534091/2021|2021-12-12|2021-12-25
>hCoV-19/USA/NJ-CDC-ASC210534119/2021|2021-12-12|2021-12-25
>hCoV-19/USA/IL-CDC-ASC210534111/2021|2021-12-12|2021-12-25
>hCoV-19/USA/NJ-CDC-ASC210534118/2021|2021-12-12|2021-12-25
>hCoV-19/Chile/RM-197054/2021|2021-12-21|2021-12-30
>hCoV-19/England/MILK-2FB5C4D/2021|2021-12-21|2021-12-31
>hCoV-19/USA/GA-CDC-ASC210534173/2021|2021-12-12|2021-12-25
>hCoV-19/USA/IL-CDC-ASC210535588/2021|2021-12-12|2021-12-25
>hCoV-19/USA/FL-CDC-ASC210534096/2021|2021-12-12|2021-12-25
>hCoV-19/USA/IL-CDC-ASC210534113/2021|2021-12-12|2021-12-25
>hCoV-19/Chile/RM-197055/2021|2021-12-17|2021-12-30
>hCoV-19/USA/GA-CDC-ASC210612778/2021|2021-12-13|2021-12-25
>hCoV-19/England/MILK-2FB605F/2021|2021-12-21|2021-12-31
>hCoV-19/Chile/RM-194461/2021|2021-12-16|2021-12-30
>hCoV-19/Chile/RM-194466/2021|2021-12-15|2021-12-30
>hCoV-19/England/MILK-2FB3B42/2021|2021-12-15|2021-12-31
>hCoV-19/USA/IL-CDC-ASC210612783/2021|2021-12-13|2021-12-25
>hCoV-19/USA/MD-CDC-ASC210612781/2021|2021-12-13|2021-12-25
>hCoV-19/England/MILK-2EC4D58/2021|2021-12-14|2021-12-29
>hCoV-19/Chile/VS-194463/2021|2021-12-15|2021-12-30
>hCoV-19/England/MILK-2EC4FBC/2021|2021-12-14|2021-12-29
>hCoV-19/Chile/RM-194456/2021|2021-12-16|2021-12-30
>hCoV-19/England/MILK-2EC5391/2021|2021-12-14|2021-12-29
>hCoV-19/Chile/CO-194472/2021|2021-12-15|2021-12-30
>hCoV-19/Chile/RM-194291/2021|2021-12-14|2021-12-30
>hCoV-19/Chile/RM-194292/2021|2021-12-14|2021-12-30
>hCoV-19/England/MILK-2EC5416/2021|2021-12-14|2021-12-29
>hCoV-19/Chile/RM-194283/2021|2021-12-14|2021-12-30
>hCoV-19/USA/NY-CDC-ASC210612789/2021|2021-12-13|2021-12-25
>hCoV-19/Chile/RM-194477/2021|2021-12-15|2021-12-30
>hCoV-19/Chile/RM-194285/2021|2021-12-14|2021-12-30
>hCoV-19/Chile/RM-194480/2021|2021-12-16|2021-12-30
>hCoV-19/Chile/RM-194289/2021|2021-12-14|2021-12-30
>hCoV-19/Chile/RM-194483/2021|2021-12-16|2021-12-30
>hCoV-19/Chile/ML-194488/2021|2021-12-15|2021-12-30
>hCoV-19/Chile/RM-194280/2021|2021-12-14|2021-12-30
>hCoV-19/USA/PA-CDC-ASC210535262/2021|2021-12-13|2021-12-25
>hCoV-19/Chile/RM-194476/2021|2021-12-15|2021-12-30
>hCoV-19/Chile/RM-194474/2021|2021-12-15|2021-12-30
>hCoV-19/USA/TN-CDC-ASC210535251/2021|2021-12-13|2021-12-25
>hCoV-19/Chile/RM-194272/2021|2021-12-14|2021-12-30
>hCoV-19/Chile/RM-194475/2021|2021-12-16|2021-12-30
>hCoV-19/Chile/RM-194274/2021|2021-12-14|2021-12-30
>hCoV-19/Chile/RM-194275/2021|2021-12-14|2021-12-30
>hCoV-19/Chile/LR-194496/2021|2021-12-16|2021-12-30
>hCoV-19/Chile/RM-194277/2021|2021-12-14|2021-12-30
>hCoV-19/Chile/RM-194294/2021|2021-12-14|2021-12-30
>hCoV-19/Chile/CO-194273/2021|2021-12-14|2021-12-30
>hCoV-19/England/PLYM-2FA9189/2021|2021-12-20|2021-12-31
>hCoV-19/England/MILK-2E7A726/2021|2021-12-13|2021-12-29
>hCoV-19/England/MILK-2E7A86F/2021|2021-12-13|2021-12-29
>hCoV-19/England/PLYM-2FB4B41/2021|2021-12-20|2021-12-31
>hCoV-19/England/MILK-2EC3A07/2021|2021-12-14|2021-12-29
>hCoV-19/England/PHEC-3W0A0WD6/2021|2021|2021-12-31
>hCoV-19/England/QEUH-2FB1467/2021|2021-12-20|2021-12-31
>hCoV-19/USA/IL-CDC-ASC210535257/2021|2021-12-13|2021-12-25
>hCoV-19/England/MILK-2E7A7AE/2021|2021-12-13|2021-12-29
>hCoV-19/Chile/VS-196818/2021|2021-12-20|2021-12-30
>hCoV-19/England/MILK-2EC51C4/2021|2021-12-14|2021-12-29
>hCoV-19/Chile/RM-196819/2021|2021-12-20|2021-12-30
>hCoV-19/Chile/RM-196820/2021|2021-12-20|2021-12-30
>hCoV-19/England/MILK-2FB5375/2021|2021-12-20|2021-12-31
>hCoV-19/Chile/RM-194499/2021|2021-12-16|2021-12-30
>hCoV-19/England/PLYM-2FB4DA5/2021|2021-12-20|2021-12-31
>hCoV-19/England/MILK-2E7A2F8/2021|2021-12-13|2021-12-29
>hCoV-19/USA/CA-CDC-ASC210535974/2021|2021-12-13|2021-12-25
>hCoV-19/USA/FL-CDC-ASC210612766/2021|2021-12-13|2021-12-25
>hCoV-19/England/PHEC-3W0A0W21/2021|2021|2021-12-31
>hCoV-19/England/MILK-2FB31E6/2021|2021-12-20|2021-12-31
>hCoV-19/England/MILK-2EC50F4/2021|2021-12-14|2021-12-29
>hCoV-19/Chile/RM-196821/2021|2021-12-20|2021-12-30
>hCoV-19/England/MILK-2E798CA/2021|2021-12-13|2021-12-29
>hCoV-19/England/MILK-2FB614D/2021|2021-12-21|2021-12-31
>hCoV-19/Chile/RM-194510/2021|2021-12-15|2021-12-30
>hCoV-19/England/PHEC-3W08BW8C/2021|2021-12-16|2021-12-31
>hCoV-19/England/MILK-2E7A2E9/2021|2021-12-13|2021-12-29
>hCoV-19/England/MILK-2E7A586/2021|2021-12-13|2021-12-29
>hCoV-19/England/PHEC-3W08BW9B/2021|2021|2021-12-31
>hCoV-19/England/MILK-2E7A6CF/2021|2021-12-13|2021-12-29
>hCoV-19/Chile/RM-194498/2021|2021-12-15|2021-12-30
>hCoV-19/England/MILK-2E799C7/2021|2021-12-13|2021-12-29
>hCoV-19/USA/FL-CDC-ASC210535640/2021|2021-12-13|2021-12-25
>hCoV-19/England/PHEC-3W08BW7D/2021|2021|2021-12-31
>hCoV-19/England/MILK-2FB60D7/2021|2021-12-21|2021-12-31
>hCoV-19/England/PHEC-3W08BW5F/2021|2021|2021-12-31
>hCoV-19/England/MILK-2FB3DD3/2021|2021-12-21|2021-12-31
>hCoV-19/USA/OH-CDC-ASC210535977/2021|2021-12-13|2021-12-25
>hCoV-19/USA/TX-CDC-ASC210536073/2021|2021-12-13|2021-12-25
>hCoV-19/England/MILK-2FB315F/2021|2021-12-20|2021-12-31
>hCoV-19/USA/TX-CDC-ASC210536101/2021|2021-12-14|2021-12-25
>hCoV-19/England/MILK-2FB3D2E/2021|2021-12-16|2021-12-31
>hCoV-19/England/QEUH-2FB1519/2021|2021-12-20|2021-12-31
>hCoV-19/Chile/RM-194503/2021|2021-12-15|2021-12-30
>hCoV-19/England/MILK-2E7A771/2021|2021-12-13|2021-12-29
>hCoV-19/England/MILK-2E797DC/2021|2021-12-13|2021-12-29
>hCoV-19/England/QEUH-2FB143A/2021|2021-12-20|2021-12-31
>hCoV-19/England/PHEC-3W0A0W4F/2021|2021|2021-12-31
>hCoV-19/England/MILK-2E7A42F/2021|2021-12-13|2021-12-29
>hCoV-19/England/MILK-2FB52F0/2021|2021-12-20|2021-12-31
>hCoV-19/England/MILK-2FB4543/2021|2021-12-21|2021-12-31
>hCoV-19/England/MILK-2E7A207/2021|2021-12-13|2021-12-29
>hCoV-19/Chile/CO-194506/2021|2021-12-15|2021-12-30
>hCoV-19/Chile/RM-194507/2021|2021-12-15|2021-12-30
>hCoV-19/Chile/RM-194509/2021|2021-12-15|2021-12-30
>hCoV-19/Chile/VS-194511/2021|2021-12-15|2021-12-30
>hCoV-19/England/PLYM-2FA923B/2021|2021-12-20|2021-12-31
>hCoV-19/England/MILK-2FB4A44/2021|2021-12-21|2021-12-31
>hCoV-19/Chile/RM-194500/2021|2021-12-15|2021-12-30
>hCoV-19/Chile/RM-196822/2021|2021-12-20|2021-12-30
>hCoV-19/Chile/VS-196840/2021|2021-12-21|2021-12-30
>hCoV-19/USA/IL-CDC-ASC210535688/2021|2021-12-13|2021-12-25
>hCoV-19/England/PHEC-3W0A0W30/2021|2021|2021-12-31
>hCoV-19/Chile/RM-194502/2021|2021-12-15|2021-12-30
>hCoV-19/Chile/RM-194505/2021|2021-12-15|2021-12-30
>hCoV-19/USA/IL-CDC-ASC210624095/2021|2021-12-13|2021-12-25
>hCoV-19/England/MILK-2FB3E1C/2021|2021-12-15|2021-12-31
>hCoV-19/England/MILK-2E7A683/2021|2021-12-13|2021-12-29
>hCoV-19/USA/FL-CDC-ASC210535659/2021|2021-12-13|2021-12-25
>hCoV-19/England/MILK-2E7A1EC/2021|2021-12-13|2021-12-29
>hCoV-19/England/BRBR-2E7511E/2021|2021-12-11|2021-12-29
>hCoV-19/Chile/RM-196845/2021|2021-12-21|2021-12-30
>hCoV-19/England/MILK-2E7A753/2021|2021-12-13|2021-12-29
>hCoV-19/USA/FL-CDC-ASC210535641/2021|2021-12-13|2021-12-25
>hCoV-19/USA/IL-CDC-ASC210535586/2021|2021-12-13|2021-12-25
>hCoV-19/England/BRBR-2E75002/2021|2021-12-11|2021-12-29
>hCoV-19/USA/IL-CDC-ASC210535589/2021|2021-12-13|2021-12-25
>hCoV-19/USA/FL-CDC-ASC210535655/2021|2021-12-13|2021-12-25
>hCoV-19/England/MILK-2E7A137/2021|2021-12-13|2021-12-29
>hCoV-19/USA/IL-CDC-ASC210535710/2021|2021-12-13|2021-12-25
>hCoV-19/USA/IL-CDC-ASC210535591/2021|2021-12-13|2021-12-25
>hCoV-19/USA/IL-CDC-ASC210535590/2021|2021-12-13|2021-12-25
>hCoV-19/USA/IA-CDC-ASC210535593/2021|2021-12-13|2021-12-25
>hCoV-19/England/MILK-2E798D9/2021|2021-12-13|2021-12-29
>hCoV-19/USA/NY-CDC-ASC210535578/2021|2021-12-13|2021-12-25
>hCoV-19/USA/IL-CDC-ASC210535587/2021|2021-12-13|2021-12-25
>hCoV-19/USA/FL-CDC-ASC210535661/2021|2021-12-13|2021-12-25
>hCoV-19/England/MILK-2E7A331/2021|2021-12-13|2021-12-29
>hCoV-19/USA/FL-CDC-ASC210535603/2021|2021-12-13|2021-12-25
>hCoV-19/Chile/RM-196847/2021|2021-12-20|2021-12-30
>hCoV-19/England/MILK-2E79569/2021|2021-12-13|2021-12-29
>hCoV-19/Chile/RM-196841/2021|2021-12-21|2021-12-30
>hCoV-19/England/MILK-2FB3B33/2021|2021-12-16|2021-12-31
>hCoV-19/England/PLYM-2E7A8AB/2021|2021-12-13|2021-12-29
>hCoV-19/South_Africa/CERI-KRISP-K032955/2021|2021-12-01|2021-12-11
>hCoV-19/England/MILK-2E7A155/2021|2021-12-13|2021-12-29
>hCoV-19/Chile/RM-195867/2021|2021-12-19|2021-12-30
>hCoV-19/Chile/RM-195260/2021|2021-12-18|2021-12-30
>hCoV-19/England/MILK-2E7A47A/2021|2021-12-13|2021-12-29
>hCoV-19/Chile/RM-195863/2021|2021-12-20|2021-12-30
>hCoV-19/Chile/RM-195859/2021|2021-12-18|2021-12-30
>hCoV-19/USA/AZ-CDC-ASC210535594/2021|2021-12-13|2021-12-25
>hCoV-19/USA/FL-CDC-ASC210535666/2021|2021-12-13|2021-12-25
>hCoV-19/USA/FL-CDC-ASC210535662/2021|2021-12-13|2021-12-25
>hCoV-19/Chile/BI-195259/2021|2021-12-18|2021-12-30
>hCoV-19/Chile/RM-195261/2021|2021-12-18|2021-12-30
>hCoV-19/England/MILK-2FB5D68/2021|2021-12-21|2021-12-31
>hCoV-19/Chile/RM-195878/2021|2021-12-19|2021-12-30
>hCoV-19/England/PHEC-3W0A1W88/2021|2021|2021-12-31
>hCoV-19/Denmark/DCGC-274433/2021|2021-12-04|2021-12-21
>hCoV-19/England/PLYM-2FA8FDB/2021|2021-12-19|2021-12-31
>hCoV-19/Chile/ML-195659/2021|2021-12-18|2021-12-30
>hCoV-19/Chile/RM-195221/2021|2021-12-18|2021-12-30
>hCoV-19/Chile/RM-195661/2021|2021-12-18|2021-12-30
>hCoV-19/South_Africa/CERI-KRISP-K032972/2021|2021-12-02|2021-12-11
>hCoV-19/Chile/RM-195236/2021|2021-12-18|2021-12-30
>hCoV-19/USA/FL-CDC-ASC210624196/2021|2021-12-13|2021-12-25
>hCoV-19/South_Africa/CERI-KRISP-K032974/2021|2021-12-02|2021-12-11
>hCoV-19/USA/FL-CDC-ASC210624192/2021|2021-12-13|2021-12-25
>hCoV-19/Chile/AR-196843/2021|2021-12-20|2021-12-30
>hCoV-19/Chile/AP-196844/2021|2021-12-20|2021-12-30
>hCoV-19/England/PHEC-3W0A1WA6/2021|2021|2021-12-31
>hCoV-19/Chile/RM-196848/2021|2021-12-20|2021-12-30
>hCoV-19/Chile/BI-196849/2021|2021-12-20|2021-12-30
>hCoV-19/England/MILK-2F7A02A/2021|2021-12-20|2021-12-29
>hCoV-19/Chile/CO-196850/2021|2021-12-21|2021-12-30
>hCoV-19/Chile/VS-196851/2021|2021-12-21|2021-12-30
>hCoV-19/Chile/VS-194969/2021|2021-12-17|2021-12-30
>hCoV-19/Chile/RM-194970/2021|2021-12-17|2021-12-30
>hCoV-19/England/MILK-2FB6004/2021|2021-12-21|2021-12-31
>hCoV-19/England/PLYM-2FB4B23/2021|2021-12-20|2021-12-31
>hCoV-19/Chile/RM-194971/2021|2021-12-17|2021-12-30
>hCoV-19/England/MILK-2F785A5/2021|2021-12-19|2021-12-29
>hCoV-19/England/MILK-2F78174/2021|2021-12-19|2021-12-29
>hCoV-19/England/LSPA-2F76C1B/2021|2021-12-15|2021-12-29
>hCoV-19/England/PHEC-3W0A1W97/2021|2021|2021-12-31
>hCoV-19/England/MILK-2FB3CA9/2021|2021-12-21|2021-12-31
>hCoV-19/Chile/RM-194972/2021|2021-12-17|2021-12-30
>hCoV-19/Chile/LI-194908/2021|2021-12-17|2021-12-30
>hCoV-19/Chile/RM-194965/2021|2021-12-17|2021-12-30
>hCoV-19/England/PLYM-2FA909B/2021|2021-12-20|2021-12-31
>hCoV-19/England/PLYM-2FA92C2/2021|2021-12-20|2021-12-31
>hCoV-19/England/MILK-2F781FC/2021|2021-12-19|2021-12-29
>hCoV-19/Chile/VS-194968/2021|2021-12-17|2021-12-30
>hCoV-19/England/PLYM-2FB4FDC/2021|2021-12-20|2021-12-31
>hCoV-19/Chile/RM-194974/2021|2021-12-17|2021-12-30
>hCoV-19/England/PHEC-3W0A2W49/2021|2021|2021-12-31
>hCoV-19/England/MILK-2FB613E/2021|2021-12-21|2021-12-31
>hCoV-19/England/PHEC-3W0A2W3A/2021|2021|2021-12-31
>hCoV-19/South_Africa/CERI-KRISP-K032995/2021|2021-12-02|2021-12-11
>hCoV-19/Chile/VS-194975/2021|2021-12-17|2021-12-30
>hCoV-19/England/PLYM-2FA9295/2021|2021-12-21|2021-12-31
>hCoV-19/Chile/LI-194980/2021|2021-12-17|2021-12-30
>hCoV-19/Chile/RM-194981/2021|2021-12-17|2021-12-30
>hCoV-19/Chile/RM-194983/2021|2021-12-17|2021-12-30
>hCoV-19/England/PLYM-2FB4B50/2021|2021-12-20|2021-12-31
>hCoV-19/England/PLYM-2FB4EEE/2021|2021-12-20|2021-12-31
>hCoV-19/Chile/RM-196842/2021|2021-12-21|2021-12-30
>hCoV-19/England/MILK-2F7A1DC/2021|2021-12-20|2021-12-29
>hCoV-19/USA/FL-CDC-ASC210624155/2021|2021-12-13|2021-12-25
>hCoV-19/England/PLYM-2FB4F45/2021|2021-12-20|2021-12-31
>hCoV-19/England/PLYM-2FA916B/2021|2021-12-20|2021-12-31
>hCoV-19/USA/OR-CDC-ASC210613099/2021|2021-12-13|2021-12-25
>hCoV-19/Chile/RM-194977/2021|2021-12-17|2021-12-30
>hCoV-19/England/PHEC-3W0A1WC4/2021|2021|2021-12-31
>hCoV-19/Denmark/DCGC-274521/2021|2021-12-08|2021-12-21
>hCoV-19/England/MILK-2F782CC/2021|2021-12-19|2021-12-29
>hCoV-19/Chile/ML-194978/2021|2021-12-17|2021-12-30
>hCoV-19/England/PLYM-2FA8F26/2021|2021-12-20|2021-12-31
>hCoV-19/England/MILK-2FB607D/2021|2021-12-21|2021-12-31
>hCoV-19/South_Africa/CERI-KRISP-K033008/2021|2021-12-03|2021-12-11
>hCoV-19/Chile/VS-194979/2021|2021-12-17|2021-12-30
>hCoV-19/England/PLYM-2FA8F62/2021|2021-12-20|2021-12-31
>hCoV-19/South_Africa/CERI-KRISP-K033009/2021|2021-12-03|2021-12-11
>hCoV-19/South_Africa/CERI-KRISP-K033010/2021|2021-12-03|2021-12-11
>hCoV-19/USA/IL-CDC-ASC210624175/2021|2021-12-13|2021-12-25
>hCoV-19/Chile/VS-194985/2021|2021-12-17|2021-12-30
>hCoV-19/Chile/RM-194967/2021|2021-12-17|2021-12-30
>hCoV-19/England/MILK-2FB3A63/2021|2021-12-21|2021-12-31
>hCoV-19/South_Africa/CERI-KRISP-K033017/2021|2021-12-03|2021-12-11
>hCoV-19/England/MILK-2FB5F35/2021|2021-12-21|2021-12-31
>hCoV-19/England/MILK-2FB3D00/2021|2021-12-21|2021-12-31
>hCoV-19/England/MILK-2F7A2CA/2021|2021-12-20|2021-12-29
>hCoV-19/England/MILK-2FB5F53/2021|2021-12-21|2021-12-31
>hCoV-19/England/PHEC-3W0A1W4C/2021|2021|2021-12-31
>hCoV-19/South_Africa/CERI-KRISP-K033022/2021|2021-12-03|2021-12-11
>hCoV-19/South_Africa/CERI-KRISP-K033024/2021|2021-12-03|2021-12-11
>hCoV-19/England/MILK-2FB5DFF/2021|2021-12-21|2021-12-31
>hCoV-19/Chile/RM-194984/2021|2021-12-17|2021-12-30
>hCoV-19/England/MILK-2FB5FAE/2021|2021-12-21|2021-12-31
>hCoV-19/USA/TX-CDC-ASC210535745/2021|2021-12-13|2021-12-25
>hCoV-19/England/PHEC-3W0A2W0D/2021|2021-12-16|2021-12-31
>hCoV-19/England/PHEC-3W0A1W79/2021|2021|2021-12-31
>hCoV-19/Chile/LL-196861/2021|2021-12-20|2021-12-30
>hCoV-19/England/MILK-2F78217/2021|2021-12-19|2021-12-29
>hCoV-19/England/PHEC-3W0A1W6A/2021|2021|2021-12-31
>hCoV-19/England/MILK-2FB5E65/2021|2021-12-20|2021-12-31
>hCoV-19/Chile/RM-194963/2021|2021-12-17|2021-12-30
>hCoV-19/USA/OH-CDC-ASC210536266/2021|2021-12-13|2021-12-25
>hCoV-19/Chile/RM-194958/2021|2021-12-16|2021-12-30
>hCoV-19/Chile/RM-194955/2021|2021-12-16|2021-12-30
>hCoV-19/England/MILK-2FB5DE0/2021|2021-12-21|2021-12-31
>hCoV-19/USA/OH-CDC-ASC210536263/2021|2021-12-13|2021-12-25
>hCoV-19/USA/OH-CDC-ASC210536267/2021|2021-12-13|2021-12-25
>hCoV-19/USA/MA-CDC-ASC210536255/2021|2021-12-13|2021-12-25
>hCoV-19/USA/OH-CDC-ASC210536265/2021|2021-12-13|2021-12-25
>hCoV-19/Chile/RM-196823/2021|2021-12-20|2021-12-30
>hCoV-19/USA/TN-CDC-ASC210624620/2021|2021-12-13|2021-12-25
>hCoV-19/England/MILK-2FB3CB8/2021|2021-12-21|2021-12-31
>hCoV-19/Chile/CO-194868/2021|2021-12-09|2021-12-30
>hCoV-19/USA/TX-CDC-ASC210624611/2021|2021-12-13|2021-12-25
>hCoV-19/USA/FL-CDC-ASC210536247/2021|2021-12-13|2021-12-25
>hCoV-19/USA/TN-CDC-ASC210535836/2021|2021-12-13|2021-12-25
>hCoV-19/USA/IL-CDC-ASC210536258/2021|2021-12-13|2021-12-25
>hCoV-19/England/PLYM-2FB4AAE/2021|2021-12-20|2021-12-31
>hCoV-19/Spain/PV-HUD-98753940/2021|2021-12-11|2021-12-29
>hCoV-19/USA/FL-CDC-ASC210624613/2021|2021-12-13|2021-12-25
>hCoV-19/USA/IL-CDC-ASC210624612/2021|2021-12-13|2021-12-25
>hCoV-19/USA/FL-CDC-ASC210536248/2021|2021-12-13|2021-12-25
>hCoV-19/Chile/CO-194869/2021|2021-12-09|2021-12-30
>hCoV-19/England/MILK-2FB60B9/2021|2021-12-21|2021-12-31
>hCoV-19/Chile/CO-194870/2021|2021-12-09|2021-12-30
>hCoV-19/Chile/BI-194644/2021|2021-12-12|2021-12-30
>hCoV-19/England/MILK-2FB3DE2/2021|2021-12-21|2021-12-31
>hCoV-19/USA/TN-CDC-ASC210535837/2021|2021-12-13|2021-12-25
>hCoV-19/England/PHEC-3W0A0WE5/2021|2021|2021-12-31
>hCoV-19/England/PHEC-3W0A2WB2/2021|2021|2021-12-31
>hCoV-19/England/PLYM-2FB4BD8/2021|2021-12-20|2021-12-31
>hCoV-19/USA/GA-CDC-ASC210536667/2021|2021-12-13|2021-12-25
>hCoV-19/USA/TX-CDC-ASC210624610/2021|2021-12-13|2021-12-25
>hCoV-19/USA/TN-CDC-ASC210624618/2021|2021-12-13|2021-12-25
>hCoV-19/England/MILK-2FB3AEB/2021|2021-12-20|2021-12-31
>hCoV-19/England/PHEC-3W0A0W5E/2021|2021|2021-12-31
>hCoV-19/USA/IL-CDC-ASC210536413/2021|2021-12-13|2021-12-25
>hCoV-19/England/PHEC-3W0A1W00/2021|2021|2021-12-31
>hCoV-19/England/MILK-2E7A45C/2021|2021-12-13|2021-12-29
>hCoV-19/England/PLYM-2FA91C5/2021|2021-12-19|2021-12-31
>hCoV-19/England/MILK-2FB3E49/2021|2021-12-20|2021-12-31
>hCoV-19/Chile/RM-194943/2021|2021-12-16|2021-12-30
>hCoV-19/England/PHEC-3W0A0W7C/2021|2021|2021-12-31
>hCoV-19/England/PLYM-2FB5032/2021|2021-12-20|2021-12-31
>hCoV-19/Chile/RM-194945/2021|2021-12-16|2021-12-30
>hCoV-19/Chile/RM-194946/2021|2021-12-16|2021-12-30
>hCoV-19/Chile/CO-194962/2021|2021-12-17|2021-12-30
>hCoV-19/Chile/RM-194959/2021|2021-12-16|2021-12-30
>hCoV-19/Chile/RM-194961/2021|2021-12-17|2021-12-30
>hCoV-19/England/PLYM-2FB4E93/2021|2021-12-20|2021-12-31
>hCoV-19/Chile/RM-194956/2021|2021-12-16|2021-12-30
>hCoV-19/Chile/RM-194957/2021|2021-12-16|2021-12-30
>hCoV-19/Chile/RM-194964/2021|2021-12-17|2021-12-30
>hCoV-19/USA/CA-CDC-ASC210536280/2021|2021-12-13|2021-12-25
>hCoV-19/England/PLYM-2FA93CF/2021|2021-12-20|2021-12-31
>hCoV-19/USA/CA-CDC-ASC210536278/2021|2021-12-13|2021-12-25
>hCoV-19/England/MILK-2FB3EC1/2021|2021-12-20|2021-12-31
>hCoV-19/England/MILK-2FB606E/2021|2021-12-21|2021-12-31
>hCoV-19/Chile/RM-195227/2021|2021-12-18|2021-12-30
>hCoV-19/England/PHEC-3W0A0W9A/2021|2021|2021-12-31
>hCoV-19/USA/FL-CDC-ASC210624434/2021|2021-12-13|2021-12-25
>hCoV-19/England/MILK-2FB5D3B/2021|2021-12-21|2021-12-31
>hCoV-19/England/MILK-2FB5DD1/2021|2021-12-21|2021-12-31
>hCoV-19/England/PLYM-2FA9268/2021|2021-12-20|2021-12-31
>hCoV-19/Chile/RM-195669/2021|2021-12-19|2021-12-30
>hCoV-19/England/PHEC-3W0A2W67/2021|2021|2021-12-31
>hCoV-19/England/MILK-2FB5D59/2021|2021-12-21|2021-12-31
>hCoV-19/England/MILK-2E79842/2021|2021-12-13|2021-12-29
>hCoV-19/Spain/PV-HUD-78638820/2021|2021-12-12|2021-12-29
>hCoV-19/England/PHEC-3W0A0W8B/2021|2021|2021-12-31
>hCoV-19/England/PHEC-3W0A1WE2/2021|2021-12-16|2021-12-31
>hCoV-19/Spain/PV-HUD-78638535/2021|2021-12-13|2021-12-29
>hCoV-19/England/MILK-2FB3C21/2021|2021-12-16|2021-12-31
>hCoV-19/England/MILK-2E7946C/2021|2021-12-13|2021-12-29
>hCoV-19/USA/FL-CDC-ASC210536508/2021|2021-12-13|2021-12-25
>hCoV-19/England/PLYM-2FB4C3F/2021|2021-12-16|2021-12-31
>hCoV-19/England/PHEC-3W0A2W85/2021|2021|2021-12-31
>hCoV-19/England/PLYM-2FB5005/2021|2021-12-20|2021-12-31
>hCoV-19/USA/FL-CDC-ASC210535161/2021|2021-12-13|2021-12-25
>hCoV-19/England/PHEC-3W0A2W76/2021|2021-12-17|2021-12-31
>hCoV-19/USA/CA-CDC-ASC210612792/2021|2021-12-13|2021-12-25
>hCoV-19/England/MILK-2FB5F80/2021|2021-12-21|2021-12-31
>hCoV-19/England/PHEC-3W0A1WF1/2021|2021|2021-12-31
>hCoV-19/England/MILK-2E7A44D/2021|2021-12-13|2021-12-29
>hCoV-19/Chile/RM-195244/2021|2021-12-17|2021-12-30
>hCoV-19/Spain/PV-HUD-61716809/2021|2021-12-13|2021-12-29
>hCoV-19/Chile/RM-195246/2021|2021-12-17|2021-12-30
>hCoV-19/England/MILK-2FB3DC4/2021|2021-12-21|2021-12-31
>hCoV-19/Spain/PV-HUD-66790291/2021|2021-12-13|2021-12-29
>hCoV-19/England/MILK-2FB5EB0/2021|2021-12-21|2021-12-31
>hCoV-19/England/PLYM-2FB4C99/2021|2021-12-20|2021-12-31
>hCoV-19/Spain/PV-HUD-68719121/2021|2021-12-13|2021-12-29
>hCoV-19/England/MILK-2FB5E74/2021|2021-12-20|2021-12-31
>hCoV-19/England/PLYM-2FA924A/2021|2021-12-20|2021-12-31
>hCoV-19/England/PHEC-3W0A2W94/2021|2021|2021-12-31
>hCoV-19/England/PLYM-2FA930B/2021|2021-12-17|2021-12-31
>hCoV-19/Chile/ML-195674/2021|2021-12-18|2021-12-30
>hCoV-19/England/PLYM-2E7A8F6/2021|2021-12-13|2021-12-29
>hCoV-19/England/MILK-2FB39DF/2021|2021-12-16|2021-12-31
>hCoV-19/England/PLYM-2FB5023/2021|2021-12-20|2021-12-31
>hCoV-19/Denmark/DCGC-274809/2021|2021-12-06|2021-12-21
>hCoV-19/USA/FL-CDC-ASC210612165/2021|2021-12-13|2021-12-25
>hCoV-19/USA/TX-CDC-ASC210536505/2021|2021-12-13|2021-12-25
>hCoV-19/USA/FL-CDC-ASC210612164/2021|2021-12-13|2021-12-25
>hCoV-19/USA/FL-CDC-ASC210536520/2021|2021-12-13|2021-12-25
>hCoV-19/USA/FL-CDC-ASC210612885/2021|2021-12-13|2021-12-25
>hCoV-19/England/MILK-2FB6189/2021|2021-12-21|2021-12-31
>hCoV-19/England/MILK-2FB6013/2021|2021-12-21|2021-12-31
>hCoV-19/England/PLYM-2FA917A/2021|2021-12-20|2021-12-31
>hCoV-19/England/MILK-2FB3A45/2021|2021-12-20|2021-12-31
>hCoV-19/England/MILK-2FB61B6/2021|2021-12-21|2021-12-31
>hCoV-19/England/PHEC-3W0A2WA3/2021|2021|2021-12-31
>hCoV-19/England/MILK-2E7A243/2021|2021-12-13|2021-12-29
>hCoV-19/England/MILK-2E7A191/2021|2021-12-13|2021-12-29
>hCoV-19/USA/TX-CDC-ASC210612833/2021|2021-12-13|2021-12-25
>hCoV-19/USA/FL-CDC-ASC210536525/2021|2021-12-13|2021-12-25
>hCoV-19/USA/FL-CDC-ASC210612167/2021|2021-12-13|2021-12-25
>hCoV-19/USA/MD-CDC-ASC210612835/2021|2021-12-13|2021-12-25
>hCoV-19/Chile/RM-195268/2021|2021-12-18|2021-12-30
>hCoV-19/Chile/RM-195264/2021|2021-12-18|2021-12-30
>hCoV-19/Chile/RM-195658/2021|2021-12-18|2021-12-30
>hCoV-19/Chile/RM-195262/2021|2021-12-18|2021-12-30
>hCoV-19/England/MILK-2E79499/2021|2021-12-13|2021-12-29
>hCoV-19/Chile/AN-195254/2021|2021-12-18|2021-12-30
>hCoV-19/USA/MN-CDC-ASC210536890/2021|2021-12-13|2021-12-25
>hCoV-19/England/MILK-2E794E4/2021|2021-12-13|2021-12-29
>hCoV-19/England/PLYM-2E7A98A/2021|2021-12-13|2021-12-29
>hCoV-19/Chile/ML-195656/2021|2021-12-18|2021-12-30
>hCoV-19/Chile/VS-195251/2021|2021-12-18|2021-12-30
>hCoV-19/England/MILK-2E7996D/2021|2021-12-13|2021-12-29
>hCoV-19/England/MILK-2E7A28F/2021|2021-12-13|2021-12-29
>hCoV-19/England/MILK-2F79F2E/2021|2021-12-20|2021-12-29
>hCoV-19/England/MILK-2E7A3D7/2021|2021-12-13|2021-12-29
>hCoV-19/England/MILK-2E796A2/2021|2021-12-13|2021-12-29
>hCoV-19/England/MILK-2E7A0FE/2021|2021-12-13|2021-12-29
>hCoV-19/USA/NY-CDC-ASC210535116/2021|2021-12-13|2021-12-25
>hCoV-19/USA/NY-CDC-ASC210535107/2021|2021-12-13|2021-12-25
>hCoV-19/England/MILK-2E798AC/2021|2021-12-13|2021-12-29
>hCoV-19/USA/FL-CDC-ASC210535142/2021|2021-12-13|2021-12-25
>hCoV-19/Chile/RM-195865/2021|2021-12-19|2021-12-30
>hCoV-19/Chile/RM-195866/2021|2021-12-18|2021-12-30
>hCoV-19/Chile/RM-195868/2021|2021-12-18|2021-12-30
>hCoV-19/England/PLYM-2E7AB0C/2021|2021-12-13|2021-12-29
>hCoV-19/England/MILK-2E795C3/2021|2021-12-13|2021-12-29
>hCoV-19/Chile/ML-195861/2021|2021-12-18|2021-12-30
>hCoV-19/England/MILK-2E79921/2021|2021-12-13|2021-12-29
>hCoV-19/USA/TN-CDC-ASC210534115/2021|2021-12-13|2021-12-25
>hCoV-19/England/PLYM-2E7AB2A/2021|2021-12-13|2021-12-29
>hCoV-19/England/MILK-2E79930/2021|2021-12-13|2021-12-29
>hCoV-19/Chile/ML-195862/2021|2021-12-18|2021-12-30
>hCoV-19/Chile/RM-195864/2021|2021-12-20|2021-12-30
>hCoV-19/Chile/RM-195256/2021|2021-12-18|2021-12-30
>hCoV-19/Chile/AN-195257/2021|2021-12-18|2021-12-30
>hCoV-19/Chile/BI-195258/2021|2021-12-18|2021-12-30
>hCoV-19/Chile/RM-195860/2021|2021-12-17|2021-12-30
>hCoV-19/Chile/CO-195881/2021|2021-12-19|2021-12-30
>hCoV-19/Chile/RM-195265/2021|2021-12-17|2021-12-30
>hCoV-19/Chile/RM-195879/2021|2021-12-19|2021-12-30
>hCoV-19/USA/TN-CDC-ASC210534114/2021|2021-12-13|2021-12-25
>hCoV-19/Chile/RM-195873/2021|2021-12-19|2021-12-30
>hCoV-19/USA/FL-CDC-ASC210535605/2021|2021-12-14|2021-12-25
>hCoV-19/Chile/RM-195874/2021|2021-12-19|2021-12-30
>hCoV-19/Chile/RM-195876/2021|2021-12-19|2021-12-30
>hCoV-19/Chile/RM-195267/2021|2021-12-18|2021-12-30
>hCoV-19/England/MILK-2E7A35F/2021|2021-12-13|2021-12-29
>hCoV-19/England/MILK-2E7A43E/2021|2021-12-13|2021-12-29
>hCoV-19/USA/AL-CDC-ASC210534037/2021|2021-12-13|2021-12-25
>hCoV-19/USA/IL-CDC-ASC210624730/2021|2021-12-13|2021-12-25
>hCoV-19/USA/IL-CDC-ASC210535145/2021|2021-12-13|2021-12-25
>hCoV-19/USA/FL-CDC-ASC210535089/2021|2021-12-13|2021-12-25
>hCoV-19/England/PLYM-2E7A9F3/2021|2021-12-13|2021-12-29
>hCoV-19/USA/TN-CDC-ASC210534012/2021|2021-12-13|2021-12-25
>hCoV-19/Denmark/DCGC-274923/2021|2021-12-05|2021-12-21
>hCoV-19/USA/MN-CDC-ASC210535610/2021|2021-12-14|2021-12-25
>hCoV-19/England/MILK-2E7961B/2021|2021-12-13|2021-12-29
>hCoV-19/England/MILK-2E7A674/2021|2021-12-13|2021-12-29
>hCoV-19/Chile/RM-195869/2021|2021-12-20|2021-12-30
>hCoV-19/England/MILK-2E7A4D4/2021|2021-12-13|2021-12-29
>hCoV-19/Chile/RM-195870/2021|2021-12-19|2021-12-30
>hCoV-19/England/MILK-2E7954B/2021|2021-12-13|2021-12-29
>hCoV-19/England/MILK-2E79666/2021|2021-12-13|2021-12-29
>hCoV-19/England/MILK-2E79912/2021|2021-12-13|2021-12-29
>hCoV-19/USA/FL-CDC-ASC210535602/2021|2021-12-14|2021-12-25
>hCoV-19/England/PLYM-2E7AA78/2021|2021-12-13|2021-12-29
>hCoV-19/Chile/RM-195871/2021|2021-12-19|2021-12-30
>hCoV-19/Chile/ML-195660/2021|2021-12-18|2021-12-30
>hCoV-19/England/LSPA-2F79805/2021|2021-12-17|2021-12-29
>hCoV-19/Chile/RM-195223/2021|2021-12-18|2021-12-30
>hCoV-19/Chile/VS-195657/2021|2021-12-19|2021-12-30
>hCoV-19/Chile/BI-195230/2021|2021-12-18|2021-12-30
>hCoV-19/USA/GA-CDC-ASC210534053/2021|2021-12-13|2021-12-25
>hCoV-19/Chile/RM-195233/2021|2021-12-17|2021-12-30
>hCoV-19/Chile/RM-195662/2021|2021-12-18|2021-12-30
>hCoV-19/England/MILK-2E79693/2021|2021-12-13|2021-12-29
>hCoV-19/USA/GA-CDC-ASC210535606/2021|2021-12-14|2021-12-25
>hCoV-19/USA/IL-CDC-ASC210535607/2021|2021-12-14|2021-12-25
>hCoV-19/USA/MD-CDC-ASC210535631/2021|2021-12-14|2021-12-25
>hCoV-19/Chile/RM-195663/2021|2021-12-18|2021-12-30
>hCoV-19/England/MILK-2E7994F/2021|2021-12-13|2021-12-29
>hCoV-19/Denmark/DCGC-274944/2021|2021-12-05|2021-12-21
>hCoV-19/Chile/RM-195228/2021|2021-12-18|2021-12-30
>hCoV-19/Chile/RM-195664/2021|2021-12-18|2021-12-30
>hCoV-19/Chile/VS-195229/2021|2021-12-18|2021-12-30
>hCoV-19/USA/GA-CDC-ASC210535622/2021|2021-12-14|2021-12-25
>hCoV-19/Chile/VS-195238/2021|2021-12-17|2021-12-30
>hCoV-19/USA/GA-CDC-ASC210535653/2021|2021-12-14|2021-12-25
>hCoV-19/Chile/VS-195241/2021|2021-12-17|2021-12-30
>hCoV-19/England/MILK-2E7A53B/2021|2021-12-13|2021-12-29
>hCoV-19/England/PLYM-2E7AAB4/2021|2021-12-13|2021-12-29
>hCoV-19/USA/FL-CDC-ASC210535601/2021|2021-12-14|2021-12-25
>hCoV-19/USA/FL-CDC-ASC210535656/2021|2021-12-14|2021-12-25
>hCoV-19/USA/TX-CDC-ASC210535630/2021|2021-12-14|2021-12-25
>hCoV-19/Chile/RM-195858/2021|2021-12-20|2021-12-30
>hCoV-19/USA/NJ-CDC-ASC210535645/2021|2021-12-14|2021-12-25
>hCoV-19/USA/NY-CDC-ASC210535621/2021|2021-12-14|2021-12-25
>hCoV-19/Chile/LL-195672/2021|2021-12-19|2021-12-30
>hCoV-19/Chile/ML-195673/2021|2021-12-18|2021-12-30
>hCoV-19/England/MILK-2E79860/2021|2021-12-13|2021-12-29
>hCoV-19/USA/FL-CDC-ASC210535658/2021|2021-12-14|2021-12-25
>hCoV-19/USA/IL-CDC-ASC210536110/2021|2021-12-14|2021-12-25
>hCoV-19/Chile/VS-195826/2021|2021-12-20|2021-12-30
>hCoV-19/USA/OH-CDC-ASC210535665/2021|2021-12-14|2021-12-25
>hCoV-19/USA/NY-PRL-2021_1208_04E11/2021|2021-12-05|2021-12-19
>hCoV-19/Chile/RM-195249/2021|2021-12-18|2021-12-30
>hCoV-19/USA/IL-CDC-ASC210536021/2021|2021-12-14|2021-12-25
>hCoV-19/USA/NJ-CDC-ASC210535652/2021|2021-12-14|2021-12-25
>hCoV-19/USA/FL-CDC-ASC210535604/2021|2021-12-14|2021-12-25
>hCoV-19/USA/NC-CDC-ASC210536023/2021|2021-12-14|2021-12-25
>hCoV-19/USA/NJ-CDC-ASC210535644/2021|2021-12-14|2021-12-25
>hCoV-19/Chile/ML-195666/2021|2021-12-18|2021-12-30
>hCoV-19/Chile/RM-195250/2021|2021-12-18|2021-12-30
>hCoV-19/USA/NC-CDC-ASC210535623/2021|2021-12-14|2021-12-25
>hCoV-19/Chile/ML-195668/2021|2021-12-18|2021-12-30
>hCoV-19/Chile/ML-195670/2021|2021-12-18|2021-12-30
>hCoV-19/Chile/VS-195245/2021|2021-12-17|2021-12-30
>hCoV-19/Chile/ML-195247/2021|2021-12-17|2021-12-30
>hCoV-19/Chile/VS-195665/2021|2021-12-19|2021-12-30
>hCoV-19/Chile/AN-195252/2021|2021-12-18|2021-12-30
>hCoV-19/USA/RI-CDC-ASC210535629/2021|2021-12-14|2021-12-25
>hCoV-19/England/MILK-2E7A4E3/2021|2021-12-13|2021-12-29
>hCoV-19/Chile/RM-195255/2021|2021-12-18|2021-12-30
>hCoV-19/England/MILK-2E7A559/2021|2021-12-13|2021-12-29
>hCoV-19/USA/FL-CDC-ASC210535657/2021|2021-12-14|2021-12-25
>hCoV-19/USA/FL-CDC-ASC210535633/2021|2021-12-14|2021-12-25
>hCoV-19/USA/FL-CDC-ASC210535638/2021|2021-12-14|2021-12-25
>hCoV-19/USA/TX-CDC-ASC210535627/2021|2021-12-14|2021-12-25
>hCoV-19/USA/TX-CDC-ASC210535626/2021|2021-12-14|2021-12-25
>hCoV-19/USA/TX-CDC-ASC210535634/2021|2021-12-14|2021-12-25
>hCoV-19/USA/MD-CDC-ASC210535639/2021|2021-12-14|2021-12-25
>hCoV-19/USA/NY-CDC-ASC210535625/2021|2021-12-14|2021-12-25
>hCoV-19/USA/NY-CDC-ASC210535620/2021|2021-12-14|2021-12-25
>hCoV-19/USA/FL-CDC-ASC210535637/2021|2021-12-14|2021-12-25
>hCoV-19/USA/KY-CDC-ASC210535628/2021|2021-12-14|2021-12-25
>hCoV-19/England/MILK-2E7952D/2021|2021-12-13|2021-12-29
>hCoV-19/England/PHEC-3W0A8WDE/2021|2021|2021-12-31
>hCoV-19/USA/TX-CDC-ASC210535635/2021|2021-12-14|2021-12-25
>hCoV-19/USA/TX-CDC-ASC210535636/2021|2021-12-14|2021-12-25
>hCoV-19/England/MILK-2E79709/2021|2021-12-13|2021-12-29
>hCoV-19/England/PLYM-2E7AAE1/2021|2021-12-13|2021-12-29
>hCoV-19/USA/OH-CDC-ASC210535789/2021|2021-12-14|2021-12-25
>hCoV-19/England/MILK-2E7A5E0/2021|2021-12-13|2021-12-29
>hCoV-19/USA/NY-CDC-ASC210535675/2021|2021-12-14|2021-12-25
>hCoV-19/England/MILK-2E7A805/2021|2021-12-13|2021-12-29
>hCoV-19/USA/VA-CDC-ASC210535617/2021|2021-12-14|2021-12-25
>hCoV-19/England/MILK-2E79745/2021|2021-12-13|2021-12-29
>hCoV-19/USA/NY-CDC-ASC210535674/2021|2021-12-14|2021-12-25
>hCoV-19/USA/TX-CDC-ASC210535672/2021|2021-12-14|2021-12-25
>hCoV-19/USA/NY-CDC-ASC210535673/2021|2021-12-14|2021-12-25
>hCoV-19/USA/TX-CDC-ASC210535609/2021|2021-12-14|2021-12-25
>hCoV-19/USA/FL-CDC-ASC210535816/2021|2021-12-14|2021-12-25
>hCoV-19/USA/FL-CDC-ASC210535614/2021|2021-12-14|2021-12-25
>hCoV-19/USA/NJ-CDC-ASC210535818/2021|2021-12-14|2021-12-25
>hCoV-19/England/MILK-2E7A1CE/2021|2021-12-13|2021-12-29
>hCoV-19/England/MILK-2E7A39B/2021|2021-12-13|2021-12-29
>hCoV-19/England/PLYM-2E7AA5A/2021|2021-12-13|2021-12-29
>hCoV-19/England/MILK-2E7A717/2021|2021-12-13|2021-12-29
>hCoV-19/England/MILK-2FB3BD9/2021|2021-12-16|2021-12-31
>hCoV-19/USA/NY-CDC-ASC210535618/2021|2021-12-14|2021-12-25
>hCoV-19/England/PLYM-2FA90B9/2021|2021-12-20|2021-12-31
>hCoV-19/USA/CO-CDC-ASC210535619/2021|2021-12-14|2021-12-25
>hCoV-19/USA/OH-CDC-ASC210535667/2021|2021-12-14|2021-12-25
>hCoV-19/USA/NJ-CDC-ASC210535817/2021|2021-12-14|2021-12-25
>hCoV-19/England/PLYM-2E7A8C9/2021|2021-12-13|2021-12-29
>hCoV-19/USA/TX-CDC-ASC210535668/2021|2021-12-14|2021-12-25
>hCoV-19/USA/TX-CDC-ASC210535664/2021|2021-12-14|2021-12-25
>hCoV-19/USA/TX-CDC-ASC210535663/2021|2021-12-14|2021-12-25
>hCoV-19/Chile/RM-195912/2021|2021-12-19|2021-12-30
>hCoV-19/USA/FL-CDC-ASC210535660/2021|2021-12-14|2021-12-25
>hCoV-19/USA/MA-CDC-ASC210535671/2021|2021-12-14|2021-12-25
>hCoV-19/USA/MD-CDC-ASC210536011/2021|2021-12-14|2021-12-25
>hCoV-19/USA/TX-CDC-ASC210535669/2021|2021-12-14|2021-12-25
>hCoV-19/USA/TX-CDC-ASC210535670/2021|2021-12-14|2021-12-25
>hCoV-19/England/MILK-2E7A647/2021|2021-12-13|2021-12-29
>hCoV-19/England/MILK-2E79824/2021|2021-12-13|2021-12-29
>hCoV-19/England/MILK-2E7A01C/2021|2021-12-13|2021-12-29
>hCoV-19/USA/OH-CDC-ASC210535790/2021|2021-12-14|2021-12-25
>hCoV-19/England/MILK-2FB3A09/2021|2021-12-16|2021-12-31
>hCoV-19/USA/OH-CDC-ASC210535766/2021|2021-12-14|2021-12-25
>hCoV-19/USA/IL-CDC-ASC210535794/2021|2021-12-14|2021-12-25
>hCoV-19/Germany/HH-RKI-I-406589/2021|2021-12-16|2021-12-31
>hCoV-19/England/MILK-2FB61E3/2021|2021-12-21|2021-12-31
>hCoV-19/USA/FL-CDC-ASC210536094/2021|2021-12-14|2021-12-25
>hCoV-19/Chile/RM-195924/2021|2021-12-20|2021-12-30
>hCoV-19/England/PHEC-3W0A3WEC/2021|2021|2021-12-31
>hCoV-19/England/MILK-2E7A498/2021|2021-12-13|2021-12-29
>hCoV-19/USA/IL-CDC-ASC210535795/2021|2021-12-14|2021-12-25
>hCoV-19/England/MILK-2FB3B06/2021|2021-12-21|2021-12-31
>hCoV-19/USA/OH-CDC-ASC210535779/2021|2021-12-14|2021-12-25
>hCoV-19/USA/OH-CDC-ASC210535786/2021|2021-12-14|2021-12-25
>hCoV-19/England/PLYM-2E7A97B/2021|2021-12-13|2021-12-29
>hCoV-19/England/MILK-2E7A577/2021|2021-12-13|2021-12-29
>hCoV-19/England/MILK-2E7995E/2021|2021-12-13|2021-12-29
>hCoV-19/England/PHEC-3W0A4W25/2021|2021|2021-12-31
>hCoV-19/USA/NJ-CDC-ASC210535599/2021|2021-12-14|2021-12-25
>hCoV-19/England/MILK-2FAD96F/2021|2021-12-16|2021-12-31
>hCoV-19/Chile/VS-195958/2021|2021-12-19|2021-12-30
>hCoV-19/England/PHEC-3W0A4WAD/2021|2021|2021-12-31
>hCoV-19/Chile/RM-195941/2021|2021-12-19|2021-12-30
>hCoV-19/England/MILK-2E7950F/2021|2021-12-13|2021-12-29
>hCoV-19/England/MILK-2E7A4F2/2021|2021-12-13|2021-12-29
>hCoV-19/England/MILK-2E798BB/2021|2021-12-13|2021-12-29
>hCoV-19/England/PHEC-3W0A4W16/2021|2021|2021-12-31
>hCoV-19/England/MILK-2E79833/2021|2021-12-13|2021-12-29
>hCoV-19/England/MILK-2E79639/2021|2021-12-13|2021-12-29
>hCoV-19/USA/CT-Yale-14806/2021|2021-12-12|2021-12-19
>hCoV-19/England/MILK-2E7999A/2021|2021-12-13|2021-12-29
>hCoV-19/England/MILK-2E7A3C8/2021|2021-12-13|2021-12-29
>hCoV-19/England/MILK-2E79815/2021|2021-12-13|2021-12-29
>hCoV-19/England/MILK-2E795D2/2021|2021-12-12|2021-12-29
>hCoV-19/England/PHEC-3W0A4W07/2021|2021|2021-12-31
>hCoV-19/England/BRBR-2E7512D/2021|2021-12-13|2021-12-29
>hCoV-19/USA/CT-Yale-14805/2021|2021-12-12|2021-12-19
>hCoV-19/USA/CA-CDC-ASC210535734/2021|2021-12-14|2021-12-25
>hCoV-19/USA/NY-CDC-ASC210535762/2021|2021-12-14|2021-12-25
>hCoV-19/USA/FL-CDC-ASC210536071/2021|2021-12-14|2021-12-25
>hCoV-19/England/MILK-2E7A51D/2021|2021-12-13|2021-12-29
>hCoV-19/England/MILK-2E7A164/2021|2021-12-13|2021-12-29
>hCoV-19/USA/GA-CDC-ASC210535731/2021|2021-12-14|2021-12-25
>hCoV-19/England/MILK-2E79790/2021|2021-12-13|2021-12-29
>hCoV-19/England/MILK-2E79684/2021|2021-12-13|2021-12-29
>hCoV-19/USA/CA-CDC-ASC210535802/2021|2021-12-14|2021-12-25
>hCoV-19/USA/LA-TUSOM_1214-S8/2021|2021-12-08|2021-12-19
>hCoV-19/England/MILK-2FB5D1D/2021|2021-12-21|2021-12-31
>hCoV-19/England/MILK-2E7A049/2021|2021-12-13|2021-12-29
>hCoV-19/England/MILK-2E7A6ED/2021|2021-12-13|2021-12-29
>hCoV-19/USA/PA-CDC-ASC210535799/2021|2021-12-14|2021-12-25
>hCoV-19/England/MILK-2E7A4A7/2021|2021-12-13|2021-12-29
>hCoV-19/England/MILK-2E7A410/2021|2021-12-13|2021-12-29
>hCoV-19/England/MILK-2E795A5/2021|2021-12-13|2021-12-29
>hCoV-19/USA/LA-TUSOM_1214-S18/2021|2021-12-08|2021-12-19
>hCoV-19/USA/LA-TUSOM_1214-S24/2021|2021-12-08|2021-12-19
>hCoV-19/England/PHEC-3W0A3WFB/2021|2021|2021-12-31
>hCoV-19/USA/LA-TUSOM_1214-S17/2021|2021-12-08|2021-12-19
>hCoV-19/England/MILK-2E7A094/2021|2021-12-13|2021-12-29
>hCoV-19/England/MILK-2E79851/2021|2021-12-13|2021-12-29
>hCoV-19/England/MILK-2E7A638/2021|2021-12-13|2021-12-29
>hCoV-19/England/MILK-2E7A762/2021|2021-12-13|2021-12-29
>hCoV-19/England/MILK-2E7A3E6/2021|2021-12-13|2021-12-29
>hCoV-19/England/MILK-2E7A29E/2021|2021-12-13|2021-12-29
>hCoV-19/England/PLYM-2E7AA4B/2021|2021-12-13|2021-12-29
>hCoV-19/England/PLYM-2E7AAD2/2021|2021-12-13|2021-12-29
>hCoV-19/USA/WI-CDC-ASC210536049/2021|2021-12-14|2021-12-25
>hCoV-19/England/PHEC-3W0A4WCB/2021|2021|2021-12-31
>hCoV-19/USA/MD-CDC-ASC210536045/2021|2021-12-14|2021-12-25
>hCoV-19/England/MILK-2E7A814/2021|2021-12-13|2021-12-29
>hCoV-19/USA/MD-CDC-ASC210536054/2021|2021-12-14|2021-12-25
>hCoV-19/USA/PA-CDC-ASC210536055/2021|2021-12-14|2021-12-25
>hCoV-19/USA/OH-CDC-ASC210536051/2021|2021-12-14|2021-12-25
>hCoV-19/USA/WI-CDC-ASC210536050/2021|2021-12-14|2021-12-25
>hCoV-19/England/PLYM-2FA90F5/2021|2021-12-19|2021-12-31
>hCoV-19/Spain/MD-H12O-1687/2021|2021-12-14|2021-12-29
>hCoV-19/Chile/RM-195978/2021|2021-12-19|2021-12-30
>hCoV-19/England/PHEC-3W0A4W61/2021|2021|2021-12-31
>hCoV-19/USA/OH-CDC-ASC210536032/2021|2021-12-14|2021-12-25
>hCoV-19/England/PHEC-3W0A4WDA/2021|2021|2021-12-31
>hCoV-19/Denmark/DCGC-275819/2021|2021-12-10|2021-12-21
>hCoV-19/England/PHEC-3W0A4W52/2021|2021-12-15|2021-12-31
>hCoV-19/Chile/RM-195938/2021|2021-12-19|2021-12-30
>hCoV-19/England/MILK-2FB392A/2021|2021-12-16|2021-12-31
>hCoV-19/England/PHEC-3W0A4W43/2021|2021|2021-12-31
>hCoV-19/USA/NJ-CDC-ASC210535805/2021|2021-12-14|2021-12-25
>hCoV-19/USA/CA-CDC-ASC210535806/2021|2021-12-14|2021-12-25
>hCoV-19/England/PHEC-3W0A4W34/2021|2021|2021-12-31
>hCoV-19/Chile/RM-195988/2021|2021-12-20|2021-12-30
>hCoV-19/England/MILK-2F7A0DF/2021|2021-12-20|2021-12-29
>hCoV-19/Chile/RM-195985/2021|2021-12-20|2021-12-30
>hCoV-19/England/PHEC-3W0A4W8F/2021|2021|2021-12-31
>hCoV-19/USA/IL-CDC-ASC210536069/2021|2021-12-14|2021-12-25
>hCoV-19/USA/OH-CDC-ASC210536087/2021|2021-12-14|2021-12-25
>hCoV-19/USA/NY-CDC-ASC210536076/2021|2021-12-14|2021-12-25
>hCoV-19/USA/OH-CDC-ASC210536090/2021|2021-12-14|2021-12-25
>hCoV-19/USA/OH-CDC-ASC210536091/2021|2021-12-14|2021-12-25
>hCoV-19/USA/IL-CDC-ASC210536070/2021|2021-12-14|2021-12-25
>hCoV-19/England/PLYM-2FC1552/2021|2021-12-22|2021-12-31
>hCoV-19/USA/OH-CDC-ASC210536088/2021|2021-12-14|2021-12-25
>hCoV-19/USA/OH-CDC-ASC210536089/2021|2021-12-14|2021-12-25
>hCoV-19/England/MILK-2F54B43/2021|2021-12-17|2021-12-29
>hCoV-19/Denmark/DCGC-275193/2021|2021-12-07|2021-12-21
>hCoV-19/Chile/LI-195945/2021|2021-12-20|2021-12-30
>hCoV-19/Chile/VS-195946/2021|2021-12-20|2021-12-30
>hCoV-19/USA/NY-CDC-ASC210535932/2021|2021-12-14|2021-12-25
>hCoV-19/Chile/RM-195936/2021|2021-12-18|2021-12-30
>hCoV-19/England/MILK-2F78666/2021|2021-12-19|2021-12-29
>hCoV-19/Chile/RM-195937/2021|2021-12-19|2021-12-30
>hCoV-19/Chile/RM-195948/2021|2021-12-20|2021-12-30
>hCoV-19/Chile/RM-195956/2021|2021-12-20|2021-12-30
>hCoV-19/Chile/AR-195939/2021|2021-12-19|2021-12-30
>hCoV-19/Chile/LL-195947/2021|2021-12-20|2021-12-30
>hCoV-19/USA/NJ-CDC-ASC210535938/2021|2021-12-14|2021-12-25
>hCoV-19/Chile/RM-195949/2021|2021-12-20|2021-12-30
>hCoV-19/Chile/RM-195950/2021|2021-12-20|2021-12-30
>hCoV-19/Chile/RM-195901/2021|2021-12-20|2021-12-30
>hCoV-19/Chile/RM-195955/2021|2021-12-18|2021-12-30
>hCoV-19/USA/NJ-CDC-ASC210535598/2021|2021-12-14|2021-12-25
>hCoV-19/England/ALDP-2EC1A54/2021|2021-12-14|2021-12-23
>hCoV-19/USA/NY-CDC-ASC210535933/2021|2021-12-14|2021-12-25
>hCoV-19/Chile/RM-195957/2021|2021-12-19|2021-12-30
>hCoV-19/Chile/RM-195952/2021|2021-12-20|2021-12-30
>hCoV-19/Chile/RM-195953/2021|2021-12-19|2021-12-30
>hCoV-19/Chile/RM-195959/2021|2021-12-18|2021-12-30
>hCoV-19/Chile/RM-195960/2021|2021-12-19|2021-12-30
>hCoV-19/USA/TX-CDC-ASC210535940/2021|2021-12-14|2021-12-25
>hCoV-19/Chile/RM-195961/2021|2021-12-17|2021-12-30
>hCoV-19/Chile/RM-195923/2021|2021-12-19|2021-12-30
>hCoV-19/Chile/RM-195914/2021|2021-12-19|2021-12-30
>hCoV-19/Chile/RM-195970/2021|2021-12-19|2021-12-30
>hCoV-19/Chile/RM-195971/2021|2021-12-19|2021-12-30
>hCoV-19/Chile/RM-195917/2021|2021-12-20|2021-12-30
>hCoV-19/USA/TX-CDC-ASC210535952/2021|2021-12-14|2021-12-25
>hCoV-19/Chile/RM-195920/2021|2021-12-20|2021-12-30
>hCoV-19/Chile/RM-195903/2021|2021-12-20|2021-12-30
>hCoV-19/Chile/AR-195968/2021|2021-12-19|2021-12-30
>hCoV-19/Chile/RM-195975/2021|2021-12-20|2021-12-30
>hCoV-19/Chile/RM-195907/2021|2021-12-20|2021-12-30
>hCoV-19/Chile/RM-195964/2021|2021-12-18|2021-12-30
>hCoV-19/Chile/RM-195908/2021|2021-12-20|2021-12-30
>hCoV-19/Chile/VS-195931/2021|2021-12-19|2021-12-30
>hCoV-19/Chile/RM-195966/2021|2021-12-18|2021-12-30
>hCoV-19/Chile/RM-195977/2021|2021-12-18|2021-12-30
>hCoV-19/Chile/RM-195927/2021|2021-12-20|2021-12-30
>hCoV-19/Chile/RM-195973/2021|2021-12-19|2021-12-30
>hCoV-19/Chile/RM-195929/2021|2021-12-19|2021-12-30
>hCoV-19/Chile/RM-195930/2021|2021-12-20|2021-12-30
>hCoV-19/Chile/ML-195932/2021|2021-12-18|2021-12-30
>hCoV-19/Chile/RM-195925/2021|2021-12-18|2021-12-30
>hCoV-19/USA/KY-CDC-ASC210535915/2021|2021-12-14|2021-12-25
>hCoV-19/Chile/RM-195962/2021|2021-12-19|2021-12-30
>hCoV-19/Chile/RM-195928/2021|2021-12-19|2021-12-30
>hCoV-19/USA/MA-CDC-ASC210535916/2021|2021-12-14|2021-12-25
>hCoV-19/Chile/RM-195934/2021|2021-12-20|2021-12-30
>hCoV-19/England/MILK-2F7AC17/2021|2021-12-19|2021-12-29
>hCoV-19/Chile/RM-195935/2021|2021-12-19|2021-12-30
>hCoV-19/England/MILK-2F7AD23/2021|2021-12-19|2021-12-29
>hCoV-19/USA/NY-CDC-ASC210535992/2021|2021-12-14|2021-12-25
>hCoV-19/England/PHEC-3W0A3W64/2021|2021|2021-12-31
>hCoV-19/USA/NJ-CDC-ASC210536007/2021|2021-12-14|2021-12-25
>hCoV-19/England/MILK-2F7AFA5/2021|2021-12-19|2021-12-29
>hCoV-19/USA/CA-CDC-ASC210535972/2021|2021-12-14|2021-12-25
>hCoV-19/England/MILK-2FB3B8E/2021|2021-12-20|2021-12-31
>hCoV-19/USA/TN-CDC-ASC210536002/2021|2021-12-14|2021-12-25
>hCoV-19/England/MILK-2FB3984/2021|2021-12-16|2021-12-31
>hCoV-19/USA/IL-CDC-ASC210535927/2021|2021-12-14|2021-12-25
>hCoV-19/England/PHEC-3W0A2WEF/2021|2021|2021-12-31
>hCoV-19/England/MILK-2FB5F08/2021|2021-12-21|2021-12-31
>hCoV-19/England/MILK-2F75863/2021|2021-12-19|2021-12-29
>hCoV-19/Chile/RM-195984/2021|2021-12-20|2021-12-30
>hCoV-19/England/MILK-2FB5CE3/2021|2021-12-21|2021-12-31
>hCoV-19/England/PHEC-3W0A2WD0/2021|2021|2021-12-31
>hCoV-19/England/MILK-2FB60F5/2021|2021-12-21|2021-12-31
>hCoV-19/England/MILK-2FB5D0E/2021|2021-12-21|2021-12-31
>hCoV-19/USA/MD-CDC-ASC210536291/2021|2021-12-14|2021-12-25
>hCoV-19/Chile/RM-195979/2021|2021-12-19|2021-12-30
>hCoV-19/England/PHEC-3W0A2WFE/2021|2021|2021-12-31
>hCoV-19/Chile/RM-195981/2021|2021-12-18|2021-12-30
>hCoV-19/Chile/ML-195833/2021|2021-12-19|2021-12-30
>hCoV-19/Chile/RM-195982/2021|2021-12-18|2021-12-30
>hCoV-19/Chile/RM-195983/2021|2021-12-19|2021-12-30
>hCoV-19/Chile/LI-195987/2021|2021-12-20|2021-12-30
>hCoV-19/England/MILK-2F7AE20/2021|2021-12-19|2021-12-29
>hCoV-19/England/PHEC-3W0A3WDD/2021|2021|2021-12-31
>hCoV-19/England/PHEC-3W0A3WCE/2021|2021|2021-12-31
>hCoV-19/England/PLYM-2E7AAC3/2021|2021-12-13|2021-12-29
>hCoV-19/USA/AZ-CDC-ASC210536005/2021|2021-12-14|2021-12-25
>hCoV-19/USA/IA-CDC-ASC210536299/2021|2021-12-14|2021-12-25
>hCoV-19/USA/TX-CDC-ASC210535979/2021|2021-12-14|2021-12-25
>hCoV-19/USA/TN-CDC-ASC210535835/2021|2021-12-14|2021-12-25
>hCoV-19/England/MILK-2F7A172/2021|2021-12-20|2021-12-29
>hCoV-19/England/PHEC-3W0A3W37/2021|2021|2021-12-31
>hCoV-19/Scotland/PLYM-2E7A93F/2021|2021-12-13|2021-12-29
>hCoV-19/England/MILK-2F78244/2021|2021-12-19|2021-12-29
>hCoV-19/England/MILK-2F78183/2021|2021-12-18|2021-12-29
>hCoV-19/England/PHEC-3W0A3W28/2021|2021|2021-12-31
>hCoV-19/England/MILK-2F7838D/2021|2021-12-18|2021-12-29
>hCoV-19/England/MILK-2F7AF1E/2021|2021-12-19|2021-12-29
>hCoV-19/England/PHEC-3W0A3W19/2021|2021|2021-12-31
>hCoV-19/Denmark/DCGC-275209/2021|2021-12-13|2021-12-21
>hCoV-19/England/MILK-2FB39EE/2021|2021-12-20|2021-12-31
>hCoV-19/England/MILK-2FB3993/2021|2021-12-16|2021-12-31
>hCoV-19/USA/NJ-CDC-ASC210535677/2021|2021-12-14|2021-12-25
>hCoV-19/England/MILK-2F75AF4/2021|2021-12-19|2021-12-29
>hCoV-19/USA/TN-CDC-ASC210535834/2021|2021-12-14|2021-12-25
>hCoV-19/England/MILK-2F76FD6/2021|2021-12-19|2021-12-29
>hCoV-19/Chile/RM-195156/2021|2021-12-17|2021-12-30
>hCoV-19/England/MILK-2F77236/2021|2021-12-19|2021-12-29
>hCoV-19/England/MILK-2E7A2BC/2021|2021-12-13|2021-12-29
>hCoV-19/England/MILK-2E7947B/2021|2021-12-13|2021-12-29
>hCoV-19/USA/FL-CDC-ASC210536124/2021|2021-12-14|2021-12-25
>hCoV-19/USA/MI-CDC-ASC210536118/2021|2021-12-14|2021-12-25
>hCoV-19/England/MILK-2E7A0A3/2021|2021-12-13|2021-12-29
>hCoV-19/England/MILK-2E798F7/2021|2021-12-13|2021-12-29
>hCoV-19/England/PLYM-2E7A902/2021|2021-12-12|2021-12-29
>hCoV-19/USA/CA-CDC-ASC210536284/2021|2021-12-14|2021-12-25
>hCoV-19/England/MILK-2E7A2DA/2021|2021-12-13|2021-12-29
>hCoV-19/England/MILK-2E7998B/2021|2021-12-13|2021-12-29
>hCoV-19/England/MILK-2E7943F/2021|2021-12-13|2021-12-29
>hCoV-19/Scotland/QEUH-2E977D8/2021|2021-12-14|2021-12-22
>hCoV-19/England/MILK-2E7A234/2021|2021-12-13|2021-12-29
>hCoV-19/USA/NY-CDC-ASC210535705/2021|2021-12-14|2021-12-25
>hCoV-19/USA/FL-CDC-ASC210535704/2021|2021-12-14|2021-12-25
>hCoV-19/USA/MA-CDC-ASC210535698/2021|2021-12-14|2021-12-25
>hCoV-19/USA/FL-CDC-ASC210535701/2021|2021-12-14|2021-12-25
>hCoV-19/England/LSPA-2F76E60/2021|2021-12-16|2021-12-29
>hCoV-19/England/LSPA-2F79498/2021|2021-12-16|2021-12-29
>hCoV-19/England/LSPA-2F793C8/2021|2021-12-16|2021-12-29
>hCoV-19/England/LSPA-2F797BD/2021|2021-12-16|2021-12-29
>hCoV-19/USA/TX-CDC-ASC210535707/2021|2021-12-14|2021-12-25
>hCoV-19/England/LSPA-2F796ED/2021|2021-12-16|2021-12-29
>hCoV-19/USA/FL-CDC-ASC210535700/2021|2021-12-14|2021-12-25
>hCoV-19/England/LSPA-2F795E0/2021|2021-12-17|2021-12-29
>hCoV-19/England/LSPA-2F79780/2021|2021-12-16|2021-12-29
>hCoV-19/England/MILK-2F784B7/2021|2021-12-19|2021-12-29
>hCoV-19/England/MILK-2F7A075/2021|2021-12-20|2021-12-29
>hCoV-19/England/MILK-2F78341/2021|2021-12-19|2021-12-29
>hCoV-19/England/MILK-2F7861B/2021|2021-12-19|2021-12-29
>hCoV-19/England/MILK-2F7846C/2021|2021-12-18|2021-12-29
>hCoV-19/England/MILK-2F78192/2021|2021-12-18|2021-12-29
>hCoV-19/England/MILK-2F7A251/2021|2021-12-20|2021-12-29
>hCoV-19/England/ALDP-2DD554E/2021|2021-12-08|2021-12-15
>hCoV-19/England/MILK-2F79FB5/2021|2021-12-20|2021-12-29
>hCoV-19/USA/NC-CDC-ASC210535706/2021|2021-12-14|2021-12-25
>hCoV-19/England/LSPA-2F7947A/2021|2021-12-16|2021-12-29
>hCoV-19/USA/FL-CDC-ASC210535703/2021|2021-12-14|2021-12-25
>hCoV-19/USA/FL-CDC-ASC210535702/2021|2021-12-14|2021-12-25
>hCoV-19/USA/FL-CDC-ASC210535708/2021|2021-12-14|2021-12-25
>hCoV-19/England/LSPA-2F76A11/2021|2021-12-15|2021-12-29
>hCoV-19/England/MILK-2F7A181/2021|2021-12-20|2021-12-29
>hCoV-19/England/MILK-2F78578/2021|2021-12-19|2021-12-29
>hCoV-19/England/MILK-2F79F79/2021|2021-12-20|2021-12-29
>hCoV-19/England/LSPA-2F76DDC/2021|2021-12-16|2021-12-29
>hCoV-19/England/MILK-2F7A34F/2021|2021-12-20|2021-12-29
>hCoV-19/Chile/BI-195525/2021|2021-12-18|2021-12-30
>hCoV-19/England/LSPA-2F79410/2021|2021-12-17|2021-12-29
>hCoV-19/England/MILK-2F79EF4/2021|2021-12-20|2021-12-29
>hCoV-19/England/MILK-2F7A136/2021|2021-12-20|2021-12-29
>hCoV-19/England/LSPA-2F76F6D/2021|2021-12-15|2021-12-29
>hCoV-19/England/MILK-2F7A048/2021|2021-12-20|2021-12-29
>hCoV-19/Chile/AN-195397/2021|2021-12-18|2021-12-30
>hCoV-19/England/MILK-2F7A44C/2021|2021-12-20|2021-12-29
>hCoV-19/England/LSPA-2F76DAF/2021|2021-12-15|2021-12-29
>hCoV-19/England/MILK-2F7A145/2021|2021-12-20|2021-12-29
>hCoV-19/England/LSPA-2F76D45/2021|2021-12-16|2021-12-29
>hCoV-19/England/MILK-2F7860C/2021|2021-12-19|2021-12-29
>hCoV-19/USA/FL-CDC-ASC210535697/2021|2021-12-14|2021-12-25
>hCoV-19/England/LSPA-2F794B6/2021|2021-12-17|2021-12-29
>hCoV-19/Denmark/DCGC-275267/2021|2021-12-13|2021-12-21
>hCoV-19/England/MILK-2F786DF/2021|2021-12-18|2021-12-29
>hCoV-19/England/LSPA-2F79304/2021|2021-12-17|2021-12-29
>hCoV-19/England/MILK-2F7847B/2021|2021-12-18|2021-12-29
>hCoV-19/England/LSPA-2F76A99/2021|2021-12-15|2021-12-29
>hCoV-19/England/MILK-2F7A330/2021|2021-12-20|2021-12-29
>hCoV-19/England/LSPA-2F793B9/2021|2021-12-16|2021-12-29
>hCoV-19/England/LSPA-2F76EE8/2021|2021-12-16|2021-12-29
>hCoV-19/USA/NY-CDC-ASC210535577/2021|2021-12-14|2021-12-25
>hCoV-19/USA/OH-CDC-ASC210535887/2021|2021-12-14|2021-12-25
>hCoV-19/England/MILK-2F784D5/2021|2021-12-19|2021-12-29
>hCoV-19/England/LSPA-2F76D18/2021|2021-12-15|2021-12-29
>hCoV-19/England/MILK-2F79F4C/2021|2021-12-20|2021-12-29
>hCoV-19/England/LSPA-2F793F5/2021|2021-12-16|2021-12-29
>hCoV-19/USA/NY-CDC-ASC210535582/2021|2021-12-14|2021-12-25
>hCoV-19/USA/VA-CDC-ASC210535580/2021|2021-12-14|2021-12-25
>hCoV-19/USA/NY-CDC-ASC210535583/2021|2021-12-14|2021-12-25
>hCoV-19/USA/OH-CDC-ASC210535579/2021|2021-12-14|2021-12-25
>hCoV-19/USA/VA-CDC-ASC210535581/2021|2021-12-14|2021-12-25
>hCoV-19/England/MILK-2F7A1AF/2021|2021-12-20|2021-12-29
>hCoV-19/USA/MA-CDC-ASC210535584/2021|2021-12-14|2021-12-25
>hCoV-19/USA/IL-CDC-ASC210535585/2021|2021-12-14|2021-12-25
>hCoV-19/England/MILK-2F7A093/2021|2021-12-20|2021-12-29
>hCoV-19/England/LSPA-2F798AB/2021|2021-12-15|2021-12-29
>hCoV-19/England/MILK-2F785B4/2021|2021-12-18|2021-12-29
>hCoV-19/England/LSPA-2F76AF3/2021|2021-12-16|2021-12-29
>hCoV-19/USA/TX-CDC-ASC210535693/2021|2021-12-14|2021-12-25
>hCoV-19/England/MILK-2F78138/2021|2021-12-18|2021-12-29
>hCoV-19/England/MILK-2F76FC7/2021|2021-12-19|2021-12-29
>hCoV-19/England/MILK-2F784F3/2021|2021-12-18|2021-12-29
>hCoV-19/England/LSPA-2F79726/2021|2021-12-15|2021-12-29
>hCoV-19/USA/CA-CDC-ASC210535894/2021|2021-12-14|2021-12-25
>hCoV-19/England/MILK-2F784C6/2021|2021-12-19|2021-12-29
>hCoV-19/England/MILK-2F785F0/2021|2021-12-19|2021-12-29
>hCoV-19/England/MILK-2F7A36D/2021|2021-12-20|2021-12-29
>hCoV-19/England/MILK-2F75B3D/2021|2021-12-19|2021-12-29
>hCoV-19/USA/TX-CDC-ASC210535882/2021|2021-12-14|2021-12-25
>hCoV-19/England/MILK-2F784A8/2021|2021-12-19|2021-12-29
>hCoV-19/USA/TX-CDC-ASC210535883/2021|2021-12-14|2021-12-25
>hCoV-19/England/MILK-2F79FC4/2021|2021-12-20|2021-12-29
>hCoV-19/England/LSPA-2F76C0C/2021|2021-12-15|2021-12-29
>hCoV-19/England/LSPA-2F76DBE/2021|2021-12-15|2021-12-29
>hCoV-19/England/MILK-2F7A233/2021|2021-12-20|2021-12-29
>hCoV-19/England/LSPA-2F76E9D/2021|2021-12-16|2021-12-29
>hCoV-19/England/MILK-2F7A2E8/2021|2021-12-20|2021-12-29
>hCoV-19/USA/OH-CDC-ASC210536332/2021|2021-12-14|2021-12-25
>hCoV-19/England/LSPA-2F79814/2021|2021-12-19|2021-12-29
>hCoV-19/USA/FL-CDC-ASC210535597/2021|2021-12-14|2021-12-25
>hCoV-19/USA/FL-CDC-ASC210535696/2021|2021-12-14|2021-12-25
>hCoV-19/England/MILK-2F7844E/2021|2021-12-18|2021-12-29
>hCoV-19/USA/IL-CDC-ASC210535899/2021|2021-12-14|2021-12-25
>hCoV-19/England/LSPA-2F76A6C/2021|2021-12-15|2021-12-29
>hCoV-19/England/MILK-2F7A066/2021|2021-12-20|2021-12-29
>hCoV-19/England/MILK-2F79F00/2021|2021-12-20|2021-12-29
>hCoV-19/England/MILK-2F78280/2021|2021-12-18|2021-12-29
>hCoV-19/England/LSPA-2F794C5/2021|2021-12-16|2021-12-29
>hCoV-19/England/MILK-2F7862A/2021|2021-12-18|2021-12-29
>hCoV-19/England/LSPA-2F76AA8/2021|2021-12-15|2021-12-29
>hCoV-19/England/MILK-2F78332/2021|2021-12-19|2021-12-29
>hCoV-19/England/MILK-2F7A37C/2021|2021-12-20|2021-12-29
>hCoV-19/USA/MA-CDC-ASC210536329/2021|2021-12-14|2021-12-25
>hCoV-19/England/LSPA-2F76A5D/2021|2021-12-14|2021-12-29
>hCoV-19/USA/NJ-CDC-ASC210536328/2021|2021-12-14|2021-12-25
>hCoV-19/England/MILK-2F78235/2021|2021-12-19|2021-12-29
>hCoV-19/England/MILK-2F7A260/2021|2021-12-20|2021-12-29
>hCoV-19/England/LSPA-2F76EAC/2021|2021-12-16|2021-12-29
>hCoV-19/USA/NY-PRL-2021_1208_03K17/2021|2021-12-01|2021-12-19
>hCoV-19/USA/MD-CDC-ASC210535676/2021|2021-12-14|2021-12-25
>hCoV-19/USA/IL-CDC-ASC210535683/2021|2021-12-14|2021-12-25
>hCoV-19/England/LSPA-2F792E9/2021|2021-12-17|2021-12-29
>hCoV-19/England/MILK-2F75881/2021|2021-12-19|2021-12-29
>hCoV-19/England/MILK-2F79EA9/2021|2021-12-20|2021-12-29
>hCoV-19/USA/MI-CDC-ASC210535694/2021|2021-12-14|2021-12-25
>hCoV-19/England/LSPA-2F76D81/2021|2021-12-16|2021-12-29
>hCoV-19/Denmark/DCGC-275402/2021|2021-12-08|2021-12-21
>hCoV-19/England/LSPA-2F76A4E/2021|2021-12-15|2021-12-29
>hCoV-19/USA/IL-CDC-ASC210535685/2021|2021-12-14|2021-12-25
>hCoV-19/USA/MD-CDC-ASC210535679/2021|2021-12-14|2021-12-25
>hCoV-19/England/LSPA-2F76B0F/2021|2021-12-16|2021-12-29
>hCoV-19/England/MILK-2F7A2AC/2021|2021-12-20|2021-12-29
>hCoV-19/USA/GA-CDC-ASC210536316/2021|2021-12-14|2021-12-25
>hCoV-19/USA/MD-CDC-ASC210535678/2021|2021-12-14|2021-12-25
>hCoV-19/England/LSPA-2F76ECA/2021|2021-12-15|2021-12-29
>hCoV-19/USA/MD-CDC-ASC210535680/2021|2021-12-14|2021-12-25
>hCoV-19/England/MILK-2F7A206/2021|2021-12-20|2021-12-29
>hCoV-19/USA/IN-CDC-ASC210535682/2021|2021-12-14|2021-12-25
>hCoV-19/USA/IL-CDC-ASC210535689/2021|2021-12-14|2021-12-25
>hCoV-19/England/MILK-2F7A1EB/2021|2021-12-20|2021-12-29
>hCoV-19/England/MILK-2F79FE2/2021|2021-12-20|2021-12-29
>hCoV-19/England/LSPA-2F7935F/2021|2021-12-15|2021-12-29
>hCoV-19/England/MILK-2F7A215/2021|2021-12-20|2021-12-29
>hCoV-19/England/LSPA-2F76BE1/2021|2021-12-16|2021-12-29
>hCoV-19/England/MILK-2F7A38B/2021|2021-12-20|2021-12-29
>hCoV-19/USA/OH-CDC-ASC210535692/2021|2021-12-14|2021-12-25
>hCoV-19/USA/IL-CDC-ASC210535691/2021|2021-12-14|2021-12-25
>hCoV-19/England/MILK-2F78147/2021|2021-12-19|2021-12-29
>hCoV-19/England/MILK-2F79F3D/2021|2021-12-20|2021-12-29
>hCoV-19/USA/CA-CDC-ASC210535687/2021|2021-12-14|2021-12-25
>hCoV-19/USA/NJ-CDC-ASC210535681/2021|2021-12-14|2021-12-25
>hCoV-19/USA/TX-CDC-ASC210535684/2021|2021-12-14|2021-12-25
>hCoV-19/England/MILK-2F7A084/2021|2021-12-20|2021-12-29
>hCoV-19/England/LSPA-2F79647/2021|2021-12-17|2021-12-29
>hCoV-19/England/MILK-2F774B8/2021|2021-12-18|2021-12-29
>hCoV-19/England/LSPA-2F7939B/2021|2021-12-16|2021-12-29
>hCoV-19/England/LSPA-2F76B96/2021|2021-12-16|2021-12-29
>hCoV-19/England/MILK-2F7852D/2021|2021-12-19|2021-12-29
>hCoV-19/England/MILK-2F781DE/2021|2021-12-18|2021-12-29
>hCoV-19/England/LSPA-2F7936E/2021|2021-12-14|2021-12-29
>hCoV-19/England/MILK-2F78648/2021|2021-12-18|2021-12-29
>hCoV-19/England/LSPA-2F769E7/2021|2021-12-16|2021-12-29
>hCoV-19/England/MILK-2F7829F/2021|2021-12-19|2021-12-29
>hCoV-19/England/MILK-2F782F9/2021|2021-12-18|2021-12-29
>hCoV-19/USA/IL-CDC-ASC210535690/2021|2021-12-14|2021-12-25
>hCoV-19/England/MILK-2F79F6A/2021|2021-12-20|2021-12-29
>hCoV-19/England/MILK-2F78569/2021|2021-12-18|2021-12-29
>hCoV-19/England/MILK-2F77F6C/2021|2021-12-19|2021-12-29
>hCoV-19/England/MILK-2F783F6/2021|2021-12-18|2021-12-29
>hCoV-19/England/MILK-2F785E1/2021|2021-12-18|2021-12-29
>hCoV-19/England/MILK-2F786B1/2021|2021-12-19|2021-12-29
>hCoV-19/England/MILK-2F7A3B8/2021|2021-12-20|2021-12-29
>hCoV-19/England/PHEC-3W0A6WC5/2021|2021|2021-12-31
>hCoV-19/England/MILK-2F7A46A/2021|2021-12-20|2021-12-29
>hCoV-19/England/MILK-2F7A1FA/2021|2021-12-20|2021-12-29
>hCoV-19/France/IDF-CERBAHC-12742321/2021|2021-11-26|2021-12-02
>hCoV-19/England/LSPA-2F79753/2021|2021-12-15|2021-12-29
>hCoV-19/England/MILK-2F786EE/2021|2021-12-18|2021-12-29
>hCoV-19/England/MILK-2F7A28E/2021|2021-12-20|2021-12-29
>hCoV-19/England/MILK-2F786FD/2021|2021-12-19|2021-12-29
>hCoV-19/England/PLYM-2FB4F63/2021|2021-12-20|2021-12-31
>hCoV-19/England/MILK-2F7A3F4/2021|2021-12-20|2021-12-29
>hCoV-19/England/MILK-2F78350/2021|2021-12-19|2021-12-29
>hCoV-19/England/MILK-2F79E9A/2021|2021-12-20|2021-12-29
>hCoV-19/England/PHEC-3W0A6WB6/2021|2021|2021-12-31
>hCoV-19/England/MILK-2FB612F/2021|2021-12-21|2021-12-31
>hCoV-19/England/PHEC-3W0A6W98/2021|2021|2021-12-31
>hCoV-19/England/MILK-2F53ED2/2021|2021-12-18|2021-12-29
>hCoV-19/England/PHEC-3W0A6WA7/2021|2021|2021-12-31
>hCoV-19/England/PLYM-2FA91F2/2021|2021-12-20|2021-12-31
>hCoV-19/England/PHEC-3W0A6WD4/2021|2021|2021-12-31
>hCoV-19/England/MILK-2F759D9/2021|2021-12-19|2021-12-29
>hCoV-19/England/PLYM-2FA908C/2021|2021-12-20|2021-12-31
>hCoV-19/England/MILK-2FB3D5B/2021|2021-12-21|2021-12-31
>hCoV-19/England/PHEC-3W0A6WE3/2021|2021|2021-12-31
>hCoV-19/England/LSPA-2F76B87/2021|2021-12-15|2021-12-29
>hCoV-19/England/MILK-2FB5FBD/2021|2021-12-21|2021-12-31
>hCoV-19/England/MILK-2F7837E/2021|2021-12-19|2021-12-29
>hCoV-19/England/MILK-2F79F5B/2021|2021-12-20|2021-12-29
>hCoV-19/England/MILK-2F78271/2021|2021-12-19|2021-12-29
>hCoV-19/England/PLYM-2FA92A4/2021|2021-12-20|2021-12-31
>hCoV-19/England/MILK-2F781CF/2021|2021-12-19|2021-12-29
>hCoV-19/England/MILK-2F7A303/2021|2021-12-20|2021-12-29
>hCoV-19/England/MILK-2F7A1BE/2021|2021-12-20|2021-12-29
>hCoV-19/England/MILK-2F782BD/2021|2021-12-19|2021-12-29
>hCoV-19/England/MILK-2F7A39A/2021|2021-12-20|2021-12-29
>hCoV-19/England/MILK-2F7A42E/2021|2021-12-20|2021-12-29
>hCoV-19/England/MILK-2F7598E/2021|2021-12-19|2021-12-29
>hCoV-19/England/MILK-2F79EC7/2021|2021-12-20|2021-12-29
>hCoV-19/England/PHEC-3W0A7W0E/2021|2021|2021-12-31
>hCoV-19/England/MILK-2F783AB/2021|2021-12-18|2021-12-29
>hCoV-19/England/LSPA-2F76C84/2021|2021-12-16|2021-12-29
>hCoV-19/England/MILK-2F7A0FD/2021|2021-12-20|2021-12-29
>hCoV-19/England/LSPA-2F793AA/2021|2021-12-16|2021-12-29
>hCoV-19/England/LSPA-2F76A8A/2021|2021-12-15|2021-12-29
>hCoV-19/England/PHEC-3W0A6WF2/2021|2021|2021-12-31
>hCoV-19/England/MILK-2F78684/2021|2021-12-18|2021-12-29
>hCoV-19/England/LSPA-2F796B0/2021|2021-12-15|2021-12-29
>hCoV-19/England/MILK-2F783D8/2021|2021-12-18|2021-12-29
>hCoV-19/England/MILK-2F782AE/2021|2021-12-19|2021-12-29
>hCoV-19/England/MILK-2F7836F/2021|2021-12-19|2021-12-29
>hCoV-19/England/LSPA-2F76BC3/2021|2021-12-16|2021-12-29
>hCoV-19/England/MILK-2F782DB/2021|2021-12-19|2021-12-29
>hCoV-19/England/LSPA-2F76AE4/2021|2021-12-15|2021-12-29
>hCoV-19/England/LSPA-2F795D1/2021|2021-12-15|2021-12-29
>hCoV-19/England/MILK-2F785D2/2021|2021-12-19|2021-12-29
>hCoV-19/England/PLYM-2FB4C02/2021|2021-12-20|2021-12-31
>hCoV-19/England/MILK-2F758CD/2021|2021-12-19|2021-12-29
>hCoV-19/England/LSPA-2F797DB/2021|2021-12-17|2021-12-29
>hCoV-19/England/LSPA-2F79771/2021|2021-12-15|2021-12-29
>hCoV-19/England/MILK-2F7A3C7/2021|2021-12-20|2021-12-29
>hCoV-19/England/MILK-2F78253/2021|2021-12-18|2021-12-29
>hCoV-19/England/MILK-2F78323/2021|2021-12-18|2021-12-29
>hCoV-19/England/PLYM-2FB4E1B/2021|2021-12-20|2021-12-31
>hCoV-19/England/LSPA-2F79674/2021|2021-12-15|2021-12-29
>hCoV-19/England/MILK-2F78226/2021|2021-12-18|2021-12-29
>hCoV-19/England/LSPA-2F79692/2021|2021-12-17|2021-12-29
>hCoV-19/England/MILK-2FB60AA/2021|2021-12-21|2021-12-31
>hCoV-19/England/MILK-2F7A057/2021|2021-12-20|2021-12-29
>hCoV-19/England/MILK-2F7A43D/2021|2021-12-20|2021-12-29
>hCoV-19/USA/NY-PRL-2021_1208_01I14/2021|2021-12-03|2021-12-19
>hCoV-19/England/LSPA-2F7961A/2021|2021-12-15|2021-12-29
>hCoV-19/England/LSPA-2F7987E/2021|2021-12-17|2021-12-29
>hCoV-19/England/MILK-2F7A118/2021|2021-12-20|2021-12-29
>hCoV-19/England/MILK-2FB3DA6/2021|2021-12-21|2021-12-31
>hCoV-19/England/LSPA-2F76B4B/2021|2021-12-15|2021-12-29
>hCoV-19/England/MILK-2F7A400/2021|2021-12-20|2021-12-29
>hCoV-19/England/MILK-2F7853C/2021|2021-12-19|2021-12-29
>hCoV-19/England/MILK-2F7A3D6/2021|2021-12-20|2021-12-29
>hCoV-19/England/MILK-2FB391B/2021|2021-12-16|2021-12-31
>hCoV-19/Mexico/CMX-INMEGEN-43-36/2021|2021-12-03|2021-12-19
>hCoV-19/England/MILK-2F78596/2021|2021-12-19|2021-12-29
>hCoV-19/England/MILK-2F7A0EE/2021|2021-12-20|2021-12-29
>hCoV-19/England/LSPA-2F79489/2021|2021-12-17|2021-12-29
>hCoV-19/England/MILK-2F782EA/2021|2021-12-18|2021-12-29
>hCoV-19/England/MILK-2F79ED6/2021|2021-12-20|2021-12-29
>hCoV-19/England/MILK-2F79FF1/2021|2021-12-20|2021-12-29
>hCoV-19/England/MILK-2FB3E76/2021|2021-12-20|2021-12-31
>hCoV-19/England/MILK-2F7A3E5/2021|2021-12-20|2021-12-29
>hCoV-19/England/PHEC-3W0A6W3E/2021|2021|2021-12-31
>hCoV-19/England/LSPA-2F7986F/2021|2021-12-16|2021-12-29
>hCoV-19/England/MILK-2FB6031/2021|2021-12-21|2021-12-31
>hCoV-19/England/LSPA-2F76BB4/2021|2021-12-15|2021-12-29
>hCoV-19/England/MILK-2F781A1/2021|2021-12-18|2021-12-29
>hCoV-19/England/MILK-2F783BA/2021|2021-12-18|2021-12-29
>hCoV-19/England/MILK-2F79FD3/2021|2021-12-20|2021-12-29
>hCoV-19/England/LSPA-2F76AD5/2021|2021-12-16|2021-12-29
>hCoV-19/England/MILK-2FB3A36/2021|2021-12-20|2021-12-31
>hCoV-19/England/MILK-2FB5D77/2021|2021-12-21|2021-12-31
>hCoV-19/England/PHEC-3W0A5WAA/2021|2021|2021-12-31
>hCoV-19/England/MILK-2FB5C98/2021|2021-12-21|2021-12-31
>hCoV-19/England/MILK-2FB3E85/2021|2021-12-16|2021-12-31
>hCoV-19/England/MILK-2F786A2/2021|2021-12-18|2021-12-29
>hCoV-19/England/LSPA-2F76E51/2021|2021-12-16|2021-12-29
>hCoV-19/England/LSPA-2F76B78/2021|2021-12-14|2021-12-29
>hCoV-19/Mexico/CMX-INMEGEN-43-57/2021|2021-12-09|2021-12-19
>hCoV-19/Mexico/MEX-INMEGEN-43-157/2021|2021-12-13|2021-12-19
>hCoV-19/Mexico/CMX-INMEGEN-43-93/2021|2021-11-24|2021-12-19
>hCoV-19/England/MILK-2FB5F9F/2021|2021-12-21|2021-12-31
>hCoV-19/England/LSPA-2F79313/2021|2021-12-17|2021-12-29
>hCoV-19/England/PHEC-3W0A5W9B/2021|2021|2021-12-31
>hCoV-19/England/MILK-2F7A224/2021|2021-12-20|2021-12-29
>hCoV-19/England/MILK-2FB61C5/2021|2021-12-21|2021-12-31
>hCoV-19/England/PHEC-3W0A6W5C/2021|2021|2021-12-31
>hCoV-19/England/PLYM-2FB4C7B/2021|2021-12-20|2021-12-31
>hCoV-19/England/MILK-2FB3AFA/2021|2021-12-21|2021-12-31
>hCoV-19/England/PHEC-3W0A6W4D/2021|2021|2021-12-31
>hCoV-19/England/MILK-2FB3D1F/2021|2021-12-21|2021-12-31
>hCoV-19/England/PLYM-2FA93DE/2021|2021-12-17|2021-12-31
>hCoV-19/England/PHEC-3W0A5W04/2021|2021|2021-12-31
>hCoV-19/England/MILK-2FB5EFC/2021|2021-12-21|2021-12-31
>hCoV-19/England/PHEC-3W0A6W7A/2021|2021|2021-12-31
>hCoV-19/Wales/MILK-2F75C1C/2021|2021-12-19|2021-12-29
>hCoV-19/England/PHEC-3W0A6W89/2021|2021|2021-12-31
>hCoV-19/England/PHEC-3W0A6W6B/2021|2021|2021-12-31
>hCoV-19/USA/NY-PRL-2021_1208_00C21/2021|2021-12-06|2021-12-19
>hCoV-19/USA/NY-PRL-2021_1208_01E07/2021|2021-12-06|2021-12-19
>hCoV-19/USA/NY-PRL-2021_1208_01E08/2021|2021-12-06|2021-12-19
>hCoV-19/England/PLYM-2FB4AF9/2021|2021-12-20|2021-12-31
>hCoV-19/USA/NY-PRL-2021_1208_01E05/2021|2021-12-05|2021-12-19
>hCoV-19/England/PHEC-3W0A5WB9/2021|2021|2021-12-31
>hCoV-19/England/MILK-2FB39FD/2021|2021-12-21|2021-12-31
>hCoV-19/England/MILK-2FB3EA3/2021|2021-12-20|2021-12-31
>hCoV-19/England/MILK-2FB5DC2/2021|2021-12-21|2021-12-31
>hCoV-19/England/MILK-2FB3BBB/2021|2021-12-21|2021-12-31
>hCoV-19/England/MILK-2F7AF5A/2021|2021-12-19|2021-12-29
>hCoV-19/England/PLYM-2FA8EFC/2021|2021-12-20|2021-12-31
>hCoV-19/England/PLYM-2FB4B9C/2021|2021-12-20|2021-12-31
>hCoV-19/England/PHEC-3W0A5W40/2021|2021|2021-12-31
>hCoV-19/England/MILK-2F7AFF0/2021|2021-12-19|2021-12-29
>hCoV-19/England/MILK-2FB3C7C/2021|2021-12-16|2021-12-31
>hCoV-19/England/MILK-2FB5FEA/2021|2021-12-21|2021-12-31
>hCoV-19/England/PLYM-2FB4CA8/2021|2021-12-20|2021-12-31
>hCoV-19/England/MILK-2FB5F26/2021|2021-12-21|2021-12-31
>hCoV-19/England/MILK-2F7ADAB/2021|2021-12-19|2021-12-29
>hCoV-19/England/PLYM-2FA93ED/2021|2021-12-20|2021-12-31
>hCoV-19/England/PHEC-3W0A5WE6/2021|2021|2021-12-31
>hCoV-19/England/MILK-2F7AC62/2021|2021-12-19|2021-12-29
>hCoV-19/England/MILK-2FB3AAF/2021|2021-12-21|2021-12-31
>hCoV-19/Mexico/MEX-INMEGEN-43-113/2021|2021-12-09|2021-12-19
>hCoV-19/England/PHEC-3W0A5W6E/2021|2021|2021-12-31
>hCoV-19/England/PHEC-3W0A5WF5/2021|2021|2021-12-31
>hCoV-19/England/PLYM-2FB4BBA/2021|2021-12-20|2021-12-31
>hCoV-19/England/PHEC-3W0A5W8C/2021|2021|2021-12-31
>hCoV-19/USA/NY-PRL-2021_1208_01G09/2021|2021-12-05|2021-12-19
>hCoV-19/England/MILK-2FB5E92/2021|2021-12-21|2021-12-31
>hCoV-19/England/PHEC-3W0A5W7D/2021|2021|2021-12-31
>hCoV-19/England/PLYM-2FA8EDE/2021|2021-12-20|2021-12-31
>hCoV-19/England/MILK-2FB3DB5/2021|2021-12-21|2021-12-31
>hCoV-19/England/MILK-2F774E5/2021|2021-12-18|2021-12-29
>hCoV-19/England/MILK-2F75CA3/2021|2021-12-18|2021-12-29
>hCoV-19/England/PLYM-2FA914D/2021|2021-12-20|2021-12-31
>hCoV-19/USA/NY-PRL-2021_1208_00E16/2021|2021-12-06|2021-12-19
>hCoV-19/England/PHEC-3W0A5W22/2021|2021|2021-12-31
>hCoV-19/England/MILK-2FB5E47/2021|2021-12-21|2021-12-31
>hCoV-19/England/PLYM-2FB4C4E/2021|2021-12-20|2021-12-31
>hCoV-19/England/MILK-2F773BB/2021|2021-12-18|2021-12-29
>hCoV-19/England/MILK-2F77CDE/2021|2021-12-19|2021-12-29
>hCoV-19/England/MILK-2F7AA95/2021|2021-12-19|2021-12-29
>hCoV-19/England/MILK-2F77C38/2021|2021-12-18|2021-12-29
>hCoV-19/England/MILK-2F7802C/2021|2021-12-19|2021-12-29
>hCoV-19/England/MILK-2F75D0A/2021|2021-12-18|2021-12-29
>hCoV-19/England/MILK-2F75A6D/2021|2021-12-19|2021-12-29
>hCoV-19/England/MILK-2F7AF4B/2021|2021-12-19|2021-12-29
>hCoV-19/England/MILK-2F77D08/2021|2021-12-18|2021-12-29
>hCoV-19/England/MILK-2FB3D6A/2021|2021-12-21|2021-12-31
>hCoV-19/England/MILK-2F7AB74/2021|2021-12-19|2021-12-29
>hCoV-19/Denmark/DCGC-275642/2021|2021-12-11|2021-12-21
>hCoV-19/England/MILK-2F77BE0/2021|2021-12-19|2021-12-29
>hCoV-19/USA/CO-CDC-MMB11841786/2021|2021-11-26|2021-12-25
>hCoV-19/Denmark/DCGC-275649/2021|2021-12-11|2021-12-21
>hCoV-19/England/MILK-2F75AB8/2021|2021-12-19|2021-12-29
>hCoV-19/USA/NY-PRL-2021_1208_00F02/2021|2021-12-06|2021-12-19
>hCoV-19/England/MILK-2F75D64/2021|2021-12-19|2021-12-29
>hCoV-19/England/MILK-2F77BD1/2021|2021-12-19|2021-12-29
>hCoV-19/England/MILK-2F7751F/2021|2021-12-19|2021-12-29
>hCoV-19/Denmark/DCGC-275656/2021|2021-12-06|2021-12-21
>hCoV-19/England/MILK-2F75A30/2021|2021-12-19|2021-12-29
>hCoV-19/England/MILK-2F76FB8/2021|2021-12-19|2021-12-29
>hCoV-19/England/MILK-2F7AB56/2021|2021-12-19|2021-12-29
>hCoV-19/England/MILK-2F77096/2021|2021-12-18|2021-12-29
>hCoV-19/England/MILK-2F7AAE0/2021|2021-12-19|2021-12-29
>hCoV-19/England/MILK-2F7AF69/2021|2021-12-19|2021-12-29
>hCoV-19/England/MILK-2F75B79/2021|2021-12-19|2021-12-29
>hCoV-19/England/MILK-2F75D37/2021|2021-12-19|2021-12-29
>hCoV-19/England/MILK-2F7705A/2021|2021-12-19|2021-12-29
>hCoV-19/England/MILK-2F7AD41/2021|2021-12-19|2021-12-29
>hCoV-19/England/MILK-2F7AC26/2021|2021-12-19|2021-12-29
>hCoV-19/England/MILK-2F77C74/2021|2021-12-19|2021-12-29
>hCoV-19/England/MILK-2F77DAE/2021|2021-12-18|2021-12-29
>hCoV-19/England/MILK-2F77BC2/2021|2021-12-19|2021-12-29
>hCoV-19/USA/NY-PRL-2021_1208_00A18/2021|2021-12-06|2021-12-19
>hCoV-19/England/MILK-2F7801D/2021|2021-12-18|2021-12-29
>hCoV-19/England/MILK-2F77BB3/2021|2021-12-19|2021-12-29
>hCoV-19/England/LSPA-2F76A7B/2021|2021-12-15|2021-12-29
>hCoV-19/England/MILK-2F78675/2021|2021-12-19|2021-12-29
>hCoV-19/England/LSPA-2F7937D/2021|2021-12-15|2021-12-29
>hCoV-19/England/MILK-2F7A29D/2021|2021-12-20|2021-12-29
>hCoV-19/England/MILK-2F77F3F/2021|2021-12-19|2021-12-29
>hCoV-19/England/MILK-2F77C47/2021|2021-12-19|2021-12-29
>hCoV-19/England/MILK-2F759E8/2021|2021-12-19|2021-12-29
>hCoV-19/England/MILK-2F75836/2021|2021-12-19|2021-12-29
>hCoV-19/Denmark/DCGC-275684/2021|2021-12-08|2021-12-21
>hCoV-19/England/MILK-2F53E87/2021|2021-12-18|2021-12-29
>hCoV-19/England/LSPA-2F76C57/2021|2021-12-16|2021-12-29
>hCoV-19/England/MILK-2F7A312/2021|2021-12-20|2021-12-29
>hCoV-19/England/MILK-2F7A2F7/2021|2021-12-20|2021-12-29
>hCoV-19/USA/NY-PRL-2021_1208_02C19/2021|2021-12-03|2021-12-19
>hCoV-19/England/LSPA-2F7950E/2021|2021-12-16|2021-12-29
>hCoV-19/USA/NY-PRL-2021_1208_02E20/2021|2021-12-02|2021-12-19
>hCoV-19/England/MILK-2F78657/2021|2021-12-18|2021-12-29
>hCoV-19/USA/NY-PRL-2021_1208_02F16/2021|2021-12-03|2021-12-19
>hCoV-19/England/MILK-2F75C76/2021|2021-12-19|2021-12-29
>hCoV-19/USA/NY-PRL-2021_1208_02B20/2021|2021-12-07|2021-12-19
>hCoV-19/England/MILK-2F770E1/2021|2021-12-19|2021-12-29
>hCoV-19/England/MILK-2F7AEC6/2021|2021-12-19|2021-12-29
>hCoV-19/USA/CO-CDC-MMB11845265/2021|2021-11-26|2021-12-25
>hCoV-19/England/MILK-2F7746D/2021|2021-12-17|2021-12-29
>hCoV-19/USA/CO-CDC-MMB11844971/2021|2021-11-26|2021-12-25
>hCoV-19/England/MILK-2F771A2/2021|2021-12-19|2021-12-29
>hCoV-19/England/MILK-2F77412/2021|2021-12-17|2021-12-29
>hCoV-19/England/MILK-2F7AB83/2021|2021-12-19|2021-12-29
>hCoV-19/South_Africa/NICD-N22809/2021|2021-11-28|2021-12-22
>hCoV-19/USA/CO-CDC-MMB11847801/2021|2021-11-26|2021-12-25
>hCoV-19/Denmark/DCGC-275722/2021|2021-12-14|2021-12-21
>hCoV-19/England/MILK-2F76FA9/2021|2021-12-19|2021-12-29
>hCoV-19/England/MILK-2F75D19/2021|2021-12-19|2021-12-29
>hCoV-19/England/MILK-2F7AEF3/2021|2021-12-19|2021-12-29
>hCoV-19/England/MILK-2F77FD5/2021|2021-12-19|2021-12-29
>hCoV-19/England/MILK-2F7AD14/2021|2021-12-19|2021-12-29
>hCoV-19/England/MILK-2F75A03/2021|2021-12-19|2021-12-29
>hCoV-19/England/MILK-2F78068/2021|2021-12-18|2021-12-29
>hCoV-19/England/MILK-2F774F4/2021|2021-12-19|2021-12-29
>hCoV-19/Denmark/DCGC-275742/2021|2021-12-06|2021-12-21
>hCoV-19/England/MILK-2F75BB5/2021|2021-12-19|2021-12-29
>hCoV-19/England/LSPA-2F769BA/2021|2021-12-16|2021-12-29
>hCoV-19/England/MILK-2F7B01A/2021|2021-12-19|2021-12-29
>hCoV-19/England/LSPA-2F76E15/2021|2021-12-14|2021-12-29
>hCoV-19/USA/NY-PRL-2021_1208_02H02/2021|2021-12-03|2021-12-19
>hCoV-19/England/MILK-2F774D6/2021|2021-12-18|2021-12-29
>hCoV-19/England/MILK-2F75872/2021|2021-12-19|2021-12-29
>hCoV-19/England/MILK-2FAFBFE/2021|2021-12-20|2021-12-31
>hCoV-19/England/MILK-2F7803B/2021|2021-12-19|2021-12-29
>hCoV-19/England/LSPA-2F79665/2021|2021-12-16|2021-12-29
>hCoV-19/England/MILK-2F77E23/2021|2021-12-19|2021-12-29
>hCoV-19/England/LSPA-2F792F8/2021|2021-12-16|2021-12-29
>hCoV-19/England/MILK-2F75CB2/2021|2021-12-19|2021-12-29
>hCoV-19/England/MILK-2F77306/2021|2021-12-17|2021-12-29
>hCoV-19/England/MILK-2F7AFD2/2021|2021-12-19|2021-12-29
>hCoV-19/England/MILK-2F75C85/2021|2021-12-19|2021-12-29
>hCoV-19/England/MILK-2F77C83/2021|2021-12-18|2021-12-29
>hCoV-19/England/LSPA-2F76EBB/2021|2021-12-15|2021-12-29
>hCoV-19/England/LSPA-2F7943E/2021|2021-12-16|2021-12-29
>hCoV-19/England/LSPA-2F796DE/2021|2021-12-15|2021-12-29
>hCoV-19/England/MILK-2F75960/2021|2021-12-19|2021-12-29
>hCoV-19/England/MILK-2F7A27F/2021|2021-12-20|2021-12-29
>hCoV-19/England/MILK-2FAFCEC/2021|2021-12-19|2021-12-31
>hCoV-19/England/MILK-2FB3939/2021|2021-12-20|2021-12-31
>hCoV-19/Denmark/DCGC-275786/2021|2021-12-06|2021-12-21
>hCoV-19/England/MILK-2FB5E1A/2021|2021-12-21|2021-12-31
>hCoV-19/England/PHEC-3W0A8W83/2021|2021|2021-12-31
>hCoV-19/England/PHEC-3W0A8WFC/2021|2021|2021-12-31
>hCoV-19/USA/NY-PRL-2021_1208_03H06/2021|2021-12-04|2021-12-19
>hCoV-19/Spain/MD-H12O-1680/2021|2021-12-14|2021-12-29
>hCoV-19/England/PLYM-2FB4D69/2021|2021-12-20|2021-12-31
>hCoV-19/England/PHEC-3W0A8W92/2021|2021|2021-12-31
>hCoV-19/England/MILK-2FB5C6B/2021|2021-12-21|2021-12-31
>hCoV-19/England/PHEC-3W0A8WA1/2021|2021|2021-12-31
>hCoV-19/England/PLYM-2FA93A1/2021|2021-12-20|2021-12-31
>hCoV-19/England/PHEC-3W0A8WB0/2021|2021|2021-12-31
>hCoV-19/England/PLYM-2FA9392/2021|2021-12-20|2021-12-31
>hCoV-19/England/MILK-2FB3948/2021|2021-12-21|2021-12-31
>hCoV-19/England/PHEC-3W0A8W47/2021|2021|2021-12-31
>hCoV-19/England/PLYM-2FA8FCC/2021|2021-12-20|2021-12-31
>hCoV-19/England/PHEC-3W0A8W38/2021|2021|2021-12-31
>hCoV-19/England/PLYM-2FB4D5A/2021|2021-12-20|2021-12-31
>hCoV-19/England/MILK-2F53FDF/2021|2021-12-18|2021-12-29
>hCoV-19/England/MILK-2FB3CE5/2021|2021-12-16|2021-12-31
>hCoV-19/England/MILK-2FB3EB2/2021|2021-12-20|2021-12-31
>hCoV-19/Spain/MD-H12O-1695/2021|2021-12-15|2021-12-29
>hCoV-19/England/PLYM-2FB4C20/2021|2021-12-18|2021-12-31
>hCoV-19/England/MILK-2F77B68/2021|2021-12-19|2021-12-29
>hCoV-19/England/MILK-2F55368/2021|2021-12-19|2021-12-29
>hCoV-19/England/MILK-2F771B1/2021|2021-12-19|2021-12-29
>hCoV-19/England/PHEC-3W0A8W56/2021|2021|2021-12-31
>hCoV-19/England/MILK-2FB3D79/2021|2021-12-20|2021-12-31
>hCoV-19/England/MILK-2F549A3/2021|2021-12-17|2021-12-29
>hCoV-19/USA/NY-PRL-2021_1208_04I15/2021|2021-12-02|2021-12-19
>hCoV-19/England/PLYM-2FA90AA/2021|2021-12-19|2021-12-31
>hCoV-19/USA/CO-CDC-MMB11847935/2021|2021-11-26|2021-12-25
>hCoV-19/USA/CA-CDPH-3000281553/2021|2021-12-07|2021-12-30
>hCoV-19/England/PLYM-2FB4EB1/2021|2021-12-20|2021-12-31
>hCoV-19/England/PLYM-2FA915C/2021|2021-12-20|2021-12-31
>hCoV-19/England/MILK-2F7800E/2021|2021-12-18|2021-12-29
>hCoV-19/England/MILK-2FB608C/2021|2021-12-21|2021-12-31
>hCoV-19/England/PLYM-2FA8EED/2021|2021-12-20|2021-12-31
>hCoV-19/England/PHEC-3W0A7WFF/2021|2021|2021-12-31
>hCoV-19/USA/NY-PRL-2021_1208_00L01/2021|2021-12-06|2021-12-19
>hCoV-19/England/PLYM-2FA9101/2021|2021-12-20|2021-12-31
>hCoV-19/England/PLYM-2FB4CD5/2021|2021-12-20|2021-12-31
>hCoV-19/USA/CO-CDC-MMB11842688/2021|2021-11-26|2021-12-25
>hCoV-19/USA/CO-CDC-MMB11841007/2021|2021-11-26|2021-12-25
>hCoV-19/England/PLYM-2FB4FFA/2021|2021-12-18|2021-12-31
>hCoV-19/USA/CO-CDC-MMB11845697/2021|2021-11-26|2021-12-25
>hCoV-19/England/PHEC-3W0A7W77/2021|2021|2021-12-31
>hCoV-19/England/MILK-2FB5D95/2021|2021-12-21|2021-12-31
>hCoV-19/England/MILK-2FB3A81/2021|2021-12-21|2021-12-31
>hCoV-19/England/PLYM-2FA9338/2021|2021-12-20|2021-12-31
>hCoV-19/England/MILK-2FB620E/2021|2021-12-21|2021-12-31
>hCoV-19/England/PHEC-3W0A8W1A/2021|2021|2021-12-31
>hCoV-19/England/MILK-2FB5F44/2021|2021-12-21|2021-12-31
>hCoV-19/England/MILK-2FB6198/2021|2021-12-21|2021-12-31
>hCoV-19/England/PHEC-3W0A8W0B/2021|2021|2021-12-31
>hCoV-19/England/PLYM-2FB4EDF/2021|2021-12-20|2021-12-31
>hCoV-19/England/PHEC-3W0ADW48/2021|2021-12-16|2021-12-31
>hCoV-19/England/PHEC-3W0A7WB3/2021|2021|2021-12-31
>hCoV-19/England/MILK-2FB5D86/2021|2021-12-21|2021-12-31
>hCoV-19/England/PHEC-3W0A7WA4/2021|2021|2021-12-31
>hCoV-19/England/MILK-2FB617A/2021|2021-12-21|2021-12-31
>hCoV-19/England/MILK-2FB3C12/2021|2021-12-20|2021-12-31
>hCoV-19/England/PHEC-3W0A8WCF/2021|2021|2021-12-31
>hCoV-19/England/PHEC-3W0A7WC2/2021|2021|2021-12-31
>hCoV-19/USA/CO-CDC-MMB11839884/2021|2021-11-26|2021-12-25
>hCoV-19/England/MILK-2FB3B15/2021|2021-12-21|2021-12-31
>hCoV-19/England/PLYM-2FB4ABD/2021|2021-12-20|2021-12-31
>hCoV-19/England/MILK-2F53F57/2021|2021-12-17|2021-12-29
>hCoV-19/England/MILK-2FB3A18/2021|2021-12-16|2021-12-31
>hCoV-19/USA/NY-PRL-2021_1208_00N13/2021|2021-12-06|2021-12-19
>hCoV-19/USA/CO-CDC-MMB11841182/2021|2021-11-26|2021-12-25
>hCoV-19/England/PLYM-2FB4F81/2021|2021-12-20|2021-12-31
>hCoV-19/England/PLYM-2FA9356/2021|2021-12-20|2021-12-31
>hCoV-19/England/MILK-2FB6110/2021|2021-12-21|2021-12-31
>hCoV-19/USA/NY-PRL-2021_1208_01K03/2021|2021-12-04|2021-12-19
>hCoV-19/Denmark/DCGC-275937/2021|2021-12-04|2021-12-21
>hCoV-19/England/PHEC-3W0A7WE0/2021|2021|2021-12-31
>hCoV-19/England/PLYM-2FA8E92/2021|2021-12-20|2021-12-31
>hCoV-19/England/PHEC-3W0A7W59/2021|2021|2021-12-31
>hCoV-19/England/MILK-2FB38F0/2021|2021-12-21|2021-12-31
>hCoV-19/England/PHEC-3W0A7W4A/2021|2021|2021-12-31
>hCoV-19/USA/CO-CDC-MMB11844153/2021|2021-11-26|2021-12-25
>hCoV-19/England/MILK-2F7AAA4/2021|2021-12-19|2021-12-29
>hCoV-19/England/MILK-2F77E32/2021|2021-12-19|2021-12-29
>hCoV-19/USA/CO-CDC-MMB11848192/2021|2021-11-26|2021-12-25
>hCoV-19/England/MILK-2F77C1A/2021|2021-12-19|2021-12-29
>hCoV-19/England/MILK-2F77E41/2021|2021-12-19|2021-12-29
>hCoV-19/England/MILK-2F77F4E/2021|2021-12-19|2021-12-29
>hCoV-19/England/MILK-2F75A8B/2021|2021-12-18|2021-12-29
>hCoV-19/England/MILK-2F77263/2021|2021-12-18|2021-12-29
>hCoV-19/England/MILK-2F7ADBA/2021|2021-12-19|2021-12-29
>hCoV-19/England/MILK-2F77D9F/2021|2021-12-19|2021-12-29
>hCoV-19/England/MILK-2F77B59/2021|2021-12-18|2021-12-29
>hCoV-19/England/MILK-2F7711B/2021|2021-12-19|2021-12-29
>hCoV-19/England/MILK-2F75B88/2021|2021-12-18|2021-12-29
>hCoV-19/England/MILK-2F7AC71/2021|2021-12-19|2021-12-29
>hCoV-19/England/MILK-2F75906/2021|2021-12-18|2021-12-29
>hCoV-19/USA/CO-CDC-MMB11844721/2021|2021-11-26|2021-12-25
>hCoV-19/USA/CA-CDC-FG-197392/2021|2021-12-15|2021-12-25
>hCoV-19/England/MILK-2F77D44/2021|2021-12-19|2021-12-29
>hCoV-19/England/MILK-2F758FA/2021|2021-12-19|2021-12-29
>hCoV-19/England/MILK-2F770A5/2021|2021-12-17|2021-12-29
>hCoV-19/England/MILK-2F7AFE1/2021|2021-12-19|2021-12-29
>hCoV-19/England/MILK-2F77209/2021|2021-12-18|2021-12-29
>hCoV-19/England/MILK-2F77E50/2021|2021-12-18|2021-12-29
>hCoV-19/England/MILK-2F759BB/2021|2021-12-19|2021-12-29
>hCoV-19/USA/CA-CDC-FG-197364/2021|2021-12-15|2021-12-25
>hCoV-19/England/MILK-2F7AFC3/2021|2021-12-19|2021-12-29
>hCoV-19/England/MILK-2F77BA4/2021|2021-12-19|2021-12-29
>hCoV-19/England/MILK-2F75A9A/2021|2021-12-17|2021-12-29
>hCoV-19/England/MILK-2F7B029/2021|2021-12-19|2021-12-29
>hCoV-19/England/MILK-2F77227/2021|2021-12-19|2021-12-29
>hCoV-19/USA/CO-CDC-MMB11848258/2021|2021-11-26|2021-12-25
>hCoV-19/England/MILK-2F7AE3F/2021|2021-12-19|2021-12-29
>hCoV-19/England/MILK-2F77360/2021|2021-12-19|2021-12-29
>hCoV-19/USA/CA-CDC-FG-197324/2021|2021-12-15|2021-12-25
>hCoV-19/USA/CA-CDC-FG-197354/2021|2021-12-15|2021-12-25
>hCoV-19/USA/OH-CDC-MMB11845568/2021|2021-11-26|2021-12-25
>hCoV-19/England/MILK-2F7704B/2021|2021-12-19|2021-12-29
>hCoV-19/England/MILK-2F76FF4/2021|2021-12-18|2021-12-29
>hCoV-19/England/MILK-2F773D9/2021|2021-12-18|2021-12-29
>hCoV-19/England/MILK-2F7AB38/2021|2021-12-19|2021-12-29
>hCoV-19/England/MILK-2F780B3/2021|2021-12-18|2021-12-29
>hCoV-19/England/MILK-2F73E72/2021|2021-12-17|2021-12-29
>hCoV-19/England/MILK-2F7AAC2/2021|2021-12-19|2021-12-29
>hCoV-19/England/MILK-2F7ACAE/2021|2021-12-19|2021-12-29
>hCoV-19/England/MILK-2F78077/2021|2021-12-19|2021-12-29
>hCoV-19/USA/CA-CDPH-3000281965/2021|2021-12-08|2021-12-30
>hCoV-19/England/MILK-2F55869/2021|2021-12-19|2021-12-29
>hCoV-19/England/MILK-2F77FC6/2021|2021-12-18|2021-12-29
>hCoV-19/Denmark/DCGC-276096/2021|2021-12-07|2021-12-21
>hCoV-19/England/MILK-2F7ACF9/2021|2021-12-19|2021-12-29
>hCoV-19/England/MILK-2F75827/2021|2021-12-19|2021-12-29
>hCoV-19/England/MILK-2F77FF3/2021|2021-12-19|2021-12-29
>hCoV-19/USA/NY-PRL-2021_1208_02N03/2021|2021-12-03|2021-12-19
>hCoV-19/USA/NY-PRL-2021_1208_00L20/2021|2021-12-06|2021-12-19
>hCoV-19/USA/NY-PRL-2021_1208_02M03/2021|2021-12-03|2021-12-19
>hCoV-19/England/MILK-2F774C7/2021|2021-12-18|2021-12-29
>hCoV-19/England/MILK-2F7AF96/2021|2021-12-19|2021-12-29
>hCoV-19/England/MILK-2F76FE5/2021|2021-12-19|2021-12-29
[truncated: 6,078,139 more chars]
