# Supplementary material for: RASCL: Rapid Assessment of Selection in CLades through molecular sequence analysis
Source: PLoS One. 2022 Nov 2;17(11):e0275623. doi: 10.1371/journal.pone.0275623 (PMC9629619; doi:10.1371/journal.pone.0275623)
Supplement: S1 File — We also report the GISAID accession ID’s for our Nextstrain background dataset. (ZIP) [file pone.0275623.s001.zip › GISAID_TableS1/BA.2-02-07-2022.txt]

>hCoV-19/England/PLYM-345CD5C/2022|2022-01-26|2022-02-02
>hCoV-19/Sweden/SUS0008895/2022|2022-01-20|2022-02-02
>hCoV-19/England/HSLL-345BD99/2022|2022-01-26|2022-02-02
>hCoV-19/England/MILK-32FADAD/2022|2022-01-17|2022-01-24
>hCoV-19/England/QEUH-31A0457/2022|2022-01-06|2022-01-15
>hCoV-19/England/MILK-32F474B/2022|2022-01-17|2022-01-24
>hCoV-19/England/MILK-32F4A8E/2022|2022-01-16|2022-01-24
>hCoV-19/England/MILK-32F4514/2022|2022-01-17|2022-01-24
>hCoV-19/Sweden/SUS0008886/2022|2022-01-19|2022-02-02
>hCoV-19/Sweden/SUS0008885/2022|2022-01-19|2022-02-02
>hCoV-19/England/MILK-32F6B01/2022|2022-01-17|2022-01-24
>hCoV-19/England/MILK-32FBF1F/2022|2022-01-17|2022-01-24
>hCoV-19/England/MILK-32F6882/2022|2022-01-17|2022-01-24
>hCoV-19/England/MILK-32F9263/2022|2022-01-17|2022-01-24
>hCoV-19/England/MILK-32F6B2F/2022|2022-01-17|2022-01-24
>hCoV-19/Sweden/SUS0008848/2022|2022-01-18|2022-02-02
>hCoV-19/Sweden/SUS0008841/2022|2022-01-18|2022-02-02
>hCoV-19/England/MILK-32F6CA4/2022|2022-01-17|2022-01-24
>hCoV-19/Israel/ICH-741110762/2021|2021-12-30|2022-01-07
>hCoV-19/England/MILK-32FBE6D/2022|2022-01-17|2022-01-24
>hCoV-19/England/MILK-32F95B5/2022|2022-01-17|2022-01-24
>hCoV-19/England/MILK-32FBED6/2022|2022-01-17|2022-01-24
>hCoV-19/England/MILK-32F6BD4/2022|2022-01-17|2022-01-24
>hCoV-19/England/MILK-32FBC72/2022|2022-01-15|2022-01-24
>hCoV-19/England/HSLL-345C888/2022|2022-01-26|2022-02-02
>hCoV-19/Austria/LB-R00052-S084/2022|2022-01|2022-01-07
>hCoV-19/Austria/LB-R00052-S081/2022|2022-01|2022-01-07
>hCoV-19/England/PLYM-3301C1E/2022|2022-01-17|2022-01-24
>hCoV-19/Austria/LB-R00052-S063/2022|2022-01|2022-01-07
>hCoV-19/Austria/LB-R00052-S060/2022|2022-01|2022-01-07
>hCoV-19/Singapore/9277/2021|2021-12-20|2021-12-27
>hCoV-19/Austria/LB-R00052-S034/2022|2022-01|2022-01-07
>hCoV-19/Austria/LB-R00052-S033/2022|2022-01|2022-01-07
>hCoV-19/England/MILK-32F7A12/2022|2022-01-17|2022-01-24
>hCoV-19/England/MILK-32F7A6D/2022|2022-01-17|2022-01-24
>hCoV-19/Indonesia/JK-GS-GSILab-876113/2022|2022-01-18|2022-01-24
>hCoV-19/England/HSLL-3301E09/2022|2022-01-16|2022-01-24
>hCoV-19/Indonesia/JK-GS-GSILab-877042/2022|2022-01-18|2022-01-24
>hCoV-19/England/MILK-32F7D19/2022|2022-01-17|2022-01-24
>hCoV-19/England/MILK-32F7E34/2022|2022-01-17|2022-01-24
>hCoV-19/England/MILK-32F7CA3/2022|2022-01-17|2022-01-24
>hCoV-19/Indonesia/JK-GS-GSILab-874291/2022|2022-01-14|2022-01-24
>hCoV-19/Indonesia/JK-GS-GSILab-874292/2022|2022-01-14|2022-01-24
>hCoV-19/Sweden/SUS0008708/2022|2022-01-17|2022-02-02
>hCoV-19/Sweden/SUS0008669/2022|2022-01-17|2022-02-02
>hCoV-19/Switzerland/SG-CLM-12305930/2021|2021-12-30|2022-01-07
>hCoV-19/Sweden/SUS0008654/2022|2022-01-17|2022-02-02
>hCoV-19/Sweden/SUS0008633/2022|2022-01-17|2022-02-02
>hCoV-19/Netherlands/ZH-RIVM-81603/2022|2022-01-07|2022-01-25
>hCoV-19/England/HSLL-345BD4E/2022|2022-01-24|2022-02-02
>hCoV-19/Netherlands/UT-RIVM-82176/2022|2022-01-08|2022-01-25
>hCoV-19/Netherlands/NH-RIVM-81988/2022|2022-01-07|2022-01-25
>hCoV-19/Netherlands/UT-RIVM-81775/2022|2022-01-03|2022-01-25
>hCoV-19/Netherlands/UT-RIVM-81781/2022|2022-01-03|2022-01-25
>hCoV-19/Netherlands/UT-RIVM-81908/2021|2021-12-30|2022-01-25
>hCoV-19/England/HSLL-345C879/2022|2022-01-26|2022-02-02
>hCoV-19/Netherlands/GE-RIVM-81291/2022|2022-01-03|2022-01-25
>hCoV-19/Netherlands/NB-RIVM-82206/2022|2022-01-10|2022-01-25
>hCoV-19/Netherlands/NB-RIVM-82211/2022|2022-01-06|2022-01-25
>hCoV-19/Sweden/SUS0008607/2022|2022-01-16|2022-02-02
>hCoV-19/Sweden/SUS0008606/2022|2022-01-16|2022-02-02
>hCoV-19/Sweden/SUS0008602/2022|2022-01-16|2022-02-02
>hCoV-19/Sweden/SUS0008593/2022|2022-01-15|2022-02-02
>hCoV-19/England/MILK-32F699E/2022|2022-01-17|2022-01-24
>hCoV-19/England/MILK-3301E36/2022|2022-01-17|2022-01-24
>hCoV-19/England/MILK-3300CF1/2022|2022-01-15|2022-01-24
>hCoV-19/England/MILK-3303317/2022|2022-01-17|2022-01-24
>hCoV-19/Armenia/IMB17-12/2022|2022-01-11|2022-01-24
>hCoV-19/England/MILK-33010E5/2022|2022-01-17|2022-01-24
>hCoV-19/England/MILK-33010F4/2022|2022-01-17|2022-01-24
>hCoV-19/England/PLYM-345CFDE/2022|2022-01-26|2022-02-02
>hCoV-19/England/MILK-32FEB18/2022|2022-01-17|2022-01-24
>hCoV-19/England/MILK-3303748/2022|2022-01-17|2022-01-24
>hCoV-19/England/MILK-330303E/2022|2022-01-17|2022-01-24
>hCoV-19/England/HSLL-345BCF6/2022|2022-01-26|2022-02-02
>hCoV-19/England/MILK-3305AF2/2022|2022-01-17|2022-01-24
>hCoV-19/England/MILK-3302381/2022|2022-01-17|2022-01-24
>hCoV-19/England/MILK-33001C5/2022|2022-01-17|2022-01-24
>hCoV-19/England/PLYM-345D025/2022|2022-01-26|2022-02-02
>hCoV-19/England/HSLL-345BC32/2022|2022-01-26|2022-02-02
>hCoV-19/Scotland/QEUH-32E8908/2022|2022-01-17|2022-01-25
>hCoV-19/Scotland/QEUH-32E8E54/2022|2022-01-17|2022-01-25
>hCoV-19/India/WB-INSACOG-1931502594841/2021|2021-12-21|2022-01-24
>hCoV-19/India/WB-INSACOG-1931300546778/2021|2021-12-22|2022-01-24
>hCoV-19/Switzerland/VD-CHUV-GEN9895/2022|2022-01-12|2022-01-25
>hCoV-19/India/GJ-INSACOG-GBRC3947/2022|2022-01-04|2022-01-15
>hCoV-19/England/HSLL-345C9D0/2022|2022-01-26|2022-02-02
>hCoV-19/Indonesia/JK-GS-GSILab-874784/2022|2022-01-15|2022-01-24
>hCoV-19/India/GJ-INSACOG-GBRC3960/2022|2022-01-04|2022-01-15
>hCoV-19/India/GJ-INSACOG-GBRC3951/2022|2022-01-04|2022-01-15
>hCoV-19/India/GJ-INSACOG-GBRC3950/2022|2022-01-04|2022-01-15
>hCoV-19/India/GJ-INSACOG-GBRC3949/2022|2022-01-04|2022-01-15
>hCoV-19/India/GJ-INSACOG-GBRC3979/2021|2021-12-26|2022-01-15
>hCoV-19/India/GJ-INSACOG-GBRC3982/2022|2022-01-08|2022-01-15
>hCoV-19/India/GJ-INSACOG-GBRC3998/2021|2021-12-28|2022-01-15
>hCoV-19/India/GJ-INSACOG-GBRC3996/2021|2021-12-29|2022-01-15
>hCoV-19/India/GJ-INSACOG-GBRC3995/2021|2021-12-31|2022-01-15
>hCoV-19/India/GJ-INSACOG-GBRC3989/2022|2022-01-08|2022-01-15
>hCoV-19/India/GJ-INSACOG-GBRC4008/2021|2021-12-24|2022-01-15
>hCoV-19/India/GJ-INSACOG-GBRC4001/2022|2022-01-05|2022-01-15
>hCoV-19/India/GJ-INSACOG-GBRC4010/2021|2021-12-24|2022-01-15
>hCoV-19/India/GJ-INSACOG-GBRC4034/2021|2021-12-26|2022-01-15
>hCoV-19/India/GJ-INSACOG-GBRC4026/2021|2021-12-25|2022-01-15
>hCoV-19/Indonesia/JK-GS-GSILab-876696/2022|2022-01-17|2022-01-24
>hCoV-19/England/MILK-32F5030/2022|2022-01-17|2022-01-24
>hCoV-19/Belgium/ULG-23800/2022|2022-01-11|2022-01-24
>hCoV-19/England/MILK-32F4CB5/2022|2022-01-17|2022-01-24
>hCoV-19/England/MILK-32F4D76/2022|2022-01-17|2022-01-24
>hCoV-19/Belgium/ULG-23795/2022|2022-01-11|2022-01-24
>hCoV-19/England/MILK-32F4F61/2022|2022-01-17|2022-01-24
>hCoV-19/India/GJ-INSACOG-GBRC4013/2021|2021-12-24|2022-01-15
>hCoV-19/India/GJ-INSACOG-GBRC4078/2021|2021-12-23|2022-01-15
>hCoV-19/India/GJ-INSACOG-GBRC4077/2021|2021-12-23|2022-01-15
>hCoV-19/India/GJ-INSACOG-GBRC4071/2021|2021-12-24|2022-01-15
>hCoV-19/India/GJ-INSACOG-GBRC4081/2021|2021-12-24|2022-01-15
>hCoV-19/India/GJ-INSACOG-GBRC4095/2021|2021-12-27|2022-01-15
>hCoV-19/India/GJ-INSACOG-GBRC4094/2021|2021-12-27|2022-01-15
>hCoV-19/England/HSLL-345BB17/2022|2022-01-24|2022-02-02
>hCoV-19/England/MILK-32FD8A9/2022|2022-01-17|2022-01-24
>hCoV-19/England/MILK-32FDD7D/2022|2022-01-16|2022-01-24
>hCoV-19/England/MILK-32F4ABB/2022|2022-01-17|2022-01-24
>hCoV-19/England/MILK-32FD8D6/2022|2022-01-17|2022-01-24
>hCoV-19/England/MILK-32F505E/2022|2022-01-17|2022-01-24
>hCoV-19/England/MILK-32FCDBA/2022|2022-01-18|2022-01-24
>hCoV-19/England/MILK-32F4BC7/2022|2022-01-17|2022-01-24
>hCoV-19/England/MILK-32FCCDB/2022|2022-01-18|2022-01-24
>hCoV-19/England/MILK-34524AC/2022|2022-01-26|2022-02-02
>hCoV-19/Spain/IB-HUSE-03748/2022|2022-01-14|2022-01-24
>hCoV-19/Spain/IB-HUSE-03775/2022|2022-01-12|2022-01-24
>hCoV-19/Spain/IB-HUSE-03770/2022|2022-01-14|2022-01-24
>hCoV-19/Spain/IB-HUSE-03783/2022|2022-01-14|2022-01-24
>hCoV-19/Spain/IB-HUSE-03736/2022|2022-01-14|2022-01-24
>hCoV-19/Spain/IB-HUSE-03807/2022|2022-01-15|2022-01-24
>hCoV-19/Netherlands/NB-PAMM-A13-0517/2022|2022-01-13|2022-01-24
>hCoV-19/Spain/IB-HUSE-03795/2022|2022-01-14|2022-01-24
>hCoV-19/Spain/IB-HUSE-03784/2022|2022-01-17|2022-01-24
>hCoV-19/Poland/303859822/2022|2022-01-14|2022-01-15
>hCoV-19/Switzerland/SO-ETHZ-35695747/2022|2022-01-11|2022-01-25
>hCoV-19/England/PLYM-345DA36/2022|2022-01-26|2022-02-02
>hCoV-19/England/HSLL-345D33B/2022|2022-01-25|2022-02-02
>hCoV-19/England/PLYM-345D84B/2022|2022-01-26|2022-02-02
>hCoV-19/Sweden/SUS0008857/2022|2022-01-18|2022-02-02
>hCoV-19/England/QEUH-345DEB2/2022|2022-01-25|2022-02-02
>hCoV-19/Sweden/SUS0008858/2022|2022-01-18|2022-02-02
>hCoV-19/Sweden/SUS0008864/2022|2022-01-18|2022-02-02
>hCoV-19/England/HSLL-345D438/2022|2022-01-25|2022-02-02
>hCoV-19/England/PLYM-345DC21/2022|2022-01-26|2022-02-02
>hCoV-19/Scotland/QEUH-345E22E/2022|2022-01-26|2022-02-02
>hCoV-19/Sweden/SUS0008866/2022|2022-01-18|2022-02-02
>hCoV-19/Sweden/SUS0008882/2022|2022-01-19|2022-02-02
>hCoV-19/Sweden/SUS0008849/2022|2022-01-18|2022-02-02
>hCoV-19/Sweden/SUS0008846/2022|2022-01-18|2022-02-02
>hCoV-19/Scotland/QEUH-345E060/2022|2022-01-25|2022-02-02
>hCoV-19/Switzerland/AG-ETHZ-35692489/2022|2022-01-11|2022-01-25
>hCoV-19/Switzerland/SH-ETHZ-35673060/2022|2022-01-11|2022-01-25
>hCoV-19/Malaysia/MGI_GS0547/2021|2021-12-23|2022-01-15
>hCoV-19/USA/AZ-ASU33869/2022|2022-01-09|2022-01-15
>hCoV-19/USA/AZ-ASU33852/2022|2022-01-09|2022-01-15
>hCoV-19/USA/AZ-ASU33823/2022|2022-01-09|2022-01-15
>hCoV-19/USA/AZ-ASU33858/2022|2022-01-10|2022-01-15
>hCoV-19/Scotland/QEUH-345DF55/2022|2022-01-25|2022-02-02
>hCoV-19/England/PLYM-345D939/2022|2022-01-26|2022-02-02
>hCoV-19/England/MILK-3452600/2022|2022-01-26|2022-02-02
>hCoV-19/Scotland/QEUH-345D77B/2022|2022-01-26|2022-02-02
>hCoV-19/England/QEUH-345DD97/2022|2022-01-26|2022-02-02
>hCoV-19/England/PLYM-345D8D2/2022|2022-01-26|2022-02-02
>hCoV-19/England/MILK-345271C/2022|2022-01-26|2022-02-02
>hCoV-19/Scotland/QEUH-345E200/2022|2022-01-26|2022-02-02
>hCoV-19/England/MILK-345270D/2022|2022-01-26|2022-02-02
>hCoV-19/Scotland/QEUH-345DE76/2022|2022-01-26|2022-02-02
>hCoV-19/England/BRBR-32F5FD9/2022|2022-01-17|2022-01-25
>hCoV-19/Sweden/SUS0008851/2022|2022-01-18|2022-02-02
>hCoV-19/England/PLYM-345DAFA/2022|2022-01-26|2022-02-02
>hCoV-19/England/ALDP-32FA727/2022|2022-01-16|2022-01-25
>hCoV-19/Sweden/SUS0008884/2022|2022-01-19|2022-02-02
>hCoV-19/England/HSLL-345BAFC/2022|2022-01-26|2022-02-02
>hCoV-19/Sweden/SUS0008844/2022|2022-01-18|2022-02-02
>hCoV-19/Sweden/SUS0008838/2022|2022-01-18|2022-02-02
>hCoV-19/Sweden/SUS0008840/2022|2022-01-18|2022-02-02
>hCoV-19/Sweden/SUS0008867/2022|2022-01-18|2022-02-02
>hCoV-19/Sweden/SUS0008854/2022|2022-01-18|2022-02-02
>hCoV-19/Sweden/SUS0008852/2022|2022-01-18|2022-02-02
>hCoV-19/Sweden/01_SE100_22CS100501/2022|2022-01-15|2022-01-24
>hCoV-19/Sweden/SUS0008853/2022|2022-01-18|2022-02-02
>hCoV-19/Sweden/SUS0008850/2022|2022-01-18|2022-02-02
>hCoV-19/Sweden/SUS0008888/2022|2022-01-19|2022-02-02
>hCoV-19/Sweden/SUS0008871/2022|2022-01-18|2022-02-02
>hCoV-19/Sweden/SUS0008874/2022|2022-01-19|2022-02-02
>hCoV-19/Sweden/SUS0008872/2022|2022-01-18|2022-02-02
>hCoV-19/Sweden/SUS0008907/2022|2022-01-20|2022-02-02
>hCoV-19/Sweden/SUS0008905/2022|2022-01-20|2022-02-02
>hCoV-19/Sweden/01_SE100_22CS100560/2022|2022-01-13|2022-01-24
>hCoV-19/Sweden/SUS0008908/2022|2022-01-20|2022-02-02
>hCoV-19/Sweden/SUS0008790/2022|2022-01-18|2022-02-02
>hCoV-19/Sweden/SUS0008787/2022|2022-01-18|2022-02-02
>hCoV-19/Sweden/SUS0008909/2022|2022-01-20|2022-02-02
>hCoV-19/Sweden/SUS0008899/2022|2022-01-20|2022-02-02
>hCoV-19/Sweden/SUS0008896/2022|2022-01-20|2022-02-02
>hCoV-19/Sweden/SUS0008894/2022|2022-01-20|2022-02-02
>hCoV-19/Sweden/SUS0008900/2022|2022-01-20|2022-02-02
>hCoV-19/Sweden/SUS0008897/2022|2022-01-20|2022-02-02
>hCoV-19/Sweden/SUS0008804/2022|2022-01-18|2022-02-02
>hCoV-19/Sweden/SUS0008807/2022|2022-01-18|2022-02-02
>hCoV-19/Sweden/SUS0008805/2022|2022-01-18|2022-02-02
>hCoV-19/Sweden/SUS0008806/2022|2022-01-18|2022-02-02
>hCoV-19/Sweden/SUS0008811/2022|2022-01-18|2022-02-02
>hCoV-19/Sweden/SUS0008809/2022|2022-01-18|2022-02-02
>hCoV-19/Sweden/SUS0008810/2022|2022-01-18|2022-02-02
>hCoV-19/Sweden/SUS0008791/2022|2022-01-18|2022-02-02
>hCoV-19/Sweden/SUS0008792/2022|2022-01-18|2022-02-02
>hCoV-19/Sweden/SUS0008913/2022|2022-01-21|2022-02-02
>hCoV-19/Sweden/SUS0008796/2022|2022-01-18|2022-02-02
>hCoV-19/Sweden/SUS0008918/2022|2022-01-21|2022-02-02
>hCoV-19/Sweden/SUS0008919/2022|2022-01-21|2022-02-02
>hCoV-19/Sweden/SUS0008920/2022|2022-01-21|2022-02-02
>hCoV-19/England/HSLL-345BE5A/2022|2022-01-26|2022-02-02
>hCoV-19/Sweden/SUS0008829/2022|2022-01-18|2022-02-02
>hCoV-19/Sweden/SUS0008830/2022|2022-01-18|2022-02-02
>hCoV-19/Sweden/SUS0008828/2022|2022-01-18|2022-02-02
>hCoV-19/Sweden/SUS0008833/2022|2022-01-18|2022-02-02
>hCoV-19/Sweden/SUS0008831/2022|2022-01-18|2022-02-02
>hCoV-19/Sweden/SUS0008825/2022|2022-01-18|2022-02-02
>hCoV-19/Sweden/SUS0008818/2022|2022-01-18|2022-02-02
>hCoV-19/Sweden/SUS0008813/2022|2022-01-18|2022-02-02
>hCoV-19/Sweden/SUS0008819/2022|2022-01-18|2022-02-02
>hCoV-19/Sweden/SUS0008823/2022|2022-01-18|2022-02-02
>hCoV-19/Sweden/SUS0008820/2022|2022-01-18|2022-02-02
>hCoV-19/Sweden/SUS0008821/2022|2022-01-18|2022-02-02
>hCoV-19/Sweden/01_SE100_22CS100495/2022|2022-01-15|2022-01-24
>hCoV-19/England/BRBR-32E1E3D/2022|2022-01-16|2022-01-25
>hCoV-19/Sweden/SUS0008630/2022|2022-01-17|2022-02-02
>hCoV-19/Sweden/SUS0008628/2022|2022-01-17|2022-02-02
>hCoV-19/Sweden/SUS0008625/2022|2022-01-17|2022-02-02
>hCoV-19/Sweden/SUS0008626/2022|2022-01-17|2022-02-02
>hCoV-19/Sweden/SUS0008620/2022|2022-01-16|2022-02-02
>hCoV-19/Sweden/SUS0008621/2022|2022-01-16|2022-02-02
>hCoV-19/Sweden/SUS0008624/2022|2022-01-17|2022-02-02
>hCoV-19/USA/NY-PRL-0114_00G24/2022|2022-01-12|2022-01-24
>hCoV-19/Sweden/SUS0008622/2022|2022-01-17|2022-02-02
>hCoV-19/Sweden/SUS0008617/2022|2022-01-16|2022-02-02
>hCoV-19/Sweden/SUS0008615/2022|2022-01-16|2022-02-02
>hCoV-19/Wales/ALDP-343DB75/2022|2022-01-25|2022-02-02
>hCoV-19/England/NEWC-32E378B/2022|2022-01-14|2022-01-25
>hCoV-19/Scotland/QEUH-3450699/2022|2022-01-26|2022-02-02
>hCoV-19/England/MILK-344123D/2022|2022-01-25|2022-02-02
>hCoV-19/Scotland/QEUH-34506E4/2022|2022-01-26|2022-02-02
>hCoV-19/Sweden/SUS0008744/2022|2022-01-17|2022-02-02
>hCoV-19/Sweden/SUS0008738/2022|2022-01-17|2022-02-02
>hCoV-19/Sweden/01_SE100_22CS500493/2022|2022-01-13|2022-01-24
>hCoV-19/Sweden/SUS0008736/2022|2022-01-17|2022-02-02
>hCoV-19/Sweden/SUS0008737/2022|2022-01-17|2022-02-02
>hCoV-19/Sweden/SUS0008740/2022|2022-01-17|2022-02-02
>hCoV-19/Sweden/SUS0008735/2022|2022-01-17|2022-02-02
>hCoV-19/Sweden/SUS0008758/2022|2022-01-17|2022-02-02
>hCoV-19/Sweden/SUS0008760/2022|2022-01-18|2022-02-02
>hCoV-19/Sweden/SUS0008640/2022|2022-01-17|2022-02-02
>hCoV-19/Sweden/SUS0008637/2022|2022-01-17|2022-02-02
>hCoV-19/Sweden/SUS0008644/2022|2022-01-17|2022-02-02
>hCoV-19/Sweden/SUS0008765/2022|2022-01-18|2022-02-02
>hCoV-19/Sweden/SUS0008762/2022|2022-01-18|2022-02-02
>hCoV-19/Sweden/SUS0008662/2022|2022-01-17|2022-02-02
>hCoV-19/Sweden/SUS0008767/2022|2022-01-18|2022-02-02
>hCoV-19/Sweden/SUS0008768/2022|2022-01-18|2022-02-02
>hCoV-19/Sweden/SUS0008752/2022|2022-01-17|2022-02-02
>hCoV-19/Sweden/SUS0008753/2022|2022-01-17|2022-02-02
>hCoV-19/Sweden/SUS0008754/2022|2022-01-17|2022-02-02
>hCoV-19/Sweden/SUS0008756/2022|2022-01-17|2022-02-02
>hCoV-19/Sweden/SUS0008757/2022|2022-01-17|2022-02-02
>hCoV-19/Sweden/SUS0008755/2022|2022-01-17|2022-02-02
>hCoV-19/Sweden/SUS0008782/2022|2022-01-18|2022-02-02
>hCoV-19/Sweden/SUS0008659/2022|2022-01-17|2022-02-02
>hCoV-19/Sweden/SUS0008661/2022|2022-01-17|2022-02-02
>hCoV-19/Sweden/SUS0008781/2022|2022-01-18|2022-02-02
>hCoV-19/Sweden/SUS0008660/2022|2022-01-17|2022-02-02
>hCoV-19/Sweden/SUS0008786/2022|2022-01-18|2022-02-02
>hCoV-19/Sweden/SUS0008666/2022|2022-01-17|2022-02-02
>hCoV-19/Sweden/SUS0008667/2022|2022-01-17|2022-02-02
>hCoV-19/Sweden/SUS0008771/2022|2022-01-18|2022-02-02
>hCoV-19/Sweden/SUS0008651/2022|2022-01-17|2022-02-02
>hCoV-19/Sweden/SUS0008774/2022|2022-01-18|2022-02-02
>hCoV-19/Sweden/SUS0008775/2022|2022-01-18|2022-02-02
>hCoV-19/Sweden/SUS0008778/2022|2022-01-18|2022-02-02
>hCoV-19/Sweden/SUS0008657/2022|2022-01-17|2022-02-02
>hCoV-19/Sweden/SUS0008658/2022|2022-01-17|2022-02-02
>hCoV-19/Sweden/SUS0008776/2022|2022-01-18|2022-02-02
>hCoV-19/Sweden/SUS0008656/2022|2022-01-17|2022-02-02
>hCoV-19/Sweden/SUS0008686/2022|2022-01-17|2022-02-02
>hCoV-19/Sweden/SUS0008681/2022|2022-01-17|2022-02-02
>hCoV-19/Sweden/SUS0008682/2022|2022-01-17|2022-02-02
>hCoV-19/Sweden/SUS0008687/2022|2022-01-17|2022-02-02
>hCoV-19/Sweden/SUS0008690/2022|2022-01-17|2022-02-02
>hCoV-19/Sweden/SUS0008673/2022|2022-01-17|2022-02-02
>hCoV-19/Sweden/SUS0008674/2022|2022-01-17|2022-02-02
>hCoV-19/Sweden/SUS0008680/2022|2022-01-17|2022-02-02
>hCoV-19/Sweden/SUS0008677/2022|2022-01-17|2022-02-02
>hCoV-19/Sweden/SUS0008678/2022|2022-01-17|2022-02-02
>hCoV-19/Sweden/SUS0008703/2022|2022-01-17|2022-02-02
>hCoV-19/Sweden/SUS0008709/2022|2022-01-17|2022-02-02
>hCoV-19/Sweden/SUS0008707/2022|2022-01-17|2022-02-02
>hCoV-19/Sweden/SUS0008713/2022|2022-01-17|2022-02-02
>hCoV-19/Sweden/SUS0008710/2022|2022-01-17|2022-02-02
>hCoV-19/Sweden/SUS0008711/2022|2022-01-17|2022-02-02
>hCoV-19/Wales/ALDP-343F8D6/2022|2022-01-25|2022-02-02
>hCoV-19/Sweden/SUS0008694/2022|2022-01-17|2022-02-02
>hCoV-19/Sweden/SUS0008692/2022|2022-01-17|2022-02-02
>hCoV-19/Sweden/SUS0008693/2022|2022-01-17|2022-02-02
>hCoV-19/Sweden/SUS0008695/2022|2022-01-17|2022-02-02
>hCoV-19/Sweden/SUS0008696/2022|2022-01-17|2022-02-02
>hCoV-19/Sweden/SUS0008702/2022|2022-01-17|2022-02-02
>hCoV-19/Sweden/01_SE100_22CS500543/2022|2022-01-11|2022-01-24
>hCoV-19/Sweden/SUS0008732/2022|2022-01-17|2022-02-02
>hCoV-19/Sweden/SUS0008730/2022|2022-01-17|2022-02-02
>hCoV-19/Sweden/SUS0008731/2022|2022-01-17|2022-02-02
>hCoV-19/Sweden/SUS0008729/2022|2022-01-17|2022-02-02
>hCoV-19/Sweden/SUS0008733/2022|2022-01-17|2022-02-02
>hCoV-19/Sweden/SUS0008726/2022|2022-01-17|2022-02-02
>hCoV-19/Sweden/01_SE100_22CS100559/2022|2022-01-14|2022-01-24
>hCoV-19/Sweden/SUS0008725/2022|2022-01-17|2022-02-02
>hCoV-19/Scotland/QEUH-3451BE4/2022|2022-01-26|2022-02-02
>hCoV-19/Sweden/SUS0008719/2022|2022-01-17|2022-02-02
>hCoV-19/Sweden/SUS0008720/2022|2022-01-17|2022-02-02
>hCoV-19/Sweden/SUS0008717/2022|2022-01-17|2022-02-02
>hCoV-19/USA/OH-22AM-018CO00614/2022|2022-01-18|2022-01-24
>hCoV-19/USA/OH-22AM-013CO01665/2022|2022-01-14|2022-01-24
>hCoV-19/USA/OH-22AM-013CO01603/2022|2022-01-14|2022-01-24
>hCoV-19/USA/OH-22AM-011CO03932/2022|2022-01-12|2022-01-24
>hCoV-19/USA/OH-22AM-013CO03213/2022|2022-01-14|2022-01-24
>hCoV-19/South_Africa/CERI-KRISP-K033534/2021|2021-12-07|2021-12-27
>hCoV-19/Sweden/SUS0008722/2022|2022-01-17|2022-02-02
>hCoV-19/Sweden/SUS0008715/2022|2022-01-17|2022-02-02
>hCoV-19/USA/OH-22AM-010CO03472/2022|2022-01-11|2022-01-24
>hCoV-19/South_Africa/CERI-KRISP-K033483/2021|2021-11-27|2021-12-27
>hCoV-19/Sweden/01_SE100_22CS500527/2022|2022-01-11|2022-01-24
>hCoV-19/Sweden/01_SE100_22CS100492/2022|2022-01-15|2022-01-24
>hCoV-19/Sweden/01_SE100_22CS500475/2022|2022-01-13|2022-01-24
>hCoV-19/Switzerland/SO-Risch-2210200391/2022|2022-01-02|2022-01-24
>hCoV-19/Sweden/01_SE100_22CS100552/2022|2022-01-13|2022-01-24
>hCoV-19/Sweden/01_SE100_22CS500480/2022|2022-01-13|2022-01-24
>hCoV-19/Sweden/01_SE100_22CS500489/2022|2022-01-13|2022-01-24
>hCoV-19/Sweden/01_SE100_22CS500538/2022|2022-01-11|2022-01-24
>hCoV-19/Sweden/01_SE100_22CS500471/2022|2022-01-12|2022-01-24
>hCoV-19/Sweden/01_SE100_22CS100521/2022|2022-01-15|2022-01-24
>hCoV-19/Sweden/01_SE100_22CS100528/2022|2022-01-14|2022-01-24
>hCoV-19/Sweden/09_SE100_22CS100532/2022|2022-01-13|2022-01-24
>hCoV-19/Sweden/01_SE100_22CS100505/2022|2022-01-15|2022-01-24
>hCoV-19/Sweden/01_SE100_22CS100525/2022|2022-01-14|2022-01-24
>hCoV-19/Sweden/01_SE100_22CS100511/2022|2022-01-14|2022-01-24
>hCoV-19/Sweden/01_SE100_22CS500495/2022|2022-01-12|2022-01-24
>hCoV-19/Switzerland/BE-Risch-2210200386/2022|2022-01-02|2022-01-24
>hCoV-19/Scotland/QEUH-34397C0/2022|2022-01-25|2022-02-02
>hCoV-19/Wales/ALDP-343F399/2022|2022-01-25|2022-02-02
>hCoV-19/Scotland/QEUH-34395D5/2022|2022-01-25|2022-02-02
>hCoV-19/Belgium/CHUNamur13947722/2022|2022-01-15|2022-01-25
>hCoV-19/Sweden/SUS0008584/2022|2022-01-15|2022-02-02
>hCoV-19/Sweden/SUS0008588/2022|2022-01-15|2022-02-02
>hCoV-19/Scotland/QEUH-32777F5/2022|2022-01-13|2022-01-25
>hCoV-19/Sweden/SUS0008585/2022|2022-01-15|2022-02-02
>hCoV-19/Sweden/SUS0008591/2022|2022-01-15|2022-02-02
>hCoV-19/Sweden/SUS0008592/2022|2022-01-15|2022-02-02
>hCoV-19/Germany/BY-RKI-I-444695/2022|2022-01-06|2022-01-25
>hCoV-19/Germany/NW-RKI-I-444747/2022|2022-01-11|2022-01-25
>hCoV-19/England/MILK-3312FD5/2022|2022-01-13|2022-01-25
>hCoV-19/Scotland/QEUH-32E98CE/2022|2022-01-17|2022-01-25
>hCoV-19/Germany/BE-RKI-I-443869/2022|2022-01-07|2022-01-25
>hCoV-19/England/MILK-331310B/2022|2022-01-18|2022-01-25
>hCoV-19/Germany/BW-RKI-I-444567/2022|2022-01-07|2022-01-25
>hCoV-19/Scotland/QEUH-32D4680/2022|2022-01-15|2022-01-25
>hCoV-19/England/MILK-33130E0/2022|2022-01-13|2022-01-25
>hCoV-19/Germany/BY-RKI-I-444625/2022|2022-01-10|2022-01-25
>hCoV-19/Sweden/SUS0008577/2022|2022-01-14|2022-02-02
>hCoV-19/Wales/ALDP-32C2403/2022|2022-01-15|2022-01-25
>hCoV-19/Germany/BW-RKI-I-444590/2022|2022-01-06|2022-01-25
>hCoV-19/Sweden/SUS0008580/2022|2022-01-14|2022-02-02
>hCoV-19/Germany/BW-RKI-I-444612/2022|2022-01-08|2022-01-25
>hCoV-19/Sweden/SUS0008581/2022|2022-01-14|2022-02-02
>hCoV-19/Sweden/SUS0008604/2022|2022-01-16|2022-02-02
>hCoV-19/Sweden/SUS0008609/2022|2022-01-16|2022-02-02
>hCoV-19/Sweden/SUS0008596/2022|2022-01-15|2022-02-02
>hCoV-19/Scotland/QEUH-32A9DAD/2022|2022-01-14|2022-01-25
>hCoV-19/Scotland/QEUH-32D4653/2022|2022-01-16|2022-01-25
>hCoV-19/Sweden/SUS0008594/2022|2022-01-15|2022-02-02
>hCoV-19/Germany/BY-RKI-I-444508/2022|2022-01-08|2022-01-25
>hCoV-19/Sweden/SUS0008598/2022|2022-01-16|2022-02-02
>hCoV-19/Sweden/SUS0008599/2022|2022-01-16|2022-02-02
>hCoV-19/Scotland/QEUH-343AE60/2022|2022-01-25|2022-02-02
>hCoV-19/Scotland/QEUH-343963C/2022|2022-01-25|2022-02-02
>hCoV-19/Scotland/QEUH-32C8889/2022|2022-01-16|2022-01-25
>hCoV-19/Scotland/QEUH-343AB1E/2022|2022-01-26|2022-02-02
>hCoV-19/Scotland/QEUH-343AEBB/2022|2022-01-26|2022-02-02
>hCoV-19/England/MILK-331302C/2022|2022-01-18|2022-01-25
>hCoV-19/England/ALDP-3313A5B/2022|2022-01-17|2022-01-25
>hCoV-19/Scotland/QEUH-3439441/2022|2022-01-25|2022-02-02
>hCoV-19/Germany/NW-HHU-17384/2021|2021-12-30|2022-01-07
>hCoV-19/Scotland/QEUH-343ADFA/2022|2022-01-26|2022-02-02
>hCoV-19/Scotland/QEUH-343AF12/2022|2022-01-26|2022-02-02
>hCoV-19/Scotland/QEUH-32C8449/2022|2022-01-16|2022-01-25
>hCoV-19/England/ALDP-32F8167/2022|2022-01-17|2022-01-25
>hCoV-19/England/BRBR-32F5DC0/2022|2022-01-17|2022-01-25
>hCoV-19/Scotland/QEUH-34397DF/2022|2022-01-25|2022-02-02
>hCoV-19/England/ALDP-32FA2DB/2022|2022-01-16|2022-01-25
>hCoV-19/England/BRBR-32F5FAC/2022|2022-01-17|2022-01-25
>hCoV-19/Scotland/QEUH-32CE15B/2022|2022-01-15|2022-01-25
>hCoV-19/Scotland/QEUH-34423FD/2022|2022-01-26|2022-02-02
>hCoV-19/Scotland/QEUH-34422C3/2022|2022-01-26|2022-02-02
>hCoV-19/England/BRBR-32F60D5/2022|2022-01-17|2022-01-25
>hCoV-19/England/ALDP-32F8194/2022|2022-01-17|2022-01-25
>hCoV-19/England/BRBR-32E2B71/2022|2022-01-16|2022-01-25
>hCoV-19/England/BRBR-32E1A84/2022|2022-01-16|2022-01-25
>hCoV-19/Germany/RP-RKI-I-443387/2022|2022-01-06|2022-01-25
>hCoV-19/Germany/RP-RKI-I-443377/2022|2022-01-07|2022-01-25
>hCoV-19/England/BRBR-32F5E54/2022|2022-01-17|2022-01-25
>hCoV-19/England/BRBR-32E2B26/2022|2022-01-16|2022-01-25
>hCoV-19/England/BRBR-32F5EBE/2022|2022-01-17|2022-01-25
>hCoV-19/England/BRBR-32F608A/2022|2022-01-17|2022-01-25
>hCoV-19/England/BRBR-32E2B62/2022|2022-01-16|2022-01-25
>hCoV-19/England/BRBR-32F61F0/2022|2022-01-17|2022-01-25
>hCoV-19/Germany/BY-RKI-I-444223/2022|2022-01-05|2022-01-25
>hCoV-19/Scotland/QEUH-32E73FC/2022|2022-01-15|2022-01-25
>hCoV-19/Scotland/MILK-32ED0B3/2022|2022-01-15|2022-01-25
>hCoV-19/Germany/RP-RKI-I-443350/2022|2022-01-06|2022-01-25
>hCoV-19/Singapore/810/2022|2022-01-19|2022-01-25
>hCoV-19/Singapore/816/2022|2022-01-18|2022-01-25
>hCoV-19/Singapore/814/2022|2022-01-19|2022-01-25
>hCoV-19/Singapore/813/2022|2022-01-19|2022-01-25
>hCoV-19/Singapore/811/2022|2022-01-19|2022-01-25
>hCoV-19/Singapore/809/2022|2022-01-18|2022-01-25
>hCoV-19/Singapore/812/2022|2022-01-19|2022-01-25
>hCoV-19/Singapore/817/2022|2022-01-19|2022-01-25
>hCoV-19/Singapore/808/2022|2022-01-19|2022-01-25
>hCoV-19/Singapore/806/2022|2022-01-19|2022-01-25
>hCoV-19/Singapore/807/2022|2022-01-19|2022-01-25
>hCoV-19/Singapore/799/2022|2022-01-19|2022-01-25
>hCoV-19/Singapore/764/2022|2022-01-19|2022-01-25
>hCoV-19/Singapore/802/2022|2022-01-19|2022-01-25
>hCoV-19/Singapore/805/2022|2022-01-19|2022-01-25
>hCoV-19/Singapore/804/2022|2022-01-19|2022-01-25
>hCoV-19/Singapore/784/2022|2022-01-18|2022-01-25
>hCoV-19/Singapore/781/2022|2022-01-19|2022-01-25
>hCoV-19/Singapore/803/2022|2022-01-19|2022-01-25
>hCoV-19/Singapore/800/2022|2022-01-19|2022-01-25
>hCoV-19/Singapore/793/2022|2022-01-19|2022-01-25
>hCoV-19/Singapore/778/2022|2022-01-19|2022-01-25
>hCoV-19/Singapore/790/2022|2022-01-18|2022-01-25
>hCoV-19/Singapore/765/2022|2022-01-18|2022-01-25
>hCoV-19/Singapore/779/2022|2022-01-19|2022-01-25
>hCoV-19/Singapore/772/2022|2022-01-18|2022-01-25
>hCoV-19/Singapore/769/2022|2022-01-18|2022-01-25
>hCoV-19/Singapore/761/2022|2022-01-19|2022-01-25
>hCoV-19/Singapore/758/2022|2022-01-19|2022-01-25
>hCoV-19/Singapore/755/2022|2022-01-18|2022-01-25
>hCoV-19/Switzerland/AG-UZH-IMV-3ba5b60a/2022|2022-01-05|2022-01-24
>hCoV-19/Scotland/QEUH-344404F/2022|2022-01-26|2022-02-02
>hCoV-19/Scotland/QEUH-327A2B5/2022|2022-01-14|2022-01-25
>hCoV-19/Scotland/QEUH-344415B/2022|2022-01-26|2022-02-02
>hCoV-19/Switzerland/BS-UHB-43283285/2022|2022-01-15|2022-01-24
>hCoV-19/Scotland/QEUH-3443E19/2022|2022-01-26|2022-02-02
>hCoV-19/Scotland/QEUH-34440F4/2022|2022-01-26|2022-02-02
>hCoV-19/Wales/ALDP-3428D59/2022|2022-01-23|2022-02-02
>hCoV-19/Wales/ALDP-3428ECF/2022|2022-01-24|2022-02-02
>hCoV-19/Wales/ALDP-3428EA1/2022|2022-01-23|2022-02-02
>hCoV-19/England/MILK-3420744/2022|2022-01-22|2022-02-02
>hCoV-19/Scotland/QEUH-33F9323/2022|2022-01-23|2022-02-02
>hCoV-19/Scotland/QEUH-33F951E/2022|2022-01-23|2022-02-02
>hCoV-19/USA/CA-CDC-FG-241335/2022|2022-01-17|2022-01-25
>hCoV-19/USA/CA-CDC-FG-241109/2022|2022-01-17|2022-01-25
>hCoV-19/England/BRBR-32DFCB0/2022|2022-01-16|2022-01-25
>hCoV-19/England/BRBR-32DFD08/2022|2022-01-17|2022-01-25
>hCoV-19/Germany/RP-RKI-I-443314/2022|2022-01-03|2022-01-25
>hCoV-19/Germany/HH-RKI-I-442893/2022|2022-01-07|2022-01-25
>hCoV-19/USA/FL-CDC-STM-77CPCCUR3/2022|2022-01-11|2022-01-25
>hCoV-19/Germany/RP-RKI-I-443344/2022|2022-01-06|2022-01-25
>hCoV-19/England/BRBR-32E2AFC/2022|2022-01-16|2022-01-25
>hCoV-19/England/BRBR-32E1C24/2022|2022-01-15|2022-01-25
>hCoV-19/England/BRBR-32E1E2E/2022|2022-01-16|2022-01-25
>hCoV-19/Germany/RP-RKI-I-443300/2022|2022-01-03|2022-01-25
>hCoV-19/England/BRBR-32E1ED3/2022|2022-01-16|2022-01-25
>hCoV-19/England/BRBR-32E2BEA/2022|2022-01-16|2022-01-25
>hCoV-19/England/MILK-33129D7/2022|2022-01-17|2022-01-25
>hCoV-19/England/MILK-3319A82/2022|2022-01-18|2022-01-25
>hCoV-19/England/MILK-3319A91/2022|2022-01-18|2022-01-25
>hCoV-19/England/MILK-3319B70/2022|2022-01-18|2022-01-25
>hCoV-19/England/MILK-33199C1/2022|2022-01-18|2022-01-25
>hCoV-19/England/MILK-331983D/2022|2022-01-18|2022-01-25
>hCoV-19/England/MILK-331640F/2022|2022-01-19|2022-01-25
>hCoV-19/England/MILK-33199FE/2022|2022-01-18|2022-01-25
>hCoV-19/England/MILK-3319A19/2022|2022-01-18|2022-01-25
>hCoV-19/England/MILK-331298C/2022|2022-01-17|2022-01-25
>hCoV-19/England/MILK-331982E/2022|2022-01-18|2022-01-25
>hCoV-19/England/MILK-33127EC/2022|2022-01-17|2022-01-25
>hCoV-19/England/MILK-331990D/2022|2022-01-18|2022-01-25
>hCoV-19/England/MILK-33198A6/2022|2022-01-18|2022-01-25
>hCoV-19/England/MILK-33199A3/2022|2022-01-18|2022-01-25
>hCoV-19/England/MILK-3319B34/2022|2022-01-18|2022-01-25
>hCoV-19/England/MILK-33164F0/2022|2022-01-19|2022-01-25
>hCoV-19/South_Africa/NICD-N28048/2022|2022-01-05|2022-02-02
>hCoV-19/South_Africa/NICD-N28052/2022|2022-01-05|2022-02-02
>hCoV-19/South_Africa/NICD-N28053/2022|2022-01-05|2022-02-02
>hCoV-19/USA/WA-PHL-011782/2022|2022-01-18|2022-02-02
>hCoV-19/USA/WA-PHL-011741/2022|2022-01-17|2022-02-02
>hCoV-19/England/MILK-331652A/2022|2022-01-17|2022-01-25
>hCoV-19/South_Africa/NICD-N28144/2022|2022-01-08|2022-02-02
>hCoV-19/South_Africa/NICD-N28153/2022|2022-01-02|2022-02-02
>hCoV-19/England/MILK-3319B43/2022|2022-01-17|2022-01-25
>hCoV-19/England/MILK-3312746/2022|2022-01-17|2022-01-25
>hCoV-19/England/MILK-33196CA/2022|2022-01-18|2022-01-25
>hCoV-19/England/MILK-33199B2/2022|2022-01-18|2022-01-25
>hCoV-19/England/QEUH-32DE6B3/2022|2022-01-16|2022-01-25
>hCoV-19/Germany/HH-RKI-I-443034/2022|2022-01-08|2022-01-25
>hCoV-19/England/MILK-3319976/2022|2022-01-18|2022-01-25
>hCoV-19/Germany/HH-RKI-I-442993/2022|2022-01-07|2022-01-25
>hCoV-19/England/BRBR-32DFF11/2022|2022-01-17|2022-01-25
>hCoV-19/England/HSLL-32DEA11/2022|2022-01-15|2022-01-25
>hCoV-19/England/MILK-3319A55/2022|2022-01-18|2022-01-25
>hCoV-19/England/BRBR-32E00A1/2022|2022-01-17|2022-01-25
>hCoV-19/England/MILK-3319B16/2022|2022-01-18|2022-01-25
>hCoV-19/Denmark/DCGC-326577/2022|2022-01-17|2022-01-25
>hCoV-19/South_Africa/NICD-N28020/2022|2022-01-03|2022-02-02
>hCoV-19/South_Africa/NICD-N28036/2022|2022-01-05|2022-02-02
>hCoV-19/South_Africa/NICD-N28028/2022|2022-01-05|2022-02-02
>hCoV-19/South_Africa/NICD-N28021/2021|2021-12-28|2022-02-02
>hCoV-19/Germany/HH-RKI-I-442977/2022|2022-01-07|2022-01-25
>hCoV-19/USA/MA-CDCBI-CRSP_4CCULULLEAOVSUT3/2022|2022-01-20|2022-02-02
>hCoV-19/England/ALDP-3306FA7/2022|2022-01-16|2022-01-25
>hCoV-19/South_Africa/CERI-KRISP-K034752/2021|2021-12-21|2022-01-25
>hCoV-19/South_Africa/NICD-N28155/2022|2022-01-02|2022-02-02
>hCoV-19/South_Africa/NICD-N28146/2022|2022-01-02|2022-02-02
>hCoV-19/South_Africa/NICD-N28076/2022|2022-01-09|2022-02-02
>hCoV-19/South_Africa/NICD-N28049/2022|2022-01-05|2022-02-02
>hCoV-19/South_Africa/NICD-N28054/2022|2022-01-05|2022-02-02
>hCoV-19/South_Africa/NICD-N28047/2022|2022-01-05|2022-02-02
>hCoV-19/South_Africa/CERI-KRISP-K034726/2022|2022-01-06|2022-01-25
>hCoV-19/South_Africa/NICD-N28073/2022|2022-01-09|2022-02-02
>hCoV-19/South_Africa/NICD-N28074/2022|2022-01-09|2022-02-02
>hCoV-19/South_Africa/NICD-N28060/2022|2022-01-04|2022-02-02
>hCoV-19/South_Africa/CERI-KRISP-K034714/2022|2022-01-04|2022-01-25
>hCoV-19/South_Africa/NICD-N28056/2022|2022-01-05|2022-02-02
>hCoV-19/South_Africa/CERI-KRISP-K034709/2022|2022-01-04|2022-01-25
>hCoV-19/South_Africa/CERI-KRISP-K034707/2022|2022-01-04|2022-01-25
>hCoV-19/South_Africa/CERI-KRISP-K034705/2022|2022-01-04|2022-01-25
>hCoV-19/South_Africa/CERI-KRISP-K034702/2022|2022-01-05|2022-01-25
>hCoV-19/South_Africa/NICD-N28339/2022|2022-01-08|2022-02-02
>hCoV-19/South_Africa/NICD-N28373/2022|2022-01-06|2022-02-02
>hCoV-19/South_Africa/NICD-N28378/2022|2022-01-03|2022-02-02
>hCoV-19/Sri_Lanka/aicbu3930/2022|2022-01-19|2022-01-25
>hCoV-19/Sri_Lanka/aicbu3943/2022|2022-01-19|2022-01-25
>hCoV-19/Sri_Lanka/aicbu3938/2022|2022-01-19|2022-01-25
>hCoV-19/Sri_Lanka/aicbu3909/2022|2022-01-18|2022-01-25
>hCoV-19/Sri_Lanka/aicbu3920/2022|2022-01-18|2022-01-25
>hCoV-19/Germany/BE-RKI-I-442546/2022|2022-01-03|2022-01-25
>hCoV-19/South_Africa/CERI-KRISP-K034696/2022|2022-01-05|2022-01-25
>hCoV-19/South_Africa/CERI-KRISP-K034695/2022|2022-01-05|2022-01-25
>hCoV-19/England/NEWC-33054C7/2022|2022-01-17|2022-01-25
>hCoV-19/Sri_Lanka/aicbu3929/2022|2022-01-19|2022-01-25
>hCoV-19/Sri_Lanka/aicbu3935/2022|2022-01-19|2022-01-25
>hCoV-19/Sri_Lanka/aicbu3927/2022|2022-01-19|2022-01-25
>hCoV-19/Germany/BY-LGL-49f5cffa-5aaa-404f-9ce8-17f3adb227c8/2022|2022-01-10|2022-01-25
>hCoV-19/Germany/BY-LGL-9eafb4cc-4752-49d0-83bb-c33206029e52/2022|2022-01-11|2022-01-25
>hCoV-19/Germany/BY-LGL-ba254e2c-46e5-4140-a711-5b7fb0f365bd/2022|2022-01-10|2022-01-25
>hCoV-19/Sri_Lanka/aicbu3827/2022|2022-01-12|2022-01-25
>hCoV-19/Sri_Lanka/aicbu3828/2022|2022-01-12|2022-01-25
>hCoV-19/Sri_Lanka/aicbu3826/2022|2022-01-12|2022-01-25
>hCoV-19/Sri_Lanka/aicbu3822/2022|2022-01-11|2022-01-25
>hCoV-19/Sri_Lanka/aicbu3907/2022|2022-01-18|2022-01-25
>hCoV-19/Sri_Lanka/aicbu3915/2022|2022-01-18|2022-01-25
>hCoV-19/Sri_Lanka/aicbu3830/2022|2022-01-18|2022-01-25
>hCoV-19/Sri_Lanka/aicbu3831/2022|2022-01-18|2022-01-25
>hCoV-19/Sri_Lanka/aicbu3816/2022|2022-01-16|2022-01-25
>hCoV-19/South_Africa/NICD-N28244/2022|2022-01-06|2022-02-02
>hCoV-19/South_Africa/NICD-N30308/2022|2022-01-17|2022-02-02
>hCoV-19/South_Africa/NICD-N30307/2022|2022-01-12|2022-02-02
>hCoV-19/South_Africa/NICD-N30306/2022|2022-01-12|2022-02-02
>hCoV-19/South_Africa/NICD-N30303/2022|2022-01-17|2022-02-02
>hCoV-19/South_Africa/NICD-N30301/2022|2022-01-17|2022-02-02
>hCoV-19/South_Africa/NICD-N30298/2022|2022-01-12|2022-02-02
>hCoV-19/South_Africa/NICD-N28225/2022|2022-01-04|2022-02-02
>hCoV-19/England/NEWC-33058DA/2022|2022-01-17|2022-01-25
>hCoV-19/South_Africa/NICD-N30318/2022|2022-01-16|2022-02-02
>hCoV-19/South_Africa/NICD-N30310/2022|2022-01-17|2022-02-02
>hCoV-19/South_Africa/NICD-N28233/2022|2022-01-06|2022-02-02
>hCoV-19/South_Africa/NICD-N29750/2022|2022-01-10|2022-02-02
>hCoV-19/South_Africa/NICD-N29758/2022|2022-01-10|2022-02-02
>hCoV-19/South_Africa/NICD-N29742/2022|2022-01-12|2022-02-02
>hCoV-19/South_Africa/NICD-N29749/2022|2022-01-10|2022-02-02
>hCoV-19/South_Africa/NICD-N28275/2022|2022-01-03|2022-02-02
>hCoV-19/South_Africa/NICD-N29795/2022|2022-01-10|2022-02-02
>hCoV-19/South_Africa/NICD-N29787/2022|2022-01-09|2022-02-02
>hCoV-19/South_Africa/NICD-N28282/2022|2022-01-03|2022-02-02
>hCoV-19/South_Africa/NICD-N29765/2022|2022-01-12|2022-02-02
>hCoV-19/South_Africa/NICD-N28281/2022|2022-01-08|2022-02-02
>hCoV-19/South_Africa/NICD-N28208/2022|2022-01-03|2022-02-02
>hCoV-19/South_Africa/NICD-N28212/2022|2022-01-01|2022-02-02
>hCoV-19/South_Africa/NICD-N28206/2022|2022-01-03|2022-02-02
>hCoV-19/South_Africa/NICD-N28205/2022|2022-01-03|2022-02-02
>hCoV-19/South_Africa/NICD-N28186/2022|2022-01-03|2022-02-02
>hCoV-19/South_Africa/NICD-N28188/2022|2022-01-08|2022-02-02
>hCoV-19/South_Africa/NICD-N28350/2022|2022-01-07|2022-02-02
>hCoV-19/South_Africa/NICD-N28346/2022|2022-01-08|2022-02-02
>hCoV-19/South_Africa/NICD-N28197/2022|2022-01-01|2022-02-02
>hCoV-19/South_Africa/NICD-N28369/2022|2022-01-03|2022-02-02
>hCoV-19/South_Africa/NICD-R00551/2022|2022-01-14|2022-02-02
>hCoV-19/South_Africa/NICD-N28376/2022|2022-01-05|2022-02-02
>hCoV-19/South_Africa/NICD-R00528/2022|2022-01-12|2022-02-02
>hCoV-19/South_Africa/NICD-N28214/2022|2022-01-01|2022-02-02
>hCoV-19/South_Africa/NICD-N28387/2022|2022-01-02|2022-02-02
>hCoV-19/South_Africa/NICD-R00516/2022|2022-01-13|2022-02-02
>hCoV-19/Germany/BW-RKI-I-442512/2022|2022-01-03|2022-01-25
>hCoV-19/Scotland/QEUH-330F9EC/2022|2022-01-17|2022-01-25
>hCoV-19/England/MILK-331442F/2022|2022-01-18|2022-01-25
>hCoV-19/England/MILK-330ED87/2022|2022-01-16|2022-01-25
>hCoV-19/Denmark/DCGC-327056/2022|2022-01-17|2022-01-25
>hCoV-19/Denmark/DCGC-326992/2022|2022-01-17|2022-01-25
>hCoV-19/South_Africa/NICD-N28164/2022|2022-01-03|2022-02-02
>hCoV-19/Denmark/DCGC-327051/2022|2022-01-17|2022-01-25
>hCoV-19/Denmark/DCGC-327049/2022|2022-01-17|2022-01-25
>hCoV-19/Germany/BE-RKI-I-442436/2022|2022-01-03|2022-01-25
>hCoV-19/South_Africa/NICD-N28162/2022|2022-01-03|2022-02-02
>hCoV-19/Germany/NW-RKI-I-442370/2022|2022-01-06|2022-01-25
>hCoV-19/Denmark/DCGC-327045/2022|2022-01-17|2022-01-25
>hCoV-19/Denmark/DCGC-327047/2022|2022-01-19|2022-01-25
>hCoV-19/Denmark/DCGC-327048/2022|2022-01-17|2022-01-25
>hCoV-19/Denmark/DCGC-327044/2022|2022-01-17|2022-01-25
>hCoV-19/Denmark/DCGC-327042/2022|2022-01-17|2022-01-25
>hCoV-19/Denmark/DCGC-327041/2022|2022-01-17|2022-01-25
>hCoV-19/Denmark/DCGC-327040/2022|2022-01-18|2022-01-25
>hCoV-19/Denmark/DCGC-327037/2022|2022-01-19|2022-01-25
>hCoV-19/Denmark/DCGC-327061/2022|2022-01-12|2022-01-25
>hCoV-19/Denmark/DCGC-327059/2022|2022-01-17|2022-01-25
>hCoV-19/Denmark/DCGC-327057/2022|2022-01-17|2022-01-25
>hCoV-19/Denmark/DCGC-326944/2022|2022-01-17|2022-01-25
>hCoV-19/Denmark/DCGC-326945/2022|2022-01-17|2022-01-25
>hCoV-19/Denmark/DCGC-326947/2022|2022-01-18|2022-01-25
>hCoV-19/Denmark/DCGC-327018/2022|2022-01-17|2022-01-25
>hCoV-19/Denmark/DCGC-326983/2022|2022-01-05|2022-01-25
>hCoV-19/Denmark/DCGC-327017/2022|2022-01-19|2022-01-25
>hCoV-19/Denmark/DCGC-327011/2022|2022-01-19|2022-01-25
>hCoV-19/USA/MA-CDCBI-CRSP_JUEWL2YOKPDMN6OJ/2022|2022-01-20|2022-02-02
>hCoV-19/Denmark/DCGC-327013/2022|2022-01-17|2022-01-25
>hCoV-19/Denmark/DCGC-326982/2022|2022-01-17|2022-01-25
>hCoV-19/Denmark/DCGC-327015/2022|2022-01-12|2022-01-25
>hCoV-19/Denmark/DCGC-327005/2022|2022-01-19|2022-01-25
>hCoV-19/Denmark/DCGC-327010/2022|2022-01-17|2022-01-25
>hCoV-19/Denmark/DCGC-327006/2022|2022-01-17|2022-01-25
>hCoV-19/Denmark/DCGC-326978/2022|2022-01-17|2022-01-25
>hCoV-19/Denmark/DCGC-327000/2022|2022-01-17|2022-01-25
>hCoV-19/Denmark/DCGC-327001/2022|2022-01-12|2022-01-25
>hCoV-19/Denmark/DCGC-326977/2022|2022-01-19|2022-01-25
>hCoV-19/Denmark/DCGC-326999/2022|2022-01-18|2022-01-25
>hCoV-19/Denmark/DCGC-326974/2022|2022-01-17|2022-01-25
>hCoV-19/Denmark/DCGC-326998/2022|2022-01-18|2022-01-25
>hCoV-19/Denmark/DCGC-326997/2022|2022-01-12|2022-01-25
>hCoV-19/Denmark/DCGC-326971/2022|2022-01-17|2022-01-25
>hCoV-19/Denmark/DCGC-326996/2022|2022-01-18|2022-01-25
>hCoV-19/Denmark/DCGC-326972/2022|2022-01-14|2022-01-25
>hCoV-19/Denmark/DCGC-326995/2022|2022-01-17|2022-01-25
>hCoV-19/Denmark/DCGC-326993/2022|2022-01-19|2022-01-25
>hCoV-19/Denmark/DCGC-326970/2022|2022-01-17|2022-01-25
>hCoV-19/Denmark/DCGC-326969/2022|2022-01-06|2022-01-25
>hCoV-19/Denmark/DCGC-326967/2022|2022-01-17|2022-01-25
>hCoV-19/Denmark/DCGC-326989/2022|2022-01-17|2022-01-25
>hCoV-19/Denmark/DCGC-326968/2022|2022-01-17|2022-01-25
>hCoV-19/Denmark/DCGC-326991/2022|2022-01-17|2022-01-25
>hCoV-19/Denmark/DCGC-326964/2022|2022-01-12|2022-01-25
>hCoV-19/Denmark/DCGC-326965/2022|2022-01-17|2022-01-25
>hCoV-19/Denmark/DCGC-326963/2022|2022-01-18|2022-01-25
>hCoV-19/Denmark/DCGC-326990/2022|2022-01-12|2022-01-25
>hCoV-19/Denmark/DCGC-326988/2022|2022-01-18|2022-01-25
>hCoV-19/Denmark/DCGC-327033/2022|2022-01-17|2022-01-25
>hCoV-19/Denmark/DCGC-327032/2022|2022-01-17|2022-01-25
>hCoV-19/Denmark/DCGC-327026/2022|2022-01-18|2022-01-25
>hCoV-19/Denmark/DCGC-326984/2022|2022-01-17|2022-01-25
>hCoV-19/Denmark/DCGC-327031/2022|2022-01-12|2022-01-25
>hCoV-19/Denmark/DCGC-327027/2022|2022-01-18|2022-01-25
>hCoV-19/Denmark/DCGC-327020/2022|2022-01-19|2022-01-25
>hCoV-19/Denmark/DCGC-327025/2022|2022-01-17|2022-01-25
>hCoV-19/Denmark/DCGC-327023/2022|2022-01-17|2022-01-25
>hCoV-19/Denmark/DCGC-326961/2022|2022-01-19|2022-01-25
>hCoV-19/Denmark/DCGC-327024/2022|2022-01-17|2022-01-25
>hCoV-19/Denmark/DCGC-327022/2022|2022-01-17|2022-01-25
>hCoV-19/England/MILK-331493F/2022|2022-01-18|2022-01-25
>hCoV-19/Denmark/DCGC-327021/2022|2022-01-17|2022-01-25
>hCoV-19/Germany/BW-RKI-I-442246/2022|2022-01-11|2022-01-25
>hCoV-19/Denmark/DCGC-326962/2022|2022-01-17|2022-01-25
>hCoV-19/Denmark/DCGC-326958/2022|2022-01-17|2022-01-25
>hCoV-19/Denmark/DCGC-326956/2022|2022-01-17|2022-01-25
>hCoV-19/Denmark/DCGC-326957/2022|2022-01-17|2022-01-25
>hCoV-19/Denmark/DCGC-326960/2022|2022-01-17|2022-01-25
>hCoV-19/Denmark/DCGC-326948/2022|2022-01-17|2022-01-25
>hCoV-19/Denmark/DCGC-326959/2022|2022-01-17|2022-01-25
>hCoV-19/Denmark/DCGC-326949/2022|2022-01-18|2022-01-25
>hCoV-19/Denmark/DCGC-326951/2022|2022-01-18|2022-01-25
>hCoV-19/Denmark/DCGC-326953/2022|2022-01-17|2022-01-25
>hCoV-19/Denmark/DCGC-326955/2022|2022-01-12|2022-01-25
>hCoV-19/Denmark/DCGC-326954/2022|2022-01-18|2022-01-25
>hCoV-19/Germany/BW-RKI-I-442244/2022|2022-01-10|2022-01-25
>hCoV-19/England/MILK-33100B6/2022|2022-01-17|2022-01-25
>hCoV-19/Germany/NI-RKI-I-442259/2021|2021-12-29|2022-01-25
>hCoV-19/England/MILK-330FF26/2022|2022-01-17|2022-01-25
>hCoV-19/England/MILK-331006B/2022|2022-01-17|2022-01-25
>hCoV-19/Denmark/DCGC-326914/2022|2022-01-18|2022-01-25
>hCoV-19/Denmark/DCGC-326913/2022|2022-01-17|2022-01-25
>hCoV-19/Denmark/DCGC-326084/2022|2022-01-17|2022-01-25
>hCoV-19/Denmark/DCGC-326915/2022|2022-01-18|2022-01-25
>hCoV-19/Denmark/DCGC-326916/2022|2022-01-17|2022-01-25
>hCoV-19/Denmark/DCGC-326910/2022|2022-01-17|2022-01-25
>hCoV-19/Denmark/DCGC-326911/2022|2022-01-18|2022-01-25
>hCoV-19/Denmark/DCGC-326912/2022|2022-01-12|2022-01-25
>hCoV-19/Denmark/DCGC-326905/2022|2022-01-17|2022-01-25
>hCoV-19/Denmark/DCGC-326906/2022|2022-01-17|2022-01-25
>hCoV-19/Denmark/DCGC-326943/2022|2022-01-18|2022-01-25
>hCoV-19/Denmark/DCGC-326904/2022|2022-01-17|2022-01-25
>hCoV-19/Denmark/DCGC-326923/2022|2022-01-18|2022-01-25
>hCoV-19/Denmark/DCGC-326924/2022|2022-01-17|2022-01-25
>hCoV-19/Denmark/DCGC-326925/2022|2022-01-17|2022-01-25
>hCoV-19/Denmark/DCGC-326922/2022|2022-01-12|2022-01-25
>hCoV-19/Denmark/DCGC-326942/2022|2022-01-18|2022-01-25
>hCoV-19/Denmark/DCGC-326940/2022|2022-01-18|2022-01-25
>hCoV-19/Denmark/DCGC-326939/2022|2022-01-17|2022-01-25
>hCoV-19/Denmark/DCGC-326938/2022|2022-01-17|2022-01-25
>hCoV-19/Denmark/DCGC-326934/2022|2022-01-15|2022-01-25
>hCoV-19/Denmark/DCGC-326936/2022|2022-01-17|2022-01-25
>hCoV-19/Denmark/DCGC-326937/2022|2022-01-16|2022-01-25
>hCoV-19/Denmark/DCGC-326932/2022|2022-01-18|2022-01-25
>hCoV-19/Denmark/DCGC-326931/2022|2022-01-18|2022-01-25
>hCoV-19/Denmark/DCGC-326921/2022|2022-01-17|2022-01-25
>hCoV-19/Denmark/DCGC-326927/2022|2022-01-11|2022-01-25
>hCoV-19/Denmark/DCGC-326929/2022|2022-01-18|2022-01-25
>hCoV-19/USA/AZ-ASU36426/2022|2022-01-16|2022-01-25
>hCoV-19/Denmark/DCGC-326918/2022|2022-01-18|2022-01-25
>hCoV-19/Denmark/DCGC-326919/2022|2022-01-17|2022-01-25
>hCoV-19/England/NEWC-330CA19/2022|2022-01-17|2022-01-25
>hCoV-19/England/MILK-331447A/2022|2022-01-18|2022-01-25
>hCoV-19/England/QEUH-330E77A/2022|2022-01-17|2022-01-25
>hCoV-19/Denmark/DCGC-326903/2022|2022-01-18|2022-01-25
>hCoV-19/Denmark/DCGC-326594/2022|2022-01-18|2022-01-25
>hCoV-19/USA/NY-CDC-LC0466930/2022|2022-01-07|2022-01-24
>hCoV-19/Denmark/DCGC-326589/2022|2022-01-16|2022-01-25
>hCoV-19/Denmark/DCGC-326593/2022|2022-01-17|2022-01-25
>hCoV-19/Denmark/DCGC-326590/2022|2022-01-17|2022-01-25
>hCoV-19/Denmark/DCGC-326591/2022|2022-01-18|2022-01-25
>hCoV-19/Denmark/DCGC-326588/2022|2022-01-17|2022-01-25
>hCoV-19/Denmark/DCGC-326587/2022|2022-01-12|2022-01-25
>hCoV-19/Denmark/DCGC-326584/2022|2022-01-17|2022-01-25
>hCoV-19/Denmark/DCGC-326580/2022|2022-01-17|2022-01-25
>hCoV-19/Denmark/DCGC-326578/2022|2022-01-18|2022-01-25
>hCoV-19/Denmark/DCGC-326579/2022|2022-01-17|2022-01-25
>hCoV-19/Denmark/DCGC-326574/2022|2022-01-17|2022-01-25
>hCoV-19/Denmark/DCGC-326753/2022|2022-01-16|2022-01-25
>hCoV-19/Denmark/DCGC-326754/2022|2022-01-16|2022-01-25
>hCoV-19/Denmark/DCGC-326865/2022|2022-01-19|2022-01-25
>hCoV-19/Denmark/DCGC-326866/2022|2022-01-17|2022-01-25
>hCoV-19/Denmark/DCGC-326749/2022|2022-01-19|2022-01-25
>hCoV-19/Denmark/DCGC-326822/2022|2022-01-16|2022-01-25
>hCoV-19/Denmark/DCGC-326867/2022|2022-01-18|2022-01-25
>hCoV-19/Denmark/DCGC-326861/2022|2022-01-17|2022-01-25
>hCoV-19/Denmark/DCGC-326751/2022|2022-01-17|2022-01-25
>hCoV-19/Denmark/DCGC-326570/2022|2022-01-17|2022-01-25
>hCoV-19/Denmark/DCGC-326620/2022|2022-01-16|2022-01-25
>hCoV-19/Denmark/DCGC-326863/2022|2022-01-16|2022-01-25
>hCoV-19/Denmark/DCGC-326573/2022|2022-01-19|2022-01-25
>hCoV-19/Denmark/DCGC-326856/2022|2022-01-11|2022-01-25
>hCoV-19/Denmark/DCGC-326618/2022|2022-01-17|2022-01-25
>hCoV-19/Denmark/DCGC-326858/2022|2022-01-12|2022-01-25
>hCoV-19/Denmark/DCGC-326619/2022|2022-01-12|2022-01-25
>hCoV-19/Denmark/DCGC-326901/2022|2022-01-16|2022-01-25
>hCoV-19/Denmark/DCGC-326900/2022|2022-01-18|2022-01-25
>hCoV-19/Denmark/DCGC-326852/2022|2022-01-18|2022-01-25
>hCoV-19/Denmark/DCGC-326851/2022|2022-01-17|2022-01-25
>hCoV-19/Denmark/DCGC-326854/2022|2022-01-17|2022-01-25
>hCoV-19/Denmark/DCGC-326351/2022|2022-01-18|2022-01-25
>hCoV-19/Denmark/DCGC-326741/2022|2022-01-17|2022-01-25
>hCoV-19/Denmark/DCGC-326896/2022|2022-01-17|2022-01-25
>hCoV-19/Denmark/DCGC-326354/2022|2022-01-16|2022-01-25
>hCoV-19/Denmark/DCGC-326616/2022|2022-01-17|2022-01-25
>hCoV-19/Denmark/DCGC-326743/2022|2022-01-12|2022-01-25
>hCoV-19/Denmark/DCGC-326352/2022|2022-01-18|2022-01-25
>hCoV-19/Denmark/DCGC-326744/2022|2022-01-18|2022-01-25
>hCoV-19/Denmark/DCGC-326850/2022|2022-01-18|2022-01-25
>hCoV-19/Denmark/DCGC-326849/2022|2022-01-18|2022-01-25
>hCoV-19/Denmark/DCGC-326898/2022|2022-01-18|2022-01-25
>hCoV-19/Denmark/DCGC-326899/2022|2022-01-16|2022-01-25
>hCoV-19/Denmark/DCGC-326844/2022|2022-01-13|2022-01-25
>hCoV-19/England/MILK-3324310/2022|2022-01-18|2022-01-25
>hCoV-19/Denmark/DCGC-326891/2022|2022-01-18|2022-01-25
>hCoV-19/Denmark/DCGC-326846/2022|2022-01-17|2022-01-25
>hCoV-19/England/MILK-3324592/2022|2022-01-18|2022-01-25
>hCoV-19/Denmark/DCGC-326895/2022|2022-01-17|2022-01-25
>hCoV-19/Denmark/DCGC-326845/2022|2022-01-17|2022-01-25
>hCoV-19/Denmark/DCGC-326893/2022|2022-01-18|2022-01-25
>hCoV-19/Denmark/DCGC-326847/2022|2022-01-12|2022-01-25
>hCoV-19/Denmark/DCGC-326884/2022|2022-01-18|2022-01-25
>hCoV-19/Denmark/DCGC-326886/2022|2022-01-18|2022-01-25
>hCoV-19/Denmark/DCGC-326883/2022|2022-01-17|2022-01-25
>hCoV-19/Denmark/DCGC-326889/2022|2022-01-18|2022-01-25
>hCoV-19/England/MILK-3323690/2022|2022-01-18|2022-01-25
>hCoV-19/Denmark/DCGC-326881/2022|2022-01-17|2022-01-25
>hCoV-19/Denmark/DCGC-326882/2022|2022-01-12|2022-01-25
>hCoV-19/Denmark/DCGC-326617/2022|2022-01-18|2022-01-25
>hCoV-19/Denmark/DCGC-326347/2022|2022-01-18|2022-01-25
>hCoV-19/Denmark/DCGC-326737/2022|2022-01-17|2022-01-25
>hCoV-19/Denmark/DCGC-326350/2022|2022-01-17|2022-01-25
>hCoV-19/Denmark/DCGC-326739/2022|2022-01-19|2022-01-25
>hCoV-19/Denmark/DCGC-326344/2022|2022-01-17|2022-01-25
>hCoV-19/Denmark/DCGC-326341/2022|2022-01-14|2022-01-25
>hCoV-19/Denmark/DCGC-326734/2022|2022-01-18|2022-01-25
>hCoV-19/Denmark/DCGC-326345/2022|2022-01-17|2022-01-25
>hCoV-19/Denmark/DCGC-326736/2022|2022-01-17|2022-01-25
>hCoV-19/Denmark/DCGC-326020/2022|2022-01-18|2022-01-25
>hCoV-19/England/MILK-331BEDF/2022|2022-01-18|2022-01-25
>hCoV-19/Denmark/DCGC-326338/2022|2022-01-16|2022-01-25
>hCoV-19/Denmark/DCGC-326339/2022|2022-01-17|2022-01-25
>hCoV-19/Denmark/DCGC-326340/2022|2022-01-17|2022-01-25
>hCoV-19/Denmark/DCGC-326334/2022|2022-01-18|2022-01-25
>hCoV-19/Denmark/DCGC-326335/2022|2022-01-17|2022-01-25
>hCoV-19/Denmark/DCGC-326612/2022|2022-01-18|2022-01-25
>hCoV-19/Denmark/DCGC-326611/2022|2022-01-18|2022-01-25
>hCoV-19/Denmark/DCGC-326609/2022|2022-01-18|2022-01-25
>hCoV-19/Denmark/DCGC-326605/2022|2022-01-17|2022-01-25
>hCoV-19/Denmark/DCGC-326614/2022|2022-01-19|2022-01-25
>hCoV-19/Denmark/DCGC-326604/2022|2022-01-17|2022-01-25
>hCoV-19/England/NEWC-330CA64/2022|2022-01-17|2022-01-25
>hCoV-19/Denmark/DCGC-326599/2022|2022-01-18|2022-01-25
>hCoV-19/Scotland/QEUH-330E868/2022|2022-01-16|2022-01-25
>hCoV-19/England/NEWC-330CA55/2022|2022-01-17|2022-01-25
>hCoV-19/Denmark/DCGC-326842/2022|2022-01-17|2022-01-25
>hCoV-19/England/MILK-330CB25/2022|2022-01-17|2022-01-25
>hCoV-19/Denmark/DCGC-326840/2022|2022-01-17|2022-01-25
>hCoV-19/Denmark/DCGC-326841/2022|2022-01-19|2022-01-25
>hCoV-19/Denmark/DCGC-326837/2022|2022-01-18|2022-01-25
>hCoV-19/Denmark/DCGC-326830/2022|2022-01-17|2022-01-25
>hCoV-19/Denmark/DCGC-326836/2022|2022-01-18|2022-01-25
>hCoV-19/Denmark/DCGC-326878/2022|2022-01-18|2022-01-25
>hCoV-19/Denmark/DCGC-326879/2022|2022-01-18|2022-01-25
>hCoV-19/Denmark/DCGC-326838/2022|2022-01-17|2022-01-25
>hCoV-19/England/MILK-33241E9/2022|2022-01-18|2022-01-25
>hCoV-19/Denmark/DCGC-326832/2022|2022-01-16|2022-01-25
>hCoV-19/Denmark/DCGC-326833/2022|2022-01-17|2022-01-25
>hCoV-19/Denmark/DCGC-326835/2022|2022-01-18|2022-01-25
>hCoV-19/Denmark/DCGC-326825/2022|2022-01-15|2022-01-25
>hCoV-19/Denmark/DCGC-326824/2022|2022-01-12|2022-01-25
>hCoV-19/Denmark/DCGC-326829/2022|2022-01-18|2022-01-25
>hCoV-19/Denmark/DCGC-326874/2022|2022-01-16|2022-01-25
>hCoV-19/Denmark/DCGC-326828/2022|2022-01-17|2022-01-25
>hCoV-19/Denmark/DCGC-326827/2022|2022-01-16|2022-01-25
>hCoV-19/Denmark/DCGC-326869/2022|2022-01-17|2022-01-25
>hCoV-19/Denmark/DCGC-326870/2022|2022-01-17|2022-01-25
>hCoV-19/Denmark/DCGC-326871/2022|2022-01-18|2022-01-25
>hCoV-19/Denmark/DCGC-326319/2022|2022-01-18|2022-01-25
>hCoV-19/Denmark/DCGC-326324/2022|2022-01-12|2022-01-25
>hCoV-19/Denmark/DCGC-326323/2022|2022-01-17|2022-01-25
>hCoV-19/Denmark/DCGC-326316/2022|2022-01-19|2022-01-25
>hCoV-19/Denmark/DCGC-326311/2022|2022-01-17|2022-01-25
>hCoV-19/Denmark/DCGC-326313/2022|2022-01-18|2022-01-25
>hCoV-19/Denmark/DCGC-326312/2022|2022-01-16|2022-01-25
>hCoV-19/Denmark/DCGC-326314/2022|2022-01-17|2022-01-25
>hCoV-19/Denmark/DCGC-326315/2022|2022-01-17|2022-01-25
>hCoV-19/Denmark/DCGC-326304/2022|2022-01-19|2022-01-25
>hCoV-19/Denmark/DCGC-326300/2022|2022-01-17|2022-01-25
>hCoV-19/Denmark/DCGC-326301/2022|2022-01-17|2022-01-25
>hCoV-19/Denmark/DCGC-326299/2022|2022-01-17|2022-01-25
>hCoV-19/Denmark/DCGC-326302/2022|2022-01-17|2022-01-25
>hCoV-19/Denmark/DCGC-326308/2022|2022-01-17|2022-01-25
>hCoV-19/Denmark/DCGC-326306/2022|2022-01-17|2022-01-25
>hCoV-19/Denmark/DCGC-326307/2022|2022-01-12|2022-01-25
>hCoV-19/Denmark/DCGC-326180/2022|2022-01-16|2022-01-25
>hCoV-19/Denmark/DCGC-326293/2022|2022-01-18|2022-01-25
>hCoV-19/Denmark/DCGC-326291/2022|2022-01-18|2022-01-25
>hCoV-19/Denmark/DCGC-326292/2022|2022-01-12|2022-01-25
>hCoV-19/Denmark/DCGC-326296/2022|2022-01-17|2022-01-25
>hCoV-19/Denmark/DCGC-326278/2022|2022-01-18|2022-01-25
>hCoV-19/Denmark/DCGC-326280/2022|2022-01-18|2022-01-25
>hCoV-19/Denmark/DCGC-326279/2022|2022-01-17|2022-01-25
>hCoV-19/Denmark/DCGC-326286/2022|2022-01-18|2022-01-25
>hCoV-19/Denmark/DCGC-326282/2022|2022-01-17|2022-01-25
>hCoV-19/Denmark/DCGC-326283/2022|2022-01-17|2022-01-25
>hCoV-19/Denmark/DCGC-326281/2022|2022-01-18|2022-01-25
>hCoV-19/Denmark/DCGC-326285/2022|2022-01-18|2022-01-25
>hCoV-19/Denmark/DCGC-326275/2022|2022-01-12|2022-01-25
>hCoV-19/Denmark/DCGC-326276/2022|2022-01-17|2022-01-25
>hCoV-19/Denmark/DCGC-326330/2022|2022-01-17|2022-01-25
>hCoV-19/Denmark/DCGC-326326/2022|2022-01-17|2022-01-25
>hCoV-19/Denmark/DCGC-326328/2022|2022-01-17|2022-01-25
>hCoV-19/Denmark/DCGC-326802/2022|2022-01-13|2022-01-25
>hCoV-19/Denmark/DCGC-326803/2022|2022-01-17|2022-01-25
>hCoV-19/Denmark/DCGC-326329/2022|2022-01-17|2022-01-25
>hCoV-19/Denmark/DCGC-326805/2022|2022-01-19|2022-01-25
>hCoV-19/Denmark/DCGC-326806/2022|2022-01-17|2022-01-25
>hCoV-19/Denmark/DCGC-326810/2022|2022-01-12|2022-01-25
>hCoV-19/Denmark/DCGC-326804/2022|2022-01-17|2022-01-25
>hCoV-19/Denmark/DCGC-326756/2022|2022-01-18|2022-01-25
>hCoV-19/Denmark/DCGC-326797/2022|2022-01-17|2022-01-25
>hCoV-19/Denmark/DCGC-326798/2022|2022-01-19|2022-01-25
>hCoV-19/Denmark/DCGC-326800/2022|2022-01-17|2022-01-25
>hCoV-19/Denmark/DCGC-326154/2022|2022-01-17|2022-01-25
>hCoV-19/Denmark/DCGC-326150/2022|2022-01-18|2022-01-25
>hCoV-19/Denmark/DCGC-326101/2022|2022-01-17|2022-01-25
>hCoV-19/Denmark/DCGC-326146/2022|2022-01-19|2022-01-25
>hCoV-19/Denmark/DCGC-326151/2022|2022-01-17|2022-01-25
>hCoV-19/Denmark/DCGC-326152/2022|2022-01-18|2022-01-25
>hCoV-19/Denmark/DCGC-326191/2022|2022-01-18|2022-01-25
>hCoV-19/Denmark/DCGC-326149/2022|2022-01-12|2022-01-25
>hCoV-19/Denmark/DCGC-326142/2022|2022-01-17|2022-01-25
>hCoV-19/Denmark/DCGC-326143/2022|2022-01-17|2022-01-25
>hCoV-19/Denmark/DCGC-326187/2022|2022-01-17|2022-01-25
>hCoV-19/Denmark/DCGC-326188/2022|2022-01-18|2022-01-25
>hCoV-19/Denmark/DCGC-326144/2022|2022-01-17|2022-01-25
>hCoV-19/Denmark/DCGC-326189/2022|2022-01-17|2022-01-25
>hCoV-19/Denmark/DCGC-326190/2022|2022-01-17|2022-01-25
>hCoV-19/Denmark/DCGC-326183/2022|2022-01-17|2022-01-25
>hCoV-19/Denmark/DCGC-326139/2022|2022-01-12|2022-01-25
>hCoV-19/Denmark/DCGC-326140/2022|2022-01-18|2022-01-25
>hCoV-19/Denmark/DCGC-326185/2022|2022-01-17|2022-01-25
>hCoV-19/Denmark/DCGC-326186/2022|2022-01-17|2022-01-25
>hCoV-19/Denmark/DCGC-326135/2022|2022-01-17|2022-01-25
>hCoV-19/Denmark/DCGC-326136/2022|2022-01-17|2022-01-25
>hCoV-19/Denmark/DCGC-326181/2022|2022-01-17|2022-01-25
>hCoV-19/Denmark/DCGC-326182/2022|2022-01-19|2022-01-25
>hCoV-19/Denmark/DCGC-326176/2022|2022-01-17|2022-01-25
>hCoV-19/Denmark/DCGC-326175/2022|2022-01-18|2022-01-25
>hCoV-19/Denmark/DCGC-326132/2022|2022-01-18|2022-01-25
>hCoV-19/England/BRBR-32F3C3E/2022|2022-01-17|2022-01-25
>hCoV-19/Denmark/DCGC-326133/2022|2022-01-17|2022-01-25
>hCoV-19/Denmark/DCGC-326127/2022|2022-01-17|2022-01-25
>hCoV-19/Denmark/DCGC-326172/2022|2022-01-17|2022-01-25
>hCoV-19/Denmark/DCGC-326126/2022|2022-01-17|2022-01-25
>hCoV-19/Denmark/DCGC-326173/2022|2022-01-17|2022-01-25
>hCoV-19/Denmark/DCGC-324843/2022|2022-01-17|2022-01-25
>hCoV-19/Denmark/DCGC-326071/2022|2022-01-17|2022-01-25
>hCoV-19/Denmark/DCGC-326072/2022|2022-01-17|2022-01-25
>hCoV-19/Denmark/DCGC-326026/2022|2022-01-18|2022-01-25
>hCoV-19/Denmark/DCGC-326027/2022|2022-01-12|2022-01-25
>hCoV-19/Denmark/DCGC-326167/2022|2022-01-16|2022-01-25
>hCoV-19/Denmark/DCGC-326168/2022|2022-01-12|2022-01-25
>hCoV-19/Denmark/DCGC-326114/2022|2022-01-12|2022-01-25
>hCoV-19/Denmark/DCGC-326113/2022|2022-01-12|2022-01-25
>hCoV-19/Denmark/DCGC-326125/2022|2022-01-17|2022-01-25
>hCoV-19/Denmark/DCGC-326029/2022|2022-01-17|2022-01-25
>hCoV-19/Denmark/DCGC-326169/2022|2022-01-18|2022-01-25
>hCoV-19/Denmark/DCGC-326067/2022|2022-01-13|2022-01-25
>hCoV-19/Denmark/DCGC-326115/2022|2022-01-17|2022-01-25
>hCoV-19/Denmark/DCGC-326163/2022|2022-01-17|2022-01-25
>hCoV-19/Denmark/DCGC-326069/2022|2022-01-17|2022-01-25
>hCoV-19/Denmark/DCGC-326783/2022|2022-01-12|2022-01-25
>hCoV-19/Denmark/DCGC-326165/2022|2022-01-18|2022-01-25
>hCoV-19/Denmark/DCGC-326166/2022|2022-01-17|2022-01-25
>hCoV-19/Denmark/DCGC-326025/2022|2022-01-18|2022-01-25
>hCoV-19/Denmark/DCGC-326159/2022|2022-01-18|2022-01-25
>hCoV-19/Denmark/DCGC-326019/2022|2022-01-12|2022-01-25
>hCoV-19/Denmark/DCGC-326063/2022|2022-01-17|2022-01-25
>hCoV-19/Denmark/DCGC-326107/2022|2022-01-17|2022-01-25
>hCoV-19/England/MILK-32F5C0F/2022|2022-01-17|2022-01-25
>hCoV-19/Denmark/DCGC-326156/2022|2022-01-18|2022-01-25
>hCoV-19/Denmark/DCGC-326158/2022|2022-01-17|2022-01-25
>hCoV-19/Denmark/DCGC-326157/2022|2022-01-18|2022-01-25
>hCoV-19/Scotland/QEUH-32F4013/2022|2022-01-17|2022-01-25
>hCoV-19/England/MILK-32F5AF6/2022|2022-01-17|2022-01-25
>hCoV-19/Denmark/DCGC-326110/2022|2022-01-18|2022-01-25
>hCoV-19/Denmark/DCGC-326111/2022|2022-01-18|2022-01-25
>hCoV-19/Denmark/DCGC-326209/2022|2022-01-17|2022-01-25
>hCoV-19/Denmark/DCGC-326066/2022|2022-01-18|2022-01-25
>hCoV-19/Denmark/DCGC-326112/2022|2022-01-12|2022-01-25
>hCoV-19/Denmark/DCGC-326204/2022|2022-01-18|2022-01-25
>hCoV-19/Denmark/DCGC-284380/2021|2021-12-19|2021-12-28
>hCoV-19/Denmark/DCGC-326102/2022|2022-01-17|2022-01-25
>hCoV-19/Denmark/DCGC-326207/2022|2022-01-17|2022-01-25
>hCoV-19/Denmark/DCGC-326016/2022|2022-01-17|2022-01-25
>hCoV-19/Denmark/DCGC-326200/2022|2022-01-17|2022-01-25
>hCoV-19/Denmark/DCGC-326017/2022|2022-01-16|2022-01-25
>hCoV-19/Denmark/DCGC-326201/2022|2022-01-17|2022-01-25
>hCoV-19/Denmark/DCGC-326790/2022|2022-01-19|2022-01-25
>hCoV-19/Denmark/DCGC-326060/2022|2022-01-17|2022-01-25
>hCoV-19/Denmark/DCGC-326105/2022|2022-01-16|2022-01-25
>hCoV-19/Denmark/DCGC-326018/2022|2022-01-17|2022-01-25
>hCoV-19/Denmark/DCGC-326793/2022|2022-01-17|2022-01-25
>hCoV-19/Denmark/DCGC-326061/2022|2022-01-18|2022-01-25
>hCoV-19/Denmark/DCGC-326104/2022|2022-01-17|2022-01-25
>hCoV-19/Denmark/DCGC-326791/2022|2022-01-18|2022-01-25
>hCoV-19/Denmark/DCGC-326203/2022|2022-01-18|2022-01-25
>hCoV-19/England/MILK-32F567A/2022|2022-01-17|2022-01-25
>hCoV-19/Denmark/DCGC-326794/2022|2022-01-17|2022-01-25
>hCoV-19/Denmark/DCGC-326055/2022|2022-01-17|2022-01-25
>hCoV-19/Denmark/DCGC-326196/2022|2022-01-18|2022-01-25
>hCoV-19/Czech_Republic/NAT-22-02528/2022|2022-01-10|2022-01-25
>hCoV-19/Denmark/DCGC-326098/2022|2022-01-17|2022-01-25
>hCoV-19/Denmark/DCGC-326100/2022|2022-01-18|2022-01-25
>hCoV-19/England/BRBR-32F3982/2022|2022-01-17|2022-01-25
>hCoV-19/Denmark/DCGC-326099/2022|2022-01-12|2022-01-25
>hCoV-19/Denmark/DCGC-326052/2022|2022-01-12|2022-01-25
>hCoV-19/Denmark/DCGC-326197/2022|2022-01-16|2022-01-25
>hCoV-19/Denmark/DCGC-326788/2022|2022-01-17|2022-01-25
>hCoV-19/Denmark/DCGC-326789/2022|2022-01-16|2022-01-25
>hCoV-19/Denmark/DCGC-326199/2022|2022-01-16|2022-01-25
>hCoV-19/Denmark/DCGC-326821/2022|2022-01-18|2022-01-25
>hCoV-19/Denmark/DCGC-326198/2022|2022-01-12|2022-01-25
>hCoV-19/Denmark/DCGC-326095/2022|2022-01-18|2022-01-25
>hCoV-19/England/MILK-332293E/2022|2022-01-18|2022-01-25
>hCoV-19/Denmark/DCGC-326782/2022|2022-01-17|2022-01-25
>hCoV-19/Denmark/DCGC-326054/2022|2022-01-17|2022-01-25
>hCoV-19/Denmark/DCGC-326048/2022|2022-01-17|2022-01-25
>hCoV-19/Denmark/DCGC-326090/2022|2022-01-17|2022-01-25
>hCoV-19/Denmark/DCGC-326785/2022|2022-01-17|2022-01-25
>hCoV-19/Denmark/DCGC-284583/2021|2021-12-13|2021-12-28
>hCoV-19/Denmark/DCGC-326193/2022|2022-01-18|2022-01-25
>hCoV-19/Denmark/DCGC-326784/2022|2022-01-12|2022-01-25
>hCoV-19/Denmark/DCGC-326050/2022|2022-01-18|2022-01-25
>hCoV-19/Denmark/DCGC-284648/2021|2021-12-14|2021-12-28
>hCoV-19/Denmark/DCGC-326043/2022|2022-01-17|2022-01-25
>hCoV-19/Denmark/DCGC-326044/2022|2022-01-12|2022-01-25
>hCoV-19/Denmark/DCGC-326047/2022|2022-01-13|2022-01-25
>hCoV-19/Denmark/DCGC-326820/2022|2022-01-18|2022-01-25
>hCoV-19/Denmark/DCGC-326775/2022|2022-01-12|2022-01-25
>hCoV-19/Denmark/DCGC-326032/2022|2022-01-17|2022-01-25
>hCoV-19/Denmark/DCGC-284692/2021|2021-12-18|2021-12-28
>hCoV-19/Denmark/DCGC-324880/2022|2022-01-18|2022-01-25
>hCoV-19/England/MILK-3324653/2022|2022-01-18|2022-01-25
>hCoV-19/Denmark/DCGC-326124/2022|2022-01-17|2022-01-25
>hCoV-19/Denmark/DCGC-326122/2022|2022-01-19|2022-01-25
>hCoV-19/Denmark/DCGC-326771/2022|2022-01-16|2022-01-25
>hCoV-19/England/MILK-332260A/2022|2022-01-18|2022-01-25
>hCoV-19/Denmark/DCGC-326816/2022|2022-01-16|2022-01-25
>hCoV-19/Denmark/DCGC-326118/2022|2022-01-17|2022-01-25
>hCoV-19/Denmark/DCGC-326119/2022|2022-01-17|2022-01-25
>hCoV-19/Denmark/DCGC-326120/2022|2022-01-17|2022-01-25
>hCoV-19/Denmark/DCGC-326041/2022|2022-01-18|2022-01-25
>hCoV-19/England/BRBR-32F39BF/2022|2022-01-17|2022-01-25
>hCoV-19/Denmark/DCGC-326038/2022|2022-01-19|2022-01-25
>hCoV-19/Denmark/DCGC-326819/2022|2022-01-17|2022-01-25
>hCoV-19/Denmark/DCGC-326040/2022|2022-01-12|2022-01-25
>hCoV-19/England/MILK-3322E11/2022|2022-01-18|2022-01-25
>hCoV-19/Denmark/DCGC-326034/2022|2022-01-14|2022-01-25
>hCoV-19/Denmark/DCGC-326769/2022|2022-01-12|2022-01-25
>hCoV-19/Denmark/DCGC-326766/2022|2022-01-17|2022-01-25
>hCoV-19/Denmark/DCGC-326035/2022|2022-01-17|2022-01-25
>hCoV-19/England/MILK-32F5BB7/2022|2022-01-17|2022-01-25
>hCoV-19/Denmark/DCGC-326815/2022|2022-01-12|2022-01-25
>hCoV-19/Denmark/DCGC-324709/2022|2022-01-18|2022-01-25
>hCoV-19/Denmark/DCGC-326763/2022|2022-01-18|2022-01-25
>hCoV-19/Denmark/DCGC-326031/2022|2022-01-17|2022-01-25
>hCoV-19/Denmark/DCGC-326762/2022|2022-01-17|2022-01-25
>hCoV-19/Denmark/DCGC-326765/2022|2022-01-12|2022-01-25
>hCoV-19/Denmark/DCGC-326760/2022|2022-01-12|2022-01-25
>hCoV-19/Denmark/DCGC-326033/2022|2022-01-18|2022-01-25
>hCoV-19/Denmark/DCGC-326811/2022|2022-01-10|2022-01-25
>hCoV-19/Denmark/DCGC-326758/2022|2022-01-18|2022-01-25
>hCoV-19/Denmark/DCGC-325059/2022|2022-01-17|2022-01-25
>hCoV-19/Denmark/DCGC-326812/2022|2022-01-15|2022-01-25
>hCoV-19/Denmark/DCGC-326814/2022|2022-01-17|2022-01-25
>hCoV-19/Denmark/DCGC-326757/2022|2022-01-12|2022-01-25
>hCoV-19/England/MILK-332432F/2022|2022-01-18|2022-01-25
>hCoV-19/Denmark/DCGC-326759/2022|2022-01-13|2022-01-25
>hCoV-19/Denmark/DCGC-324708/2022|2022-01-14|2022-01-25
>hCoV-19/Denmark/DCGC-325017/2022|2022-01-17|2022-01-25
>hCoV-19/Denmark/DCGC-325060/2022|2022-01-18|2022-01-25
>hCoV-19/Denmark/DCGC-284850/2021|2021-12-15|2021-12-28
>hCoV-19/Denmark/DCGC-325061/2022|2022-01-12|2022-01-25
>hCoV-19/Denmark/DCGC-325020/2022|2022-01-17|2022-01-25
>hCoV-19/Denmark/DCGC-325019/2022|2022-01-17|2022-01-25
>hCoV-19/Denmark/DCGC-325014/2022|2022-01-17|2022-01-25
>hCoV-19/Denmark/DCGC-325016/2022|2022-01-17|2022-01-25
>hCoV-19/Denmark/DCGC-325058/2022|2022-01-18|2022-01-25
>hCoV-19/Denmark/DCGC-324866/2022|2022-01-17|2022-01-25
>hCoV-19/Denmark/DCGC-325050/2022|2022-01-18|2022-01-25
>hCoV-19/Denmark/DCGC-325010/2022|2022-01-14|2022-01-25
>hCoV-19/Denmark/DCGC-325012/2022|2022-01-17|2022-01-25
>hCoV-19/Denmark/DCGC-325051/2022|2022-01-17|2022-01-25
>hCoV-19/Denmark/DCGC-325047/2022|2022-01-17|2022-01-25
>hCoV-19/England/MILK-3328613/2022|2022-01-17|2022-01-25
>hCoV-19/Denmark/DCGC-285067/2021|2021-12-12|2021-12-28
>hCoV-19/Denmark/DCGC-285058/2021|2021-12-13|2021-12-28
>hCoV-19/Denmark/DCGC-325008/2022|2022-01-12|2022-01-25
>hCoV-19/Denmark/DCGC-325004/2022|2022-01-18|2022-01-25
>hCoV-19/Denmark/DCGC-325005/2022|2022-01-17|2022-01-25
>hCoV-19/Denmark/DCGC-324995/2022|2022-01-17|2022-01-25
>hCoV-19/Denmark/DCGC-325001/2022|2022-01-16|2022-01-25
>hCoV-19/Denmark/DCGC-325046/2022|2022-01-17|2022-01-25
>hCoV-19/Denmark/DCGC-325003/2022|2022-01-17|2022-01-25
>hCoV-19/Denmark/DCGC-324996/2022|2022-01-17|2022-01-25
>hCoV-19/Denmark/DCGC-325041/2022|2022-01-11|2022-01-25
>hCoV-19/Denmark/DCGC-324873/2022|2022-01-17|2022-01-25
>hCoV-19/Denmark/DCGC-324991/2022|2022-01-12|2022-01-25
>hCoV-19/Denmark/DCGC-325036/2022|2022-01-17|2022-01-25
>hCoV-19/Denmark/DCGC-325043/2022|2022-01-17|2022-01-25
>hCoV-19/Belgium/UZA-UA-CV8310806315/2022|2022-01-11|2022-02-02
>hCoV-19/Denmark/DCGC-324994/2022|2022-01-16|2022-01-25
>hCoV-19/Belgium/UZA-UA-CV8310751650/2022|2022-01-11|2022-02-02
>hCoV-19/Belgium/UZA-UA-CV2174543572/2022|2022-01-11|2022-02-02
>hCoV-19/Denmark/DCGC-325032/2022|2022-01-17|2022-01-25
>hCoV-19/Denmark/DCGC-285166/2021|2021-12-12|2021-12-28
>hCoV-19/England/MILK-33223F4/2022|2022-01-18|2022-01-25
>hCoV-19/Denmark/DCGC-324987/2022|2022-01-17|2022-01-25
>hCoV-19/Denmark/DCGC-324990/2022|2022-01-17|2022-01-25
>hCoV-19/Denmark/DCGC-324988/2022|2022-01-17|2022-01-25
>hCoV-19/Denmark/DCGC-324989/2022|2022-01-17|2022-01-25
>hCoV-19/Denmark/DCGC-324868/2022|2022-01-17|2022-01-25
>hCoV-19/Denmark/DCGC-324869/2022|2022-01-17|2022-01-25
>hCoV-19/Denmark/DCGC-326079/2022|2022-01-16|2022-01-25
>hCoV-19/Denmark/DCGC-324870/2022|2022-01-16|2022-01-25
>hCoV-19/Denmark/DCGC-325031/2022|2022-01-17|2022-01-25
>hCoV-19/Denmark/DCGC-326074/2022|2022-01-18|2022-01-25
>hCoV-19/Denmark/DCGC-324871/2022|2022-01-17|2022-01-25
>hCoV-19/Belgium/UZA-UA-CV2171270430/2022|2022-01-10|2022-02-02
>hCoV-19/Denmark/DCGC-285257/2021|2021-12-18|2021-12-28
>hCoV-19/England/BRBR-3314F1F/2022|2022-01-17|2022-01-25
>hCoV-19/Denmark/DCGC-285283/2021|2021-12-13|2021-12-28
>hCoV-19/England/MILK-332253A/2022|2022-01-18|2022-01-25
>hCoV-19/Denmark/DCGC-324867/2022|2022-01-18|2022-01-25
>hCoV-19/Belgium/UZA-UA-CV8296836392/2022|2022-01-09|2022-02-02
>hCoV-19/Denmark/DCGC-324905/2022|2022-01-18|2022-01-25
>hCoV-19/Denmark/DCGC-325025/2022|2022-01-16|2022-01-25
>hCoV-19/Denmark/DCGC-325027/2022|2022-01-18|2022-01-25
>hCoV-19/Denmark/DCGC-324906/2022|2022-01-19|2022-01-25
>hCoV-19/Denmark/DCGC-325021/2022|2022-01-16|2022-01-25
>hCoV-19/Denmark/DCGC-326076/2022|2022-01-14|2022-01-25
>hCoV-19/Denmark/DCGC-324896/2022|2022-01-17|2022-01-25
>hCoV-19/Denmark/DCGC-325023/2022|2022-01-19|2022-01-25
>hCoV-19/Denmark/DCGC-325066/2022|2022-01-17|2022-01-25
>hCoV-19/Denmark/DCGC-324903/2022|2022-01-18|2022-01-25
>hCoV-19/Denmark/DCGC-324897/2022|2022-01-17|2022-01-25
>hCoV-19/Denmark/DCGC-326083/2022|2022-01-12|2022-01-25
>hCoV-19/Denmark/DCGC-324938/2022|2022-01-18|2022-01-25
>hCoV-19/Denmark/DCGC-285462/2021|2021-12-14|2021-12-28
>hCoV-19/Denmark/DCGC-324787/2022|2022-01-18|2022-01-25
>hCoV-19/Denmark/DCGC-324889/2022|2022-01-17|2022-01-25
>hCoV-19/Denmark/DCGC-324680/2022|2022-01-18|2022-01-25
>hCoV-19/Denmark/DCGC-324934/2022|2022-01-18|2022-01-25
>hCoV-19/Denmark/DCGC-324892/2022|2022-01-17|2022-01-25
>hCoV-19/Denmark/DCGC-324935/2022|2022-01-17|2022-01-25
>hCoV-19/Denmark/DCGC-324891/2022|2022-01-17|2022-01-25
>hCoV-19/Denmark/DCGC-324893/2022|2022-01-17|2022-01-25
>hCoV-19/Denmark/DCGC-324894/2022|2022-01-17|2022-01-25
>hCoV-19/Denmark/DCGC-324895/2022|2022-01-17|2022-01-25
>hCoV-19/Denmark/DCGC-324850/2022|2022-01-18|2022-01-25
>hCoV-19/Denmark/DCGC-324930/2022|2022-01-17|2022-01-25
>hCoV-19/Denmark/DCGC-326089/2022|2022-01-17|2022-01-25
>hCoV-19/England/BRBR-3314B39/2022|2022-01-17|2022-01-25
>hCoV-19/Denmark/DCGC-324887/2022|2022-01-18|2022-01-25
>hCoV-19/Denmark/DCGC-326091/2022|2022-01-17|2022-01-25
>hCoV-19/Denmark/DCGC-324931/2022|2022-01-19|2022-01-25
>hCoV-19/Denmark/DCGC-324881/2022|2022-01-16|2022-01-25
>hCoV-19/Denmark/DCGC-324926/2022|2022-01-16|2022-01-25
>hCoV-19/Denmark/DCGC-324929/2022|2022-01-17|2022-01-25
>hCoV-19/Denmark/DCGC-324847/2022|2022-01-18|2022-01-25
>hCoV-19/Denmark/DCGC-326087/2022|2022-01-16|2022-01-25
>hCoV-19/Denmark/DCGC-324848/2022|2022-01-18|2022-01-25
>hCoV-19/Denmark/DCGC-324883/2022|2022-01-18|2022-01-25
>hCoV-19/Denmark/DCGC-326088/2022|2022-01-17|2022-01-25
>hCoV-19/Denmark/DCGC-285580/2021|2021-12-18|2021-12-28
>hCoV-19/Denmark/DCGC-324884/2022|2022-01-18|2022-01-25
>hCoV-19/Denmark/DCGC-324885/2022|2022-01-14|2022-01-25
>hCoV-19/Denmark/DCGC-326082/2022|2022-01-17|2022-01-25
>hCoV-19/Denmark/DCGC-285672/2021|2021-12-14|2021-12-28
>hCoV-19/Denmark/DCGC-285599/2021|2021-12-19|2021-12-28
>hCoV-19/Denmark/DCGC-324879/2022|2022-01-18|2022-01-25
>hCoV-19/Denmark/DCGC-324877/2022|2022-01-17|2022-01-25
>hCoV-19/Denmark/DCGC-285631/2021|2021-12-19|2021-12-28
>hCoV-19/Denmark/DCGC-324878/2022|2022-01-18|2022-01-25
>hCoV-19/Denmark/DCGC-285872/2021|2021-12-16|2021-12-28
>hCoV-19/England/BRBR-331A80F/2022|2022-01-18|2022-01-25
>hCoV-19/Denmark/DCGC-324925/2022|2022-01-17|2022-01-25
>hCoV-19/Denmark/DCGC-324845/2022|2022-01-17|2022-01-25
>hCoV-19/Denmark/DCGC-324919/2022|2022-01-18|2022-01-25
>hCoV-19/Denmark/DCGC-326080/2022|2022-01-17|2022-01-25
>hCoV-19/Denmark/DCGC-326081/2022|2022-01-17|2022-01-25
>hCoV-19/Denmark/DCGC-324876/2022|2022-01-12|2022-01-25
>hCoV-19/England/BRBR-3314D8E/2022|2022-01-17|2022-01-25
>hCoV-19/Denmark/DCGC-324922/2022|2022-01-16|2022-01-25
>hCoV-19/India/GJ-INSACOG-GBRC4576/2022|2022-01-04|2022-02-02
>hCoV-19/Denmark/DCGC-285930/2021|2021-12-13|2021-12-28
>hCoV-19/Denmark/DCGC-324872/2022|2022-01-17|2022-01-25
>hCoV-19/Denmark/DCGC-324916/2022|2022-01-17|2022-01-25
>hCoV-19/Denmark/DCGC-324917/2022|2022-01-12|2022-01-25
>hCoV-19/Denmark/DCGC-324918/2022|2022-01-18|2022-01-25
>hCoV-19/Denmark/DCGC-324874/2022|2022-01-17|2022-01-25
>hCoV-19/Denmark/DCGC-324913/2022|2022-01-17|2022-01-25
>hCoV-19/Denmark/DCGC-324912/2022|2022-01-12|2022-01-25
>hCoV-19/India/GJ-INSACOG-GBRC4590/2022|2022-01-06|2022-02-02
>hCoV-19/Denmark/DCGC-324914/2022|2022-01-17|2022-01-25
>hCoV-19/Denmark/DCGC-285963/2021|2021-12-16|2021-12-28
>hCoV-19/Denmark/DCGC-324908/2022|2022-01-18|2022-01-25
>hCoV-19/Denmark/DCGC-324909/2022|2022-01-17|2022-01-25
>hCoV-19/Denmark/DCGC-324911/2022|2022-01-17|2022-01-25
>hCoV-19/Denmark/DCGC-324945/2022|2022-01-17|2022-01-25
>hCoV-19/Denmark/DCGC-324942/2022|2022-01-18|2022-01-25
>hCoV-19/Denmark/DCGC-324944/2022|2022-01-17|2022-01-25
>hCoV-19/Denmark/DCGC-324618/2022|2022-01-17|2022-01-25
>hCoV-19/Denmark/DCGC-324841/2022|2022-01-17|2022-01-25
>hCoV-19/England/BRBR-32F3DD1/2022|2022-01-17|2022-01-25
>hCoV-19/Denmark/DCGC-326077/2022|2022-01-18|2022-01-25
>hCoV-19/Denmark/DCGC-324768/2022|2022-01-17|2022-01-25
>hCoV-19/Denmark/DCGC-324831/2022|2022-01-12|2022-01-25
>hCoV-19/Denmark/DCGC-324771/2022|2022-01-17|2022-01-25
>hCoV-19/Denmark/DCGC-324790/2022|2022-01-17|2022-01-25
>hCoV-19/Denmark/DCGC-324833/2022|2022-01-18|2022-01-25
>hCoV-19/Denmark/DCGC-324789/2022|2022-01-19|2022-01-25
>hCoV-19/Denmark/DCGC-324765/2022|2022-01-19|2022-01-25
>hCoV-19/Denmark/DCGC-324766/2022|2022-01-12|2022-01-25
>hCoV-19/Denmark/DCGC-324828/2022|2022-01-17|2022-01-25
>hCoV-19/Denmark/DCGC-324863/2022|2022-01-17|2022-01-25
>hCoV-19/Denmark/DCGC-324784/2022|2022-01-17|2022-01-25
>hCoV-19/England/BRBR-331A957/2022|2022-01-18|2022-01-25
>hCoV-19/England/BRBR-331A83C/2022|2022-01-18|2022-01-25
>hCoV-19/Denmark/DCGC-324829/2022|2022-01-17|2022-01-25
>hCoV-19/Denmark/DCGC-324786/2022|2022-01-18|2022-01-25
>hCoV-19/England/BRBR-331AA63/2022|2022-01-18|2022-01-25
>hCoV-19/Denmark/DCGC-324830/2022|2022-01-17|2022-01-25
>hCoV-19/Denmark/DCGC-324769/2022|2022-01-16|2022-01-25
>hCoV-19/England/MILK-3319C7D/2022|2022-01-18|2022-01-25
>hCoV-19/Denmark/DCGC-324823/2022|2022-01-17|2022-01-25
>hCoV-19/Denmark/DCGC-324781/2022|2022-01-17|2022-01-25
>hCoV-19/Denmark/DCGC-324860/2022|2022-01-17|2022-01-25
>hCoV-19/England/MILK-331A3C2/2022|2022-01-17|2022-01-25
>hCoV-19/Denmark/DCGC-324862/2022|2022-01-12|2022-01-25
>hCoV-19/Denmark/DCGC-324782/2022|2022-01-18|2022-01-25
>hCoV-19/Denmark/DCGC-324783/2022|2022-01-16|2022-01-25
>hCoV-19/Denmark/DCGC-324855/2022|2022-01-17|2022-01-25
>hCoV-19/Denmark/DCGC-324764/2022|2022-01-17|2022-01-25
>hCoV-19/Denmark/DCGC-324763/2022|2022-01-16|2022-01-25
>hCoV-19/England/MILK-3319C8C/2022|2022-01-18|2022-01-25
>hCoV-19/Denmark/DCGC-324857/2022|2022-01-18|2022-01-25
>hCoV-19/Denmark/DCGC-324761/2022|2022-01-17|2022-01-25
>hCoV-19/England/BRBR-331A8D2/2022|2022-01-18|2022-01-25
>hCoV-19/Denmark/DCGC-324779/2022|2022-01-18|2022-01-25
>hCoV-19/England/MILK-33143C8/2022|2022-01-17|2022-01-25
>hCoV-19/Denmark/DCGC-324816/2022|2022-01-18|2022-01-25
>hCoV-19/Denmark/DCGC-324774/2022|2022-01-18|2022-01-25
>hCoV-19/Denmark/DCGC-324854/2022|2022-01-12|2022-01-25
>hCoV-19/Denmark/DCGC-324817/2022|2022-01-17|2022-01-25
>hCoV-19/Denmark/DCGC-324775/2022|2022-01-12|2022-01-25
>hCoV-19/Denmark/DCGC-324818/2022|2022-01-12|2022-01-25
>hCoV-19/Denmark/DCGC-324812/2022|2022-01-14|2022-01-25
>hCoV-19/Denmark/DCGC-324813/2022|2022-01-17|2022-01-25
>hCoV-19/Denmark/DCGC-324756/2022|2022-01-17|2022-01-25
>hCoV-19/Denmark/DCGC-324754/2022|2022-01-17|2022-01-25
>hCoV-19/Denmark/DCGC-324753/2022|2022-01-17|2022-01-25
>hCoV-19/Denmark/DCGC-324772/2022|2022-01-17|2022-01-25
>hCoV-19/Denmark/DCGC-324808/2022|2022-01-17|2022-01-25
>hCoV-19/Denmark/DCGC-324809/2022|2022-01-17|2022-01-25
>hCoV-19/Denmark/DCGC-324810/2022|2022-01-17|2022-01-25
>hCoV-19/Denmark/DCGC-324745/2022|2022-01-18|2022-01-25
>hCoV-19/Denmark/DCGC-324742/2022|2022-01-17|2022-01-25
>hCoV-19/Denmark/DCGC-324811/2022|2022-01-12|2022-01-25
>hCoV-19/India/GJ-INSACOG-GBRC4621/2022|2022-01-17|2022-02-02
>hCoV-19/Denmark/DCGC-324748/2022|2022-01-17|2022-01-25
>hCoV-19/Denmark/DCGC-324734/2022|2022-01-17|2022-01-25
>hCoV-19/Denmark/DCGC-324749/2022|2022-01-17|2022-01-25
>hCoV-19/Denmark/DCGC-324747/2022|2022-01-12|2022-01-25
>hCoV-19/Denmark/DCGC-324737/2022|2022-01-18|2022-01-25
>hCoV-19/England/BRBR-331AC5E/2022|2022-01-18|2022-01-25
>hCoV-19/Denmark/DCGC-324741/2022|2022-01-17|2022-01-25
>hCoV-19/Denmark/DCGC-324740/2022|2022-01-18|2022-01-25
>hCoV-19/Denmark/DCGC-324805/2022|2022-01-19|2022-01-25
>hCoV-19/Denmark/DCGC-324806/2022|2022-01-19|2022-01-25
>hCoV-19/Denmark/DCGC-324807/2022|2022-01-17|2022-01-25
>hCoV-19/Denmark/DCGC-324803/2022|2022-01-17|2022-01-25
>hCoV-19/Denmark/DCGC-324834/2022|2022-01-18|2022-01-25
>hCoV-19/Denmark/DCGC-324791/2022|2022-01-17|2022-01-25
>hCoV-19/England/MILK-3319F38/2022|2022-01-18|2022-01-25
>hCoV-19/Denmark/DCGC-324792/2022|2022-01-19|2022-01-25
>hCoV-19/Denmark/DCGC-324835/2022|2022-01-17|2022-01-25
>hCoV-19/England/MILK-331A67E/2022|2022-01-17|2022-01-25
>hCoV-19/Denmark/DCGC-324732/2022|2022-01-18|2022-01-25
>hCoV-19/Denmark/DCGC-324836/2022|2022-01-17|2022-01-25
>hCoV-19/Denmark/DCGC-324795/2022|2022-01-16|2022-01-25
>hCoV-19/England/BRBR-331A966/2022|2022-01-18|2022-01-25
>hCoV-19/India/GJ-INSACOG-GBRC4641/2022|2022-01-14|2022-02-02
>hCoV-19/Denmark/DCGC-324485/2022|2022-01-17|2022-01-25
>hCoV-19/Denmark/DCGC-324482/2022|2022-01-18|2022-01-25
>hCoV-19/Denmark/DCGC-324626/2022|2022-01-17|2022-01-25
>hCoV-19/Denmark/DCGC-324681/2022|2022-01-18|2022-01-25
>hCoV-19/India/GJ-INSACOG-GBRC4662/2022|2022-01-11|2022-02-02
>hCoV-19/Denmark/DCGC-324678/2022|2022-01-17|2022-01-25
>hCoV-19/Denmark/DCGC-324721/2022|2022-01-12|2022-01-25
>hCoV-19/India/GJ-INSACOG-GBRC4658/2022|2022-01-10|2022-02-02
>hCoV-19/Denmark/DCGC-324720/2022|2022-01-18|2022-01-25
>hCoV-19/Denmark/DCGC-324675/2022|2022-01-17|2022-01-25
>hCoV-19/Denmark/DCGC-286106/2021|2021-12-16|2021-12-28
>hCoV-19/Denmark/DCGC-324726/2022|2022-01-12|2022-01-25
>hCoV-19/India/GJ-INSACOG-GBRC4667/2022|2022-01-11|2022-02-02
>hCoV-19/Denmark/DCGC-286315/2021|2021-12-13|2021-12-28
>hCoV-19/India/GJ-INSACOG-GBRC4679/2022|2022-01-09|2022-02-02
>hCoV-19/Denmark/DCGC-324685/2022|2022-01-18|2022-01-25
>hCoV-19/Denmark/DCGC-324632/2022|2022-01-18|2022-01-25
>hCoV-19/Denmark/DCGC-324527/2022|2022-01-18|2022-01-25
>hCoV-19/Denmark/DCGC-324631/2022|2022-01-17|2022-01-25
>hCoV-19/Denmark/DCGC-324476/2022|2022-01-17|2022-01-25
>hCoV-19/Denmark/DCGC-324725/2022|2022-01-17|2022-01-25
>hCoV-19/Denmark/DCGC-324475/2022|2022-01-17|2022-01-25
>hCoV-19/England/BRBR-331AD97/2022|2022-01-18|2022-01-25
>hCoV-19/Denmark/DCGC-324525/2022|2022-01-17|2022-01-25
>hCoV-19/India/GJ-INSACOG-GBRC4685/2022|2022-01-13|2022-02-02
>hCoV-19/Denmark/DCGC-324683/2022|2022-01-17|2022-01-25
>hCoV-19/Denmark/DCGC-286130/2021|2021-12-18|2021-12-28
>hCoV-19/Denmark/DCGC-324724/2022|2022-01-17|2022-01-25
>hCoV-19/Denmark/DCGC-324474/2022|2022-01-12|2022-01-25
>hCoV-19/India/GJ-INSACOG-GBRC4687/2022|2022-01-09|2022-02-02
>hCoV-19/Denmark/DCGC-286201/2021|2021-12-18|2021-12-28
>hCoV-19/India/GJ-INSACOG-GBRC4644/2022|2022-01-15|2022-02-02
>hCoV-19/Denmark/DCGC-324666/2022|2022-01-18|2022-01-25
>hCoV-19/India/GJ-INSACOG-GBRC4645/2022|2022-01-15|2022-02-02
>hCoV-19/Denmark/DCGC-324673/2022|2022-01-13|2022-01-25
>hCoV-19/Denmark/DCGC-324664/2022|2022-01-12|2022-01-25
>hCoV-19/Denmark/DCGC-324674/2022|2022-01-18|2022-01-25
>hCoV-19/Denmark/DCGC-324662/2022|2022-01-18|2022-01-25
>hCoV-19/Denmark/DCGC-324719/2022|2022-01-17|2022-01-25
>hCoV-19/Denmark/DCGC-324670/2022|2022-01-18|2022-01-25
>hCoV-19/Denmark/DCGC-324671/2022|2022-01-17|2022-01-25
>hCoV-19/Denmark/DCGC-324718/2022|2022-01-17|2022-01-25
>hCoV-19/Denmark/DCGC-324669/2022|2022-01-19|2022-01-25
>hCoV-19/Denmark/DCGC-324668/2022|2022-01-17|2022-01-25
>hCoV-19/Denmark/DCGC-324716/2022|2022-01-17|2022-01-25
>hCoV-19/Denmark/DCGC-324659/2022|2022-01-17|2022-01-25
>hCoV-19/Denmark/DCGC-324707/2022|2022-01-17|2022-01-25
>hCoV-19/Denmark/DCGC-324657/2022|2022-01-19|2022-01-25
>hCoV-19/Denmark/DCGC-324706/2022|2022-01-17|2022-01-25
>hCoV-19/Denmark/DCGC-324660/2022|2022-01-12|2022-01-25
>hCoV-19/Denmark/DCGC-324704/2022|2022-01-17|2022-01-25
>hCoV-19/England/PHEC-4S0B7ZC1/2022|2022|2022-02-02
>hCoV-19/Denmark/DCGC-324711/2022|2022-01-18|2022-01-25
>hCoV-19/Denmark/DCGC-324519/2022|2022-01-12|2022-01-25
>hCoV-19/Denmark/DCGC-324569/2022|2022-01-17|2022-01-25
>hCoV-19/Denmark/DCGC-324567/2022|2022-01-14|2022-01-25
>hCoV-19/Denmark/DCGC-324516/2022|2022-01-17|2022-01-25
>hCoV-19/Denmark/DCGC-324705/2022|2022-01-19|2022-01-25
>hCoV-19/Denmark/DCGC-324515/2022|2022-01-18|2022-01-25
>hCoV-19/Denmark/DCGC-324472/2022|2022-01-12|2022-01-25
>hCoV-19/Denmark/DCGC-324654/2022|2022-01-17|2022-01-25
>hCoV-19/Denmark/DCGC-324473/2022|2022-01-11|2022-01-25
>hCoV-19/Denmark/DCGC-324523/2022|2022-01-18|2022-01-25
>hCoV-19/Denmark/DCGC-324652/2022|2022-01-17|2022-01-25
>hCoV-19/Denmark/DCGC-324650/2022|2022-01-17|2022-01-25
>hCoV-19/Denmark/DCGC-324522/2022|2022-01-16|2022-01-25
>hCoV-19/Denmark/DCGC-324655/2022|2022-01-17|2022-01-25
>hCoV-19/Denmark/DCGC-324521/2022|2022-01-18|2022-01-25
>hCoV-19/Denmark/DCGC-324697/2022|2022-01-18|2022-01-25
>hCoV-19/Denmark/DCGC-324644/2022|2022-01-17|2022-01-25
>hCoV-19/USA/CA-CDC-STM-X4Q4J65PP/2022|2022-01-06|2022-01-25
>hCoV-19/Denmark/DCGC-324520/2022|2022-01-17|2022-01-25
>hCoV-19/England/MILK-332865F/2022|2022-01-18|2022-01-25
>hCoV-19/Denmark/DCGC-324511/2022|2022-01-12|2022-01-25
>hCoV-19/England/BRBR-331AACD/2022|2022-01-18|2022-01-25
>hCoV-19/Denmark/DCGC-324695/2022|2022-01-19|2022-01-25
>hCoV-19/Denmark/DCGC-324643/2022|2022-01-18|2022-01-25
>hCoV-19/Denmark/DCGC-324513/2022|2022-01-17|2022-01-25
>hCoV-19/Denmark/DCGC-324512/2022|2022-01-17|2022-01-25
>hCoV-19/Denmark/DCGC-324649/2022|2022-01-17|2022-01-25
>hCoV-19/Denmark/DCGC-324558/2022|2022-01-18|2022-01-25
>hCoV-19/Denmark/DCGC-324557/2022|2022-01-17|2022-01-25
>hCoV-19/Denmark/DCGC-324507/2022|2022-01-17|2022-01-25
>hCoV-19/Denmark/DCGC-324690/2022|2022-01-17|2022-01-25
>hCoV-19/Denmark/DCGC-324506/2022|2022-01-17|2022-01-25
>hCoV-19/Denmark/DCGC-324504/2022|2022-01-17|2022-01-25
>hCoV-19/Denmark/DCGC-324638/2022|2022-01-17|2022-01-25
>hCoV-19/England/BRBR-331AA36/2022|2022-01-18|2022-01-25
>hCoV-19/Denmark/DCGC-324564/2022|2022-01-18|2022-01-25
>hCoV-19/Denmark/DCGC-324636/2022|2022-01-18|2022-01-25
>hCoV-19/Denmark/DCGC-324728/2022|2022-01-17|2022-01-25
>hCoV-19/Denmark/DCGC-324562/2022|2022-01-18|2022-01-25
>hCoV-19/Denmark/DCGC-324686/2022|2022-01-12|2022-01-25
>hCoV-19/Denmark/DCGC-324688/2022|2022-01-17|2022-01-25
>hCoV-19/Denmark/DCGC-324687/2022|2022-01-18|2022-01-25
>hCoV-19/Denmark/DCGC-324635/2022|2022-01-18|2022-01-25
>hCoV-19/Denmark/DCGC-324561/2022|2022-01-12|2022-01-25
>hCoV-19/Denmark/DCGC-324642/2022|2022-01-15|2022-01-25
>hCoV-19/Denmark/DCGC-324694/2022|2022-01-18|2022-01-25
>hCoV-19/Denmark/DCGC-324560/2022|2022-01-17|2022-01-25
>hCoV-19/Denmark/DCGC-324692/2022|2022-01-18|2022-01-25
>hCoV-19/Denmark/DCGC-324691/2022|2022-01-17|2022-01-25
>hCoV-19/Denmark/DCGC-324551/2022|2022-01-16|2022-01-25
>hCoV-19/Denmark/DCGC-324639/2022|2022-01-17|2022-01-25
>hCoV-19/Denmark/DCGC-324498/2022|2022-01-17|2022-01-25
>hCoV-19/Denmark/DCGC-286556/2021|2021-12-15|2021-12-28
>hCoV-19/Denmark/DCGC-324574/2022|2022-01-17|2022-01-25
>hCoV-19/Denmark/DCGC-324572/2022|2022-01-19|2022-01-25
>hCoV-19/Denmark/DCGC-324576/2022|2022-01-17|2022-01-25
>hCoV-19/Denmark/DCGC-324624/2022|2022-01-17|2022-01-25
>hCoV-19/Denmark/DCGC-324614/2022|2022-01-17|2022-01-25
>hCoV-19/Denmark/DCGC-324616/2022|2022-01-19|2022-01-25
>hCoV-19/Denmark/DCGC-324620/2022|2022-01-18|2022-01-25
>hCoV-19/Denmark/DCGC-324621/2022|2022-01-12|2022-01-25
>hCoV-19/Denmark/DCGC-324468/2022|2022-01-14|2022-01-25
>hCoV-19/England/NEWC-330BA29/2022|2022-01-14|2022-01-25
>hCoV-19/Denmark/DCGC-324469/2022|2022-01-18|2022-01-25
>hCoV-19/Denmark/DCGC-324465/2022|2022-01-17|2022-01-25
>hCoV-19/Denmark/DCGC-324464/2022|2022-01-17|2022-01-25
>hCoV-19/Denmark/DCGC-324607/2022|2022-01-18|2022-01-25
>hCoV-19/Denmark/DCGC-324609/2022|2022-01-17|2022-01-25
>hCoV-19/Denmark/DCGC-324613/2022|2022-01-17|2022-01-25
>hCoV-19/Denmark/DCGC-324601/2022|2022-01-17|2022-01-25
>hCoV-19/Denmark/DCGC-324598/2022|2022-01-19|2022-01-25
>hCoV-19/Denmark/DCGC-324612/2022|2022-01-16|2022-01-25
>hCoV-19/England/BRBR-3328701/2022|2022-01-18|2022-01-25
>hCoV-19/Denmark/DCGC-324600/2022|2022-01-17|2022-01-25
>hCoV-19/Denmark/DCGC-324597/2022|2022-01-18|2022-01-25
>hCoV-19/Denmark/DCGC-324596/2022|2022-01-17|2022-01-25
>hCoV-19/Denmark/DCGC-324594/2022|2022-01-19|2022-01-25
>hCoV-19/Denmark/DCGC-324605/2022|2022-01-17|2022-01-25
>hCoV-19/Denmark/DCGC-324503/2022|2022-01-12|2022-01-25
>hCoV-19/England/BRBR-3328929/2022|2022-01-18|2022-01-25
>hCoV-19/Denmark/DCGC-324604/2022|2022-01-17|2022-01-25
>hCoV-19/Denmark/DCGC-324501/2022|2022-01-17|2022-01-25
>hCoV-19/Denmark/DCGC-324500/2022|2022-01-17|2022-01-25
>hCoV-19/Denmark/DCGC-324553/2022|2022-01-17|2022-01-25
>hCoV-19/Denmark/DCGC-324603/2022|2022-01-17|2022-01-25
>hCoV-19/Denmark/DCGC-324552/2022|2022-01-17|2022-01-25
>hCoV-19/Denmark/DCGC-324489/2022|2022-01-17|2022-01-25
>hCoV-19/Denmark/DCGC-324488/2022|2022-01-14|2022-01-25
>hCoV-19/Denmark/DCGC-324587/2022|2022-01-18|2022-01-25
>hCoV-19/Denmark/DCGC-324588/2022|2022-01-18|2022-01-25
>hCoV-19/Denmark/DCGC-324586/2022|2022-01-17|2022-01-25
>hCoV-19/Denmark/DCGC-324539/2022|2022-01-17|2022-01-25
>hCoV-19/Denmark/DCGC-324538/2022|2022-01-16|2022-01-25
>hCoV-19/Denmark/DCGC-324486/2022|2022-01-17|2022-01-25
>hCoV-19/Denmark/DCGC-324585/2022|2022-01-18|2022-01-25
>hCoV-19/Denmark/DCGC-324591/2022|2022-01-17|2022-01-25
>hCoV-19/Denmark/DCGC-286692/2021|2021-12-16|2021-12-28
>hCoV-19/Denmark/DCGC-324592/2022|2022-01-19|2022-01-25
>hCoV-19/Denmark/DCGC-324494/2022|2022-01-17|2022-01-25
>hCoV-19/Denmark/DCGC-324544/2022|2022-01-17|2022-01-25
>hCoV-19/Denmark/DCGC-324491/2022|2022-01-18|2022-01-25
>hCoV-19/Denmark/DCGC-324590/2022|2022-01-17|2022-01-25
>hCoV-19/Denmark/DCGC-324490/2022|2022-01-17|2022-01-25
>hCoV-19/Denmark/DCGC-324589/2022|2022-01-18|2022-01-25
>hCoV-19/Denmark/DCGC-324581/2022|2022-01-17|2022-01-25
>hCoV-19/Denmark/DCGC-324579/2022|2022-01-17|2022-01-25
>hCoV-19/Denmark/DCGC-324580/2022|2022-01-17|2022-01-25
>hCoV-19/Denmark/DCGC-324531/2022|2022-01-17|2022-01-25
>hCoV-19/Denmark/DCGC-324530/2022|2022-01-17|2022-01-25
>hCoV-19/Denmark/DCGC-324578/2022|2022-01-17|2022-01-25
>hCoV-19/Denmark/DCGC-324537/2022|2022-01-18|2022-01-25
>hCoV-19/Denmark/DCGC-324536/2022|2022-01-17|2022-01-25
>hCoV-19/Denmark/DCGC-324583/2022|2022-01-18|2022-01-25
>hCoV-19/Denmark/DCGC-324582/2022|2022-01-12|2022-01-25
>hCoV-19/Canada/SK-NML-317216/2022|2022-01-07|2022-02-02
>hCoV-19/England/MILK-3329D0E/2022|2022-01-19|2022-01-25
>hCoV-19/England/MILK-33281B8/2022|2022-01-16|2022-01-25
>hCoV-19/England/MILK-33283B2/2022|2022-01-18|2022-01-25
>hCoV-19/England/MILK-33286F5/2022|2022-01-18|2022-01-25
>hCoV-19/Denmark/DCGC-286624/2021|2021-12-18|2021-12-28
>hCoV-19/England/PLYM-3328E2A/2022|2022-01-18|2022-01-25
>hCoV-19/Denmark/DCGC-286499/2021|2021-12-19|2021-12-28
>hCoV-19/England/MILK-332A9CD/2022|2022-01-18|2022-01-25
>hCoV-19/England/MILK-332A1F2/2022|2022-01-17|2022-01-25
>hCoV-19/England/MILK-3327B60/2022|2022-01-18|2022-01-25
>hCoV-19/England/MILK-332A338/2022|2022-01-18|2022-01-25
>hCoV-19/England/MILK-332A30B/2022|2022-01-18|2022-01-25
>hCoV-19/Canada/SK-NML-317447/2022|2022-01-08|2022-02-02
>hCoV-19/England/MILK-332A9BE/2022|2022-01-18|2022-01-25
>hCoV-19/England/MILK-332A0D7/2022|2022-01-18|2022-01-25
>hCoV-19/England/NEWC-332D0B6/2022|2022-01-18|2022-01-25
>hCoV-19/England/MILK-332B4AD/2022|2022-01-18|2022-01-25
>hCoV-19/England/MILK-332B48F/2022|2022-01-18|2022-01-25
>hCoV-19/England/MILK-332B2EF/2022|2022-01-18|2022-01-25
>hCoV-19/England/MILK-3313314/2022|2022-01-17|2022-01-25
>hCoV-19/England/PHEC-YYB6Z6Q/2022|2022-01-09|2022-01-25
>hCoV-19/Denmark/DCGC-286433/2021|2021-12-16|2021-12-28
>hCoV-19/Canada/SK-NML-317448/2022|2022-01-07|2022-02-02
>hCoV-19/England/PHEC-4S0B8ZDD/2022|2022|2022-02-02
>hCoV-19/England/PHEC-4T043Z2E/2022|2022|2022-02-02
>hCoV-19/England/PHEC-4T043Z6A/2022|2022|2022-02-02
>hCoV-19/England/PHEC-4T044Z67/2022|2022|2022-02-02
>hCoV-19/England/PHEC-4T042Z5E/2022|2022|2022-02-02
>hCoV-19/Denmark/DCGC-286028/2021|2021-12-13|2021-12-28
>hCoV-19/England/PHEC-4T077Z7A/2022|2022|2022-02-02
>hCoV-19/England/PHEC-3Z054Z1B/2021|2021|2022-01-08
>hCoV-19/England/PHEC-4T083Z75/2022|2022|2022-02-02
>hCoV-19/England/PHEC-4T08AZ61/2022|2022|2022-02-02
>hCoV-19/England/PHEC-4T07AZEA/2022|2022|2022-02-02
>hCoV-19/England/PHEC-4T06AZ18/2022|2022|2022-02-02
>hCoV-19/England/PHEC-4T069ZB1/2022|2022|2022-02-02
>hCoV-19/England/PHEC-4T069ZEE/2022|2022|2022-02-02
>hCoV-19/England/PHEC-4T07DZC3/2022|2022|2022-02-02
>hCoV-19/England/PHEC-4T06CZF4/2022|2022|2022-02-02
>hCoV-19/England/PHEC-4T075ZDA/2022|2022|2022-02-02
>hCoV-19/England/PHEC-4T06FZ64/2022|2022|2022-02-02
>hCoV-19/England/PHEC-4T0A1Z1F/2022|2022|2022-02-02
>hCoV-19/England/PHEC-4T0A1ZC4/2022|2022|2022-02-02
>hCoV-19/England/PHEC-4T08CZ6B/2022|2022|2022-02-02
>hCoV-19/England/PHEC-4T08CZ5C/2022|2022|2022-02-02
>hCoV-19/England/PHEC-4T084Z63/2022|2022|2022-02-02
>hCoV-19/England/PHEC-4T088ZEF/2022|2022|2022-02-02
>hCoV-19/Scotland/QEUH-3290750/2022|2022-01-14|2022-01-25
>hCoV-19/Scotland/QEUH-32776F8/2022|2022-01-13|2022-01-25
>hCoV-19/Germany/BW-RKI-I-444083/2022|2022-01-06|2022-01-25
>hCoV-19/Scotland/QEUH-32778B6/2022|2022-01-13|2022-01-25
>hCoV-19/England/PHEC-4T08BZ6E/2022|2022|2022-02-02
>hCoV-19/England/PHEC-4T08BZF5/2022|2022|2022-02-02
>hCoV-19/England/PHEC-4T089ZA0/2022|2022|2022-02-02
>hCoV-19/England/PHEC-4T08AZ34/2022|2022|2022-02-02
>hCoV-19/England/PHEC-4T07DZ1E/2022|2022|2022-02-02
>hCoV-19/England/PHEC-4T07CZ7B/2022|2022|2022-02-02
>hCoV-19/England/PHEC-4T07AZCC/2022|2022|2022-02-02
>hCoV-19/England/PHEC-4T07AZDB/2022|2022|2022-02-02
>hCoV-19/England/PHEC-4T0B4Z8E/2022|2022|2022-02-02
>hCoV-19/England/PHEC-4T07FZDC/2022|2022|2022-02-02
>hCoV-19/England/PHEC-4T088Z58/2022|2022|2022-02-02
>hCoV-19/USA/NC-ECU-CORVASEQ-111822888/2022|2022-01-24|2022-02-02
>hCoV-19/England/PHEC-4T076Z22/2022|2022|2022-02-02
>hCoV-19/England/PHEC-4T07EZ39/2022|2022|2022-02-02
>hCoV-19/England/PHEC-4T087Z88/2022|2022|2022-02-02
>hCoV-19/England/PHEC-4T079Z47/2022|2022|2022-02-02
>hCoV-19/England/PHEC-4T081Z5D/2022|2022|2022-02-02
>hCoV-19/England/PHEC-4T078Z0E/2022|2022|2022-02-02
>hCoV-19/USA/TX-CDC-ASC210559109/2022|2022-01-03|2022-01-25
>hCoV-19/England/PHEC-4T078Z95/2022|2022|2022-02-02
>hCoV-19/England/PHEC-4T0A7ZE0/2022|2022|2022-02-02
>hCoV-19/India/KA-RFNB-3178/2022|2022-01-05|2022-01-25
>hCoV-19/England/MILK-30BC477/2022|2022-01-02|2022-01-08
>hCoV-19/India/KA-RFNB-3183/2022|2022-01-09|2022-01-25
>hCoV-19/USA/MA-CDCBI-CRSP_E42IK7WBBQETAJSD/2022|2022-01-05|2022-01-16
>hCoV-19/USA/IN-LH000215223/2022|2022-01-13|2022-01-25
>hCoV-19/India/KA-RFNB-2829/2022|2022-01|2022-01-25
>hCoV-19/England/MILK-30BC5A1/2022|2022-01-02|2022-01-08
>hCoV-19/USA/IN-LH000206222/2022|2022-01-12|2022-01-25
>hCoV-19/India/KA-SEQ_9471/2021|2021-12-31|2022-02-02
>hCoV-19/USA/IN-LH000213830/2022|2022-01-14|2022-01-25
>hCoV-19/England/PHEC-4U033Z10/2022|2022|2022-02-02
>hCoV-19/India/KA-RFNB-3188/2022|2022-01-10|2022-01-25
>hCoV-19/India/KA-RFNB-3193/2022|2022-01-10|2022-01-25
>hCoV-19/India/KA-RFNB-1928/2021|2021-12-28|2022-01-25
>hCoV-19/India/KA-RFNB-1910/2021|2021-12-25|2022-01-25
>hCoV-19/England/PHEC-4U069ZDF/2022|2022|2022-02-02
>hCoV-19/England/PHEC-4U06AZ45/2022|2022|2022-02-02
>hCoV-19/England/PHEC-4U069Z75/2022|2022|2022-02-02
>hCoV-19/England/PHEC-4U069Z84/2022|2022|2022-02-02
>hCoV-19/USA/CA-FS27330935/2022|2022-01-08|2022-01-25
>hCoV-19/England/PHEC-4U06AZFA/2022|2022|2022-02-02
>hCoV-19/India/KA-RFNB-3250/2022|2022-01|2022-01-25
>hCoV-19/England/PHEC-4U06AZDC/2022|2022|2022-02-02
>hCoV-19/England/PHEC-4U06BZ33/2022|2022|2022-02-02
>hCoV-19/England/PHEC-4U06DZ2E/2022|2022|2022-02-02
>hCoV-19/England/PHEC-4U06CZ5E/2022|2022|2022-02-02
>hCoV-19/USA/IN-LH000213906/2022|2022-01-13|2022-01-25
>hCoV-19/USA/IN-LH000214481/2022|2022-01-17|2022-01-25
>hCoV-19/USA/IN-LH000213607/2022|2022-01-17|2022-01-25
>hCoV-19/USA/IN-LH000214735/2022|2022-01-14|2022-01-25
>hCoV-19/USA/IN-LH000213613/2022|2022-01-17|2022-01-25
>hCoV-19/England/PHEC-4U042Z21/2022|2022|2022-02-02
>hCoV-19/India/KA-RFNB-3170/2022|2022-01-09|2022-01-25
>hCoV-19/England/PHEC-4U070ZE8/2022|2022|2022-02-02
>hCoV-19/England/PHEC-4U070Z06/2022|2022|2022-02-02
>hCoV-19/Denmark/DCGC-342350/2022|2022-01-25|2022-02-02
>hCoV-19/Denmark/DCGC-342241/2022|2022-01-23|2022-02-02
>hCoV-19/England/PHEC-4U03FZEF/2022|2022|2022-02-02
>hCoV-19/England/PHEC-4U03EZA6/2022|2022|2022-02-02
>hCoV-19/England/PHEP-YYN3N51/2021|2021|2022-01-01
>hCoV-19/England/PHEC-4U076ZE6/2022|2022|2022-02-02
>hCoV-19/Denmark/DCGC-342248/2022|2022-01-24|2022-02-02
>hCoV-19/England/PHEC-4U038ZF3/2022|2022|2022-02-02
>hCoV-19/Denmark/DCGC-342255/2022|2022-01-25|2022-02-02
>hCoV-19/India/KA-RFNB-3184/2022|2022-01-10|2022-01-25
>hCoV-19/England/PHEC-4U073Z58/2022|2022|2022-02-02
>hCoV-19/Denmark/DCGC-342264/2022|2022-01-24|2022-02-02
>hCoV-19/Denmark/DCGC-342273/2022|2022-01-24|2022-02-02
>hCoV-19/Denmark/DCGC-342272/2022|2022-01-25|2022-02-02
>hCoV-19/England/PHEC-4U06EZ1C/2022|2022|2022-02-02
>hCoV-19/Denmark/DCGC-342229/2022|2022-01-25|2022-02-02
>hCoV-19/India/KA-SEQ_9550/2021|2021-12-28|2022-02-02
>hCoV-19/India/KA-RFNB-3172/2022|2022-01-07|2022-01-25
>hCoV-19/Denmark/DCGC-342311/2022|2022-01-24|2022-02-02
>hCoV-19/Denmark/DCGC-342227/2022|2022-01-25|2022-02-02
>hCoV-19/England/PHEC-4U075Z43/2022|2022|2022-02-02
>hCoV-19/India/KA-SEQ_9409/2021|2021-12-30|2022-02-02
>hCoV-19/India/KA-RFNB-2013/2021|2021-12|2022-01-25
>hCoV-19/India/KA-RFNB-2012/2021|2021-12|2022-01-25
>hCoV-19/India/KA-RFNB-2015/2021|2021-12|2022-01-25
>hCoV-19/India/KA-RFNB-2017/2021|2021-12|2022-01-25
>hCoV-19/India/KA-SEQ_9439/2021|2021-12-31|2022-02-02
>hCoV-19/India/KA-RFNB-1902/2021|2021-12-25|2022-01-25
>hCoV-19/India/KA-RFNB-3179/2022|2022-01-06|2022-01-25
>hCoV-19/India/KA-RFNB-3173/2022|2022-01-07|2022-01-25
>hCoV-19/India/KA-RFNB-3174/2022|2022-01-06|2022-01-25
>hCoV-19/India/KA-SEQ_9464/2021|2021-12-30|2022-02-02
>hCoV-19/India/KA-RFNB-1909/2021|2021-12-25|2022-01-25
>hCoV-19/India/KA-RFNB-3176/2022|2022-01-06|2022-01-25
>hCoV-19/India/KA-RFNB-3180/2022|2022-01-06|2022-01-25
>hCoV-19/Denmark/DCGC-342239/2022|2022-01-21|2022-02-02
>hCoV-19/India/KA-RFNB-1916/2021|2021-12-26|2022-01-25
>hCoV-19/India/KA-SEQ_9491/2021|2021-12-29|2022-02-02
>hCoV-19/Denmark/DCGC-342346/2022|2022-01-25|2022-02-02
>hCoV-19/Denmark/DCGC-342243/2022|2022-01-24|2022-02-02
>hCoV-19/India/KA-RFNB-1933/2021|2021-12-29|2022-01-25
>hCoV-19/India/KA-RFNB-1955/2021|2021-12|2022-01-25
>hCoV-19/India/KA-SEQ_9499/2021|2021-12-31|2022-02-02
>hCoV-19/Denmark/DCGC-342367/2022|2022-01-24|2022-02-02
>hCoV-19/Denmark/DCGC-342369/2022|2022-01-23|2022-02-02
>hCoV-19/India/KA-RFNB-1953/2021|2021-12-28|2022-01-25
>hCoV-19/Denmark/DCGC-342374/2022|2022-01-23|2022-02-02
>hCoV-19/Denmark/DCGC-342213/2022|2022-01-22|2022-02-02
>hCoV-19/India/KA-SEQ_9527/2021|2021-12-29|2022-02-02
>hCoV-19/Denmark/DCGC-342378/2022|2022-01-23|2022-02-02
>hCoV-19/Denmark/DCGC-342381/2022|2022-01-25|2022-02-02
>hCoV-19/Denmark/DCGC-342383/2022|2022-01-25|2022-02-02
>hCoV-19/Denmark/DCGC-342384/2022|2022-01-25|2022-02-02
>hCoV-19/India/KA-SEQ_9531/2021|2021-12-28|2022-02-02
>hCoV-19/Denmark/DCGC-342208/2022|2022-01-24|2022-02-02
>hCoV-19/Denmark/DCGC-342207/2022|2022-01-24|2022-02-02
>hCoV-19/India/KA-SEQ_9532/2021|2021-12-29|2022-02-02
>hCoV-19/India/KA-RFNB-1972/2021|2021-12|2022-01-25
>hCoV-19/Denmark/DCGC-342395/2022|2022-01-24|2022-02-02
>hCoV-19/India/KA-RFNB-3220/2022|2022-01-09|2022-01-25
>hCoV-19/India/KA-SEQ_9544/2021|2021-12-29|2022-02-02
>hCoV-19/Indonesia/JK-GS-WJHL-ITB-NIHRD-WGS294/2022|2022-01-11|2022-01-25
>hCoV-19/India/KA-SEQ_9438/2021|2021-12-31|2022-02-02
>hCoV-19/Denmark/DCGC-342412/2022|2022-01-23|2022-02-02
>hCoV-19/Denmark/DCGC-342414/2022|2022-01-23|2022-02-02
>hCoV-19/Indonesia/JK-GS-WJHL-ITB-NIHRD-WGS293/2022|2022-01-11|2022-01-25
>hCoV-19/Denmark/DCGC-342450/2022|2022-01-23|2022-02-02
>hCoV-19/England/PHEC-4U0A0Z7C/2022|2022|2022-02-02
>hCoV-19/India/KA-SEQ_9466/2022|2022-01-01|2022-02-02
>hCoV-19/Denmark/DCGC-342404/2022|2022-01-24|2022-02-02
>hCoV-19/Denmark/DCGC-342484/2022|2022-01-24|2022-02-02
>hCoV-19/Denmark/DCGC-342488/2022|2022-01-25|2022-02-02
>hCoV-19/Denmark/DCGC-342804/2022|2022-01-24|2022-02-02
>hCoV-19/Denmark/DCGC-342290/2022|2022-01-25|2022-02-02
>hCoV-19/Denmark/DCGC-342297/2022|2022-01-24|2022-02-02
>hCoV-19/Denmark/DCGC-342543/2022|2022-01-24|2022-02-02
>hCoV-19/Denmark/DCGC-342286/2022|2022-01-23|2022-02-02
>hCoV-19/Denmark/DCGC-342276/2022|2022-01-22|2022-02-02
>hCoV-19/Denmark/DCGC-342279/2022|2022-01-23|2022-02-02
>hCoV-19/Denmark/DCGC-342302/2022|2022-01-24|2022-02-02
>hCoV-19/Denmark/DCGC-342228/2022|2022-01-24|2022-02-02
>hCoV-19/Denmark/DCGC-342230/2022|2022-01-24|2022-02-02
>hCoV-19/Denmark/DCGC-342406/2022|2022-01-25|2022-02-02
>hCoV-19/Denmark/DCGC-342231/2022|2022-01-23|2022-02-02
>hCoV-19/Denmark/DCGC-342233/2022|2022-01-24|2022-02-02
>hCoV-19/Denmark/DCGC-342232/2022|2022-01-22|2022-02-02
>hCoV-19/Denmark/DCGC-342270/2022|2022-01-24|2022-02-02
>hCoV-19/Denmark/DCGC-342224/2022|2022-01-23|2022-02-02
>hCoV-19/Denmark/DCGC-342225/2022|2022-01-24|2022-02-02
>hCoV-19/Denmark/DCGC-342402/2022|2022-01-21|2022-02-02
>hCoV-19/Indonesia/BT-GS-WJHL-ITB-NIHRD-WGS303/2022|2022-01-13|2022-01-25
>hCoV-19/Denmark/DCGC-342226/2022|2022-01-21|2022-02-02
>hCoV-19/England/PHEC-4U07DZ5A/2022|2022|2022-02-02
>hCoV-19/England/PHEC-4U07CZ8A/2022|2022|2022-02-02
>hCoV-19/Denmark/DCGC-342219/2022|2022-01-23|2022-02-02
>hCoV-19/Denmark/DCGC-342324/2022|2022-01-22|2022-02-02
>hCoV-19/Denmark/DCGC-342220/2022|2022-01-22|2022-02-02
>hCoV-19/Denmark/DCGC-342267/2022|2022-01-24|2022-02-02
>hCoV-19/Denmark/DCGC-342250/2022|2022-01-21|2022-02-02
>hCoV-19/Denmark/DCGC-342222/2022|2022-01-25|2022-02-02
>hCoV-19/Denmark/DCGC-342361/2022|2022-01-23|2022-02-02
>hCoV-19/England/PHEC-4U084ZFA/2022|2022|2022-02-02
>hCoV-19/Denmark/DCGC-342223/2022|2022-01-24|2022-02-02
>hCoV-19/Denmark/DCGC-342268/2022|2022-01-24|2022-02-02
>hCoV-19/Denmark/DCGC-342393/2022|2022-01-23|2022-02-02
>hCoV-19/Denmark/DCGC-342785/2022|2022-01-24|2022-02-02
>hCoV-19/Denmark/DCGC-342269/2022|2022-01-22|2022-02-02
>hCoV-19/Denmark/DCGC-342349/2022|2022-01-24|2022-02-02
>hCoV-19/Denmark/DCGC-342394/2022|2022-01-23|2022-02-02
>hCoV-19/England/PHEC-4U07CZ02/2022|2022|2022-02-02
>hCoV-19/Denmark/DCGC-342657/2022|2022-01-21|2022-02-02
>hCoV-19/Denmark/DCGC-342725/2022|2022-01-25|2022-02-02
>hCoV-19/Denmark/DCGC-342216/2022|2022-01-24|2022-02-02
>hCoV-19/Denmark/DCGC-342217/2022|2022-01-25|2022-02-02
>hCoV-19/Denmark/DCGC-342363/2022|2022-01-24|2022-02-02
>hCoV-19/Denmark/DCGC-342364/2022|2022-01-24|2022-02-02
>hCoV-19/Denmark/DCGC-342218/2022|2022-01-25|2022-02-02
>hCoV-19/Denmark/DCGC-342419/2022|2022-01-25|2022-02-02
>hCoV-19/Denmark/DCGC-342249/2022|2022-01-24|2022-02-02
>hCoV-19/Denmark/DCGC-342792/2022|2022-01-24|2022-02-02
>hCoV-19/England/PHEC-4U07EZC0/2022|2022|2022-02-02
>hCoV-19/Denmark/DCGC-342251/2022|2022-01-24|2022-02-02
>hCoV-19/England/PHEC-4U085ZAC/2022|2022|2022-02-02
>hCoV-19/Denmark/DCGC-342357/2022|2022-01-24|2022-02-02
>hCoV-19/Denmark/DCGC-342252/2022|2022-01-23|2022-02-02
>hCoV-19/Denmark/DCGC-342359/2022|2022-01-25|2022-02-02
>hCoV-19/Denmark/DCGC-342794/2022|2022-01-23|2022-02-02
>hCoV-19/Denmark/DCGC-342661/2022|2022-01-25|2022-02-02
>hCoV-19/Indonesia/JK-GS-WJHL-ITB-NIHRD-WGS290/2022|2022-01-11|2022-01-25
>hCoV-19/Denmark/DCGC-342253/2022|2022-01-25|2022-02-02
>hCoV-19/Denmark/DCGC-342254/2022|2022-01-22|2022-02-02
>hCoV-19/Denmark/DCGC-342244/2022|2022-01-23|2022-02-02
>hCoV-19/Denmark/DCGC-342245/2022|2022-01-24|2022-02-02
>hCoV-19/Denmark/DCGC-342722/2022|2022-01-24|2022-02-02
>hCoV-19/Denmark/DCGC-342416/2022|2022-01-21|2022-02-02
>hCoV-19/Denmark/DCGC-342246/2022|2022-01-24|2022-02-02
>hCoV-19/Denmark/DCGC-342247/2022|2022-01-23|2022-02-02
>hCoV-19/Denmark/DCGC-342240/2022|2022-01-24|2022-02-02
>hCoV-19/Denmark/DCGC-342730/2022|2022-01-21|2022-02-02
>hCoV-19/Denmark/DCGC-342729/2022|2022-01-24|2022-02-02
>hCoV-19/Denmark/DCGC-342731/2022|2022-01-23|2022-02-02
>hCoV-19/Denmark/DCGC-342410/2022|2022-01-25|2022-02-02
>hCoV-19/Denmark/DCGC-342732/2022|2022-01-23|2022-02-02
>hCoV-19/Denmark/DCGC-342234/2022|2022-01-25|2022-02-02
>hCoV-19/Denmark/DCGC-342235/2022|2022-01-25|2022-02-02
>hCoV-19/Denmark/DCGC-342413/2022|2022-01-23|2022-02-02
>hCoV-19/Denmark/DCGC-342237/2022|2022-01-24|2022-02-02
>hCoV-19/Denmark/DCGC-342238/2022|2022-01-21|2022-02-02
>hCoV-19/Denmark/DCGC-342211/2022|2022-01-24|2022-02-02
>hCoV-19/Denmark/DCGC-342336/2022|2022-01-23|2022-02-02
>hCoV-19/England/PHEC-4U083ZFD/2022|2022|2022-02-02
>hCoV-19/Denmark/DCGC-342214/2022|2022-01-23|2022-02-02
>hCoV-19/Denmark/DCGC-342209/2022|2022-01-23|2022-02-02
>hCoV-19/Denmark/DCGC-342210/2022|2022-01-23|2022-02-02
>hCoV-19/Denmark/DCGC-342768/2022|2022-01-23|2022-02-02
>hCoV-19/England/PHEC-4U07FZ63/2022|2022|2022-02-02
>hCoV-19/Denmark/DCGC-342333/2022|2022-01-24|2022-02-02
>hCoV-19/Denmark/DCGC-342334/2022|2022-01-23|2022-02-02
>hCoV-19/Denmark/DCGC-342368/2022|2022-01-24|2022-02-02
>hCoV-19/Denmark/DCGC-342206/2022|2022-01-25|2022-02-02
>hCoV-19/Denmark/DCGC-342328/2022|2022-01-23|2022-02-02
>hCoV-19/Denmark/DCGC-342329/2022|2022-01-21|2022-02-02
>hCoV-19/Denmark/DCGC-342370/2022|2022-01-25|2022-02-02
>hCoV-19/Denmark/DCGC-342330/2022|2022-01-24|2022-02-02
>hCoV-19/Indonesia/BT-GS-WJHL-ITB-NIHRD-WGS301/2022|2022-01-13|2022-01-25
>hCoV-19/England/PHEC-4U086ZA9/2022|2022|2022-02-02
>hCoV-19/Denmark/DCGC-342803/2022|2022-01-25|2022-02-02
>hCoV-19/England/PHEC-4U087Z6A/2022|2022|2022-02-02
>hCoV-19/Denmark/DCGC-342786/2022|2022-01-25|2022-02-02
>hCoV-19/Denmark/DCGC-342380/2022|2022-01-24|2022-02-02
>hCoV-19/Denmark/DCGC-342821/2022|2022-01-23|2022-02-02
>hCoV-19/Denmark/DCGC-342345/2022|2022-01-24|2022-02-02
>hCoV-19/Denmark/DCGC-342373/2022|2022-01-23|2022-02-02
>hCoV-19/Denmark/DCGC-342826/2022|2022-01-24|2022-02-02
>hCoV-19/Denmark/DCGC-342849/2022|2022-01-24|2022-02-02
>hCoV-19/Denmark/DCGC-342776/2022|2022-01-24|2022-02-02
>hCoV-19/Denmark/DCGC-342775/2022|2022-01-25|2022-02-02
>hCoV-19/Denmark/DCGC-342781/2022|2022-01-24|2022-02-02
>hCoV-19/Denmark/DCGC-342718/2022|2022-01-24|2022-02-02
>hCoV-19/Denmark/DCGC-342780/2022|2022-01-23|2022-02-02
>hCoV-19/Denmark/DCGC-342692/2022|2022-01-24|2022-02-02
>hCoV-19/England/PHEC-4U0AFZ33/2022|2022|2022-02-02
>hCoV-19/Denmark/DCGC-342689/2022|2022-01-23|2022-02-02
>hCoV-19/Denmark/DCGC-343063/2022|2022-01-24|2022-02-02
>hCoV-19/Denmark/DCGC-342935/2022|2022-01-25|2022-02-02
>hCoV-19/Denmark/DCGC-342957/2022|2022-01-25|2022-02-02
>hCoV-19/Denmark/DCGC-342956/2022|2022-01-21|2022-02-02
>hCoV-19/Denmark/DCGC-342820/2022|2022-01-24|2022-02-02
>hCoV-19/Denmark/DCGC-342817/2022|2022-01-23|2022-02-02
>hCoV-19/Denmark/DCGC-342816/2022|2022-01-24|2022-02-02
>hCoV-19/Denmark/DCGC-342685/2022|2022-01-24|2022-02-02
>hCoV-19/Denmark/DCGC-342989/2022|2022-01-23|2022-02-02
>hCoV-19/Denmark/DCGC-342813/2022|2022-01-24|2022-02-02
>hCoV-19/Denmark/DCGC-343016/2022|2022-01-25|2022-02-02
>hCoV-19/Denmark/DCGC-342728/2022|2022-01-25|2022-02-02
>hCoV-19/England/PHEC-4U0ADZFD/2022|2022|2022-02-02
>hCoV-19/Denmark/DCGC-342664/2022|2022-01-23|2022-02-02
>hCoV-19/Denmark/DCGC-342798/2022|2022-01-25|2022-02-02
>hCoV-19/Denmark/DCGC-342797/2022|2022-01-23|2022-02-02
>hCoV-19/Denmark/DCGC-342678/2022|2022-01-25|2022-02-02
>hCoV-19/Denmark/DCGC-342726/2022|2022-01-24|2022-02-02
>hCoV-19/Denmark/DCGC-342666/2022|2022-01-24|2022-02-02
>hCoV-19/Denmark/DCGC-342799/2022|2022-01-23|2022-02-02
>hCoV-19/Denmark/DCGC-342659/2022|2022-01-23|2022-02-02
>hCoV-19/India/MH-INSACOG-GBRC3936/2022|2022-01-01|2022-01-08
>hCoV-19/India/MH-INSACOG-GBRC3937/2022|2022-01-01|2022-01-08
>hCoV-19/India/GJ-INSACOG-GBRC3931/2022|2022-01-03|2022-01-08
>hCoV-19/India/GJ-INSACOG-GBRC3933/2022|2022-01-01|2022-01-08
>hCoV-19/India/GJ-INSACOG-GBRC3930/2022|2022-01-03|2022-01-08
>hCoV-19/Denmark/DCGC-342796/2022|2022-01-23|2022-02-02
>hCoV-19/Denmark/DCGC-342790/2022|2022-01-21|2022-02-02
>hCoV-19/India/GJ-INSACOG-GBRC3897/2021|2021-12-23|2022-01-08
>hCoV-19/India/GJ-INSACOG-GBRC3896/2021|2021-12-23|2022-01-08
>hCoV-19/Indonesia/JK-GS-WJHL-ITB-NIHRD-WGS295/2022|2022-01-11|2022-01-25
>hCoV-19/Indonesia/BT-GS-WJHL-ITB-NIHRD-WGS306/2022|2022-01-13|2022-01-25
>hCoV-19/Indonesia/BT-GS-WJHL-ITB-NIHRD-WGS302/2022|2022-01-13|2022-01-25
>hCoV-19/Indonesia/JK-GS-WJHL-ITB-NIHRD-WGS311/2022|2022-01-13|2022-01-25
>hCoV-19/Indonesia/JK-GS-WJHL-ITB-NIHRD-WGS317/2022|2022-01-13|2022-01-25
>hCoV-19/Indonesia/JK-GS-WJHL-ITB-NIHRD-WGS318/2022|2022-01-13|2022-01-25
>hCoV-19/Indonesia/JK-GS-WJHL-ITB-NIHRD-WGS316/2022|2022-01-13|2022-01-25
>hCoV-19/Thailand/DMSc-06590/2022|2022-01-06|2022-01-25
>hCoV-19/Denmark/DCGC-342789/2022|2022-01-24|2022-02-02
>hCoV-19/Indonesia/JK-GS-WJHL-ITB-NIHRD-WGS233/2022|2022-01-11|2022-01-25
>hCoV-19/Indonesia/JK-GS-WJHL-ITB-NIHRD-WGS264/2022|2022-01-11|2022-01-25
>hCoV-19/Indonesia/JK-GS-WJHL-ITB-NIHRD-WGS270/2022|2022-01-11|2022-01-25
>hCoV-19/Denmark/DCGC-342787/2022|2022-01-25|2022-02-02
>hCoV-19/Indonesia/JK-GS-WJHL-ITB-NIHRD-WGS274/2022|2022-01-11|2022-01-25
>hCoV-19/Indonesia/JK-GS-WJHL-ITB-NIHRD-WGS288/2022|2022-01-11|2022-01-25
>hCoV-19/Thailand/DMSc-06614/2022|2022-01-07|2022-01-25
>hCoV-19/Denmark/DCGC-342777/2022|2022-01-24|2022-02-02
>hCoV-19/Denmark/DCGC-342779/2022|2022-01-25|2022-02-02
>hCoV-19/England/PHEC-4U0B2Z0C/2022|2022|2022-02-02
>hCoV-19/Indonesia/JK-GS-WJHL-ITB-NIHRD-WGS221/2022|2022-01-11|2022-01-25
>hCoV-19/Denmark/DCGC-342814/2022|2022-01-25|2022-02-02
>hCoV-19/Denmark/DCGC-342812/2022|2022-01-24|2022-02-02
>hCoV-19/Indonesia/JK-GS-WJHL-ITB-NIHRD-WGS222/2022|2022-01-11|2022-01-25
>hCoV-19/Denmark/DCGC-342810/2022|2022-01-24|2022-02-02
>hCoV-19/Scotland/QEUH-30875EB/2021|2021-12-26|2022-01-08
>hCoV-19/Indonesia/JK-GS-WJHL-ITB-NIHRD-WGS228/2022|2022-01-11|2022-01-25
>hCoV-19/Thailand/DMSc-06677/2022|2022-01-09|2022-01-25
>hCoV-19/Denmark/DCGC-342811/2022|2022-01-24|2022-02-02
>hCoV-19/Denmark/DCGC-342807/2022|2022-01-24|2022-02-02
>hCoV-19/Indonesia/JK-GS-WJHL-ITB-NIHRD-WGS231/2022|2022-01-11|2022-01-25
>hCoV-19/Denmark/DCGC-342808/2022|2022-01-25|2022-02-02
>hCoV-19/Denmark/DCGC-342736/2022|2022-01-23|2022-02-02
>hCoV-19/Denmark/DCGC-342806/2022|2022-01-24|2022-02-02
>hCoV-19/Denmark/DCGC-342646/2022|2022-01-23|2022-02-02
>hCoV-19/Denmark/DCGC-342673/2022|2022-01-23|2022-02-02
>hCoV-19/Denmark/DCGC-342802/2022|2022-01-25|2022-02-02
>hCoV-19/Denmark/DCGC-342647/2022|2022-01-22|2022-02-02
>hCoV-19/Malaysia/IMR_WC709216/2021|2021-12-30|2022-01-25
>hCoV-19/Malaysia/IMR_WC2548/2022|2022-01-01|2022-01-25
>hCoV-19/Malaysia/IMR_WC8599/2022|2022-01-03|2022-01-25
>hCoV-19/Malaysia/IMR_WC12983/2022|2022-01-05|2022-01-25
>hCoV-19/Denmark/DCGC-343006/2022|2022-01-26|2022-02-02
>hCoV-19/Denmark/DCGC-342912/2022|2022-01-24|2022-02-02
>hCoV-19/Denmark/DCGC-342920/2022|2022-01-24|2022-02-02
>hCoV-19/Denmark/DCGC-342997/2022|2022-01-24|2022-02-02
>hCoV-19/Denmark/DCGC-342915/2022|2022-01-24|2022-02-02
>hCoV-19/Denmark/DCGC-342987/2022|2022-01-23|2022-02-02
>hCoV-19/Denmark/DCGC-342985/2022|2022-01-24|2022-02-02
>hCoV-19/Kenya/ILRI_COVM01771/2021|2021-12-14|2022-01-25
>hCoV-19/Denmark/DCGC-343024/2022|2022-01-24|2022-02-02
>hCoV-19/Denmark/DCGC-343166/2022|2022-01-24|2022-02-02
>hCoV-19/India/KA-RFNB-3611/2022|2022-01-11|2022-01-25
>hCoV-19/Denmark/DCGC-343075/2022|2022-01-24|2022-02-02
>hCoV-19/India/KA-RFNB-3618/2022|2022-01-11|2022-01-25
>hCoV-19/India/KA-RFNB-3617/2022|2022-01-11|2022-01-25
>hCoV-19/Denmark/DCGC-343104/2022|2022-01-23|2022-02-02
>hCoV-19/India/KA-RFNB-2079/2021|2021-12-28|2022-01-25
>hCoV-19/Denmark/DCGC-343010/2022|2022-01-24|2022-02-02
>hCoV-19/India/GJ-INSACOG-GBRC3757/2021|2021-12-22|2022-01-08
>hCoV-19/India/KA-RFNB-3635/2022|2022-01|2022-01-25
>hCoV-19/India/KA-RFNB-2089/2021|2021-12-27|2022-01-25
>hCoV-19/India/KA-RFNB-2088/2021|2021-12-28|2022-01-25
>hCoV-19/India/KA-RFNB-3637/2022|2022-01|2022-01-25
>hCoV-19/India/GJ-INSACOG-GBRC3784/2021|2021-12-24|2022-01-08
>hCoV-19/India/GJ-INSACOG-GBRC3783/2021|2021-12-23|2022-01-08
>hCoV-19/India/KA-RFNB-3620/2022|2022-01-05|2022-01-25
>hCoV-19/India/GJ-INSACOG-GBRC3801/2021|2021-12-28|2022-01-08
>hCoV-19/India/GJ-INSACOG-GBRC3797/2021|2021-12-23|2022-01-08
>hCoV-19/India/KA-RFNB-3619/2022|2022-01-10|2022-01-25
>hCoV-19/India/KA-RFNB-3638/2022|2022-01|2022-01-25
>hCoV-19/India/KA-RFNB-2159/2021|2021-12-27|2022-01-25
>hCoV-19/India/KA-RFNB-3643/2022|2022-01|2022-01-25
>hCoV-19/Denmark/DCGC-343085/2022|2022-01-23|2022-02-02
>hCoV-19/USA/CA-CDPH-3000299509/2022|2022-01-12|2022-01-25
>hCoV-19/Sri_Lanka/MRIVIROR3BC37/2022|2022-01-03|2022-01-25
>hCoV-19/Denmark/DCGC-343062/2022|2022-01-24|2022-02-02
>hCoV-19/Denmark/DCGC-343020/2022|2022-01-24|2022-02-02
>hCoV-19/Denmark/DCGC-343200/2022|2022-01-24|2022-02-02
>hCoV-19/Denmark/DCGC-343064/2022|2022-01-24|2022-02-02
>hCoV-19/Denmark/DCGC-342954/2022|2022-01-24|2022-02-02
>hCoV-19/Denmark/DCGC-342955/2022|2022-01-23|2022-02-02
>hCoV-19/Denmark/DCGC-343022/2022|2022-01-24|2022-02-02
>hCoV-19/India/KA-RFNB-2768/2022|2022-01|2022-01-25
>hCoV-19/India/KA-RFNB-2772/2022|2022-01|2022-01-25
>hCoV-19/Denmark/DCGC-343089/2022|2022-01-23|2022-02-02
>hCoV-19/India/KA-RFNB-2759/2022|2022-01-05|2022-01-25
>hCoV-19/India/KA-RFNB-2651/2022|2022-01|2022-01-25
>hCoV-19/India/KA-RFNB-2639/2022|2022-01|2022-01-25
>hCoV-19/Denmark/DCGC-343076/2022|2022-01-24|2022-02-02
>hCoV-19/Denmark/DCGC-343021/2022|2022-01-26|2022-02-02
>hCoV-19/India/KA-RFNB-2638/2022|2022-01|2022-01-25
>hCoV-19/Denmark/DCGC-343088/2022|2022-01-24|2022-02-02
>hCoV-19/India/KA-RFNB-2641/2022|2022-01|2022-01-25
>hCoV-19/Denmark/DCGC-343204/2022|2022-01-21|2022-02-02
>hCoV-19/India/KA-RFNB-2791/2022|2022-01|2022-01-25
>hCoV-19/India/KA-RFNB-2643/2022|2022-01|2022-01-25
>hCoV-19/India/KA-RFNB-2644/2022|2022-01|2022-01-25
>hCoV-19/Denmark/DCGC-343093/2022|2022-01-25|2022-02-02
>hCoV-19/India/KA-RFNB-2792/2022|2022-01|2022-01-25
>hCoV-19/India/KA-RFNB-2219/2021|2021-12|2022-01-25
>hCoV-19/India/KA-RFNB-2776/2022|2022-01|2022-01-25
>hCoV-19/India/KA-RFNB-2777/2022|2022-01|2022-01-25
>hCoV-19/India/KA-RFNB-2650/2022|2022-01|2022-01-25
>hCoV-19/India/KA-RFNB-2649/2022|2022-01|2022-01-25
>hCoV-19/India/KA-RFNB-2810/2022|2022-01|2022-01-25
>hCoV-19/India/KA-RFNB-2652/2022|2022-01|2022-01-25
>hCoV-19/India/KA-RFNB-2654/2022|2022-01|2022-01-25
>hCoV-19/India/KA-RFNB-2811/2022|2022-01|2022-01-25
>hCoV-19/India/KA-RFNB-2662/2022|2022-01|2022-01-25
>hCoV-19/India/KA-RFNB-2824/2022|2022-01|2022-01-25
>hCoV-19/India/KA-RFNB-2799/2022|2022-01|2022-01-25
>hCoV-19/India/KA-RFNB-2646/2022|2022-01|2022-01-25
>hCoV-19/India/KA-RFNB-2661/2022|2022-01|2022-01-25
>hCoV-19/Denmark/DCGC-343080/2022|2022-01-23|2022-02-02
>hCoV-19/India/KA-RFNB-2648/2022|2022-01|2022-01-25
>hCoV-19/India/KA-RFNB-2647/2022|2022-01|2022-01-25
>hCoV-19/India/KA-RFNB-2801/2022|2022-01|2022-01-25
>hCoV-19/Denmark/DCGC-343218/2022|2022-01-21|2022-02-02
>hCoV-19/India/KA-RFNB-2664/2022|2022-01|2022-01-25
>hCoV-19/India/KA-RFNB-3644/2022|2022-01|2022-01-25
>hCoV-19/India/KA-RFNB-2818/2022|2022-01|2022-01-25
>hCoV-19/India/KA-RFNB-2656/2022|2022-01|2022-01-25
>hCoV-19/India/KA-RFNB-2823/2022|2022-01|2022-01-25
>hCoV-19/India/KA-RFNB-2676/2022|2022-01|2022-01-25
>hCoV-19/India/KA-RFNB-2668/2022|2022-01|2022-01-25
>hCoV-19/India/KA-RFNB-2672/2022|2022-01|2022-01-25
>hCoV-19/India/KA-RFNB-2701/2022|2022-01|2022-01-25
>hCoV-19/India/KA-RFNB-2670/2022|2022-01|2022-01-25
>hCoV-19/India/KA-RFNB-2688/2022|2022-01|2022-01-25
>hCoV-19/India/KA-RFNB-2679/2022|2022-01|2022-01-25
>hCoV-19/India/KA-RFNB-2687/2022|2022-01|2022-01-25
>hCoV-19/India/KA-RFNB-2690/2022|2022-01|2022-01-25
>hCoV-19/India/KA-RFNB-2689/2022|2022-01|2022-01-25
>hCoV-19/India/KA-RFNB-2682/2022|2022-01|2022-01-25
>hCoV-19/India/KA-RFNB-2573/2022|2022-01|2022-01-25
>hCoV-19/India/KA-RFNB-2697/2022|2022-01|2022-01-25
>hCoV-19/India/KA-RFNB-2691/2022|2022-01|2022-01-25
>hCoV-19/India/KA-RFNB-2694/2022|2022-01|2022-01-25
>hCoV-19/India/KA-RFNB-2695/2022|2022-01|2022-01-25
>hCoV-19/India/KA-RFNB-2699/2022|2022-01|2022-01-25
>hCoV-19/India/KA-RFNB-2704/2022|2022-01|2022-01-25
>hCoV-19/India/KA-RFNB-2712/2021|2021-12|2022-01-25
>hCoV-19/India/KA-RFNB-2703/2022|2022-01|2022-01-25
>hCoV-19/India/KA-RFNB-2583/2022|2022-01|2022-01-25
>hCoV-19/India/KA-RFNB-2574/2022|2022-01|2022-01-25
>hCoV-19/India/KA-RFNB-2706/2022|2022-01|2022-01-25
>hCoV-19/India/KA-RFNB-2592/2022|2022-01|2022-01-25
>hCoV-19/India/KA-RFNB-2575/2022|2022-01|2022-01-25
>hCoV-19/India/KA-RFNB-2577/2022|2022-01|2022-01-25
>hCoV-19/India/KA-RFNB-2580/2022|2022-01|2022-01-25
>hCoV-19/India/KA-RFNB-2710/2022|2022-01|2022-01-25
>hCoV-19/India/KA-RFNB-2579/2022|2022-01|2022-01-25
>hCoV-19/India/KA-RFNB-2716/2022|2022-01|2022-01-25
>hCoV-19/India/KA-RFNB-2593/2022|2022-01|2022-01-25
>hCoV-19/India/KA-RFNB-2585/2022|2022-01|2022-01-25
>hCoV-19/India/KA-RFNB-2586/2022|2022-01|2022-01-25
>hCoV-19/India/KA-RFNB-2584/2022|2022-01|2022-01-25
>hCoV-19/India/KA-RFNB-2717/2022|2022-01|2022-01-25
>hCoV-19/India/KA-RFNB-2587/2022|2022-01|2022-01-25
>hCoV-19/India/KA-RFNB-2591/2022|2022-01|2022-01-25
>hCoV-19/India/KA-RFNB-2602/2022|2022-01|2022-01-25
>hCoV-19/India/KA-RFNB-2719/2022|2022-01|2022-01-25
>hCoV-19/India/KA-RFNB-2720/2022|2022-01|2022-01-25
>hCoV-19/India/KA-RFNB-2722/2022|2022-01|2022-01-25
>hCoV-19/India/KA-RFNB-2596/2022|2022-01|2022-01-25
>hCoV-19/India/KA-RFNB-2726/2022|2022-01-05|2022-01-25
>hCoV-19/India/KA-RFNB-2590/2022|2022-01|2022-01-25
>hCoV-19/India/KA-RFNB-2725/2022|2022-01-05|2022-01-25
>hCoV-19/India/KA-RFNB-2599/2022|2022-01|2022-01-25
>hCoV-19/India/KA-RFNB-2595/2022|2022-01|2022-01-25
>hCoV-19/India/KA-RFNB-2598/2022|2022-01|2022-01-25
>hCoV-19/India/KA-RFNB-2729/2022|2022-01-05|2022-01-25
>hCoV-19/India/KA-RFNB-2604/2022|2022-01|2022-01-25
>hCoV-19/India/KA-RFNB-2728/2022|2022-01-05|2022-01-25
>hCoV-19/India/KA-RFNB-2597/2022|2022-01|2022-01-25
>hCoV-19/India/KA-RFNB-2600/2022|2022-01|2022-01-25
>hCoV-19/India/KA-RFNB-2601/2022|2022-01|2022-01-25
>hCoV-19/India/KA-RFNB-2740/2022|2022-01-05|2022-01-25
>hCoV-19/India/KA-RFNB-2605/2022|2022-01|2022-01-25
>hCoV-19/India/KA-RFNB-2606/2022|2022-01|2022-01-25
>hCoV-19/India/KA-RFNB-2742/2022|2022-01-05|2022-01-25
>hCoV-19/Denmark/DCGC-343014/2022|2022-01-24|2022-02-02
>hCoV-19/India/KA-RFNB-2607/2022|2022-01|2022-01-25
>hCoV-19/India/KA-RFNB-2611/2022|2022-01|2022-01-25
>hCoV-19/India/KA-RFNB-2610/2022|2022-01|2022-01-25
>hCoV-19/India/KA-RFNB-2743/2022|2022-01-05|2022-01-25
>hCoV-19/India/KA-RFNB-2608/2022|2022-01|2022-01-25
>hCoV-19/India/KA-RFNB-2745/2022|2022-01-05|2022-01-25
>hCoV-19/India/KA-RFNB-2613/2022|2022-01|2022-01-25
>hCoV-19/India/KA-RFNB-2748/2022|2022-01-05|2022-01-25
>hCoV-19/India/KA-RFNB-2614/2022|2022-01|2022-01-25
>hCoV-19/India/KA-RFNB-2615/2022|2022-01|2022-01-25
>hCoV-19/India/KA-RFNB-2618/2022|2022-01|2022-01-25
>hCoV-19/India/KA-RFNB-3634/2022|2022-01|2022-01-25
>hCoV-19/India/KA-RFNB-2617/2022|2022-01|2022-01-25
>hCoV-19/India/KA-RFNB-2620/2022|2022-01|2022-01-25
>hCoV-19/India/KA-RFNB-2619/2022|2022-01|2022-01-25
>hCoV-19/India/KA-RFNB-2623/2022|2022-01|2022-01-25
>hCoV-19/India/KA-RFNB-2629/2022|2022-01|2022-01-25
>hCoV-19/India/KA-RFNB-2631/2022|2022-01|2022-01-25
>hCoV-19/India/KA-RFNB-2635/2022|2022-01|2022-01-25
>hCoV-19/India/KA-RFNB-2632/2022|2022-01|2022-01-25
>hCoV-19/India/KA-RFNB-2076/2021|2021-12|2022-01-25
>hCoV-19/Malaysia/IMR_WC34029/2022|2022-01-12|2022-01-25
>hCoV-19/India/KA-RFNB-3636/2022|2022-01|2022-01-25
>hCoV-19/India/KA-RFNB-2757/2022|2022-01-05|2022-01-25
>hCoV-19/India/KA-RFNB-2751/2022|2022-01-05|2022-01-25
>hCoV-19/India/KA-RFNB-2753/2022|2022-01-05|2022-01-25
>hCoV-19/India/KA-RFNB-2752/2022|2022-01-05|2022-01-25
>hCoV-19/India/KA-RFNB-2388/2021|2021-12|2022-01-25
>hCoV-19/India/KA-RFNB-2755/2022|2022-01-05|2022-01-25
>hCoV-19/India/KA-RFNB-2756/2022|2022-01-05|2022-01-25
>hCoV-19/India/KA-RFNB-2749/2022|2022-01-05|2022-01-25
>hCoV-19/India/KA-RFNB-2250/2021|2021-12|2022-01-25
>hCoV-19/India/KA-RFNB-2385/2021|2021-12|2022-01-25
>hCoV-19/India/KA-RFNB-2221/2021|2021-12|2022-01-25
>hCoV-19/India/KA-RFNB-2387/2021|2021-12|2022-01-25
>hCoV-19/India/KA-RFNB-2238/2021|2021-12|2022-01-25
>hCoV-19/Denmark/DCGC-343082/2022|2022-01-23|2022-02-02
>hCoV-19/India/KA-RFNB-2241/2021|2021-12|2022-01-25
>hCoV-19/India/KA-RFNB-2248/2021|2021-12|2022-01-25
>hCoV-19/India/KA-RFNB-2247/2021|2021-12|2022-01-25
>hCoV-19/India/KA-RFNB-2546/2022|2022-01|2022-01-25
>hCoV-19/India/KA-RFNB-2249/2021|2021-12|2022-01-25
>hCoV-19/India/KA-RFNB-2535/2022|2022-01|2022-01-25
>hCoV-19/India/KA-RFNB-2539/2022|2022-01|2022-01-25
>hCoV-19/India/KA-RFNB-2534/2022|2022-01|2022-01-25
>hCoV-19/India/KA-RFNB-2538/2022|2022-01|2022-01-25
>hCoV-19/India/KA-RFNB-2540/2022|2022-01|2022-01-25
>hCoV-19/India/KA-RFNB-2529/2022|2022-01|2022-01-25
>hCoV-19/India/KA-RFNB-2396/2021|2021-12|2022-01-25
>hCoV-19/India/KA-RFNB-2532/2022|2022-01|2022-01-25
>hCoV-19/India/KA-RFNB-2547/2022|2022-01|2022-01-25
>hCoV-19/India/KA-RFNB-2550/2022|2022-01|2022-01-25
>hCoV-19/India/KA-RFNB-2543/2022|2022-01|2022-01-25
>hCoV-19/India/KA-RFNB-2545/2022|2022-01|2022-01-25
>hCoV-19/India/KA-RFNB-2544/2022|2022-01|2022-01-25
>hCoV-19/India/KA-RFNB-2560/2022|2022-01|2022-01-25
>hCoV-19/India/KA-RFNB-2559/2022|2022-01|2022-01-25
>hCoV-19/India/KA-RFNB-2554/2022|2022-01|2022-01-25
>hCoV-19/India/KA-RFNB-2562/2022|2022-01|2022-01-25
>hCoV-19/India/KA-RFNB-2561/2022|2022-01|2022-01-25
>hCoV-19/India/KA-RFNB-2395/2021|2021-12|2022-01-25
>hCoV-19/India/KA-RFNB-2556/2022|2022-01|2022-01-25
>hCoV-19/India/KA-RFNB-2557/2022|2022-01|2022-01-25
>hCoV-19/India/KA-RFNB-2555/2022|2022-01|2022-01-25
>hCoV-19/India/KA-RFNB-2389/2021|2021-12|2022-01-25
>hCoV-19/India/KA-RFNB-2558/2022|2022-01|2022-01-25
>hCoV-19/India/KA-RFNB-2407/2021|2021-12|2022-01-25
>hCoV-19/India/KA-RFNB-2570/2022|2022-01|2022-01-25
>hCoV-19/India/KA-RFNB-2406/2021|2021-12|2022-01-25
>hCoV-19/India/KA-RFNB-2409/2021|2021-12|2022-01-25
>hCoV-19/India/KA-RFNB-2418/2021|2021-12|2022-01-25
>hCoV-19/India/KA-RFNB-2569/2022|2022-01|2022-01-25
>hCoV-19/India/KA-RFNB-2264/2021|2021-12|2022-01-25
>hCoV-19/India/KA-RFNB-2404/2021|2021-12|2022-01-25
>hCoV-19/India/KA-RFNB-2258/2021|2021-12-25|2022-01-25
>hCoV-19/India/KA-RFNB-2421/2021|2021-12|2022-01-25
>hCoV-19/India/KA-RFNB-2420/2021|2021-12|2022-01-25
>hCoV-19/India/KA-RFNB-2259/2021|2021-12-25|2022-01-25
>hCoV-19/India/KA-RFNB-2411/2021|2021-12|2022-01-25
>hCoV-19/India/KA-RFNB-2254/2021|2021-12|2022-01-25
>hCoV-19/India/KA-RFNB-2253/2021|2021-12|2022-01-25
>hCoV-19/India/KA-RFNB-2416/2021|2021-12|2022-01-25
>hCoV-19/India/KA-RFNB-2292/2021|2021-12|2022-01-25
>hCoV-19/India/KA-RFNB-2452/2022|2022-01|2022-01-25
>hCoV-19/India/KA-RFNB-2422/2021|2021-12|2022-01-25
>hCoV-19/India/KA-RFNB-2288/2021|2021-12|2022-01-25
>hCoV-19/India/KA-RFNB-2294/2021|2021-12|2022-01-25
>hCoV-19/India/KA-RFNB-2454/2022|2022-01|2022-01-25
>hCoV-19/India/KA-RFNB-2276/2021|2021-12|2022-01-25
>hCoV-19/India/KA-RFNB-2428/2021|2021-12|2022-01-25
>hCoV-19/India/KA-RFNB-2463/2022|2022-01|2022-01-25
>hCoV-19/India/KA-RFNB-2279/2021|2021-12|2022-01-25
>hCoV-19/India/KA-RFNB-2467/2022|2022-01|2022-01-25
>hCoV-19/India/KA-RFNB-2313/2021|2021-12-29|2022-01-25
>hCoV-19/India/KA-RFNB-2466/2022|2022-01|2022-01-25
>hCoV-19/India/KA-RFNB-2457/2022|2022-01|2022-01-25
>hCoV-19/England/QEUH-30A9932/2021|2021-12-27|2022-01-08
>hCoV-19/India/KA-RFNB-2297/2021|2021-12|2022-01-25
>hCoV-19/India/KA-RFNB-2456/2022|2022-01|2022-01-25
>hCoV-19/India/KA-RFNB-2460/2022|2022-01|2022-01-25
>hCoV-19/India/KA-RFNB-2300/2021|2021-12|2022-01-25
>hCoV-19/India/KA-RFNB-2473/2022|2022-01|2022-01-25
>hCoV-19/India/KA-RFNB-2464/2022|2022-01|2022-01-25
>hCoV-19/India/KA-RFNB-2483/2022|2022-01|2022-01-25
>hCoV-19/India/KA-RFNB-2468/2022|2022-01|2022-01-25
>hCoV-19/India/KA-RFNB-2469/2022|2022-01|2022-01-25
>hCoV-19/India/KA-RFNB-2324/2021|2021-12|2022-01-25
>hCoV-19/India/KA-RFNB-2471/2022|2022-01|2022-01-25
>hCoV-19/India/KA-RFNB-2479/2022|2022-01|2022-01-25
>hCoV-19/India/KA-RFNB-2328/2021|2021-12|2022-01-25
>hCoV-19/India/KA-RFNB-2329/2021|2021-12|2022-01-25
>hCoV-19/India/KA-RFNB-2334/2021|2021-12|2022-01-25
>hCoV-19/India/KA-RFNB-2497/2022|2022-01|2022-01-25
>hCoV-19/India/KA-RFNB-2487/2022|2022-01|2022-01-25
>hCoV-19/India/KA-RFNB-2489/2022|2022-01|2022-01-25
>hCoV-19/India/KA-RFNB-2333/2021|2021-12|2022-01-25
>hCoV-19/India/KA-RFNB-2493/2022|2022-01|2022-01-25
>hCoV-19/India/KA-RFNB-2336/2021|2021-12|2022-01-25
>hCoV-19/India/KA-RFNB-2492/2022|2022-01|2022-01-25
>hCoV-19/India/KA-RFNB-2495/2022|2022-01|2022-01-25
>hCoV-19/India/KA-RFNB-2339/2021|2021-12|2022-01-25
>hCoV-19/India/KA-RFNB-2504/2022|2022-01|2022-01-25
>hCoV-19/India/KA-RFNB-2338/2021|2021-12|2022-01-25
>hCoV-19/India/KA-RFNB-2496/2022|2022-01|2022-01-25
>hCoV-19/India/KA-RFNB-2499/2022|2022-01|2022-01-25
>hCoV-19/India/KA-RFNB-2341/2021|2021-12|2022-01-25
>hCoV-19/India/KA-RFNB-2498/2022|2022-01|2022-01-25
>hCoV-19/India/KA-RFNB-2343/2021|2021-12|2022-01-25
>hCoV-19/India/KA-RFNB-2353/2021|2021-12|2022-01-25
>hCoV-19/India/KA-RFNB-2500/2022|2022-01|2022-01-25
>hCoV-19/India/KA-RFNB-2345/2021|2021-12|2022-01-25
>hCoV-19/India/KA-RFNB-2344/2021|2021-12|2022-01-25
>hCoV-19/India/KA-RFNB-2508/2022|2022-01|2022-01-25
>hCoV-19/India/KA-RFNB-2350/2021|2021-12|2022-01-25
>hCoV-19/Denmark/DCGC-343015/2022|2022-01-24|2022-02-02
>hCoV-19/India/KA-RFNB-2507/2022|2022-01|2022-01-25
>hCoV-19/India/KA-RFNB-2510/2022|2022-01|2022-01-25
>hCoV-19/India/KA-RFNB-2174/2021|2021-12-24|2022-01-25
>hCoV-19/India/KA-RFNB-2509/2022|2022-01|2022-01-25
>hCoV-19/India/KA-RFNB-2372/2021|2021-12|2022-01-25
>hCoV-19/India/KA-RFNB-2512/2022|2022-01|2022-01-25
>hCoV-19/India/KA-RFNB-2352/2021|2021-12|2022-01-25
>hCoV-19/India/KA-RFNB-2511/2022|2022-01|2022-01-25
>hCoV-19/India/KA-RFNB-2351/2021|2021-12|2022-01-25
>hCoV-19/India/KA-RFNB-2514/2022|2022-01|2022-01-25
>hCoV-19/India/KA-RFNB-2513/2022|2022-01|2022-01-25
>hCoV-19/India/KA-RFNB-2515/2022|2022-01|2022-01-25
>hCoV-19/India/KA-RFNB-2516/2022|2022-01|2022-01-25
>hCoV-19/Denmark/DCGC-343019/2022|2022-01-25|2022-02-02
>hCoV-19/India/KA-RFNB-2519/2022|2022-01|2022-01-25
>hCoV-19/India/KA-RFNB-2358/2021|2021-12-30|2022-01-25
>hCoV-19/India/KA-RFNB-2522/2022|2022-01|2022-01-25
>hCoV-19/India/KA-RFNB-2521/2022|2022-01|2022-01-25
>hCoV-19/Denmark/DCGC-343087/2022|2022-01-24|2022-02-02
>hCoV-19/India/KA-RFNB-2189/2021|2021-12-25|2022-01-25
>hCoV-19/India/KA-RFNB-2523/2022|2022-01|2022-01-25
>hCoV-19/India/KA-RFNB-2360/2021|2021-12-31|2022-01-25
>hCoV-19/India/KA-RFNB-2524/2022|2022-01|2022-01-25
>hCoV-19/India/KA-RFNB-2527/2022|2022-01|2022-01-25
>hCoV-19/India/KA-RFNB-2363/2021|2021-12-29|2022-01-25
>hCoV-19/India/KA-RFNB-2362/2021|2021-12-30|2022-01-25
>hCoV-19/India/KA-RFNB-2367/2021|2021-12|2022-01-25
>hCoV-19/India/KA-RFNB-2526/2022|2022-01|2022-01-25
>hCoV-19/India/KA-RFNB-2528/2022|2022-01|2022-01-25
>hCoV-19/India/KA-RFNB-2366/2021|2021-12|2022-01-25
>hCoV-19/India/KA-RFNB-2370/2021|2021-12|2022-01-25
>hCoV-19/India/KA-RFNB-2201/2021|2021-12-25|2022-01-25
>hCoV-19/India/KA-RFNB-2209/2021|2021-12|2022-01-25
>hCoV-19/India/KA-RFNB-2376/2021|2021-12|2022-01-25
>hCoV-19/India/KA-RFNB-2375/2021|2021-12|2022-01-25
>hCoV-19/India/KA-RFNB-2211/2021|2021-12|2022-01-25
>hCoV-19/India/KA-RFNB-2212/2021|2021-12|2022-01-25
>hCoV-19/India/KA-RFNB-2210/2021|2021-12|2022-01-25
>hCoV-19/India/KA-RFNB-2379/2021|2021-12|2022-01-25
>hCoV-19/India/KA-RFNB-2378/2021|2021-12|2022-01-25
>hCoV-19/India/KA-RFNB-2214/2021|2021-12|2022-01-25
>hCoV-19/India/KA-RFNB-2213/2021|2021-12|2022-01-25
>hCoV-19/India/KA-RFNB-3697/2022|2022-01|2022-01-25
>hCoV-19/India/KA-RFNB-3683/2022|2022-01|2022-01-25
>hCoV-19/India/KA-RFNB-3668/2022|2022-01|2022-01-25
>hCoV-19/India/KA-RFNB-3686/2022|2022-01|2022-01-25
>hCoV-19/India/KA-RFNB-3685/2022|2022-01|2022-01-25
>hCoV-19/Denmark/DCGC-343018/2022|2022-01-23|2022-02-02
>hCoV-19/India/KA-RFNB-3689/2022|2022-01|2022-01-25
>hCoV-19/India/KA-RFNB-3687/2022|2022-01|2022-01-25
>hCoV-19/India/KA-RFNB-3691/2022|2022-01|2022-01-25
>hCoV-19/India/KA-RFNB-3667/2022|2022-01|2022-01-25
>hCoV-19/India/KA-RFNB-3604/2022|2022-01-11|2022-01-25
>hCoV-19/India/KA-RFNB-3698/2022|2022-01|2022-01-25
>hCoV-19/India/KA-RFNB-3703/2022|2022-01|2022-01-25
>hCoV-19/India/KA-RFNB-3693/2022|2022-01|2022-01-25
>hCoV-19/India/KA-RFNB-3715/2022|2022-01|2022-01-25
>hCoV-19/India/KA-RFNB-3696/2022|2022-01|2022-01-25
>hCoV-19/India/KA-RFNB-3695/2022|2022-01|2022-01-25
>hCoV-19/India/KA-RFNB-3725/2022|2022-01|2022-01-25
>hCoV-19/India/KA-RFNB-3712/2022|2022-01|2022-01-25
>hCoV-19/India/KA-RFNB-3713/2022|2022-01|2022-01-25
>hCoV-19/India/KA-RFNB-3711/2022|2022-01|2022-01-25
>hCoV-19/India/KA-RFNB-3704/2022|2022-01|2022-01-25
>hCoV-19/India/KA-RFNB-3706/2022|2022-01|2022-01-25
>hCoV-19/India/KA-RFNB-3709/2022|2022-01|2022-01-25
>hCoV-19/India/KA-RFNB-3708/2022|2022-01|2022-01-25
>hCoV-19/India/KA-RFNB-3540/2022|2022-01|2022-01-25
>hCoV-19/India/KA-RFNB-3717/2022|2022-01|2022-01-25
>hCoV-19/India/KA-RFNB-3716/2022|2022-01|2022-01-25
>hCoV-19/India/KA-RFNB-3719/2022|2022-01|2022-01-25
>hCoV-19/India/KA-RFNB-3718/2022|2022-01|2022-01-25
>hCoV-19/India/KA-RFNB-3729/2022|2022-01|2022-01-25
>hCoV-19/India/KA-RFNB-2029/2021|2021-12|2022-01-25
>hCoV-19/India/KA-RFNB-3612/2022|2022-01-11|2022-01-25
>hCoV-19/India/KA-RFNB-3614/2022|2022-01-10|2022-01-25
>hCoV-19/Denmark/DCGC-343086/2022|2022-01-23|2022-02-02
>hCoV-19/India/KA-RFNB-3571/2022|2022-01|2022-01-25
>hCoV-19/India/KA-RFNB-2051/2021|2021-12|2022-01-25
>hCoV-19/India/KA-RFNB-3605/2022|2022-01-11|2022-01-25
>hCoV-19/India/KA-RFNB-3629/2022|2022-01-05|2022-01-25
>hCoV-19/India/KA-RFNB-2052/2021|2021-12|2022-01-25
>hCoV-19/India/KA-RFNB-2061/2021|2021-12|2022-01-25
>hCoV-19/India/KA-RFNB-3598/2022|2022-01|2022-01-25
>hCoV-19/India/KA-RFNB-3592/2022|2022-01|2022-01-25
>hCoV-19/India/KA-RFNB-3601/2022|2022-01-10|2022-01-25
>hCoV-19/India/KA-RFNB-3603/2022|2022-01-11|2022-01-25
>hCoV-19/India/KA-RFNB-3602/2022|2022-01-11|2022-01-25
>hCoV-19/India/KA-RFNB-3606/2022|2022-01-11|2022-01-25
>hCoV-19/India/KA-RFNB-2063/2021|2021-12|2022-01-25
>hCoV-19/India/KA-RFNB-2066/2021|2021-12|2022-01-25
>hCoV-19/India/KA-RFNB-3616/2022|2022-01-10|2022-01-25
>hCoV-19/India/KA-RFNB-3608/2022|2022-01-11|2022-01-25
>hCoV-19/India/KA-RFNB-3607/2022|2022-01-11|2022-01-25
>hCoV-19/India/KA-RFNB-2064/2021|2021-12|2022-01-25
>hCoV-19/India/KA-RFNB-3610/2022|2022-01-11|2022-01-25
>hCoV-19/India/KA-RFNB-3609/2022|2022-01-11|2022-01-25
>hCoV-19/India/KA-RFNB-3615/2022|2022-01-10|2022-01-25
>hCoV-19/India/KA-RFNB-3628/2022|2022-01-05|2022-01-25
>hCoV-19/India/KA-RFNB-3632/2022|2022-01|2022-01-25
>hCoV-19/India/KA-RFNB-3631/2022|2022-01-05|2022-01-25
>hCoV-19/India/KA-RFNB-3641/2022|2022-01|2022-01-25
>hCoV-19/India/KA-RFNB-3642/2022|2022-01|2022-01-25
>hCoV-19/India/KA-RFNB-3645/2022|2022-01|2022-01-25
>hCoV-19/India/KA-RFNB-3649/2022|2022-01|2022-01-25
>hCoV-19/India/KA-RFNB-2098/2021|2021-12-28|2022-01-25
>hCoV-19/India/KA-RFNB-3653/2022|2022-01|2022-01-25
>hCoV-19/India/KA-RFNB-3651/2022|2022-01|2022-01-25
>hCoV-19/India/KA-RFNB-3656/2022|2022-01|2022-01-25
>hCoV-19/India/KA-RFNB-3655/2022|2022-01|2022-01-25
>hCoV-19/India/KA-RFNB-3660/2022|2022-01|2022-01-25
>hCoV-19/India/KA-RFNB-3663/2022|2022-01|2022-01-25
>hCoV-19/India/KA-RFNB-3216/2022|2022-01-07|2022-01-25
>hCoV-19/India/KA-RFNB-3217/2022|2022-01-09|2022-01-25
>hCoV-19/India/KA-RFNB-3201/2022|2022-01-06|2022-01-25
>hCoV-19/Denmark/DCGC-343009/2022|2022-01-25|2022-02-02
>hCoV-19/India/KA-RFNB-3200/2022|2022-01-06|2022-01-25
>hCoV-19/India/KA-RFNB-3202/2022|2022-01-06|2022-01-25
>hCoV-19/India/KA-RFNB-3203/2022|2022-01-06|2022-01-25
>hCoV-19/India/KA-RFNB-3204/2022|2022-01-07|2022-01-25
>hCoV-19/India/KA-RFNB-3207/2022|2022-01-07|2022-01-25
>hCoV-19/India/KA-RFNB-3208/2022|2022-01-07|2022-01-25
>hCoV-19/India/KA-RFNB-3210/2022|2022-01-10|2022-01-25
>hCoV-19/India/KA-RFNB-3211/2022|2022-01-07|2022-01-25
>hCoV-19/India/KA-RFNB-3219/2022|2022-01-07|2022-01-25
>hCoV-19/India/KA-RFNB-3212/2022|2022-01-08|2022-01-25
>hCoV-19/India/KA-RFNB-3213/2022|2022-01-10|2022-01-25
>hCoV-19/India/KA-RFNB-3214/2022|2022-01-10|2022-01-25
>hCoV-19/India/KA-RFNB-3218/2022|2022-01-10|2022-01-25
>hCoV-19/India/KA-RFNB-3221/2022|2022-01-10|2022-01-25
>hCoV-19/India/KA-RFNB-3222/2022|2022-01-07|2022-01-25
>hCoV-19/India/KA-RFNB-3224/2022|2022-01-08|2022-01-25
>hCoV-19/India/KA-RFNB-3223/2022|2022-01-08|2022-01-25
>hCoV-19/India/KA-RFNB-3226/2022|2022-01-09|2022-01-25
>hCoV-19/India/KA-RFNB-3227/2022|2022-01-08|2022-01-25
>hCoV-19/India/KA-RFNB-3237/2022|2022-01|2022-01-25
>hCoV-19/India/KA-RFNB-3077/2022|2022-01|2022-01-25
>hCoV-19/India/KA-RFNB-3238/2022|2022-01|2022-01-25
>hCoV-19/India/KA-RFNB-3085/2022|2022-01|2022-01-25
>hCoV-19/India/KA-RFNB-3086/2022|2022-01|2022-01-25
>hCoV-19/India/KA-RFNB-3241/2022|2022-01|2022-01-25
>hCoV-19/India/KA-RFNB-3092/2022|2022-01|2022-01-25
>hCoV-19/Denmark/DCGC-343081/2022|2022-01-25|2022-02-02
>hCoV-19/India/KA-RFNB-3243/2022|2022-01|2022-01-25
>hCoV-19/India/KA-RFNB-3504/2021|2021-12-31|2022-01-25
>hCoV-19/India/KA-RFNB-3249/2022|2022-01|2022-01-25
>hCoV-19/India/KA-RFNB-3244/2022|2022-01|2022-01-25
>hCoV-19/India/KA-RFNB-3245/2022|2022-01|2022-01-25
>hCoV-19/India/KA-RFNB-3095/2022|2022-01|2022-01-25
>hCoV-19/India/KA-RFNB-3096/2022|2022-01|2022-01-25
>hCoV-19/India/KA-RFNB-3247/2022|2022-01|2022-01-25
>hCoV-19/India/KA-RFNB-3098/2022|2022-01|2022-01-25
>hCoV-19/India/KA-RFNB-3254/2022|2022-01|2022-01-25
>hCoV-19/India/KA-RFNB-3105/2022|2022-01|2022-01-25
>hCoV-19/India/KA-RFNB-3101/2022|2022-01|2022-01-25
>hCoV-19/India/KA-RFNB-3104/2022|2022-01|2022-01-25
>hCoV-19/India/KA-RFNB-3521/2021|2021-12-28|2022-01-25
>hCoV-19/India/KA-RFNB-3264/2022|2022-01|2022-01-25
>hCoV-19/India/KA-RFNB-3116/2022|2022-01|2022-01-25
>hCoV-19/India/KA-RFNB-3123/2022|2022-01|2022-01-25
>hCoV-19/India/KA-RFNB-3125/2022|2022-01|2022-01-25
>hCoV-19/India/KA-RFNB-3269/2022|2022-01|2022-01-25
>hCoV-19/England/MILK-2FF4F1C/2021|2021-12-25|2022-01-01
>hCoV-19/India/KA-RFNB-3126/2022|2022-01|2022-01-25
>hCoV-19/India/KA-RFNB-3274/2022|2022-01|2022-01-25
>hCoV-19/India/KA-RFNB-3134/2022|2022-01|2022-01-25
>hCoV-19/India/KA-RFNB-3367/2022|2022-01|2022-01-25
>hCoV-19/India/KA-RFNB-3276/2022|2022-01|2022-01-25
>hCoV-19/India/KA-RFNB-3131/2022|2022-01|2022-01-25
>hCoV-19/India/KA-RFNB-3277/2022|2022-01|2022-01-25
>hCoV-19/India/KA-RFNB-3280/2022|2022-01|2022-01-25
>hCoV-19/India/KA-RFNB-3136/2022|2022-01|2022-01-25
>hCoV-19/India/KA-RFNB-3137/2022|2022-01|2022-01-25
>hCoV-19/India/KA-RFNB-3138/2022|2022-01|2022-01-25
>hCoV-19/India/KA-RFNB-3139/2022|2022-01|2022-01-25
>hCoV-19/India/KA-RFNB-3289/2022|2022-01|2022-01-25
>hCoV-19/India/KA-RFNB-3394/2022|2022-01|2022-01-25
>hCoV-19/India/KA-RFNB-3141/2022|2022-01|2022-01-25
>hCoV-19/India/KA-RFNB-3142/2022|2022-01|2022-01-25
>hCoV-19/Germany/BY-RKI-I-437035/2022|2022-01-04|2022-01-25
>hCoV-19/England/MILK-2FF517F/2021|2021-12-25|2022-01-01
>hCoV-19/India/KA-RFNB-3143/2022|2022-01|2022-01-25
>hCoV-19/Denmark/DCGC-343079/2022|2022-01-25|2022-02-02
>hCoV-19/India/KA-RFNB-3145/2022|2022-01|2022-01-25
>hCoV-19/India/KA-RFNB-3378/2022|2022-01|2022-01-25
>hCoV-19/India/KA-RFNB-3384/2022|2022-01|2022-01-25
>hCoV-19/India/KA-RFNB-3284/2022|2022-01|2022-01-25
>hCoV-19/India/KA-RFNB-3297/2022|2022-01|2022-01-25
>hCoV-19/India/KA-RFNB-3149/2022|2022-01|2022-01-25
>hCoV-19/India/KA-RFNB-3412/2022|2022-01|2022-01-25
>hCoV-19/India/KA-RFNB-3301/2022|2022-01|2022-01-25
>hCoV-19/India/KA-RFNB-3303/2022|2022-01|2022-01-25
>hCoV-19/India/KA-RFNB-3150/2022|2022-01|2022-01-25
>hCoV-19/India/KA-RFNB-3152/2022|2022-01|2022-01-25
>hCoV-19/India/KA-RFNB-3151/2022|2022-01|2022-01-25
>hCoV-19/India/KA-RFNB-3153/2022|2022-01|2022-01-25
>hCoV-19/India/KA-RFNB-3414/2022|2022-01|2022-01-25
>hCoV-19/India/KA-RFNB-3309/2022|2022-01|2022-01-25
>hCoV-19/India/KA-RFNB-3154/2022|2022-01|2022-01-25
>hCoV-19/India/KA-RFNB-3406/2022|2022-01|2022-01-25
>hCoV-19/India/KA-RFNB-3155/2022|2022-01|2022-01-25
>hCoV-19/Denmark/DCGC-343069/2022|2022-01-24|2022-02-02
>hCoV-19/India/KA-RFNB-3156/2022|2022-01|2022-01-25
>hCoV-19/India/KA-RFNB-3402/2022|2022-01|2022-01-25
>hCoV-19/India/KA-RFNB-3299/2022|2022-01|2022-01-25
>hCoV-19/Germany/NW-RKI-I-437131/2022|2022-01-04|2022-01-25
>hCoV-19/India/KA-RFNB-3148/2022|2022-01|2022-01-25
>hCoV-19/India/KA-RFNB-3410/2022|2022-01|2022-01-25
>hCoV-19/Denmark/DCGC-343067/2022|2022-01-24|2022-02-02
>hCoV-19/India/KA-RFNB-3165/2022|2022-01-07|2022-01-25
>hCoV-19/India/KA-RFNB-3427/2022|2022-01|2022-01-25
>hCoV-19/India/KA-RFNB-3166/2022|2022-01-06|2022-01-25
>hCoV-19/India/KA-RFNB-3168/2022|2022-01-08|2022-01-25
>hCoV-19/India/KA-RFNB-3169/2022|2022-01-08|2022-01-25
>hCoV-19/India/KA-RFNB-3423/2022|2022-01|2022-01-25
>hCoV-19/India/KA-RFNB-3319/2022|2022-01|2022-01-25
>hCoV-19/India/KA-RFNB-3158/2022|2022-01|2022-01-25
>hCoV-19/India/KA-RFNB-3160/2022|2022-01|2022-01-25
>hCoV-19/India/KA-RFNB-3426/2022|2022-01|2022-01-25
>hCoV-19/India/KA-RFNB-3435/2022|2022-01|2022-01-25
>hCoV-19/India/KA-RFNB-3431/2022|2022-01|2022-01-25
>hCoV-19/India/KA-RFNB-3442/2022|2022-01|2022-01-25
>hCoV-19/India/KA-RFNB-3346/2022|2022-01|2022-01-25
>hCoV-19/India/KA-RFNB-3186/2022|2022-01-10|2022-01-25
>hCoV-19/India/KA-RFNB-3433/2022|2022-01|2022-01-25
>hCoV-19/India/KA-RFNB-3333/2022|2022-01|2022-01-25
>hCoV-19/India/KA-RFNB-3445/2022|2022-01|2022-01-25
>hCoV-19/India/KA-RFNB-3189/2022|2022-01-10|2022-01-25
>hCoV-19/India/KA-RFNB-3190/2022|2022-01-10|2022-01-25
>hCoV-19/India/KA-RFNB-3185/2022|2022-01-10|2022-01-25
>hCoV-19/India/KA-RFNB-3187/2022|2022-01-10|2022-01-25
>hCoV-19/India/KA-RFNB-3456/2021|2021-12-30|2022-01-25
>hCoV-19/India/KA-RFNB-3197/2022|2022-01-06|2022-01-25
>hCoV-19/India/KA-RFNB-3198/2022|2022-01-10|2022-01-25
>hCoV-19/India/KA-RFNB-3457/2022|2022-01-01|2022-01-25
>hCoV-19/India/KA-RFNB-3469/2021|2021-12-30|2022-01-25
>hCoV-19/India/KA-RFNB-3195/2022|2022-01-10|2022-01-25
>hCoV-19/India/KA-RFNB-3192/2022|2022-01-10|2022-01-25
>hCoV-19/India/KA-RFNB-3194/2022|2022-01-10|2022-01-25
>hCoV-19/India/KA-RFNB-3196/2022|2022-01-09|2022-01-25
>hCoV-19/India/KA-RFNB-3199/2022|2022-01-06|2022-01-25
>hCoV-19/India/KA-RFNB-3191/2022|2022-01-09|2022-01-25
>hCoV-19/India/KA-RFNB-3470/2021|2021-12-01|2022-01-25
>hCoV-19/India/KA-RFNB-3476/2021|2021-12-28|2022-01-25
>hCoV-19/India/KA-RFNB-3482/2021|2021-12-01|2022-01-25
>hCoV-19/India/KA-RFNB-3029/2022|2022-01|2022-01-25
>hCoV-19/India/KA-RFNB-3028/2022|2022-01|2022-01-25
>hCoV-19/India/KA-RFNB-3058/2022|2022-01|2022-01-25
>hCoV-19/Denmark/DCGC-343072/2022|2022-01-24|2022-02-02
>hCoV-19/India/KA-RFNB-3060/2022|2022-01|2022-01-25
>hCoV-19/India/KA-RFNB-3047/2022|2022-01|2022-01-25
>hCoV-19/India/KA-RFNB-3048/2022|2022-01|2022-01-25
>hCoV-19/India/KA-RFNB-3059/2022|2022-01|2022-01-25
>hCoV-19/India/KA-RFNB-3063/2022|2022-01|2022-01-25
>hCoV-19/India/KA-RFNB-3065/2022|2022-01|2022-01-25
>hCoV-19/Denmark/DCGC-343073/2022|2022-01-24|2022-02-02
>hCoV-19/Denmark/DCGC-343046/2022|2022-01-25|2022-02-02
>hCoV-19/Denmark/DCGC-342980/2022|2022-01-25|2022-02-02
>hCoV-19/Denmark/DCGC-343045/2022|2022-01-25|2022-02-02
>hCoV-19/Denmark/DCGC-342979/2022|2022-01-25|2022-02-02
>hCoV-19/Denmark/DCGC-343044/2022|2022-01-23|2022-02-02
>hCoV-19/Denmark/DCGC-342981/2022|2022-01-24|2022-02-02
>hCoV-19/India/KA-RFNB-2832/2022|2022-01|2022-01-25
>hCoV-19/Denmark/DCGC-343043/2022|2022-01-21|2022-02-02
>hCoV-19/Denmark/DCGC-343299/2022|2022-01-23|2022-02-02
>hCoV-19/Denmark/DCGC-343097/2022|2022-01-24|2022-02-02
>hCoV-19/Denmark/DCGC-342977/2022|2022-01-24|2022-02-02
>hCoV-19/Denmark/DCGC-343042/2022|2022-01-25|2022-02-02
>hCoV-19/Denmark/DCGC-343309/2022|2022-01-23|2022-02-02
>hCoV-19/Denmark/DCGC-342975/2022|2022-01-23|2022-02-02
>hCoV-19/Denmark/DCGC-343041/2022|2022-01-25|2022-02-02
>hCoV-19/Denmark/DCGC-343040/2022|2022-01-25|2022-02-02
>hCoV-19/Denmark/DCGC-343270/2022|2022-01-24|2022-02-02
>hCoV-19/Denmark/DCGC-342976/2022|2022-01-24|2022-02-02
>hCoV-19/Denmark/DCGC-343037/2022|2022-01-24|2022-02-02
>hCoV-19/Denmark/DCGC-342971/2022|2022-01-25|2022-02-02
>hCoV-19/Denmark/DCGC-343038/2022|2022-01-23|2022-02-02
>hCoV-19/Denmark/DCGC-343035/2022|2022-01-24|2022-02-02
>hCoV-19/Denmark/DCGC-342966/2022|2022-01-23|2022-02-02
>hCoV-19/Denmark/DCGC-342970/2022|2022-01-22|2022-02-02
>hCoV-19/Denmark/DCGC-342969/2022|2022-01-23|2022-02-02
>hCoV-19/Denmark/DCGC-343036/2022|2022-01-23|2022-02-02
>hCoV-19/Denmark/DCGC-343032/2022|2022-01-23|2022-02-02
>hCoV-19/Denmark/DCGC-343100/2022|2022-01-25|2022-02-02
>hCoV-19/Denmark/DCGC-343029/2022|2022-01-24|2022-02-02
>hCoV-19/Denmark/DCGC-343096/2022|2022-01-23|2022-02-02
>hCoV-19/Germany/BY-RKI-I-437421/2022|2022-01-03|2022-01-25
>hCoV-19/Denmark/DCGC-343027/2022|2022-01-25|2022-02-02
>hCoV-19/Denmark/DCGC-343095/2022|2022-01-22|2022-02-02
>hCoV-19/Denmark/DCGC-343031/2022|2022-01-23|2022-02-02
>hCoV-19/Denmark/DCGC-342962/2022|2022-01-24|2022-02-02
>hCoV-19/Denmark/DCGC-343098/2022|2022-01-24|2022-02-02
>hCoV-19/Denmark/DCGC-342961/2022|2022-01-24|2022-02-02
>hCoV-19/Denmark/DCGC-342931/2022|2022-01-21|2022-02-02
>hCoV-19/Denmark/DCGC-343248/2022|2022-01-24|2022-02-02
>hCoV-19/Denmark/DCGC-343094/2022|2022-01-24|2022-02-02
>hCoV-19/Denmark/DCGC-342934/2022|2022-01-23|2022-02-02
>hCoV-19/Denmark/DCGC-343003/2022|2022-01-25|2022-02-02
>hCoV-19/Denmark/DCGC-343000/2022|2022-01-23|2022-02-02
>hCoV-19/Denmark/DCGC-342930/2022|2022-01-25|2022-02-02
>hCoV-19/Denmark/DCGC-342929/2022|2022-01-21|2022-02-02
>hCoV-19/Denmark/DCGC-342999/2022|2022-01-25|2022-02-02
>hCoV-19/Denmark/DCGC-342933/2022|2022-01-25|2022-02-02
>hCoV-19/Denmark/DCGC-343002/2022|2022-01-25|2022-02-02
>hCoV-19/Denmark/DCGC-342932/2022|2022-01-22|2022-02-02
>hCoV-19/Denmark/DCGC-342926/2022|2022-01-24|2022-02-02
>hCoV-19/Denmark/DCGC-343001/2022|2022-01-25|2022-02-02
>hCoV-19/Denmark/DCGC-343132/2022|2022-01-23|2022-02-02
>hCoV-19/Denmark/DCGC-342925/2022|2022-01-23|2022-02-02
>hCoV-19/Denmark/DCGC-342994/2022|2022-01-24|2022-02-02
>hCoV-19/Denmark/DCGC-342941/2022|2022-01-25|2022-02-02
>hCoV-19/Denmark/DCGC-342923/2022|2022-01-24|2022-02-02
>hCoV-19/Denmark/DCGC-343058/2022|2022-01-25|2022-02-02
>hCoV-19/Denmark/DCGC-342924/2022|2022-01-25|2022-02-02
>hCoV-19/Denmark/DCGC-342996/2022|2022-01-25|2022-02-02
>hCoV-19/Denmark/DCGC-343060/2022|2022-01-23|2022-02-02
>hCoV-19/Denmark/DCGC-342878/2022|2022-01-23|2022-02-02
>hCoV-19/Denmark/DCGC-343125/2022|2022-01-21|2022-02-02
>hCoV-19/Denmark/DCGC-342921/2022|2022-01-21|2022-02-02
>hCoV-19/Denmark/DCGC-342993/2022|2022-01-25|2022-02-02
>hCoV-19/Denmark/DCGC-342917/2022|2022-01-24|2022-02-02
>hCoV-19/Denmark/DCGC-342992/2022|2022-01-25|2022-02-02
>hCoV-19/Denmark/DCGC-342995/2022|2022-01-23|2022-02-02
>hCoV-19/Denmark/DCGC-342916/2022|2022-01-24|2022-02-02
>hCoV-19/Denmark/DCGC-343057/2022|2022-01-25|2022-02-02
>hCoV-19/Denmark/DCGC-342883/2022|2022-01-24|2022-02-02
>hCoV-19/Denmark/DCGC-342991/2022|2022-01-24|2022-02-02
>hCoV-19/Denmark/DCGC-343056/2022|2022-01-25|2022-02-02
>hCoV-19/Denmark/DCGC-342918/2022|2022-01-24|2022-02-02
>hCoV-19/Denmark/DCGC-343053/2022|2022-01-23|2022-02-02
>hCoV-19/Denmark/DCGC-342990/2022|2022-01-23|2022-02-02
>hCoV-19/Denmark/DCGC-342907/2022|2022-01-24|2022-02-02
>hCoV-19/Denmark/DCGC-343051/2022|2022-01-24|2022-02-02
>hCoV-19/Denmark/DCGC-342986/2022|2022-01-23|2022-02-02
>hCoV-19/Denmark/DCGC-343050/2022|2022-01-24|2022-02-02
>hCoV-19/Denmark/DCGC-342988/2022|2022-01-24|2022-02-02
>hCoV-19/Denmark/DCGC-343049/2022|2022-01-25|2022-02-02
>hCoV-19/Denmark/DCGC-342983/2022|2022-01-23|2022-02-02
>hCoV-19/Denmark/DCGC-342948/2022|2022-01-24|2022-02-02
>hCoV-19/Denmark/DCGC-342947/2022|2022-01-22|2022-02-02
>hCoV-19/Denmark/DCGC-342951/2022|2022-01-24|2022-02-02
>hCoV-19/Denmark/DCGC-342949/2022|2022-01-22|2022-02-02
>hCoV-19/Denmark/DCGC-342953/2022|2022-01-23|2022-02-02
>hCoV-19/Denmark/DCGC-342944/2022|2022-01-24|2022-02-02
>hCoV-19/Denmark/DCGC-342943/2022|2022-01-24|2022-02-02
>hCoV-19/Denmark/DCGC-342945/2022|2022-01-24|2022-02-02
>hCoV-19/Denmark/DCGC-343004/2022|2022-01-24|2022-02-02
>hCoV-19/Denmark/DCGC-342936/2022|2022-01-25|2022-02-02
>hCoV-19/Denmark/DCGC-342937/2022|2022-01-24|2022-02-02
>hCoV-19/Denmark/DCGC-343005/2022|2022-01-25|2022-02-02
>hCoV-19/Denmark/DCGC-342939/2022|2022-01-23|2022-02-02
>hCoV-19/Denmark/DCGC-343008/2022|2022-01-24|2022-02-02
>hCoV-19/Denmark/DCGC-342938/2022|2022-01-23|2022-02-02
>hCoV-19/Denmark/DCGC-343007/2022|2022-01-21|2022-02-02
>hCoV-19/Denmark/DCGC-343141/2022|2022-01-25|2022-02-02
>hCoV-19/Denmark/DCGC-342895/2022|2022-01-23|2022-02-02
>hCoV-19/Denmark/DCGC-343181/2022|2022-01-22|2022-02-02
>hCoV-19/Denmark/DCGC-343190/2022|2022-01-24|2022-02-02
>hCoV-19/Denmark/DCGC-342894/2022|2022-01-23|2022-02-02
>hCoV-19/Denmark/DCGC-343351/2022|2022-01-24|2022-02-02
>hCoV-19/Denmark/DCGC-342896/2022|2022-01-24|2022-02-02
>hCoV-19/Denmark/DCGC-343168/2022|2022-01-24|2022-02-02
>hCoV-19/Denmark/DCGC-343195/2022|2022-01-21|2022-02-02
>hCoV-19/England/MILK-30908E6/2021|2021-12-31|2022-01-08
>hCoV-19/Denmark/DCGC-343371/2022|2022-01-25|2022-02-02
>hCoV-19/Denmark/DCGC-343374/2022|2022-01-25|2022-02-02
>hCoV-19/Denmark/DCGC-343375/2022|2022-01-25|2022-02-02
>hCoV-19/Denmark/DCGC-343424/2022|2022-01-25|2022-02-02
>hCoV-19/Belgium/ZNA_25114999/2022|2022-01-20|2022-02-02
>hCoV-19/Germany/BW-RKI-I-437710/2022|2022-01-03|2022-01-25
>hCoV-19/Germany/NW-RKI-I-437743/2022|2022-01-03|2022-01-25
>hCoV-19/Denmark/DCGC-343560/2022|2022-01-24|2022-02-02
>hCoV-19/Denmark/DCGC-343369/2022|2022-01-24|2022-02-02
>hCoV-19/Denmark/DCGC-343257/2022|2022-01-26|2022-02-02
>hCoV-19/Germany/HE-RKI-I-438430/2022|2022-01-06|2022-01-25
>hCoV-19/Brunei/7122001905/2022|2022-01-03|2022-02-02
>hCoV-19/Germany/HE-RKI-I-438463/2022|2022-01-08|2022-01-25
>hCoV-19/Germany/HE-RKI-I-438441/2022|2022-01-08|2022-01-25
>hCoV-19/Germany/HE-RKI-I-438427/2022|2022-01-08|2022-01-25
>hCoV-19/Germany/HE-RKI-I-438481/2022|2022-01-08|2022-01-25
>hCoV-19/Germany/HE-RKI-I-438478/2022|2022-01-08|2022-01-25
>hCoV-19/USA/CA-HLX-STM-E7ZJJTRUX/2022|2022-01-10|2022-01-25
>hCoV-19/Denmark/DCGC-343230/2022|2022-01-24|2022-02-02
>hCoV-19/Denmark/DCGC-343360/2022|2022-01-24|2022-02-02
>hCoV-19/Denmark/DCGC-343250/2022|2022-01-24|2022-02-02
>hCoV-19/Denmark/DCGC-343252/2022|2022-01-25|2022-02-02
>hCoV-19/Denmark/DCGC-343255/2022|2022-01-24|2022-02-02
>hCoV-19/Denmark/DCGC-343256/2022|2022-01-23|2022-02-02
>hCoV-19/Denmark/DCGC-343251/2022|2022-01-25|2022-02-02
>hCoV-19/Denmark/DCGC-343219/2022|2022-01-24|2022-02-02
>hCoV-19/Germany/HE-RKI-I-438562/2022|2022-01-08|2022-01-25
>hCoV-19/Denmark/DCGC-343247/2022|2022-01-26|2022-02-02
>hCoV-19/Denmark/DCGC-343316/2022|2022-01-24|2022-02-02
>hCoV-19/Denmark/DCGC-343246/2022|2022-01-25|2022-02-02
>hCoV-19/Germany/HE-RKI-I-438656/2022|2022-01-08|2022-01-25
>hCoV-19/Denmark/DCGC-343220/2022|2022-01-23|2022-02-02
>hCoV-19/Germany/HE-RKI-I-438674/2022|2022-01-08|2022-01-25
>hCoV-19/Denmark/DCGC-343315/2022|2022-01-23|2022-02-02
>hCoV-19/Denmark/DCGC-343321/2022|2022-01-24|2022-02-02
>hCoV-19/Denmark/DCGC-343348/2022|2022-01-24|2022-02-02
>hCoV-19/Denmark/DCGC-343249/2022|2022-01-25|2022-02-02
>hCoV-19/Denmark/DCGC-343318/2022|2022-01-23|2022-02-02
>hCoV-19/Germany/HE-RKI-I-438669/2022|2022-01-08|2022-01-25
>hCoV-19/Denmark/DCGC-343317/2022|2022-01-25|2022-02-02
>hCoV-19/Denmark/DCGC-343314/2022|2022-01-23|2022-02-02
>hCoV-19/Denmark/DCGC-343214/2022|2022-01-24|2022-02-02
>hCoV-19/Denmark/DCGC-343240/2022|2022-01-24|2022-02-02
>hCoV-19/Denmark/DCGC-343308/2022|2022-01-25|2022-02-02
>hCoV-19/Denmark/DCGC-343216/2022|2022-01-24|2022-02-02
>hCoV-19/Denmark/DCGC-343311/2022|2022-01-26|2022-02-02
>hCoV-19/Germany/BW-RKI-I-438780/2022|2022-01-05|2022-01-25
>hCoV-19/Denmark/DCGC-343241/2022|2022-01-24|2022-02-02
>hCoV-19/Denmark/DCGC-343313/2022|2022-01-24|2022-02-02
>hCoV-19/Denmark/DCGC-343243/2022|2022-01-24|2022-02-02
>hCoV-19/Denmark/DCGC-343217/2022|2022-01-25|2022-02-02
>hCoV-19/Denmark/DCGC-343312/2022|2022-01-25|2022-02-02
>hCoV-19/Denmark/DCGC-343234/2022|2022-01-24|2022-02-02
>hCoV-19/Denmark/DCGC-343212/2022|2022-01-23|2022-02-02
>hCoV-19/Denmark/DCGC-343363/2022|2022-01-22|2022-02-02
>hCoV-19/Denmark/DCGC-343209/2022|2022-01-23|2022-02-02
>hCoV-19/Denmark/DCGC-343236/2022|2022-01-25|2022-02-02
>hCoV-19/Denmark/DCGC-343305/2022|2022-01-25|2022-02-02
>hCoV-19/Denmark/DCGC-343304/2022|2022-01-23|2022-02-02
>hCoV-19/Denmark/DCGC-343210/2022|2022-01-21|2022-02-02
>hCoV-19/Denmark/DCGC-343365/2022|2022-01-25|2022-02-02
>hCoV-19/Denmark/DCGC-343364/2022|2022-01-23|2022-02-02
>hCoV-19/Denmark/DCGC-343239/2022|2022-01-22|2022-02-02
>hCoV-19/Denmark/DCGC-343211/2022|2022-01-21|2022-02-02
>hCoV-19/Denmark/DCGC-343238/2022|2022-01-25|2022-02-02
>hCoV-19/Denmark/DCGC-343367/2022|2022-01-24|2022-02-02
>hCoV-19/Denmark/DCGC-343188/2022|2022-01-25|2022-02-02
>hCoV-19/Denmark/DCGC-343187/2022|2022-01-24|2022-02-02
>hCoV-19/Germany/BW-RKI-I-438974/2022|2022-01-05|2022-01-25
>hCoV-19/Germany/BW-RKI-I-439018/2022|2022-01-06|2022-01-25
>hCoV-19/Denmark/DCGC-343260/2022|2022-01-23|2022-02-02
>hCoV-19/South_Africa/NCV409/2022|2022-01-13|2022-02-02
>hCoV-19/Denmark/DCGC-343186/2022|2022-01-24|2022-02-02
>hCoV-19/Germany/BE-RKI-I-439122/2022|2022-01-04|2022-01-25
>hCoV-19/Denmark/DCGC-343262/2022|2022-01-25|2022-02-02
>hCoV-19/Germany/NI-RKI-I-439133/2022|2022-01-04|2022-01-25
>hCoV-19/Germany/NI-RKI-I-439117/2022|2022-01-04|2022-01-25
>hCoV-19/England/PHEP-YYDSUKJ/2022|2022|2022-02-02
>hCoV-19/Denmark/DCGC-343193/2022|2022-01-25|2022-02-02
>hCoV-19/Denmark/DCGC-343192/2022|2022-01-22|2022-02-02
>hCoV-19/South_Africa/SU-NHLS_3925/2022|2022-01-17|2022-02-02
>hCoV-19/South_Africa/SU-NHLS_3920/2022|2022-01-24|2022-02-02
>hCoV-19/South_Africa/SU-NHLS_3923/2022|2022-01-17|2022-02-02
>hCoV-19/Denmark/DCGC-343229/2022|2022-01-25|2022-02-02
>hCoV-19/Denmark/DCGC-343339/2022|2022-01-23|2022-02-02
>hCoV-19/Denmark/DCGC-343340/2022|2022-01-23|2022-02-02
>hCoV-19/Denmark/DCGC-343273/2022|2022-01-23|2022-02-02
>hCoV-19/Germany/BE-RKI-I-439244/2022|2022-01-08|2022-01-25
>hCoV-19/Denmark/DCGC-343272/2022|2022-01-24|2022-02-02
>hCoV-19/Denmark/DCGC-343341/2022|2022-01-25|2022-02-02
>hCoV-19/Denmark/DCGC-343344/2022|2022-01-23|2022-02-02
>hCoV-19/Denmark/DCGC-343274/2022|2022-01-23|2022-02-02
>hCoV-19/Denmark/DCGC-343265/2022|2022-01-24|2022-02-02
>hCoV-19/Denmark/DCGC-343263/2022|2022-01-25|2022-02-02
>hCoV-19/Denmark/DCGC-343334/2022|2022-01-25|2022-02-02
>hCoV-19/Denmark/DCGC-343264/2022|2022-01-25|2022-02-02
>hCoV-19/Denmark/DCGC-343267/2022|2022-01-25|2022-02-02
>hCoV-19/Denmark/DCGC-343333/2022|2022-01-24|2022-02-02
>hCoV-19/Denmark/DCGC-343337/2022|2022-01-24|2022-02-02
>hCoV-19/Denmark/DCGC-343269/2022|2022-01-23|2022-02-02
>hCoV-19/Denmark/DCGC-343328/2022|2022-01-24|2022-02-02
>hCoV-19/Denmark/DCGC-343324/2022|2022-01-26|2022-02-02
>hCoV-19/Denmark/DCGC-343266/2022|2022-01-24|2022-02-02
>hCoV-19/Denmark/DCGC-343336/2022|2022-01-23|2022-02-02
>hCoV-19/Denmark/DCGC-343329/2022|2022-01-25|2022-02-02
>hCoV-19/Denmark/DCGC-343338/2022|2022-01-24|2022-02-02
>hCoV-19/Denmark/DCGC-343332/2022|2022-01-25|2022-02-02
>hCoV-19/Denmark/DCGC-343331/2022|2022-01-23|2022-02-02
>hCoV-19/Denmark/DCGC-343326/2022|2022-01-23|2022-02-02
>hCoV-19/Denmark/DCGC-343323/2022|2022-01-25|2022-02-02
>hCoV-19/Denmark/DCGC-343202/2022|2022-01-23|2022-02-02
>hCoV-19/Denmark/DCGC-343325/2022|2022-01-24|2022-02-02
>hCoV-19/Denmark/DCGC-343297/2022|2022-01-24|2022-02-02
>hCoV-19/Denmark/DCGC-343356/2022|2022-01-25|2022-02-02
>hCoV-19/Denmark/DCGC-343228/2022|2022-01-25|2022-02-02
>hCoV-19/England/PHEC-YYNR5TA/2022|2022-01-11|2022-02-02
>hCoV-19/Denmark/DCGC-343298/2022|2022-01-24|2022-02-02
>hCoV-19/Denmark/DCGC-343358/2022|2022-01-23|2022-02-02
>hCoV-19/Denmark/DCGC-343357/2022|2022-01-24|2022-02-02
>hCoV-19/Denmark/DCGC-343301/2022|2022-01-25|2022-02-02
>hCoV-19/Denmark/DCGC-343361/2022|2022-01-23|2022-02-02
>hCoV-19/Denmark/DCGC-343231/2022|2022-01-24|2022-02-02
>hCoV-19/Denmark/DCGC-343290/2022|2022-01-24|2022-02-02
>hCoV-19/Denmark/DCGC-343196/2022|2022-01-25|2022-02-02
>hCoV-19/Denmark/DCGC-343289/2022|2022-01-23|2022-02-02
>hCoV-19/Denmark/DCGC-343222/2022|2022-01-24|2022-02-02
>hCoV-19/Denmark/DCGC-343291/2022|2022-01-25|2022-02-02
>hCoV-19/Denmark/DCGC-343198/2022|2022-01-23|2022-02-02
>hCoV-19/Denmark/DCGC-343223/2022|2022-01-23|2022-02-02
>hCoV-19/Denmark/DCGC-343353/2022|2022-01-24|2022-02-02
>hCoV-19/Denmark/DCGC-343352/2022|2022-01-23|2022-02-02
>hCoV-19/Denmark/DCGC-343201/2022|2022-01-24|2022-02-02
>hCoV-19/Denmark/DCGC-343294/2022|2022-01-21|2022-02-02
>hCoV-19/Denmark/DCGC-343355/2022|2022-01-22|2022-02-02
>hCoV-19/Denmark/DCGC-343225/2022|2022-01-24|2022-02-02
>hCoV-19/Denmark/DCGC-343224/2022|2022-01-24|2022-02-02
>hCoV-19/Denmark/DCGC-343293/2022|2022-01-23|2022-02-02
>hCoV-19/Denmark/DCGC-343354/2022|2022-01-24|2022-02-02
>hCoV-19/Denmark/DCGC-343292/2022|2022-01-22|2022-02-02
>hCoV-19/Denmark/DCGC-343284/2022|2022-01-23|2022-02-02
>hCoV-19/Denmark/DCGC-343283/2022|2022-01-25|2022-02-02
>hCoV-19/Denmark/DCGC-343285/2022|2022-01-25|2022-02-02
>hCoV-19/Denmark/DCGC-343347/2022|2022-01-24|2022-02-02
>hCoV-19/Denmark/DCGC-343288/2022|2022-01-24|2022-02-02
>hCoV-19/Denmark/DCGC-343277/2022|2022-01-21|2022-02-02
>hCoV-19/Denmark/DCGC-343194/2022|2022-01-24|2022-02-02
>hCoV-19/Denmark/DCGC-343286/2022|2022-01-24|2022-02-02
>hCoV-19/Denmark/DCGC-343345/2022|2022-01-25|2022-02-02
>hCoV-19/Denmark/DCGC-343276/2022|2022-01-23|2022-02-02
>hCoV-19/Denmark/DCGC-343279/2022|2022-01-23|2022-02-02
>hCoV-19/Denmark/DCGC-343282/2022|2022-01-25|2022-02-02
>hCoV-19/Denmark/DCGC-343280/2022|2022-01-24|2022-02-02
>hCoV-19/South_Africa/SU-NHLS_3933/2022|2022-01-19|2022-02-02
>hCoV-19/Germany/NW-RKI-I-439521/2022|2022-01-07|2022-01-25
>hCoV-19/Germany/NW-RKI-I-439539/2022|2022-01-06|2022-01-25
>hCoV-19/Germany/HE-RKI-I-439650/2021|2021-12-31|2022-01-25
>hCoV-19/Germany/NW-RKI-I-439588/2022|2022-01-07|2022-01-25
>hCoV-19/South_Africa/NCV420/2022|2022-01-14|2022-02-02
>hCoV-19/South_Africa/SU-NHLS_3914/2022|2022-01-24|2022-02-02
>hCoV-19/Germany/NI-RKI-I-441798/2022|2022-01-06|2022-01-25
>hCoV-19/Germany/BB-RKI-I-441806/2022|2022-01-10|2022-01-25
>hCoV-19/Germany/BB-RKI-I-441890/2022|2022-01-10|2022-01-25
>hCoV-19/Germany/BE-RKI-I-441946/2022|2022-01-04|2022-01-25
>hCoV-19/Germany/BW-RKI-I-442080/2022|2022-01-04|2022-01-25
>hCoV-19/Germany/BW-RKI-I-442027/2022|2022-01-07|2022-01-25
>hCoV-19/Germany/BE-RKI-I-441024/2022|2022-01-08|2022-01-25
>hCoV-19/Germany/HE-RKI-I-439701/2022|2022-01-02|2022-01-25
>hCoV-19/Sri_Lanka/aicbu3381/2021|2021-12-25|2022-01-01
>hCoV-19/South_Africa/NCV449/2022|2022-01-19|2022-02-02
>hCoV-19/Sweden/1590235664/2022|2022-01-12|2022-02-02
>hCoV-19/USA/IN-LH000208641/2022|2022-01-11|2022-01-25
>hCoV-19/USA/IN-LH000208423/2022|2022-01-11|2022-01-25
>hCoV-19/USA/IN-LH000206111/2022|2022-01-10|2022-01-25
>hCoV-19/USA/IN-LH000208618/2022|2022-01-11|2022-01-25
>hCoV-19/Nepal/DH_039/2022|2022-01-10|2022-01-16
>hCoV-19/Nepal/DH_040/2022|2022-01-10|2022-01-16
>hCoV-19/Nepal/DH_038/2022|2022-01-10|2022-01-16
>hCoV-19/Nepal/DH_037/2022|2022-01-10|2022-01-16
>hCoV-19/Nepal/DH_035/2022|2022-01-10|2022-01-16
>hCoV-19/England/PHEC-4H04DZ6C/2021|2021|2022-01-16
>hCoV-19/Sweden/1587274663/2022|2022-01-18|2022-02-02
>hCoV-19/Sweden/1577138164/2022|2022-01-12|2022-02-02
>hCoV-19/Spain/CT-HUB03761/2022|2022-01-21|2022-02-02
>hCoV-19/England/PHEC-4H051Z50/2021|2021|2022-01-16
>hCoV-19/England/PHEC-4H053ZA5/2021|2021|2022-01-16
>hCoV-19/England/BRBR-31D891B/2022|2022-01-08|2022-01-16
>hCoV-19/England/BRBR-31D9112/2022|2022-01-08|2022-01-16
>hCoV-19/England/BRBR-31D8605/2022|2022-01-08|2022-01-16
>hCoV-19/England/BRBR-31D93FE/2022|2022-01-08|2022-01-16
>hCoV-19/USA/CA-HLX-STM-5GZTN7FJC/2021|2021-12-24|2022-01-25
>hCoV-19/England/BRBR-31D88E1/2022|2022-01-08|2022-01-16
>hCoV-19/England/BRBR-31D9121/2022|2022-01-08|2022-01-16
>hCoV-19/England/BRBR-31D919A/2022|2022-01-08|2022-01-16
>hCoV-19/England/BRBR-31D9367/2022|2022-01-08|2022-01-16
>hCoV-19/England/BRBR-31D8641/2022|2022-01-08|2022-01-16
>hCoV-19/Sweden/1593072763/2022|2022-01-18|2022-02-02
>hCoV-19/England/BRBR-31D931C/2022|2022-01-08|2022-01-16
>hCoV-19/Sweden/9528793863/2022|2022-01-17|2022-02-02
>hCoV-19/Sweden/1593087563/2022|2022-01-18|2022-02-02
>hCoV-19/Sweden/2007544763/2022|2022-01-10|2022-02-02
>hCoV-19/England/PHEC-4H071ZC7/2021|2021|2022-01-16
>hCoV-19/Sweden/2007551263/2022|2022-01-13|2022-02-02
>hCoV-19/Sweden/2007551563/2022|2022-01-13|2022-02-02
>hCoV-19/Sweden/2007643563/2022|2022-01-13|2022-02-02
>hCoV-19/England/BRBR-31D940A/2022|2022-01-08|2022-01-16
>hCoV-19/Sweden/2942011264/2022|2022-01-16|2022-02-02
>hCoV-19/Sweden/2942125763/2022|2022-01-17|2022-02-02
>hCoV-19/Sweden/2942737763/2022|2022-01-17|2022-02-02
>hCoV-19/Australia/TAS000696/2022|2022|2022-01-24
>hCoV-19/England/PHEC-4H076ZAA/2021|2021|2022-01-16
>hCoV-19/Vietnam/PIHCM_131/2022|2022-01-09|2022-02-02
>hCoV-19/Sweden/9528643163/2022|2022-01-17|2022-02-02
>hCoV-19/Sweden/9528806676/2022|2022-01-17|2022-02-02
>hCoV-19/USA/WA-S16397/2022|2022-01-03|2022-01-25
>hCoV-19/USA/WA-S16408/2022|2022-01-04|2022-01-25
>hCoV-19/Sweden/9528885863/2022|2022-01-17|2022-02-02
>hCoV-19/Sweden/293871342W/2022|2022-01-10|2022-02-02
>hCoV-19/Sweden/294074332W/2022|2022-01-13|2022-02-02
>hCoV-19/Sweden/2941772464/2022|2022-01-14|2022-02-02
>hCoV-19/Sweden/294195162W/2022|2022-01-15|2022-02-02
>hCoV-19/Sweden/2941991764/2022|2022-01-16|2022-02-02
>hCoV-19/England/MILK-31CF9F9/2022|2022-01-08|2022-01-16
>hCoV-19/Sweden/4070336064/2022|2022-01-14|2022-02-02
>hCoV-19/Sweden/4070336964/2022|2022-01-14|2022-02-02
>hCoV-19/Sweden/9528933376/2022|2022-01-17|2022-02-02
>hCoV-19/England/MILK-31CF8ED/2022|2022-01-09|2022-01-16
>hCoV-19/India/MH-ICMR-NIV-INSACOG-NCOV-22999/2022|2022-01|2022-02-02
>hCoV-19/England/ALDP-31CA1AB/2022|2022-01-09|2022-01-16
>hCoV-19/Sweden/1575637964/2022|2022-01-12|2022-02-02
>hCoV-19/Sweden/1575488064/2022|2022-01-13|2022-02-02
>hCoV-19/India/MH-ICMR-NIV-INSACOG-GSEQ-8497/2021|2021|2022-02-02
>hCoV-19/Poland/335797802/2022|2022-02-01|2022-02-02
>hCoV-19/England/MILK-31BF358/2022|2022-01-09|2022-01-16
>hCoV-19/Netherlands/GE-RUMC-000437/2022|2022-01-24|2022-02-02
>hCoV-19/Netherlands/GE-RUMC-000407/2022|2022-01-23|2022-02-02
>hCoV-19/Netherlands/GE-RUMC-000427/2022|2022-01-24|2022-02-02
>hCoV-19/England/MILK-31BDF0B/2022|2022-01-09|2022-01-16
>hCoV-19/England/MILK-31BDF74/2022|2022-01-09|2022-01-16
>hCoV-19/England/PHEC-4H0B2ZB1/2021|2021|2022-01-16
>hCoV-19/Poland/0626WSN2022_wsseol/2022|2022-01-03|2022-01-16
>hCoV-19/Mozambique/CERI-KRISP-K033878/2021|2021-12-11|2022-02-02
>hCoV-19/Mozambique/CERI-KRISP-K033867/2021|2021-12-08|2022-02-02
>hCoV-19/Mozambique/CERI-KRISP-K033862/2021|2021-12-07|2022-02-02
>hCoV-19/England/MILK-31BEEA3/2022|2022-01-09|2022-01-16
>hCoV-19/Netherlands/LB-RUMC-000421/2022|2022-01-24|2022-02-02
>hCoV-19/Netherlands/GE-RUMC-000440/2022|2022-01-24|2022-02-02
>hCoV-19/Netherlands/GE-RUMC-000422/2022|2022-01-24|2022-02-02
>hCoV-19/Netherlands/GE-RUMC-000419/2022|2022-01-24|2022-02-02
>hCoV-19/Poland/379397802/2022|2022-02-01|2022-02-02
>hCoV-19/Poland/376297802/2022|2022-02-01|2022-02-02
>hCoV-19/South_Africa/N34087/2022|2022-01-24|2022-02-02
>hCoV-19/South_Africa/N34090/2022|2022-01-24|2022-02-02
>hCoV-19/South_Africa/N34088/2022|2022-01-24|2022-02-02
>hCoV-19/South_Africa/N34089/2022|2022-01-24|2022-02-02
>hCoV-19/South_Africa/N34083/2022|2022-01-24|2022-02-02
>hCoV-19/South_Africa/N34086/2022|2022-01-24|2022-02-02
>hCoV-19/South_Africa/N34085/2022|2022-01-24|2022-02-02
>hCoV-19/South_Africa/N34084/2022|2022-01-24|2022-02-02
>hCoV-19/South_Africa/N34081/2022|2022-01-24|2022-02-02
>hCoV-19/South_Africa/N34082/2022|2022-01-24|2022-02-02
>hCoV-19/South_Africa/N34079/2022|2022-01-24|2022-02-02
>hCoV-19/South_Africa/N34078/2022|2022-01-24|2022-02-02
>hCoV-19/South_Africa/N34080/2022|2022-01-24|2022-02-02
>hCoV-19/South_Africa/N34077/2022|2022-01-24|2022-02-02
>hCoV-19/South_Africa/N34076/2022|2022-01-24|2022-02-02
>hCoV-19/England/MILK-31BCCBA/2022|2022-01-09|2022-01-16
>hCoV-19/Poland/2201-413_wsselodz/2022|2022-01-06|2022-01-16
>hCoV-19/England/PHEC-4L038ZC6/2021|2021|2022-01-16
>hCoV-19/England/PHEC-4L039Z1E/2021|2021|2022-01-16
>hCoV-19/England/PHEC-4L039Z0F/2021|2021|2022-01-16
>hCoV-19/England/MILK-31BCD5D/2022|2022-01-09|2022-01-16
>hCoV-19/Vietnam/PIHCM_280/2022|2022-01-19|2022-02-02
>hCoV-19/Vietnam/PIHCM_269/2022|2022-01-19|2022-02-02
>hCoV-19/Vietnam/PIHCM_268/2022|2022-01-18|2022-02-02
>hCoV-19/Japan/TKYkbm0400/2022|2022-01-13|2022-02-02
>hCoV-19/England/MILK-31BA320/2022|2022-01-08|2022-01-16
>hCoV-19/Vietnam/PIHCM_132/2022|2022-01-09|2022-02-02
>hCoV-19/India/MH-ICMR-NIV-INSACOG-GSEQ-8260/2021|2021-12-25|2022-02-02
>hCoV-19/England/MILK-31BA1EA/2022|2022-01-08|2022-01-16
>hCoV-19/England/MILK-31BA250/2022|2022-01-08|2022-01-16
>hCoV-19/England/MILK-31BA1F9/2022|2022-01-08|2022-01-16
>hCoV-19/England/MILK-31BB213/2022|2022-01-10|2022-01-16
>hCoV-19/India/MH-ICMR-NIV-INSACOG-GSEQ-8522/2021|2021-12-31|2022-02-02
>hCoV-19/England/PHEC-4L041Z8E/2021|2021|2022-01-16
>hCoV-19/India/MH-ICMR-NIV-INSACOG-GSEQ-8088/2021|2021-12-31|2022-02-02
>hCoV-19/India/MH-ICMR-NIV-INSACOG-GSEQ-8397/2021|2021-12-31|2022-02-02
>hCoV-19/India/CG-ICMR-NIV-INSACOG-GSEQ-8462/2021|2021-12-31|2022-02-02
>hCoV-19/India/CG-ICMR-NIV-INSACOG-GSEQ-8463/2021|2021-12-31|2022-02-02
>hCoV-19/India/MH-ICMR-NIV-INSACOG-GSEQ-8296/2022|2022-01|2022-02-02
>hCoV-19/Austria/KILM2317/2022|2022-01|2022-02-02
>hCoV-19/India/MH-ICMR-NIV-INSACOG-GSEQ-8527/2022|2022-01-01|2022-02-02
>hCoV-19/India/MH-ICMR-NIV-INSACOG-GSEQ-8105/2022|2022-01-02|2022-02-02
>hCoV-19/India/MH-ICMR-NIV-INSACOG-GSEQ-8107/2022|2022-01-02|2022-02-02
>hCoV-19/India/AN-ICMR-NIV-INSACOG-GSEQ-8529/2022|2022-01-02|2022-02-02
>hCoV-19/India/MH-ICMR-NIV-INSACOG-GSEQ-8140/2022|2022-01-03|2022-02-02
>hCoV-19/India/MH-ICMR-NIV-INSACOG-GSEQ-8129/2022|2022-01-03|2022-02-02
>hCoV-19/India/MH-ICMR-NIV-INSACOG-GSEQ-8139/2022|2022-01-03|2022-02-02
>hCoV-19/India/MH-ICMR-NIV-INSACOG-GSEQ-8137/2022|2022-01-03|2022-02-02
>hCoV-19/India/MH-ICMR-NIV-INSACOG-GSEQ-8232/2021|2021-12-29|2022-02-02
>hCoV-19/England/MILK-31BA7BB/2022|2022-01-08|2022-01-16
>hCoV-19/India/MH-ICMR-NIV-INSACOG-GSEQ-8038/2021|2021-12-31|2022-02-02
>hCoV-19/India/MH-ICMR-NIV-INSACOG-GSEQ-8037/2021|2021-12-31|2022-02-02
>hCoV-19/India/MH-ICMR-NIV-INSACOG-GSEQ-8307/2022|2022-01-04|2022-02-02
>hCoV-19/England/MILK-31BB161/2022|2022-01-10|2022-01-16
>hCoV-19/India/MH-ICMR-NIV-INSACOG-GSEQ-8087/2021|2021-12-31|2022-02-02
>hCoV-19/India/MH-ICMR-NIV-INSACOG-GSEQ-8086/2021|2021-12-31|2022-02-02
>hCoV-19/India/AN-ICMR-NIV-INSACOG-GSEQ-8518/2021|2021-12-30|2022-02-02
>hCoV-19/India/AN-ICMR-NIV-INSACOG-GSEQ-8521/2021|2021-12-30|2022-02-02
>hCoV-19/India/MH-ICMR-NIV-INSACOG-GSEQ-8096/2021|2021-12-30|2022-02-02
>hCoV-19/India/MH-ICMR-NIV-INSACOG-GSEQ-8095/2021|2021-12-30|2022-02-02
>hCoV-19/India/MH-ICMR-NIV-INSACOG-NCOV-22816/2022|2022-01-03|2022-02-02
>hCoV-19/India/MH-ICMR-NIV-INSACOG-GSEQ-8403/2022|2022-01-04|2022-02-02
>hCoV-19/India/MH-ICMR-NIV-INSACOG-GSEQ-8034/2021|2021-12-30|2022-02-02
>hCoV-19/India/MH-ICMR-NIV-INSACOG-GSEQ-8328/2022|2022-01-04|2022-02-02
>hCoV-19/India/MH-ICMR-NIV-INSACOG-385192/2021|2021-12-30|2022-02-02
>hCoV-19/India/MH-ICMR-NIV-INSACOG-GSEQ-8578/2022|2022-01-04|2022-02-02
>hCoV-19/India/MH-ICMR-NIV-INSACOG-NCOV-221051/2022|2022-01-04|2022-02-02
>hCoV-19/India/MH-ICMR-NIV-INSACOG-NCOV-221353/2022|2022-01-04|2022-02-02
>hCoV-19/India/MH-ICMR-NIV-INSACOG-NCOV-227661/2022|2022-01-04|2022-02-02
>hCoV-19/India/MH-ICMR-NIV-INSACOG-NCOV-227662/2022|2022-01-04|2022-02-02
>hCoV-19/India/MH-ICMR-NIV-INSACOG-NCOV-22973/2022|2022-01-04|2022-02-02
>hCoV-19/India/MH-ICMR-NIV-INSACOG-NCOV-22859/2022|2022-01-04|2022-02-02
>hCoV-19/India/MH-ICMR-NIV-INSACOG-385274/2021|2021-12-30|2022-02-02
>hCoV-19/India/MH-ICMR-NIV-INSACOG-NCOV-22866/2022|2022-01-04|2022-02-02
>hCoV-19/India/MH-ICMR-NIV-INSACOG-GSEQ-8347/2022|2022-01-05|2022-02-02
>hCoV-19/India/MH-ICMR-NIV-INSACOG-GSEQ-8089/2021|2021-12-31|2022-02-02
>hCoV-19/India/MH-ICMR-NIV-INSACOG-GSEQ-8406/2022|2022-01-05|2022-02-02
>hCoV-19/India/MH-ICMR-NIV-INSACOG-GSEQ-8404/2022|2022-01-05|2022-02-02
>hCoV-19/India/MH-ICMR-NIV-INSACOG-GSEQ-8405/2022|2022-01-05|2022-02-02
>hCoV-19/India/AN-ICMR-NIV-INSACOG-GSEQ-8534/2022|2022-01-05|2022-02-02
>hCoV-19/India/AN-ICMR-NIV-INSACOG-GSEQ-8537/2022|2022-01-05|2022-02-02
>hCoV-19/India/MH-ICMR-NIV-INSACOG-GSEQ-8584/2022|2022-01-05|2022-02-02
>hCoV-19/India/MH-ICMR-NIV-INSACOG-GSEQ-8586/2022|2022-01-05|2022-02-02
>hCoV-19/India/MH-ICMR-NIV-INSACOG-NCOV-221793/2022|2022-01-05|2022-02-02
>hCoV-19/India/MH-ICMR-NIV-INSACOG-NCOV-221795/2022|2022-01-05|2022-02-02
>hCoV-19/India/MH-ICMR-NIV-INSACOG-NCOV-221832/2022|2022-01-05|2022-02-02
>hCoV-19/India/MH-ICMR-NIV-INSACOG-NCOV-221857/2022|2022-01-05|2022-02-02
>hCoV-19/India/MH-ICMR-NIV-INSACOG-NCOV-227664/2022|2022-01-05|2022-02-02
>hCoV-19/India/MH-ICMR-NIV-INSACOG-NCOV-227665/2022|2022-01-05|2022-02-02
>hCoV-19/India/AN-ICMR-NIV-INSACOG-GSEQ-8539/2022|2022-01-06|2022-02-02
>hCoV-19/India/MH-ICMR-NIV-INSACOG-GSEQ-8513/2022|2022-01-06|2022-02-02
>hCoV-19/South_Africa/CERI-KRISP-K034205/2021|2021-12-23|2022-02-02
>hCoV-19/India/MH-ICMR-NIV-INSACOG-GSEQ-8819/2022|2022-01-06|2022-02-02
>hCoV-19/India/MH-ICMR-NIV-INSACOG-GSEQ-8386/2022|2022-01-07|2022-02-02
>hCoV-19/India/MH-ICMR-NIV-INSACOG-GSEQ-8395/2022|2022-01-07|2022-02-02
>hCoV-19/India/MH-ICMR-NIV-INSACOG-GSEQ-8396/2022|2022-01-07|2022-02-02
>hCoV-19/India/MH-ICMR-NIV-INSACOG-GSEQ-8724/2022|2022-01-12|2022-02-02
>hCoV-19/India/MH-ICMR-NIV-INSACOG-GSEQ-8799/2022|2022-01-07|2022-02-02
>hCoV-19/India/MH-ICMR-NIV-INSACOG-NCOV-227674/2022|2022-01-07|2022-02-02
>hCoV-19/India/AN-ICMR-NIV-INSACOG-GSEQ-8549/2022|2022-01-08|2022-02-02
>hCoV-19/India/MH-ICMR-NIV-INSACOG-GSEQ-8590/2022|2022-01-08|2022-02-02
>hCoV-19/India/MH-ICMR-NIV-INSACOG-GSEQ-8588/2022|2022-01-08|2022-02-02
>hCoV-19/India/MH-ICMR-NIV-INSACOG-NCOV-221879-1/2022|2022-01-08|2022-02-02
>hCoV-19/India/MH-ICMR-NIV-INSACOG-GSEQ-8612/2022|2022-01-08|2022-02-02
>hCoV-19/India/AN-ICMR-NIV-INSACOG-GSEQ-8557/2022|2022-01-09|2022-02-02
>hCoV-19/India/MH-ICMR-NIV-INSACOG-GSEQ-8630/2022|2022-01-11|2022-02-02
>hCoV-19/India/MH-ICMR-NIV-INSACOG-294229-2/2022|2022-01-10|2022-02-02
>hCoV-19/India/MH-ICMR-NIV-INSACOG-GSEQ-8505/2022|2022-01-10|2022-02-02
>hCoV-19/India/MH-ICMR-NIV-INSACOG-GSEQ-8510/2022|2022-01-10|2022-02-02
>hCoV-19/India/AN-ICMR-NIV-INSACOG-GSEQ-8563/2022|2022-01-10|2022-02-02
>hCoV-19/India/MH-ICMR-NIV-INSACOG-GSEQ-8515/2022|2022-01-10|2022-02-02
>hCoV-19/India/AN-ICMR-NIV-INSACOG-GSEQ-8560/2022|2022-01-10|2022-02-02
>hCoV-19/India/MH-ICMR-NIV-INSACOG-GSEQ-8562/2022|2022-01-10|2022-02-02
>hCoV-19/India/MH-ICMR-NIV-INSACOG-NCOV-225187/2022|2022-01-10|2022-02-02
>hCoV-19/India/AN-ICMR-NIV-INSACOG-GSEQ-8564/2022|2022-01-10|2022-02-02
>hCoV-19/India/AN-ICMR-NIV-INSACOG-GSEQ-8565/2022|2022-01-10|2022-02-02
>hCoV-19/India/MH-ICMR-NIV-INSACOG-GSEQ-8669/2022|2022-01-10|2022-02-02
>hCoV-19/India/MH-ICMR-NIV-INSACOG-GSEQ-8712/2022|2022-01-10|2022-02-02
>hCoV-19/India/MH-ICMR-NIV-INSACOG-GSEQ-8783/2022|2022-01-10|2022-02-02
>hCoV-19/India/MH-ICMR-NIV-INSACOG-NCOV-225183/2022|2022-01-10|2022-02-02
>hCoV-19/India/MH-ICMR-NIV-INSACOG-NCOV-225244/2022|2022-01-10|2022-02-02
>hCoV-19/India/MH-ICMR-NIV-INSACOG-NCOV-225250/2022|2022-01-10|2022-02-02
>hCoV-19/India/MH-ICMR-NIV-INSACOG-NCOV-225252/2022|2022-01-10|2022-02-02
>hCoV-19/India/MH-ICMR-NIV-INSACOG-NCOV-225256/2022|2022-01-10|2022-02-02
>hCoV-19/India/MH-ICMR-NIV-INSACOG-GSEQ-8619/2022|2022-01-11|2022-02-02
>hCoV-19/India/MH-ICMR-NIV-INSACOG-GSEQ-8629/2022|2022-01-11|2022-02-02
>hCoV-19/India/MH-ICMR-NIV-INSACOG-GSEQ-8716/2022|2022-01-11|2022-02-02
>hCoV-19/India/MH-ICMR-NIV-INSACOG-GSEQ-8717/2022|2022-01-11|2022-02-02
>hCoV-19/India/MH-ICMR-NIV-INSACOG-GSEQ-8719/2022|2022-01-11|2022-02-02
>hCoV-19/India/MH-ICMR-NIV-INSACOG-NCOV-224689/2022|2022-01-11|2022-02-02
>hCoV-19/India/MH-ICMR-NIV-INSACOG-GSEQ-8802/2022|2022-01-11|2022-02-02
>hCoV-19/India/MH-ICMR-NIV-INSACOG-NCOV-224698/2022|2022-01-11|2022-02-02
>hCoV-19/India/MH-ICMR-NIV-INSACOG-NCOV-224684/2022|2022-01-11|2022-02-02
>hCoV-19/India/MH-ICMR-NIV-INSACOG-GSEQ-8733/2022|2022-01-12|2022-02-02
>hCoV-19/India/MH-ICMR-NIV-INSACOG-GSEQ-8634/2022|2022-01-12|2022-02-02
>hCoV-19/India/MH-ICMR-NIV-INSACOG-GSEQ-8633/2022|2022-01-12|2022-02-02
>hCoV-19/England/MILK-31BB2F5/2022|2022-01-10|2022-01-16
>hCoV-19/England/PHEC-4L055Z54/2021|2021|2022-01-16
>hCoV-19/India/MH-ICMR-NIV-INSACOG-GSEQ-8638/2022|2022-01-13|2022-02-02
>hCoV-19/India/MH-ICMR-NIV-INSACOG-GSEQ-8734/2022|2022-01-12|2022-02-02
>hCoV-19/India/MH-ICMR-NIV-INSACOG-GSEQ-8806/2022|2022-01-15|2022-02-02
>hCoV-19/India/MH-ICMR-NIV-INSACOG-GSEQ-8736/2022|2022-01-13|2022-02-02
>hCoV-19/India/MH-ICMR-NIV-INSACOG-GSEQ-8637/2022|2022-01-13|2022-02-02
>hCoV-19/India/MH-ICMR-NIV-INSACOG-GSEQ-8640/2022|2022-01-13|2022-02-02
>hCoV-19/India/MH-ICMR-NIV-INSACOG-GSEQ-8639/2022|2022-01-13|2022-02-02
>hCoV-19/India/MH-ICMR-NIV-INSACOG-GSEQ-8642/2022|2022-01-13|2022-02-02
>hCoV-19/India/MH-ICMR-NIV-INSACOG-GSEQ-8677/2022|2022-01-13|2022-02-02
>hCoV-19/India/MH-ICMR-NIV-INSACOG-NCOV-227692/2022|2022-01-13|2022-02-02
>hCoV-19/India/MH-ICMR-NIV-INSACOG-GSEQ-8804/2022|2022-01-13|2022-02-02
>hCoV-19/India/MH-ICMR-NIV-INSACOG-GSEQ-8784/2022|2022-01-13|2022-02-02
>hCoV-19/England/PHEC-4L06BZ7F/2021|2021|2022-01-16
>hCoV-19/India/MH-ICMR-NIV-INSACOG-GSEQ-8786/2022|2022-01-14|2022-02-02
>hCoV-19/India/MH-ICMR-NIV-INSACOG-GSEQ-8627/2022|2022-01-14|2022-02-02
>hCoV-19/India/MH-ICMR-NIV-INSACOG-GSEQ-8787/2022|2022-01-14|2022-02-02
>hCoV-19/India/MH-ICMR-NIV-INSACOG-NCOV-228171/2022|2022-01-14|2022-02-02
>hCoV-19/India/MH-ICMR-NIV-INSACOG-GSEQ-8624/2022|2022-01-15|2022-02-02
>hCoV-19/India/MH-ICMR-NIV-INSACOG-GSEQ-8790/2022|2022-01-15|2022-02-02
>hCoV-19/India/MH-ICMR-NIV-INSACOG-NCOV-226872/2022|2022-01-17|2022-02-02
>hCoV-19/India/MH-ICMR-NIV-INSACOG-GSEQ-8791/2022|2022-01-15|2022-02-02
>hCoV-19/India/MH-ICMR-NIV-INSACOG-NCOV-229180/2022|2022-01-21|2022-02-02
>hCoV-19/England/MILK-31C52DA/2022|2022-01-10|2022-01-16
>hCoV-19/South_Africa/CERI-KRISP-K034238/2021|2021-12-16|2022-02-02
>hCoV-19/England/MILK-31B43DB/2022|2022-01-06|2022-01-16
>hCoV-19/England/PHEC-4L072Z97/2021|2021|2022-01-16
>hCoV-19/England/MILK-31B3E9F/2022|2022-01-08|2022-01-16
>hCoV-19/England/MILK-31B4784/2022|2022-01-08|2022-01-16
>hCoV-19/England/PHEC-4L071ZF4/2022|2022|2022-01-16
>hCoV-19/England/MILK-31B47FD/2022|2022-01-08|2022-01-16
>hCoV-19/South_Africa/CERI-KRISP-K034261/2021|2021-12-13|2022-02-02
>hCoV-19/South_Africa/CERI-KRISP-K034240/2021|2021-12-15|2022-02-02
>hCoV-19/South_Africa/CERI-KRISP-K034241/2021|2021-12-15|2022-02-02
>hCoV-19/South_Africa/CERI-KRISP-K034206/2021|2021-12-23|2022-02-02
>hCoV-19/South_Africa/CERI-KRISP-K034258/2021|2021-12-24|2022-02-02
>hCoV-19/South_Africa/CERI-KRISP-K034268/2021|2021-12-30|2022-02-02
>hCoV-19/England/MILK-31B4344/2022|2022-01-08|2022-01-16
>hCoV-19/England/MILK-31BCA1A/2022|2022-01-10|2022-01-16
>hCoV-19/England/PHEC-4L04BZ26/2021|2021|2022-01-16
>hCoV-19/England/PHEC-4L04DZ02/2021|2021|2022-01-16
>hCoV-19/England/MILK-31B4511/2022|2022-01-08|2022-01-16
>hCoV-19/USA/AZ-ASU31709/2022|2022-01-03|2022-01-08
>hCoV-19/Canada/ON-PHL-21-41650/2021|2021-11-30|2021-12-06
>hCoV-19/Canada/ON-PHL-21-41647/2021|2021-11-29|2021-12-06
>hCoV-19/Canada/ON-PHL-21-41648/2021|2021-11-30|2021-12-06
>hCoV-19/Canada/ON-PHL-21-41649/2021|2021-11-30|2021-12-06
>hCoV-19/Canada/ON-PHL-21-41651/2021|2021-11-30|2021-12-06
>hCoV-19/France/ARA-CHUGA-2019987540/2022|2022-01-25|2022-02-02
>hCoV-19/France/ARA-CHUGA-2019987521/2022|2022-01-24|2022-02-02
>hCoV-19/Scotland/EDB36582/2022|2022-01-05|2022-02-02
>hCoV-19/Switzerland/TI-EOC-26588470/2022|2022-01-19|2022-02-01
>hCoV-19/Switzerland/TI-EOC-26598609/2022|2022-01-22|2022-02-01
>hCoV-19/Switzerland/TI-EOC-26598636/2022|2022-01-22|2022-02-01
>hCoV-19/USA/LA-BIE-BP341/2022|2022-01-15|2022-01-26
>hCoV-19/USA/LA-BIE-BP333/2022|2022-01-15|2022-01-26
>hCoV-19/USA/LA-BIE-BP332/2022|2022-01-15|2022-01-26
>hCoV-19/USA/LA-BIE-BP330/2022|2022-01-15|2022-01-26
>hCoV-19/USA/LA-BIE-BP334/2022|2022-01-15|2022-01-26
>hCoV-19/South_Africa/CERI-KRISP-K034272/2021|2021-12-30|2022-02-02
>hCoV-19/South_Africa/CERI-KRISP-K034271/2021|2021-12-30|2022-02-02
>hCoV-19/South_Africa/CERI-KRISP-K034270/2021|2021-12-30|2022-02-02
>hCoV-19/South_Africa/CERI-KRISP-K034200/2021|2021-12-24|2022-02-02
>hCoV-19/USA/MA-CDCBI-CRSP_4ZZAPQBGHICF2EUM/2022|2022-01-12|2022-01-26
>hCoV-19/USA/MA-CDCBI-CRSP_APTNYCK46IRA5N4F/2022|2022-01-12|2022-01-26
>hCoV-19/Netherlands/NH-AUMC-000251/2022|2022-01-14|2022-01-26
>hCoV-19/Netherlands/NH-AUMC-000379/2022|2022-01-11|2022-01-26
>hCoV-19/Netherlands/NH-AUMC-000393/2022|2022-01-12|2022-01-26
>hCoV-19/Austria/KILM2330/2022|2022-01|2022-02-02
>hCoV-19/Austria/KILM2316/2022|2022-01|2022-02-02
>hCoV-19/Austria/KILM2319/2022|2022-01|2022-02-02
>hCoV-19/Austria/KILM2318/2022|2022-01|2022-02-02
>hCoV-19/Austria/KILM2315/2022|2022-01|2022-02-02
>hCoV-19/Austria/KILM2298/2022|2022-01|2022-02-02
>hCoV-19/Austria/KILM2323/2022|2022-01|2022-02-02
>hCoV-19/Austria/KILM2327/2022|2022-01|2022-02-02
>hCoV-19/Austria/KILM2324/2022|2022-01|2022-02-02
>hCoV-19/Austria/KILM2312/2022|2022-01|2022-02-02
>hCoV-19/Austria/KILM2328/2022|2022-01|2022-02-02
>hCoV-19/Austria/KILM2314/2022|2022-01|2022-02-02
>hCoV-19/Austria/KILM2309/2022|2022-01|2022-02-02
>hCoV-19/Austria/KILM2304/2022|2022-01|2022-02-02
>hCoV-19/Austria/KILM2301/2022|2022-01|2022-02-02
>hCoV-19/Austria/KILM2303/2022|2022-01|2022-02-02
>hCoV-19/Austria/KILM2311/2022|2022-01|2022-02-02
>hCoV-19/Austria/KILM2295/2022|2022-01|2022-02-02
>hCoV-19/Austria/KILM2322/2022|2022-01|2022-02-02
>hCoV-19/India/MH-ICMR-NIV-INSACOG-GSEQ-8663/2022|2022-01-12|2022-02-02
>hCoV-19/England/MILK-2D6B000/2021|2021-12-06|2021-12-13
>hCoV-19/India/MH-ICMR-NIV-INSACOG-GSEQ-8506/2022|2022-01-10|2022-02-02
>hCoV-19/India/MH-ICMR-NIV-INSACOG-GSEQ-8504/2022|2022-01-10|2022-02-02
>hCoV-19/India/MH-ICMR-NIV-INSACOG-NCOV-227672/2022|2022-01-09|2022-02-02
>hCoV-19/India/MH-ICMR-NIV-INSACOG-GSEQ-8628/2022|2022-01-13|2022-02-02
>hCoV-19/India/MH-ICMR-NIV-INSACOG-GSEQ-8509/2022|2022-01-10|2022-02-02
>hCoV-19/India/MH-ICMR-NIV-INSACOG-GSEQ-8803/2022|2022-01-12|2022-02-02
>hCoV-19/India/MH-ICMR-NIV-INSACOG-GSEQ-8738/2022|2022-01-13|2022-02-02
>hCoV-19/India/MH-ICMR-NIV-INSACOG-NCOV-225202/2022|2022-01-13|2022-02-02
>hCoV-19/India/AN-ICMR-NIV-INSACOG-GSEQ-8552/2022|2022-01-09|2022-02-02
>hCoV-19/India/MH-ICMR-NIV-INSACOG-GSEQ-8615/2022|2022-01-09|2022-02-02
>hCoV-19/India/MH-ICMR-NIV-INSACOG-GSEQ-8614/2022|2022-01-08|2022-02-02
>hCoV-19/India/MH-ICMR-NIV-INSACOG-GSEQ-8641/2022|2022-01-13|2022-02-02
>hCoV-19/India/MH-ICMR-NIV-INSACOG-GSEQ-8493/2022|2022-01-09|2022-02-02
>hCoV-19/India/AN-ICMR-NIV-INSACOG-GSEQ-8556/2022|2022-01-09|2022-02-02
>hCoV-19/India/MH-ICMR-NIV-INSACOG-GSEQ-8674/2022|2022-01-12|2022-02-02
>hCoV-19/India/MH-ICMR-NIV-INSACOG-GSEQ-8670/2022|2022-01-12|2022-02-02
>hCoV-19/India/MH-ICMR-NIV-INSACOG-GSEQ-8732/2022|2022-01-12|2022-02-02
>hCoV-19/India/MH-ICMR-NIV-INSACOG-GSEQ-8785/2022|2022-01-14|2022-02-02
>hCoV-19/India/MH-ICMR-NIV-INSACOG-GSEQ-8622/2022|2022-01-14|2022-02-02
>hCoV-19/India/MH-ICMR-NIV-INSACOG-GSEQ-8631/2022|2022-01-11|2022-02-02
>hCoV-19/India/MH-ICMR-NIV-INSACOG-GSEQ-8561/2022|2022-01-10|2022-02-02
>hCoV-19/India/MH-ICMR-NIV-INSACOG-NCOV-227263/2022|2022-01-10|2022-02-02
>hCoV-19/India/MH-ICMR-NIV-INSACOG-NCOV-225254/2022|2022-01-10|2022-02-02
>hCoV-19/India/MH-ICMR-NIV-INSACOG-NCOV-225245/2022|2022-01-10|2022-02-02
>hCoV-19/India/MH-ICMR-NIV-INSACOG-SARI-22-73/2022|2022-01-17|2022-02-02
>hCoV-19/India/MH-ICMR-NIV-INSACOG-NCOV-225188/2022|2022-01-10|2022-02-02
>hCoV-19/India/MH-ICMR-NIV-INSACOG-GSEQ-8710/2022|2022-01-10|2022-02-02
>hCoV-19/India/MH-ICMR-NIV-INSACOG-GSEQ-8713/2022|2022-01-10|2022-02-02
>hCoV-19/India/MH-ICMR-NIV-INSACOG-GSEQ-8644/2022|2022-01-15|2022-02-02
>hCoV-19/India/MH-ICMR-NIV-INSACOG-GSEQ-8623/2022|2022-01-15|2022-02-02
>hCoV-19/India/MH-ICMR-NIV-INSACOG-NCOV-228172/2022|2022-01-14|2022-02-02
>hCoV-19/India/MH-ICMR-NIV-INSACOG-NCOV-228169/2022|2022-01-14|2022-02-02
>hCoV-19/India/MH-ICMR-NIV-INSACOG-NCOV-225863/2022|2022-01-14|2022-02-02
>hCoV-19/India/MH-ICMR-NIV-INSACOG-GSEQ-8805/2022|2022-01-14|2022-02-02
>hCoV-19/India/MH-ICMR-NIV-INSACOG-GSEQ-8789/2022|2022-01-14|2022-02-02
>hCoV-19/India/MH-ICMR-NIV-INSACOG-GSEQ-8788/2022|2022-01-14|2022-02-02
>hCoV-19/India/AN-ICMR-NIV-INSACOG-GSEQ-8547/2022|2022-01-08|2022-02-02
>hCoV-19/India/MH-ICMR-NIV-INSACOG-GSEQ-8632/2022|2022-01-12|2022-02-02
>hCoV-19/India/MH-ICMR-NIV-INSACOG-GSEQ-8621/2022|2022-01-12|2022-02-02
>hCoV-19/India/MH-ICMR-NIV-INSACOG-GSEQ-8635/2022|2022-01-12|2022-02-02
>hCoV-19/India/MH-ICMR-NIV-INSACOG-GSEQ-8643/2022|2022-01-12|2022-02-02
>hCoV-19/India/MH-ICMR-NIV-INSACOG-GSEQ-8636/2022|2022-01-12|2022-02-02
>hCoV-19/USA/NH-CDCBI-CRSP_NKCDVXAI5CB4QHGP/2022|2022-01-11|2022-01-26
>hCoV-19/India/MH-ICMR-NIV-INSACOG-NCOV-227686/2022|2022-01-11|2022-02-02
>hCoV-19/India/MH-ICMR-NIV-INSACOG-GSEQ-8715/2022|2022-01-11|2022-02-02
>hCoV-19/India/MH-ICMR-NIV-INSACOG-GSEQ-8128/2022|2022-01-03|2022-02-02
>hCoV-19/India/MH-ICMR-NIV-INSACOG-NCOV-227684/2022|2022-01-11|2022-02-02
>hCoV-19/India/MH-ICMR-NIV-INSACOG-NCOV-227681/2022|2022-01-11|2022-02-02
>hCoV-19/India/MH-ICMR-NIV-INSACOG-GSEQ-8720/2022|2022-01-11|2022-02-02
>hCoV-19/India/MH-ICMR-NIV-INSACOG-NCOV-224685/2022|2022-01-11|2022-02-02
>hCoV-19/India/MH-ICMR-NIV-INSACOG-GSEQ-8722/2022|2022-01-11|2022-02-02
>hCoV-19/India/MH-ICMR-NIV-INSACOG-GSEQ-8679/2022|2022-01-02|2022-02-02
>hCoV-19/India/MH-ICMR-NIV-INSACOG-GSEQ-8678/2022|2022-01-02|2022-02-02
>hCoV-19/India/MH-ICMR-NIV-INSACOG-GSEQ-8411/2022|2022-01-05|2022-02-02
>hCoV-19/India/MH-ICMR-NIV-INSACOG-GSEQ-8585/2022|2022-01-05|2022-02-02
>hCoV-19/India/AN-ICMR-NIV-INSACOG-GSEQ-8535/2022|2022-01-05|2022-02-02
>hCoV-19/India/MH-ICMR-NIV-INSACOG-GSEQ-8793/2022|2022-01-02|2022-02-02
>hCoV-19/India/MH-ICMR-NIV-INSACOG-GSEQ-8092/2021|2021-12-23|2022-02-02
>hCoV-19/India/MH-ICMR-NIV-INSACOG-GSEQ-8410/2022|2022-01-05|2022-02-02
>hCoV-19/India/MH-ICMR-NIV-INSACOG-GSEQ-8409/2022|2022-01-05|2022-02-02
>hCoV-19/India/MH-ICMR-NIV-INSACOG-GSEQ-8109/2022|2022-01-02|2022-02-02
>hCoV-19/India/MH-ICMR-NIV-INSACOG-NCOV-222450/2021|2021-12-19|2022-02-02
>hCoV-19/India/MH-ICMR-NIV-INSACOG-GSEQ-8291/2021|2021|2022-02-02
>hCoV-19/India/AN-ICMR-NIV-INSACOG-GSEQ-8526/2022|2022-01-01|2022-02-02
>hCoV-19/India/AN-ICMR-NIV-INSACOG-GSEQ-8528/2022|2022-01-01|2022-02-02
>hCoV-19/India/MH-ICMR-NIV-INSACOG-GSEQ-8281/2022|2022-01-01|2022-02-02
>hCoV-19/India/MH-ICMR-NIV-INSACOG-NCOV-227660/2022|2022-01-03|2022-02-02
>hCoV-19/India/MH-ICMR-NIV-INSACOG-NCOV-227659/2022|2022-01-03|2022-02-02
>hCoV-19/USA/MA-CDCBI-CRSP_LRNEDJIETGK3VVZ7/2022|2022-01-13|2022-01-26
>hCoV-19/India/MH-ICMR-NIV-INSACOG-GSEQ-8389/2022|2022-01-07|2022-02-02
>hCoV-19/India/AN-ICMR-NIV-INSACOG-GSEQ-8540/2022|2022-01-06|2022-02-02
>hCoV-19/India/MH-ICMR-NIV-INSACOG-GSEQ-8531/2022|2022-01-03|2022-02-02
>hCoV-19/India/MH-ICMR-NIV-INSACOG-GSEQ-8402/2022|2022-01-03|2022-02-02
>hCoV-19/India/MH-ICMR-NIV-INSACOG-GSEQ-8400/2022|2022-01-03|2022-02-02
>hCoV-19/India/MH-ICMR-NIV-INSACOG-GSEQ-8251/2021|2021-12-28|2022-02-02
>hCoV-19/India/MH-ICMR-NIV-INSACOG-GSEQ-8794/2022|2022-01-03|2022-02-02
>hCoV-19/India/MH-ICMR-NIV-INSACOG-GSEQ-8226/2021|2021-12-28|2022-02-02
>hCoV-19/India/MH-ICMR-NIV-INSACOG-GSEQ-8797/2022|2022-01-06|2022-02-02
>hCoV-19/India/MH-ICMR-NIV-INSACOG-GSEQ-8285/2022|2022-01-03|2022-02-02
>hCoV-19/India/MH-ICMR-NIV-INSACOG-NCOV-22715/2022|2022-01|2022-02-02
>hCoV-19/India/MH-ICMR-NIV-INSACOG-NCOV-22514/2022|2022-01|2022-02-02
>hCoV-19/India/MH-ICMR-NIV-INSACOG-NCOV-221536/2022|2022-01|2022-02-02
>hCoV-19/India/MH-ICMR-NIV-INSACOG-GSEQ-8525/2021|2021-12-31|2022-02-02
>hCoV-19/India/MH-ICMR-NIV-INSACOG-GSEQ-8350/2022|2022-01-05|2022-02-02
>hCoV-19/India/MH-ICMR-NIV-INSACOG-GSEQ-8796/2022|2022-01-04|2022-02-02
>hCoV-19/India/AN-ICMR-NIV-INSACOG-GSEQ-8543/2022|2022-01-07|2022-02-02
>hCoV-19/India/MH-ICMR-NIV-INSACOG-NCOV-221124/2022|2022-01-04|2022-02-02
>hCoV-19/India/MH-ICMR-NIV-INSACOG-GSEQ-8349/2022|2022-01-05|2022-02-02
>hCoV-19/India/MH-ICMR-NIV-INSACOG-NCOV-22791/2022|2022-01-04|2022-02-02
>hCoV-19/India/MH-ICMR-NIV-INSACOG-GSEQ-8348/2022|2022-01-05|2022-02-02
>hCoV-19/India/MH-ICMR-NIV-INSACOG-GSEQ-8610/2022|2022-01-07|2022-02-02
>hCoV-19/India/MH-ICMR-NIV-INSACOG-GSEQ-8611/2022|2022-01-07|2022-02-02
>hCoV-19/India/MH-ICMR-NIV-INSACOG-NCOV-221052/2022|2022-01-04|2022-02-02
>hCoV-19/India/MH-ICMR-NIV-INSACOG-GSEQ-8433/2022|2022-01-07|2022-02-02
>hCoV-19/Sweden/2941996764/2022|2022-01-16|2022-02-02
>hCoV-19/India/MH-ICMR-NIV-INSACOG-GSEQ-8435/2022|2022-01-07|2022-02-02
>hCoV-19/India/MH-ICMR-NIV-INSACOG-GSEQ-8042/2021|2021-12-28|2022-02-02
>hCoV-19/Sweden/2941990564/2022|2022-01-16|2022-02-02
>hCoV-19/India/MH-ICMR-NIV-INSACOG-GSEQ-8240/2021|2021-12-27|2022-02-02
>hCoV-19/India/MH-ICMR-NIV-INSACOG-GSEQ-8239/2021|2021-12-27|2022-02-02
>hCoV-19/India/MH-ICMR-NIV-INSACOG-GSEQ-8203/2021|2021-12-27|2022-02-02
>hCoV-19/India/MH-ICMR-NIV-INSACOG-GSEQ-8201/2021|2021-12-27|2022-02-02
>hCoV-19/India/MH-ICMR-NIV-INSACOG-GSEQ-8196/2021|2021-12-27|2022-02-02
>hCoV-19/India/MH-ICMR-NIV-INSACOG-GSEQ-8093/2021|2021-12-27|2022-02-02
>hCoV-19/India/CG-ICMR-NIV-INSACOG-GSEQ-8469/2021|2021-12-03|2022-02-02
>hCoV-19/India/MH-ICMR-NIV-INSACOG-NCOV-221933/2021|2021|2022-02-02
>hCoV-19/India/CG-ICMR-NIV-INSACOG-GSEQ-8467/2021|2021-12-03|2022-02-02
>hCoV-19/India/MH-ICMR-NIV-INSACOG-NCOV-22275/2021|2021|2022-02-02
>hCoV-19/India/MH-ICMR-NIV-INSACOG-NCOV-221916/2021|2021|2022-02-02
>hCoV-19/Sweden/2942321763/2022|2022-01-17|2022-02-02
>hCoV-19/Sweden/2942114963/2022|2022-01-17|2022-02-02
>hCoV-19/India/MH-ICMR-NIV-INSACOG-GSEQ-8205/2021|2021-12-28|2022-02-02
>hCoV-19/Sweden/9529158776/2022|2022-01-19|2022-02-02
>hCoV-19/Sweden/9528883576/2022|2022-01-17|2022-02-02
>hCoV-19/Sweden/4070718564/2022|2022-01-14|2022-02-02
>hCoV-19/India/CG-ICMR-NIV-INSACOG-GSEQ-8472/2021|2021-12-03|2022-02-02
>hCoV-19/Sweden/1591267964/2022|2022-01-12|2022-02-02
>hCoV-19/India/CG-ICMR-NIV-INSACOG-GSEQ-8471/2021|2021-12-03|2022-02-02
>hCoV-19/Sweden/3694834076/2022|2022-01-10|2022-02-02
>hCoV-19/Sweden/3686868563/2022|2022-01-17|2022-02-02
>hCoV-19/Sweden/2942724863/2022|2022-01-17|2022-02-02
>hCoV-19/Sweden/294012702W/2022|2022-01-12|2022-02-02
>hCoV-19/Sweden/9528933076/2022|2022-01-17|2022-02-02
>hCoV-19/Sweden/9528936676/2022|2022-01-17|2022-02-02
>hCoV-19/Sweden/1591197664/2022|2022-01-12|2022-02-02
>hCoV-19/Sweden/9528900463/2022|2022-01-18|2022-02-02
>hCoV-19/Sweden/9528846687/2022|2022-01-17|2022-02-02
>hCoV-19/Sweden/1590265964/2022|2022-01-11|2022-02-02
>hCoV-19/Sweden/1590257564/2022|2022-01-12|2022-02-02
>hCoV-19/Sweden/1587315363/2022|2022-01-18|2022-02-02
>hCoV-19/Sweden/9528751263/2022|2022-01-18|2022-02-02
>hCoV-19/Sweden/1587294363/2022|2022-01-17|2022-02-02
>hCoV-19/Denmark/DCGC-263357/2021|2021-12-05|2021-12-14
>hCoV-19/Spain/CT-HUB03751/2022|2022-01-21|2022-02-02
>hCoV-19/Spain/CT-HUB03756/2022|2022-01-21|2022-02-02
>hCoV-19/Sweden/1587275763/2022|2022-01-18|2022-02-02
>hCoV-19/Sweden/1587264263/2022|2022-01-18|2022-02-02
>hCoV-19/Sweden/9527957376/2022|2022-01-10|2022-02-02
>hCoV-19/Sweden/1587291563/2022|2022-01-18|2022-02-02
>hCoV-19/Sweden/1587271463/2022|2022-01-18|2022-02-02
>hCoV-19/Sweden/1587248763/2022|2022-01-18|2022-02-02
>hCoV-19/Sweden/1577075364/2022|2022-01-18|2022-02-02
>hCoV-19/Sweden/1593083563/2022|2022-01-18|2022-02-02
>hCoV-19/Sweden/2007643263/2022|2022-01-13|2022-02-02
>hCoV-19/Sweden/9529095976/2022|2022-01-19|2022-02-02
>hCoV-19/Sweden/2001896964/2022|2022-01-14|2022-02-02
>hCoV-19/Sweden/9529097576/2022|2022-01-19|2022-02-02
>hCoV-19/Sweden/1593085063/2022|2022-01-18|2022-02-02
>hCoV-19/Sweden/2007551963/2022|2022-01-13|2022-02-02
>hCoV-19/Sweden/9529244376/2022|2022-01-20|2022-02-02
>hCoV-19/Sweden/1593113963/2022|2022-01-17|2022-02-02
>hCoV-19/Sweden/9529075476/2022|2022-01-18|2022-02-02
>hCoV-19/Sweden/9529081676/2022|2022-01-18|2022-02-02
>hCoV-19/Sweden/9529074676/2022|2022-01-18|2022-02-02
>hCoV-19/Sweden/9529074876/2022|2022-01-18|2022-02-02
>hCoV-19/Sweden/9529063476/2022|2022-01-18|2022-02-02
>hCoV-19/Sweden/1593081963/2022|2022-01-18|2022-02-02
>hCoV-19/Sweden/1593082663/2022|2022-01-18|2022-02-02
>hCoV-19/Sweden/9529061576/2022|2022-01-18|2022-02-02
>hCoV-19/Sweden/1593078763/2022|2022-01-18|2022-02-02
>hCoV-19/Sweden/1593075463/2022|2022-01-18|2022-02-02
>hCoV-19/Sweden/1593074563/2022|2022-01-18|2022-02-02
>hCoV-19/Sweden/1593070363/2022|2022-01-18|2022-02-02
>hCoV-19/Sweden/9528998463/2022|2022-01-18|2022-02-02
>hCoV-19/Sweden/1593071263/2022|2022-01-18|2022-02-02
>hCoV-19/Sweden/9528945576/2022|2022-01-18|2022-02-02
>hCoV-19/Sweden/1593069563/2022|2022-01-18|2022-02-02
>hCoV-19/Sweden/9528942576/2022|2022-01-18|2022-02-02
>hCoV-19/Sweden/1591272364/2022|2022-01-12|2022-02-02
>hCoV-19/Sweden/1577090464/2022|2022-01-14|2022-02-02
>hCoV-19/Sweden/1577175164/2022|2022-01-14|2022-02-02
>hCoV-19/Sweden/1576176164/2022|2022-01-11|2022-02-02
>hCoV-19/Sweden/1577138964/2022|2022-01-11|2022-02-02
>hCoV-19/Sweden/1577140164/2022|2022-01-11|2022-02-02
>hCoV-19/Sweden/1575773464/2022|2022-01-14|2022-02-02
>hCoV-19/Sweden/1575734864/2022|2022-01-12|2022-02-02
>hCoV-19/Sweden/1576986564/2022|2022-01-11|2022-02-02
>hCoV-19/Sweden/1577049664/2022|2022-01-12|2022-02-02
>hCoV-19/Sweden/1575676264/2022|2022-01-11|2022-02-02
>hCoV-19/Sweden/1575735964/2022|2022-01-12|2022-02-02
>hCoV-19/Sweden/2942071263/2022|2022-01-16|2022-02-02
>hCoV-19/Sweden/2941564063/2022|2022-01-14|2022-02-02
>hCoV-19/Sweden/293812412W/2022|2022-01-10|2022-02-02
>hCoV-19/Sweden/2941298863/2022|2022-01-17|2022-02-02
>hCoV-19/Spain/CT-HUB03766/2022|2022-01-21|2022-02-02
>hCoV-19/Spain/CT-HUB03758/2022|2022-01-21|2022-02-02
>hCoV-19/Spain/CT-HUB03768/2022|2022-01-21|2022-02-02
>hCoV-19/South_Africa/SU-NHLS_3963/2022|2022-01-18|2022-02-02
>hCoV-19/South_Africa/SU-NHLS_3952/2022|2022-01-17|2022-02-02
>hCoV-19/South_Africa/SU-NHLS_3949/2022|2022-01-17|2022-02-02
>hCoV-19/South_Africa/SU-NHLS_3958/2022|2022-01-17|2022-02-02
>hCoV-19/South_Africa/SU-NHLS_3950/2022|2022-01-17|2022-02-02
>hCoV-19/South_Africa/SU-NHLS_3946/2022|2022-01-18|2022-02-02
>hCoV-19/South_Africa/SU-NHLS_3930/2022|2022-01-17|2022-02-02
>hCoV-19/South_Africa/SU-NHLS_3935/2022|2022-01-20|2022-02-02
>hCoV-19/South_Africa/NCV436/2022|2022-01-17|2022-02-02
>hCoV-19/South_Africa/NCV415/2022|2022-01-13|2022-02-02
>hCoV-19/South_Africa/NCV433/2022|2022-01-17|2022-02-02
>hCoV-19/South_Africa/NCV434/2022|2022-01-17|2022-02-02
>hCoV-19/South_Africa/NCV429/2022|2022-01-17|2022-02-02
>hCoV-19/South_Africa/SU-NHLS_3915/2022|2022-01-24|2022-02-02
>hCoV-19/South_Africa/SU-NHLS_3917/2022|2022-01-24|2022-02-02
>hCoV-19/South_Africa/NCV412/2022|2022-01-13|2022-02-02
>hCoV-19/South_Africa/SU-NHLS_3906/2022|2022-01-24|2022-02-02
>hCoV-19/South_Africa/SU-NHLS_3907/2022|2022-01-25|2022-02-02
>hCoV-19/Brunei/7122003843/2022|2022-01-05|2022-02-02
>hCoV-19/Brunei/7122001253/2022|2022-01-03|2022-02-02
>hCoV-19/Denmark/DCGC-343522/2022|2022-01-23|2022-02-02
>hCoV-19/Denmark/DCGC-343487/2022|2022-01-25|2022-02-02
>hCoV-19/Denmark/DCGC-343491/2022|2022-01-25|2022-02-02
>hCoV-19/Denmark/DCGC-343510/2022|2022-01-23|2022-02-02
>hCoV-19/England/PHEP-YYDSWGO/2022|2022-01-14|2022-02-02
>hCoV-19/England/PHEP-YYDSXP8/2022|2022|2022-02-02
>hCoV-19/Denmark/DCGC-343591/2022|2022-01-23|2022-02-02
>hCoV-19/Denmark/DCGC-343440/2022|2022-01-25|2022-02-02
>hCoV-19/Denmark/DCGC-343435/2022|2022-01-25|2022-02-02
>hCoV-19/England/PHEP-YYDSDQT/2022|2022-01-12|2022-02-02
>hCoV-19/Belgium/ZNA_25122062/2022|2022-01-22|2022-02-02
>hCoV-19/Denmark/DCGC-343551/2022|2022-01-25|2022-02-02
>hCoV-19/Denmark/DCGC-343552/2022|2022-01-24|2022-02-02
>hCoV-19/Denmark/DCGC-343549/2022|2022-01-24|2022-02-02
>hCoV-19/Denmark/DCGC-343420/2022|2022-01-23|2022-02-02
>hCoV-19/Denmark/DCGC-343519/2022|2022-01-24|2022-02-02
>hCoV-19/Denmark/DCGC-343463/2022|2022-01-25|2022-02-02
>hCoV-19/Denmark/DCGC-343580/2022|2022-01-24|2022-02-02
>hCoV-19/Denmark/DCGC-343578/2022|2022-01-22|2022-02-02
>hCoV-19/Denmark/DCGC-343423/2022|2022-01-22|2022-02-02
>hCoV-19/Denmark/DCGC-343553/2022|2022-01-23|2022-02-02
>hCoV-19/Denmark/DCGC-343386/2022|2022-01-24|2022-02-02
>hCoV-19/Denmark/DCGC-342856/2022|2022-01-23|2022-02-02
>hCoV-19/Denmark/DCGC-343485/2022|2022-01-25|2022-02-02
>hCoV-19/Denmark/DCGC-343431/2022|2022-01-24|2022-02-02
>hCoV-19/Denmark/DCGC-343484/2022|2022-01-25|2022-02-02
>hCoV-19/Denmark/DCGC-343592/2022|2022-01-25|2022-02-02
>hCoV-19/Denmark/DCGC-343432/2022|2022-01-22|2022-02-02
>hCoV-19/Denmark/DCGC-343521/2022|2022-01-24|2022-02-02
>hCoV-19/Denmark/DCGC-343527/2022|2022-01-24|2022-02-02
>hCoV-19/Denmark/DCGC-343492/2022|2022-01-25|2022-02-02
>hCoV-19/Denmark/DCGC-343596/2022|2022-01-24|2022-02-02
>hCoV-19/Denmark/DCGC-343436/2022|2022-01-24|2022-02-02
>hCoV-19/Denmark/DCGC-343528/2022|2022-01-23|2022-02-02
>hCoV-19/Denmark/DCGC-343597/2022|2022-01-25|2022-02-02
>hCoV-19/Denmark/DCGC-343523/2022|2022-01-25|2022-02-02
>hCoV-19/Denmark/DCGC-343525/2022|2022-01-25|2022-02-02
>hCoV-19/Denmark/DCGC-343434/2022|2022-01-25|2022-02-02
>hCoV-19/Denmark/DCGC-343488/2022|2022-01-24|2022-02-02
>hCoV-19/Denmark/DCGC-343524/2022|2022-01-24|2022-02-02
>hCoV-19/Denmark/DCGC-343594/2022|2022-01-23|2022-02-02
>hCoV-19/Denmark/DCGC-343489/2022|2022-01-25|2022-02-02
>hCoV-19/Denmark/DCGC-343490/2022|2022-01-25|2022-02-02
>hCoV-19/Denmark/DCGC-343593/2022|2022-01-25|2022-02-02
>hCoV-19/Denmark/DCGC-343474/2022|2022-01-25|2022-02-02
>hCoV-19/Denmark/DCGC-343590/2022|2022-01-25|2022-02-02
>hCoV-19/Denmark/DCGC-343430/2022|2022-01-23|2022-02-02
>hCoV-19/Denmark/DCGC-343480/2022|2022-01-25|2022-02-02
>hCoV-19/Denmark/DCGC-343481/2022|2022-01-23|2022-02-02
>hCoV-19/Denmark/DCGC-343475/2022|2022-01-23|2022-02-02
>hCoV-19/Denmark/DCGC-343476/2022|2022-01-25|2022-02-02
>hCoV-19/Belgium/ZNA_25114642/2022|2022-01-20|2022-02-02
>hCoV-19/Belgium/ZNA_25107460/2022|2022-01-18|2022-02-02
>hCoV-19/Belgium/ZNA_25109927/2022|2022-01-18|2022-02-02
>hCoV-19/Denmark/DCGC-343378/2022|2022-01-23|2022-02-02
>hCoV-19/Denmark/DCGC-343478/2022|2022-01-23|2022-02-02
>hCoV-19/Denmark/DCGC-343589/2022|2022-01-25|2022-02-02
>hCoV-19/Denmark/DCGC-343479/2022|2022-01-24|2022-02-02
>hCoV-19/Denmark/DCGC-343466/2022|2022-01-25|2022-02-02
>hCoV-19/Denmark/DCGC-343467/2022|2022-01-23|2022-02-02
>hCoV-19/Denmark/DCGC-343464/2022|2022-01-24|2022-02-02
>hCoV-19/Denmark/DCGC-343465/2022|2022-01-24|2022-02-02
>hCoV-19/Denmark/DCGC-343584/2022|2022-01-25|2022-02-02
>hCoV-19/Denmark/DCGC-343469/2022|2022-01-23|2022-02-02
>hCoV-19/Denmark/DCGC-343470/2022|2022-01-23|2022-02-02
>hCoV-19/Denmark/DCGC-343471/2022|2022-01-24|2022-02-02
>hCoV-19/Denmark/DCGC-343472/2022|2022-01-23|2022-02-02
>hCoV-19/Denmark/DCGC-343583/2022|2022-01-21|2022-02-02
>hCoV-19/Denmark/DCGC-343468/2022|2022-01-24|2022-02-02
>hCoV-19/Denmark/DCGC-343462/2022|2022-01-24|2022-02-02
>hCoV-19/Denmark/DCGC-342873/2022|2022-01-23|2022-02-02
>hCoV-19/Denmark/DCGC-343550/2022|2022-01-25|2022-02-02
>hCoV-19/Denmark/DCGC-343547/2022|2022-01-24|2022-02-02
>hCoV-19/Denmark/DCGC-343421/2022|2022-01-25|2022-02-02
>hCoV-19/Denmark/DCGC-343546/2022|2022-01-23|2022-02-02
>hCoV-19/Denmark/DCGC-343543/2022|2022-01-25|2022-02-02
>hCoV-19/Denmark/DCGC-343544/2022|2022-01-25|2022-02-02
>hCoV-19/Denmark/DCGC-343545/2022|2022-01-23|2022-02-02
>hCoV-19/Denmark/DCGC-342702/2022|2022-01-23|2022-02-02
>hCoV-19/Denmark/DCGC-343542/2022|2022-01-24|2022-02-02
>hCoV-19/Denmark/DCGC-343507/2022|2022-01-25|2022-02-02
>hCoV-19/Denmark/DCGC-343508/2022|2022-01-24|2022-02-02
>hCoV-19/Denmark/DCGC-343515/2022|2022-01-23|2022-02-02
>hCoV-19/Denmark/DCGC-343418/2022|2022-01-24|2022-02-02
>hCoV-19/Denmark/DCGC-343516/2022|2022-01-23|2022-02-02
>hCoV-19/Denmark/DCGC-343540/2022|2022-01-23|2022-02-02
>hCoV-19/Denmark/DCGC-343518/2022|2022-01-24|2022-02-02
>hCoV-19/Denmark/DCGC-343541/2022|2022-01-22|2022-02-02
>hCoV-19/Denmark/DCGC-343512/2022|2022-01-21|2022-02-02
>hCoV-19/Denmark/DCGC-343509/2022|2022-01-25|2022-02-02
>hCoV-19/Denmark/DCGC-343513/2022|2022-01-24|2022-02-02
>hCoV-19/Denmark/DCGC-343538/2022|2022-01-26|2022-02-02
>hCoV-19/Denmark/DCGC-343438/2022|2022-01-24|2022-02-02
>hCoV-19/Denmark/DCGC-343539/2022|2022-01-24|2022-02-02
>hCoV-19/Denmark/DCGC-343598/2022|2022-01-25|2022-02-02
>hCoV-19/Denmark/DCGC-343439/2022|2022-01-25|2022-02-02
>hCoV-19/Denmark/DCGC-343503/2022|2022-01-25|2022-02-02
>hCoV-19/Denmark/DCGC-343497/2022|2022-01-23|2022-02-02
>hCoV-19/Denmark/DCGC-343533/2022|2022-01-24|2022-02-02
>hCoV-19/Denmark/DCGC-343504/2022|2022-01-24|2022-02-02
>hCoV-19/Denmark/DCGC-343505/2022|2022-01-25|2022-02-02
>hCoV-19/Denmark/DCGC-343530/2022|2022-01-24|2022-02-02
>hCoV-19/Denmark/DCGC-343506/2022|2022-01-25|2022-02-02
>hCoV-19/Denmark/DCGC-343498/2022|2022-01-23|2022-02-02
>hCoV-19/Denmark/DCGC-343500/2022|2022-01-24|2022-02-02
>hCoV-19/Denmark/DCGC-343600/2022|2022-01-25|2022-02-02
>hCoV-19/Denmark/DCGC-343599/2022|2022-01-24|2022-02-02
>hCoV-19/Denmark/DCGC-343532/2022|2022-01-25|2022-02-02
>hCoV-19/Denmark/DCGC-343502/2022|2022-01-24|2022-02-02
>hCoV-19/Denmark/DCGC-343602/2022|2022-01-24|2022-02-02
>hCoV-19/Denmark/DCGC-343460/2022|2022-01-24|2022-02-02
>hCoV-19/Denmark/DCGC-343459/2022|2022-01-24|2022-02-02
>hCoV-19/Denmark/DCGC-343457/2022|2022-01-24|2022-02-02
>hCoV-19/Denmark/DCGC-343458/2022|2022-01-24|2022-02-02
>hCoV-19/Denmark/DCGC-343451/2022|2022-01-24|2022-02-02
>hCoV-19/Denmark/DCGC-343456/2022|2022-01-21|2022-02-02
>hCoV-19/Denmark/DCGC-342701/2022|2022-01-23|2022-02-02
>hCoV-19/Denmark/DCGC-342761/2022|2022-01-23|2022-02-02
>hCoV-19/Denmark/DCGC-342699/2022|2022-01-21|2022-02-02
>hCoV-19/Denmark/DCGC-343454/2022|2022-01-26|2022-02-02
>hCoV-19/Denmark/DCGC-343449/2022|2022-01-22|2022-02-02
>hCoV-19/Denmark/DCGC-343450/2022|2022-01-25|2022-02-02
>hCoV-19/Denmark/DCGC-343520/2022|2022-01-24|2022-02-02
>hCoV-19/Denmark/DCGC-343448/2022|2022-01-24|2022-02-02
>hCoV-19/Denmark/DCGC-343445/2022|2022-01-25|2022-02-02
>hCoV-19/Denmark/DCGC-343446/2022|2022-01-24|2022-02-02
>hCoV-19/Denmark/DCGC-343441/2022|2022-01-24|2022-02-02
>hCoV-19/Denmark/DCGC-343426/2022|2022-01-24|2022-02-02
>hCoV-19/Denmark/DCGC-343569/2022|2022-01-24|2022-02-02
>hCoV-19/England/PHEP-YYDIA79/2022|2022|2022-02-02
>hCoV-19/Denmark/DCGC-343572/2022|2022-01-25|2022-02-02
>hCoV-19/Denmark/DCGC-343573/2022|2022-01-24|2022-02-02
>hCoV-19/Denmark/DCGC-343564/2022|2022-01-25|2022-02-02
>hCoV-19/Denmark/DCGC-343558/2022|2022-01-25|2022-02-02
>hCoV-19/Denmark/DCGC-343562/2022|2022-01-25|2022-02-02
>hCoV-19/Denmark/DCGC-343563/2022|2022-01-21|2022-02-02
>hCoV-19/Denmark/DCGC-343565/2022|2022-01-24|2022-02-02
>hCoV-19/Denmark/DCGC-343568/2022|2022-01-24|2022-02-02
>hCoV-19/Denmark/DCGC-343566/2022|2022-01-25|2022-02-02
>hCoV-19/Denmark/DCGC-343559/2022|2022-01-24|2022-02-02
>hCoV-19/Denmark/DCGC-343556/2022|2022-01-25|2022-02-02
>hCoV-19/Denmark/DCGC-343557/2022|2022-01-23|2022-02-02
>hCoV-19/Denmark/DCGC-343561/2022|2022-01-24|2022-02-02
>hCoV-19/Denmark/DCGC-343554/2022|2022-01-21|2022-02-02
>hCoV-19/Denmark/DCGC-343555/2022|2022-01-24|2022-02-02
>hCoV-19/Denmark/DCGC-342753/2022|2022-01-25|2022-02-02
>hCoV-19/Denmark/DCGC-343206/2022|2022-01-23|2022-02-02
>hCoV-19/Denmark/DCGC-343205/2022|2022-01-24|2022-02-02
>hCoV-19/Denmark/DCGC-343207/2022|2022-01-24|2022-02-02
>hCoV-19/Denmark/DCGC-343208/2022|2022-01-25|2022-02-02
>hCoV-19/Denmark/DCGC-342697/2022|2022-01-22|2022-02-02
>hCoV-19/Denmark/DCGC-342696/2022|2022-01-23|2022-02-02
>hCoV-19/Denmark/DCGC-342858/2022|2022-01-23|2022-02-02
>hCoV-19/Denmark/DCGC-342755/2022|2022-01-24|2022-02-02
>hCoV-19/Denmark/DCGC-342695/2022|2022-01-23|2022-02-02
>hCoV-19/England/PHEC-4U0B7Z94/2022|2022|2022-02-02
>hCoV-19/Denmark/DCGC-343221/2022|2022-01-24|2022-02-02
>hCoV-19/Denmark/DCGC-342847/2022|2022-01-24|2022-02-02
>hCoV-19/Denmark/DCGC-342549/2022|2022-01-24|2022-02-02
>hCoV-19/Denmark/DCGC-342758/2022|2022-01-24|2022-02-02
>hCoV-19/Denmark/DCGC-343127/2022|2022-01-24|2022-02-02
>hCoV-19/Denmark/DCGC-343133/2022|2022-01-23|2022-02-02
>hCoV-19/Denmark/DCGC-343137/2022|2022-01-25|2022-02-02
>hCoV-19/Denmark/DCGC-343130/2022|2022-01-26|2022-02-02
>hCoV-19/Denmark/DCGC-343126/2022|2022-01-24|2022-02-02
>hCoV-19/Denmark/DCGC-343128/2022|2022-01-24|2022-02-02
>hCoV-19/Denmark/DCGC-343129/2022|2022-01-23|2022-02-02
>hCoV-19/Denmark/DCGC-343185/2022|2022-01-24|2022-02-02
>hCoV-19/Denmark/DCGC-343368/2022|2022-01-24|2022-02-02
>hCoV-19/Denmark/DCGC-343162/2022|2022-01-24|2022-02-02
>hCoV-19/Denmark/DCGC-343161/2022|2022-01-25|2022-02-02
>hCoV-19/Denmark/DCGC-343165/2022|2022-01-24|2022-02-02
>hCoV-19/Denmark/DCGC-343163/2022|2022-01-23|2022-02-02
>hCoV-19/Denmark/DCGC-343160/2022|2022-01-24|2022-02-02
>hCoV-19/Denmark/DCGC-343159/2022|2022-01-24|2022-02-02
>hCoV-19/Denmark/DCGC-343155/2022|2022-01-23|2022-02-02
>hCoV-19/Denmark/DCGC-343144/2022|2022-01-23|2022-02-02
>hCoV-19/Denmark/DCGC-343154/2022|2022-01-25|2022-02-02
>hCoV-19/Denmark/DCGC-343153/2022|2022-01-22|2022-02-02
>hCoV-19/Denmark/DCGC-343138/2022|2022-01-25|2022-02-02
>hCoV-19/Denmark/DCGC-343157/2022|2022-01-23|2022-02-02
>hCoV-19/Denmark/DCGC-343414/2022|2022-01-23|2022-02-02
>hCoV-19/Denmark/DCGC-343417/2022|2022-01-23|2022-02-02
>hCoV-19/Denmark/DCGC-343156/2022|2022-01-26|2022-02-02
>hCoV-19/Denmark/DCGC-343151/2022|2022-01-24|2022-02-02
>hCoV-19/Denmark/DCGC-343150/2022|2022-01-25|2022-02-02
>hCoV-19/Denmark/DCGC-343147/2022|2022-01-24|2022-02-02
>hCoV-19/Denmark/DCGC-343146/2022|2022-01-24|2022-02-02
>hCoV-19/Denmark/DCGC-343149/2022|2022-01-24|2022-02-02
>hCoV-19/Denmark/DCGC-343139/2022|2022-01-25|2022-02-02
>hCoV-19/Denmark/DCGC-343145/2022|2022-01-23|2022-02-02
>hCoV-19/Denmark/DCGC-343140/2022|2022-01-24|2022-02-02
>hCoV-19/Denmark/DCGC-343143/2022|2022-01-24|2022-02-02
>hCoV-19/Denmark/DCGC-343142/2022|2022-01-23|2022-02-02
>hCoV-19/Denmark/DCGC-343380/2022|2022-01-23|2022-02-02
>hCoV-19/Denmark/DCGC-343381/2022|2022-01-24|2022-02-02
>hCoV-19/Denmark/DCGC-343182/2022|2022-01-25|2022-02-02
>hCoV-19/Denmark/DCGC-343179/2022|2022-01-21|2022-02-02
>hCoV-19/Denmark/DCGC-343167/2022|2022-01-24|2022-02-02
>hCoV-19/Denmark/DCGC-343180/2022|2022-01-25|2022-02-02
>hCoV-19/Denmark/DCGC-343176/2022|2022-01-26|2022-02-02
>hCoV-19/Denmark/DCGC-343416/2022|2022-01-24|2022-02-02
>hCoV-19/Denmark/DCGC-343177/2022|2022-01-24|2022-02-02
>hCoV-19/Denmark/DCGC-343174/2022|2022-01-25|2022-02-02
>hCoV-19/Denmark/DCGC-343172/2022|2022-01-24|2022-02-02
>hCoV-19/Denmark/DCGC-343404/2022|2022-01-23|2022-02-02
>hCoV-19/Denmark/DCGC-343400/2022|2022-01-24|2022-02-02
>hCoV-19/Denmark/DCGC-343398/2022|2022-01-23|2022-02-02
>hCoV-19/Denmark/DCGC-343403/2022|2022-01-24|2022-02-02
>hCoV-19/Denmark/DCGC-343401/2022|2022-01-25|2022-02-02
>hCoV-19/Denmark/DCGC-342620/2022|2022-01-23|2022-02-02
>hCoV-19/Denmark/DCGC-343399/2022|2022-01-23|2022-02-02
>hCoV-19/Denmark/DCGC-343396/2022|2022-01-23|2022-02-02
>hCoV-19/Denmark/DCGC-343397/2022|2022-01-23|2022-02-02
>hCoV-19/Denmark/DCGC-343395/2022|2022-01-22|2022-02-02
>hCoV-19/Denmark/DCGC-343394/2022|2022-01-24|2022-02-02
>hCoV-19/Denmark/DCGC-343391/2022|2022-01-24|2022-02-02
>hCoV-19/Denmark/DCGC-342662/2022|2022-01-25|2022-02-02
>hCoV-19/Denmark/DCGC-342665/2022|2022-01-24|2022-02-02
>hCoV-19/Denmark/DCGC-343388/2022|2022-01-24|2022-02-02
>hCoV-19/Denmark/DCGC-342898/2022|2022-01-24|2022-02-02
>hCoV-19/Denmark/DCGC-342667/2022|2022-01-22|2022-02-02
>hCoV-19/Denmark/DCGC-343390/2022|2022-01-23|2022-02-02
>hCoV-19/Denmark/DCGC-343376/2022|2022-01-25|2022-02-02
>hCoV-19/Denmark/DCGC-343387/2022|2022-01-25|2022-02-02
>hCoV-19/Denmark/DCGC-343373/2022|2022-01-23|2022-02-02
>hCoV-19/Denmark/DCGC-342724/2022|2022-01-24|2022-02-02
>hCoV-19/Denmark/DCGC-343384/2022|2022-01-24|2022-02-02
>hCoV-19/Denmark/DCGC-343413/2022|2022-01-25|2022-02-02
>hCoV-19/Denmark/DCGC-342752/2022|2022-01-23|2022-02-02
>hCoV-19/Denmark/DCGC-343385/2022|2022-01-24|2022-02-02
>hCoV-19/Denmark/DCGC-342723/2022|2022-01-23|2022-02-02
>hCoV-19/Denmark/DCGC-343382/2022|2022-01-23|2022-02-02
>hCoV-19/England/PHEC-4U0ADZEE/2022|2022|2022-02-02
>hCoV-19/Denmark/DCGC-343370/2022|2022-01-23|2022-02-02
>hCoV-19/Denmark/DCGC-343383/2022|2022-01-23|2022-02-02
>hCoV-19/Denmark/DCGC-342727/2022|2022-01-24|2022-02-02
>hCoV-19/Denmark/DCGC-342660/2022|2022-01-24|2022-02-02
>hCoV-19/Denmark/DCGC-342774/2022|2022-01-25|2022-02-02
>hCoV-19/Denmark/DCGC-343411/2022|2022-01-24|2022-02-02
>hCoV-19/Denmark/DCGC-343412/2022|2022-01-23|2022-02-02
>hCoV-19/Denmark/DCGC-342751/2022|2022-01-25|2022-02-02
>hCoV-19/Denmark/DCGC-342690/2022|2022-01-24|2022-02-02
>hCoV-19/Denmark/DCGC-343379/2022|2022-01-25|2022-02-02
>hCoV-19/Denmark/DCGC-343409/2022|2022-01-24|2022-02-02
>hCoV-19/Denmark/DCGC-342719/2022|2022-01-24|2022-02-02
>hCoV-19/Denmark/DCGC-343410/2022|2022-01-24|2022-02-02
>hCoV-19/Denmark/DCGC-343408/2022|2022-01-21|2022-02-02
>hCoV-19/Denmark/DCGC-342691/2022|2022-01-25|2022-02-02
>hCoV-19/Denmark/DCGC-342698/2022|2022-01-24|2022-02-02
>hCoV-19/Denmark/DCGC-342750/2022|2022-01-21|2022-02-02
>hCoV-19/Denmark/DCGC-342694/2022|2022-01-21|2022-02-02
>hCoV-19/Denmark/DCGC-343406/2022|2022-01-24|2022-02-02
>hCoV-19/Denmark/DCGC-342693/2022|2022-01-22|2022-02-02
>hCoV-19/Denmark/DCGC-342748/2022|2022-01-24|2022-02-02
>hCoV-19/Denmark/DCGC-342747/2022|2022-01-21|2022-02-02
>hCoV-19/Denmark/DCGC-342746/2022|2022-01-24|2022-02-02
>hCoV-19/Denmark/DCGC-342680/2022|2022-01-24|2022-02-02
>hCoV-19/Denmark/DCGC-343184/2022|2022-01-25|2022-02-02
>hCoV-19/Denmark/DCGC-342744/2022|2022-01-24|2022-02-02
>hCoV-19/Denmark/DCGC-342743/2022|2022-01-23|2022-02-02
>hCoV-19/Denmark/DCGC-342687/2022|2022-01-25|2022-02-02
>hCoV-19/Denmark/DCGC-342738/2022|2022-01-23|2022-02-02
>hCoV-19/Denmark/DCGC-342686/2022|2022-01-23|2022-02-02
>hCoV-19/Denmark/DCGC-342756/2022|2022-01-23|2022-02-02
>hCoV-19/Denmark/DCGC-342681/2022|2022-01-23|2022-02-02
>hCoV-19/Denmark/DCGC-342676/2022|2022-01-24|2022-02-02
>hCoV-19/Denmark/DCGC-343183/2022|2022-01-23|2022-02-02
>hCoV-19/Denmark/DCGC-342671/2022|2022-01-21|2022-02-02
>hCoV-19/Denmark/DCGC-342740/2022|2022-01-23|2022-02-02
>hCoV-19/England/PHEC-4U0AEZFA/2022|2022|2022-02-02
>hCoV-19/Denmark/DCGC-342739/2022|2022-01-25|2022-02-02
>hCoV-19/Denmark/DCGC-342737/2022|2022-01-24|2022-02-02
>hCoV-19/Denmark/DCGC-342672/2022|2022-01-23|2022-02-02
>hCoV-19/Denmark/DCGC-342714/2022|2022-01-24|2022-02-02
>hCoV-19/Denmark/DCGC-342734/2022|2022-01-23|2022-02-02
>hCoV-19/Denmark/DCGC-342670/2022|2022-01-25|2022-02-02
>hCoV-19/Denmark/DCGC-342733/2022|2022-01-23|2022-02-02
>hCoV-19/Denmark/DCGC-342712/2022|2022-01-25|2022-02-02
>hCoV-19/Denmark/DCGC-342700/2022|2022-01-24|2022-02-02
>hCoV-19/Denmark/DCGC-342735/2022|2022-01-23|2022-02-02
>hCoV-19/Denmark/DCGC-342759/2022|2022-01-23|2022-02-02
>hCoV-19/Denmark/DCGC-342715/2022|2022-01-24|2022-02-02
>hCoV-19/Denmark/DCGC-342716/2022|2022-01-23|2022-02-02
>hCoV-19/Denmark/DCGC-342713/2022|2022-01-24|2022-02-02
>hCoV-19/Denmark/DCGC-342710/2022|2022-01-22|2022-02-02
>hCoV-19/Denmark/DCGC-342760/2022|2022-01-23|2022-02-02
>hCoV-19/Denmark/DCGC-342706/2022|2022-01-23|2022-02-02
>hCoV-19/Denmark/DCGC-342708/2022|2022-01-25|2022-02-02
>hCoV-19/Denmark/DCGC-342763/2022|2022-01-25|2022-02-02
>hCoV-19/Denmark/DCGC-342705/2022|2022-01-25|2022-02-02
>hCoV-19/Denmark/DCGC-342703/2022|2022-01-24|2022-02-02
>hCoV-19/Denmark/DCGC-342762/2022|2022-01-24|2022-02-02
>hCoV-19/Denmark/DCGC-342477/2022|2022-01-24|2022-02-02
>hCoV-19/Denmark/DCGC-342479/2022|2022-01-25|2022-02-02
>hCoV-19/Denmark/DCGC-342770/2022|2022-01-21|2022-02-02
>hCoV-19/England/PHEC-4U0B2ZEE/2022|2022|2022-02-02
>hCoV-19/Denmark/DCGC-342773/2022|2022-01-24|2022-02-02
>hCoV-19/England/PHEC-4U0B3Z27/2022|2022|2022-02-02
>hCoV-19/Denmark/DCGC-342766/2022|2022-01-21|2022-02-02
>hCoV-19/Denmark/DCGC-342654/2022|2022-01-24|2022-02-02
>hCoV-19/Denmark/DCGC-342658/2022|2022-01-23|2022-02-02
>hCoV-19/Denmark/DCGC-342655/2022|2022-01-23|2022-02-02
>hCoV-19/Denmark/DCGC-342653/2022|2022-01-25|2022-02-02
>hCoV-19/Denmark/DCGC-342656/2022|2022-01-25|2022-02-02
>hCoV-19/Denmark/DCGC-342648/2022|2022-01-23|2022-02-02
>hCoV-19/Denmark/DCGC-342650/2022|2022-01-23|2022-02-02
>hCoV-19/Denmark/DCGC-342649/2022|2022-01-24|2022-02-02
>hCoV-19/Denmark/DCGC-342519/2022|2022-01-26|2022-02-02
>hCoV-19/Denmark/DCGC-342887/2022|2022-01-24|2022-02-02
>hCoV-19/Denmark/DCGC-342889/2022|2022-01-25|2022-02-02
>hCoV-19/Denmark/DCGC-342888/2022|2022-01-24|2022-02-02
>hCoV-19/Denmark/DCGC-342551/2022|2022-01-23|2022-02-02
>hCoV-19/Denmark/DCGC-342885/2022|2022-01-25|2022-02-02
>hCoV-19/Denmark/DCGC-342881/2022|2022-01-24|2022-02-02
>hCoV-19/Denmark/DCGC-342555/2022|2022-01-24|2022-02-02
>hCoV-19/Denmark/DCGC-342880/2022|2022-01-24|2022-02-02
>hCoV-19/Denmark/DCGC-342884/2022|2022-01-24|2022-02-02
>hCoV-19/Denmark/DCGC-342546/2022|2022-01-23|2022-02-02
>hCoV-19/Denmark/DCGC-342872/2022|2022-01-24|2022-02-02
>hCoV-19/Denmark/DCGC-342875/2022|2022-01-25|2022-02-02
>hCoV-19/Denmark/DCGC-343122/2022|2022-01-24|2022-02-02
>hCoV-19/Denmark/DCGC-342877/2022|2022-01-24|2022-02-02
>hCoV-19/Denmark/DCGC-342608/2022|2022-01-23|2022-02-02
>hCoV-19/Denmark/DCGC-343123/2022|2022-01-24|2022-02-02
>hCoV-19/Denmark/DCGC-342876/2022|2022-01-24|2022-02-02
>hCoV-19/Denmark/DCGC-342866/2022|2022-01-25|2022-02-02
>hCoV-19/Denmark/DCGC-342868/2022|2022-01-25|2022-02-02
>hCoV-19/Denmark/DCGC-342867/2022|2022-01-25|2022-02-02
>hCoV-19/Denmark/DCGC-342871/2022|2022-01-24|2022-02-02
>hCoV-19/Denmark/DCGC-342870/2022|2022-01-25|2022-02-02
>hCoV-19/England/PHEC-4U0B8Z55/2022|2022|2022-02-02
>hCoV-19/Denmark/DCGC-342535/2022|2022-01-24|2022-02-02
>hCoV-19/Denmark/DCGC-342537/2022|2022-01-23|2022-02-02
>hCoV-19/Denmark/DCGC-342621/2022|2022-01-25|2022-02-02
>hCoV-19/Denmark/DCGC-342869/2022|2022-01-25|2022-02-02
>hCoV-19/Denmark/DCGC-342573/2022|2022-01-24|2022-02-02
>hCoV-19/Denmark/DCGC-342623/2022|2022-01-22|2022-02-02
>hCoV-19/Denmark/DCGC-342615/2022|2022-01-24|2022-02-02
>hCoV-19/Denmark/DCGC-342819/2022|2022-01-24|2022-02-02
>hCoV-19/Denmark/DCGC-342617/2022|2022-01-24|2022-02-02
>hCoV-19/Denmark/DCGC-342818/2022|2022-01-25|2022-02-02
>hCoV-19/Denmark/DCGC-342618/2022|2022-01-25|2022-02-02
>hCoV-19/Denmark/DCGC-342859/2022|2022-01-25|2022-02-02
>hCoV-19/Denmark/DCGC-342619/2022|2022-01-21|2022-02-02
>hCoV-19/Denmark/DCGC-342616/2022|2022-01-24|2022-02-02
>hCoV-19/Denmark/DCGC-342609/2022|2022-01-22|2022-02-02
>hCoV-19/Denmark/DCGC-342832/2022|2022-01-24|2022-02-02
>hCoV-19/Denmark/DCGC-342831/2022|2022-01-24|2022-02-02
>hCoV-19/Denmark/DCGC-342610/2022|2022-01-24|2022-02-02
>hCoV-19/Denmark/DCGC-342613/2022|2022-01-24|2022-02-02
>hCoV-19/Denmark/DCGC-342612/2022|2022-01-24|2022-02-02
>hCoV-19/Denmark/DCGC-342833/2022|2022-01-24|2022-02-02
>hCoV-19/Denmark/DCGC-342830/2022|2022-01-23|2022-02-02
>hCoV-19/Denmark/DCGC-342829/2022|2022-01-25|2022-02-02
>hCoV-19/Denmark/DCGC-342605/2022|2022-01-21|2022-02-02
>hCoV-19/Denmark/DCGC-342828/2022|2022-01-24|2022-02-02
>hCoV-19/Denmark/DCGC-342556/2022|2022-01-22|2022-02-02
>hCoV-19/Denmark/DCGC-342606/2022|2022-01-22|2022-02-02
>hCoV-19/Denmark/DCGC-342827/2022|2022-01-24|2022-02-02
>hCoV-19/Denmark/DCGC-342559/2022|2022-01-25|2022-02-02
>hCoV-19/Denmark/DCGC-342823/2022|2022-01-23|2022-02-02
>hCoV-19/Denmark/DCGC-342645/2022|2022-01-21|2022-02-02
>hCoV-19/Denmark/DCGC-342642/2022|2022-01-24|2022-02-02
>hCoV-19/Denmark/DCGC-342526/2022|2022-01-25|2022-02-02
>hCoV-19/Denmark/DCGC-342644/2022|2022-01-24|2022-02-02
>hCoV-19/Denmark/DCGC-342558/2022|2022-01-25|2022-02-02
>hCoV-19/Denmark/DCGC-343114/2022|2022-01-25|2022-02-02
>hCoV-19/Denmark/DCGC-342643/2022|2022-01-26|2022-02-02
>hCoV-19/Denmark/DCGC-343113/2022|2022-01-24|2022-02-02
>hCoV-19/Denmark/DCGC-342641/2022|2022-01-21|2022-02-02
>hCoV-19/Denmark/DCGC-342640/2022|2022-01-23|2022-02-02
>hCoV-19/Denmark/DCGC-342638/2022|2022-01-24|2022-02-02
>hCoV-19/Denmark/DCGC-343110/2022|2022-01-24|2022-02-02
>hCoV-19/Denmark/DCGC-343105/2022|2022-01-21|2022-02-02
>hCoV-19/Denmark/DCGC-342637/2022|2022-01-22|2022-02-02
>hCoV-19/Denmark/DCGC-343107/2022|2022-01-23|2022-02-02
>hCoV-19/Denmark/DCGC-342636/2022|2022-01-22|2022-02-02
>hCoV-19/Denmark/DCGC-342633/2022|2022-01-23|2022-02-02
>hCoV-19/Denmark/DCGC-343103/2022|2022-01-23|2022-02-02
>hCoV-19/Denmark/DCGC-342634/2022|2022-01-22|2022-02-02
>hCoV-19/Denmark/DCGC-342632/2022|2022-01-24|2022-02-02
>hCoV-19/Denmark/DCGC-342631/2022|2022-01-22|2022-02-02
>hCoV-19/Denmark/DCGC-342628/2022|2022-01-25|2022-02-02
>hCoV-19/Denmark/DCGC-342627/2022|2022-01-22|2022-02-02
>hCoV-19/Denmark/DCGC-342626/2022|2022-01-24|2022-02-02
>hCoV-19/England/PHEC-4U0ACZ0F/2022|2022|2022-02-02
>hCoV-19/Denmark/DCGC-342625/2022|2022-01-23|2022-02-02
>hCoV-19/Denmark/DCGC-343121/2022|2022-01-24|2022-02-02
>hCoV-19/Denmark/DCGC-342838/2022|2022-01-24|2022-02-02
>hCoV-19/Denmark/DCGC-343117/2022|2022-01-24|2022-02-02
>hCoV-19/Denmark/DCGC-343120/2022|2022-01-24|2022-02-02
>hCoV-19/Denmark/DCGC-342837/2022|2022-01-24|2022-02-02
>hCoV-19/Denmark/DCGC-342836/2022|2022-01-23|2022-02-02
>hCoV-19/Denmark/DCGC-342835/2022|2022-01-25|2022-02-02
>hCoV-19/Denmark/DCGC-342839/2022|2022-01-24|2022-02-02
>hCoV-19/Denmark/DCGC-342840/2022|2022-01-22|2022-02-02
>hCoV-19/Denmark/DCGC-342841/2022|2022-01-24|2022-02-02
>hCoV-19/Denmark/DCGC-342861/2022|2022-01-24|2022-02-02
>hCoV-19/Denmark/DCGC-342893/2022|2022-01-24|2022-02-02
>hCoV-19/Denmark/DCGC-342892/2022|2022-01-24|2022-02-02
>hCoV-19/Denmark/DCGC-342899/2022|2022-01-23|2022-02-02
>hCoV-19/Denmark/DCGC-342890/2022|2022-01-25|2022-02-02
>hCoV-19/Denmark/DCGC-342860/2022|2022-01-25|2022-02-02
>hCoV-19/Denmark/DCGC-342863/2022|2022-01-25|2022-02-02
>hCoV-19/Denmark/DCGC-342865/2022|2022-01-25|2022-02-02
>hCoV-19/Denmark/DCGC-342864/2022|2022-01-24|2022-02-02
>hCoV-19/Denmark/DCGC-342854/2022|2022-01-24|2022-02-02
>hCoV-19/Denmark/DCGC-342852/2022|2022-01-21|2022-02-02
>hCoV-19/England/PHEC-4U0B7Z85/2022|2022|2022-02-02
>hCoV-19/Denmark/DCGC-342857/2022|2022-01-25|2022-02-02
>hCoV-19/Denmark/DCGC-342900/2022|2022-01-25|2022-02-02
>hCoV-19/Denmark/DCGC-342850/2022|2022-01-25|2022-02-02
>hCoV-19/Denmark/DCGC-342901/2022|2022-01-26|2022-02-02
>hCoV-19/Denmark/DCGC-342902/2022|2022-01-24|2022-02-02
>hCoV-19/Denmark/DCGC-342853/2022|2022-01-23|2022-02-02
>hCoV-19/Denmark/DCGC-342904/2022|2022-01-24|2022-02-02
>hCoV-19/Denmark/DCGC-342843/2022|2022-01-24|2022-02-02
>hCoV-19/Denmark/DCGC-342844/2022|2022-01-24|2022-02-02
>hCoV-19/Denmark/DCGC-342848/2022|2022-01-24|2022-02-02
>hCoV-19/Denmark/DCGC-342498/2022|2022-01-23|2022-02-02
>hCoV-19/Denmark/DCGC-342500/2022|2022-01-24|2022-02-02
>hCoV-19/Denmark/DCGC-342493/2022|2022-01-24|2022-02-02
>hCoV-19/Denmark/DCGC-342494/2022|2022-01-24|2022-02-02
>hCoV-19/Denmark/DCGC-342495/2022|2022-01-24|2022-02-02
>hCoV-19/Denmark/DCGC-342496/2022|2022-01-26|2022-02-02
>hCoV-19/Denmark/DCGC-342489/2022|2022-01-24|2022-02-02
>hCoV-19/Denmark/DCGC-342497/2022|2022-01-23|2022-02-02
>hCoV-19/Denmark/DCGC-342490/2022|2022-01-24|2022-02-02
>hCoV-19/Denmark/DCGC-342491/2022|2022-01-24|2022-02-02
>hCoV-19/Denmark/DCGC-342492/2022|2022-01-21|2022-02-02
>hCoV-19/India/KA-SEQ_9469/2021|2021-12-31|2022-02-02
>hCoV-19/India/KA-SEQ_9468/2021|2021-12-31|2022-02-02
>hCoV-19/India/KA-SEQ_9474/2021|2021-12-30|2022-02-02
>hCoV-19/Denmark/DCGC-342550/2022|2022-01-23|2022-02-02
>hCoV-19/Denmark/DCGC-342545/2022|2022-01-24|2022-02-02
>hCoV-19/Denmark/DCGC-342548/2022|2022-01-24|2022-02-02
>hCoV-19/Denmark/DCGC-342547/2022|2022-01-25|2022-02-02
>hCoV-19/Denmark/DCGC-342578/2022|2022-01-24|2022-02-02
>hCoV-19/Denmark/DCGC-342577/2022|2022-01-24|2022-02-02
>hCoV-19/Denmark/DCGC-342453/2022|2022-01-25|2022-02-02
>hCoV-19/Denmark/DCGC-342571/2022|2022-01-24|2022-02-02
>hCoV-19/Denmark/DCGC-342570/2022|2022-01-25|2022-02-02
>hCoV-19/Denmark/DCGC-342572/2022|2022-01-25|2022-02-02
>hCoV-19/Denmark/DCGC-342569/2022|2022-01-22|2022-02-02
>hCoV-19/India/KA-SEQ_9520/2021|2021-12-29|2022-02-02
>hCoV-19/Denmark/DCGC-342565/2022|2022-01-24|2022-02-02
>hCoV-19/Denmark/DCGC-342295/2022|2022-01-25|2022-02-02
>hCoV-19/India/KA-SEQ_9519/2021|2021-12-29|2022-02-02
>hCoV-19/Denmark/DCGC-342296/2022|2022-01-24|2022-02-02
>hCoV-19/India/KA-SEQ_9521/2021|2021-12-29|2022-02-02
>hCoV-19/Denmark/DCGC-342299/2022|2022-01-24|2022-02-02
>hCoV-19/Denmark/DCGC-342563/2022|2022-01-24|2022-02-02
>hCoV-19/India/KA-SEQ_9422/2021|2021-12-31|2022-02-02
>hCoV-19/Denmark/DCGC-342298/2022|2022-01-23|2022-02-02
>hCoV-19/Denmark/DCGC-342562/2022|2022-01-24|2022-02-02
>hCoV-19/Denmark/DCGC-342561/2022|2022-01-22|2022-02-02
>hCoV-19/Denmark/DCGC-342557/2022|2022-01-23|2022-02-02
>hCoV-19/Denmark/DCGC-342291/2022|2022-01-25|2022-02-02
>hCoV-19/Denmark/DCGC-342598/2022|2022-01-24|2022-02-02
>hCoV-19/Denmark/DCGC-342603/2022|2022-01-24|2022-02-02
>hCoV-19/Denmark/DCGC-342600/2022|2022-01-24|2022-02-02
>hCoV-19/Denmark/DCGC-342292/2022|2022-01-24|2022-02-02
>hCoV-19/Denmark/DCGC-342602/2022|2022-01-24|2022-02-02
>hCoV-19/Denmark/DCGC-342601/2022|2022-01-25|2022-02-02
>hCoV-19/England/PHEC-4U080ZC9/2022|2022|2022-02-02
>hCoV-19/Denmark/DCGC-342293/2022|2022-01-24|2022-02-02
>hCoV-19/Denmark/DCGC-342595/2022|2022-01-25|2022-02-02
>hCoV-19/Denmark/DCGC-342597/2022|2022-01-24|2022-02-02
>hCoV-19/Denmark/DCGC-342592/2022|2022-01-23|2022-02-02
>hCoV-19/Denmark/DCGC-342596/2022|2022-01-24|2022-02-02
>hCoV-19/Denmark/DCGC-342586/2022|2022-01-24|2022-02-02
>hCoV-19/Denmark/DCGC-342591/2022|2022-01-21|2022-02-02
>hCoV-19/India/KA-SEQ_9485/2021|2021-12-26|2022-02-02
>hCoV-19/Denmark/DCGC-342589/2022|2022-01-24|2022-02-02
>hCoV-19/Denmark/DCGC-342285/2022|2022-01-23|2022-02-02
>hCoV-19/India/KA-SEQ_9484/2021|2021-12-30|2022-02-02
>hCoV-19/Denmark/DCGC-342588/2022|2022-01-24|2022-02-02
>hCoV-19/Denmark/DCGC-342287/2022|2022-01-22|2022-02-02
>hCoV-19/Denmark/DCGC-342585/2022|2022-01-25|2022-02-02
>hCoV-19/England/PHEC-4U080Z9C/2022|2022|2022-02-02
>hCoV-19/Denmark/DCGC-342288/2022|2022-01-23|2022-02-02
>hCoV-19/Denmark/DCGC-342581/2022|2022-01-24|2022-02-02
>hCoV-19/Denmark/DCGC-342583/2022|2022-01-24|2022-02-02
>hCoV-19/Denmark/DCGC-342289/2022|2022-01-21|2022-02-02
>hCoV-19/Denmark/DCGC-342582/2022|2022-01-24|2022-02-02
>hCoV-19/Denmark/DCGC-342280/2022|2022-01-23|2022-02-02
>hCoV-19/Denmark/DCGC-342503/2022|2022-01-25|2022-02-02
>hCoV-19/Denmark/DCGC-342278/2022|2022-01-24|2022-02-02
>hCoV-19/Denmark/DCGC-342282/2022|2022-01-25|2022-02-02
>hCoV-19/Denmark/DCGC-342504/2022|2022-01-25|2022-02-02
>hCoV-19/Denmark/DCGC-342283/2022|2022-01-23|2022-02-02
>hCoV-19/India/KA-SEQ_9470/2021|2021-12-31|2022-02-02
>hCoV-19/Denmark/DCGC-342522/2022|2022-01-23|2022-02-02
>hCoV-19/India/KA-SEQ_9394/2022|2022-01-01|2022-02-02
>hCoV-19/Denmark/DCGC-342507/2022|2022-01-23|2022-02-02
>hCoV-19/Denmark/DCGC-342506/2022|2022-01-24|2022-02-02
>hCoV-19/India/KA-SEQ_9451/2021|2021-12-30|2022-02-02
>hCoV-19/Denmark/DCGC-342521/2022|2022-01-24|2022-02-02
>hCoV-19/Denmark/DCGC-342520/2022|2022-01-25|2022-02-02
>hCoV-19/India/KA-SEQ_9430/2021|2021-12-31|2022-02-02
>hCoV-19/India/KA-SEQ_9462/2021|2021-12-31|2022-02-02
>hCoV-19/Denmark/DCGC-342305/2022|2022-01-22|2022-02-02
>hCoV-19/England/PHEC-4U081Z7B/2022|2022|2022-02-02
>hCoV-19/Denmark/DCGC-342304/2022|2022-01-25|2022-02-02
>hCoV-19/Denmark/DCGC-342533/2022|2022-01-25|2022-02-02
>hCoV-19/Denmark/DCGC-342482/2022|2022-01-24|2022-02-02
>hCoV-19/Denmark/DCGC-342306/2022|2022-01-23|2022-02-02
>hCoV-19/England/PHEC-4U081ZC6/2022|2022|2022-02-02
>hCoV-19/Denmark/DCGC-342307/2022|2022-01-23|2022-02-02
>hCoV-19/Denmark/DCGC-342308/2022|2022-01-26|2022-02-02
>hCoV-19/Denmark/DCGC-342300/2022|2022-01-18|2022-02-02
>hCoV-19/Denmark/DCGC-342483/2022|2022-01-23|2022-02-02
>hCoV-19/Denmark/DCGC-342301/2022|2022-01-24|2022-02-02
>hCoV-19/India/KA-SEQ_9453/2021|2021-12-31|2022-02-02
>hCoV-19/India/KA-SEQ_9529/2021|2021-12-29|2022-02-02
>hCoV-19/Denmark/DCGC-342451/2022|2022-01-24|2022-02-02
>hCoV-19/India/KA-SEQ_9528/2021|2021-12-29|2022-02-02
>hCoV-19/Denmark/DCGC-342538/2022|2022-01-22|2022-02-02
>hCoV-19/India/KA-SEQ_9530/2021|2021-12-29|2022-02-02
>hCoV-19/India/KA-SEQ_9444/2021|2021-12-31|2022-02-02
>hCoV-19/Denmark/DCGC-342478/2022|2022-01-24|2022-02-02
>hCoV-19/India/KA-SEQ_9426/2021|2021-12-31|2022-02-02
>hCoV-19/India/KA-SEQ_9421/2021|2021-12-31|2022-02-02
>hCoV-19/India/KA-SEQ_9427/2021|2021-12-30|2022-02-02
>hCoV-19/India/KA-SEQ_9434/2021|2021-12-31|2022-02-02
>hCoV-19/India/KA-SEQ_9437/2021|2021-12-31|2022-02-02
>hCoV-19/Denmark/DCGC-342481/2022|2022-01-24|2022-02-02
>hCoV-19/India/KA-SEQ_9403/2021|2021-12-31|2022-02-02
>hCoV-19/Denmark/DCGC-342512/2022|2022-01-25|2022-02-02
>hCoV-19/Denmark/DCGC-342529/2022|2022-01-23|2022-02-02
>hCoV-19/Denmark/DCGC-342513/2022|2022-01-23|2022-02-02
>hCoV-19/Denmark/DCGC-342530/2022|2022-01-25|2022-02-02
>hCoV-19/India/KA-SEQ_9404/2021|2021-12-31|2022-02-02
>hCoV-19/Denmark/DCGC-342531/2022|2022-01-24|2022-02-02
>hCoV-19/Denmark/DCGC-342515/2022|2022-01-25|2022-02-02
>hCoV-19/India/KA-SEQ_9419/2021|2021-12-30|2022-02-02
>hCoV-19/India/KA-SEQ_9420/2021|2021-12-31|2022-02-02
>hCoV-19/Denmark/DCGC-342532/2022|2022-01-23|2022-02-02
>hCoV-19/Denmark/DCGC-342523/2022|2022-01-24|2022-02-02
>hCoV-19/Denmark/DCGC-342524/2022|2022-01-25|2022-02-02
>hCoV-19/Denmark/DCGC-342508/2022|2022-01-24|2022-02-02
>hCoV-19/Denmark/DCGC-342486/2022|2022-01-24|2022-02-02
>hCoV-19/Denmark/DCGC-342487/2022|2022-01-23|2022-02-02
>hCoV-19/England/PHEC-4U0A7Z86/2022|2022|2022-02-02
>hCoV-19/Denmark/DCGC-342539/2022|2022-01-25|2022-02-02
>hCoV-19/Denmark/DCGC-342544/2022|2022-01-25|2022-02-02
>hCoV-19/Denmark/DCGC-342541/2022|2022-01-23|2022-02-02
>hCoV-19/Denmark/DCGC-342540/2022|2022-01-24|2022-02-02
>hCoV-19/Denmark/DCGC-342542/2022|2022-01-23|2022-02-02
>hCoV-19/Denmark/DCGC-342405/2022|2022-01-24|2022-02-02
>hCoV-19/Denmark/DCGC-342467/2022|2022-01-24|2022-02-02
>hCoV-19/Denmark/DCGC-342468/2022|2022-01-24|2022-02-02
>hCoV-19/France/ARA-CHUGA-2015959721/2022|2022-01-21|2022-02-02
>hCoV-19/Denmark/DCGC-342469/2022|2022-01-24|2022-02-02
>hCoV-19/Denmark/DCGC-342470/2022|2022-01-25|2022-02-02
>hCoV-19/Denmark/DCGC-342463/2022|2022-01-24|2022-02-02
>hCoV-19/Denmark/DCGC-342464/2022|2022-01-24|2022-02-02
>hCoV-19/India/KA-SEQ_9399/2021|2021-12-31|2022-02-02
>hCoV-19/India/KA-SEQ_9478/2021|2021-12-31|2022-02-02
>hCoV-19/Denmark/DCGC-342465/2022|2022-01-25|2022-02-02
>hCoV-19/India/KA-SEQ_9547/2021|2021-12-28|2022-02-02
>hCoV-19/England/PHEC-4U085Z06/2022|2022|2022-02-02
>hCoV-19/Denmark/DCGC-342466/2022|2022-01-25|2022-02-02
>hCoV-19/USA/TX-CDC-FG-248598/2022|2022-01-20|2022-02-02
>hCoV-19/Denmark/DCGC-342456/2022|2022-01-23|2022-02-02
>hCoV-19/Denmark/DCGC-342458/2022|2022-01-21|2022-02-02
>hCoV-19/England/PHEC-4U080Z05/2022|2022|2022-02-02
>hCoV-19/India/KA-SEQ_9391/2021|2021-12-31|2022-02-02
>hCoV-19/Denmark/DCGC-342274/2022|2022-01-25|2022-02-02
>hCoV-19/Denmark/DCGC-342460/2022|2022-01-25|2022-02-02
>hCoV-19/Denmark/DCGC-342459/2022|2022-01-25|2022-02-02
>hCoV-19/Denmark/DCGC-342352/2022|2022-01-24|2022-02-02
>hCoV-19/Denmark/DCGC-342461/2022|2022-01-24|2022-02-02
>hCoV-19/Denmark/DCGC-342398/2022|2022-01-24|2022-02-02
>hCoV-19/Denmark/DCGC-342400/2022|2022-01-24|2022-02-02
>hCoV-19/Denmark/DCGC-342452/2022|2022-01-23|2022-02-02
>hCoV-19/Denmark/DCGC-342389/2022|2022-01-21|2022-02-02
>hCoV-19/Denmark/DCGC-342348/2022|2022-01-25|2022-02-02
>hCoV-19/Denmark/DCGC-342454/2022|2022-01-21|2022-02-02
>hCoV-19/Denmark/DCGC-342326/2022|2022-01-25|2022-02-02
>hCoV-19/Denmark/DCGC-342365/2022|2022-01-23|2022-02-02
>hCoV-19/India/KA-SEQ_9472/2021|2021-12-30|2022-02-02
>hCoV-19/India/KA-SEQ_9463/2021|2021-12-31|2022-02-02
>hCoV-19/India/KA-SEQ_9473/2021|2021-12-30|2022-02-02
>hCoV-19/India/KA-SEQ_9480/2021|2021-12-30|2022-02-02
>hCoV-19/Denmark/DCGC-342420/2022|2022-01-21|2022-02-02
>hCoV-19/Denmark/DCGC-342315/2022|2022-01-22|2022-02-02
>hCoV-19/India/KA-SEQ_9448/2021|2021-12-30|2022-02-02
>hCoV-19/Denmark/DCGC-342422/2022|2022-01-24|2022-02-02
>hCoV-19/Denmark/DCGC-342356/2022|2022-01-25|2022-02-02
>hCoV-19/India/KA-SEQ_9432/2021|2021-12-31|2022-02-02
>hCoV-19/Denmark/DCGC-342421/2022|2022-01-25|2022-02-02
>hCoV-19/India/KA-SEQ_9433/2021|2021-12-30|2022-02-02
>hCoV-19/India/KA-SEQ_9441/2021|2021-12-30|2022-02-02
>hCoV-19/Denmark/DCGC-342423/2022|2022-01-25|2022-02-02
>hCoV-19/Denmark/DCGC-342358/2022|2022-01-24|2022-02-02
>hCoV-19/India/KA-SEQ_9449/2021|2021-12-30|2022-02-02
>hCoV-19/Denmark/DCGC-342360/2022|2022-01-21|2022-02-02
>hCoV-19/Denmark/DCGC-342425/2022|2022-01-23|2022-02-02
>hCoV-19/Denmark/DCGC-342424/2022|2022-01-24|2022-02-02
>hCoV-19/Denmark/DCGC-342427/2022|2022-01-23|2022-02-02
>hCoV-19/USA/CO-CDC-FG-249479/2022|2022-01-18|2022-02-02
>hCoV-19/Denmark/DCGC-342415/2022|2022-01-22|2022-02-02
>hCoV-19/Denmark/DCGC-342354/2022|2022-01-24|2022-02-02
>hCoV-19/Denmark/DCGC-342417/2022|2022-01-24|2022-02-02
>hCoV-19/Denmark/DCGC-342471/2022|2022-01-24|2022-02-02
>hCoV-19/Denmark/DCGC-342473/2022|2022-01-25|2022-02-02
>hCoV-19/Denmark/DCGC-342371/2022|2022-01-24|2022-02-02
>hCoV-19/Denmark/DCGC-342316/2022|2022-01-23|2022-02-02
>hCoV-19/Denmark/DCGC-342317/2022|2022-01-23|2022-02-02
>hCoV-19/Denmark/DCGC-342318/2022|2022-01-24|2022-02-02
>hCoV-19/Denmark/DCGC-342338/2022|2022-01-24|2022-02-02
>hCoV-19/Denmark/DCGC-342312/2022|2022-01-24|2022-02-02
>hCoV-19/Denmark/DCGC-342313/2022|2022-01-21|2022-02-02
>hCoV-19/Denmark/DCGC-342475/2022|2022-01-25|2022-02-02
>hCoV-19/Denmark/DCGC-342429/2022|2022-01-24|2022-02-02
>hCoV-19/Denmark/DCGC-342430/2022|2022-01-21|2022-02-02
>hCoV-19/Denmark/DCGC-342431/2022|2022-01-24|2022-02-02
>hCoV-19/Denmark/DCGC-342474/2022|2022-01-23|2022-02-02
>hCoV-19/Denmark/DCGC-342448/2022|2022-01-24|2022-02-02
>hCoV-19/Denmark/DCGC-342447/2022|2022-01-25|2022-02-02
>hCoV-19/Denmark/DCGC-342449/2022|2022-01-24|2022-02-02
>hCoV-19/Denmark/DCGC-342341/2022|2022-01-25|2022-02-02
>hCoV-19/Denmark/DCGC-342342/2022|2022-01-23|2022-02-02
>hCoV-19/Denmark/DCGC-342344/2022|2022-01-23|2022-02-02
>hCoV-19/Denmark/DCGC-342387/2022|2022-01-25|2022-02-02
>hCoV-19/Denmark/DCGC-342443/2022|2022-01-25|2022-02-02
>hCoV-19/Denmark/DCGC-342379/2022|2022-01-23|2022-02-02
>hCoV-19/Denmark/DCGC-342444/2022|2022-01-24|2022-02-02
>hCoV-19/Denmark/DCGC-342445/2022|2022-01-24|2022-02-02
>hCoV-19/Denmark/DCGC-342382/2022|2022-01-24|2022-02-02
>hCoV-19/Denmark/DCGC-342446/2022|2022-01-25|2022-02-02
>hCoV-19/Denmark/DCGC-342438/2022|2022-01-24|2022-02-02
>hCoV-19/Denmark/DCGC-342439/2022|2022-01-22|2022-02-02
>hCoV-19/Denmark/DCGC-342375/2022|2022-01-24|2022-02-02
>hCoV-19/Denmark/DCGC-342441/2022|2022-01-24|2022-02-02
>hCoV-19/Denmark/DCGC-342442/2022|2022-01-25|2022-02-02
>hCoV-19/Denmark/DCGC-342432/2022|2022-01-24|2022-02-02
>hCoV-19/Denmark/DCGC-342433/2022|2022-01-25|2022-02-02
>hCoV-19/Denmark/DCGC-342436/2022|2022-01-24|2022-02-02
>hCoV-19/England/PHEC-4U08AZE9/2022|2022|2022-02-02
>hCoV-19/England/PHEC-4U039ZC3/2022|2022|2022-02-02
>hCoV-19/Denmark/DCGC-342265/2022|2022-01-24|2022-02-02
>hCoV-19/Denmark/DCGC-342262/2022|2022-01-23|2022-02-02
>hCoV-19/Denmark/DCGC-342256/2022|2022-01-24|2022-02-02
>hCoV-19/Denmark/DCGC-342259/2022|2022-01-24|2022-02-02
>hCoV-19/Denmark/DCGC-342257/2022|2022-01-23|2022-02-02
>hCoV-19/England/PHEC-4U03AZC0/2022|2022|2022-02-02
>hCoV-19/England/PHEC-4U03AZEE/2022|2022|2022-02-02
>hCoV-19/Denmark/DCGC-342319/2022|2022-01-23|2022-02-02
>hCoV-19/England/PHEC-4U03AZ75/2022|2022|2022-02-02
>hCoV-19/England/PHEC-4U036Z44/2022|2022|2022-02-02
>hCoV-19/Denmark/DCGC-342337/2022|2022-01-25|2022-02-02
>hCoV-19/Denmark/DCGC-342331/2022|2022-01-24|2022-02-02
>hCoV-19/Denmark/DCGC-342332/2022|2022-01-23|2022-02-02
>hCoV-19/England/PHEC-4U03DZ21/2022|2022|2022-02-02
>hCoV-19/England/PHEC-4U083Z93/2022|2022|2022-02-02
>hCoV-19/Denmark/DCGC-342327/2022|2022-01-25|2022-02-02
>hCoV-19/England/PHEC-4U032Z22/2022|2022|2022-02-02
>hCoV-19/England/PHEC-4U03CZ15/2022|2022|2022-02-02
>hCoV-19/England/PHEC-4U03BZ81/2022|2022|2022-02-02
>hCoV-19/England/PHEC-4U03EZ2E/2022|2022|2022-02-02
>hCoV-19/Denmark/DCGC-342321/2022|2022-01-22|2022-02-02
>hCoV-19/England/PHEC-4U03EZ88/2022|2022|2022-02-02
>hCoV-19/Denmark/DCGC-342320/2022|2022-01-25|2022-02-02
>hCoV-19/Denmark/DCGC-342322/2022|2022-01-23|2022-02-02
>hCoV-19/USA/TX-CDC-FG-248295/2022|2022-01-20|2022-02-02
>hCoV-19/Germany/BY-RKI-I-444937/2022|2022-01-07|2022-01-26
>hCoV-19/England/PHEC-4U031ZF8/2022|2022|2022-02-02
>hCoV-19/Germany/BY-RKI-I-444969/2022|2022-01-10|2022-01-26
>hCoV-19/England/PHEC-4U077ZC5/2022|2022|2022-02-02
>hCoV-19/Germany/BY-RKI-I-445068/2022|2022-01-07|2022-01-26
>hCoV-19/Germany/NW-RKI-I-445097/2022|2022-01-11|2022-01-26
>hCoV-19/Germany/MV-RKI-I-446441/2022|2022-01-05|2022-01-26
>hCoV-19/Germany/SN-RKI-I-446425/2022|2022-01-07|2022-01-26
>hCoV-19/Germany/BB-RKI-I-446370/2022|2022-01-07|2022-01-26
>hCoV-19/England/PHEC-4U076Z5F/2022|2022|2022-02-02
>hCoV-19/England/PHEC-4U075ZCB/2022|2022|2022-02-02
>hCoV-19/England/PHEC-4U030ZBF/2022|2022|2022-02-02
>hCoV-19/England/PHEC-4T0BEZCC/2022|2022|2022-02-02
>hCoV-19/England/PHEC-4T0BEZ17/2022|2022|2022-02-02
>hCoV-19/England/PHEC-4T0BCZB3/2022|2022|2022-02-02
>hCoV-19/Germany/BW-RKI-I-446937/2022|2022-01-04|2022-01-26
>hCoV-19/Germany/NW-RKI-I-447778/2022|2022-01-08|2022-01-26
>hCoV-19/Germany/SH-RKI-I-447711/2022|2022-01-10|2022-01-26
>hCoV-19/USA/MA-CDCBI-CRSP_FDLCULVTUBLFJUHA/2022|2022-01-01|2022-01-09
>hCoV-19/Germany/NW-RKI-I-447790/2022|2022-01-08|2022-01-26
>hCoV-19/Germany/NW-RKI-I-447792/2022|2022-01-07|2022-01-26
>hCoV-19/Germany/NW-RKI-I-447797/2022|2022-01-07|2022-01-26
>hCoV-19/Germany/SH-RKI-I-447786/2022|2022-01-09|2022-01-26
>hCoV-19/Germany/NW-RKI-I-447854/2022|2022-01-10|2022-01-26
>hCoV-19/Germany/SH-RKI-I-447817/2022|2022-01-09|2022-01-26
>hCoV-19/Germany/SH-RKI-I-447820/2022|2022-01-10|2022-01-26
>hCoV-19/Germany/NW-RKI-I-447869/2022|2022-01-10|2022-01-26
>hCoV-19/England/PHEC-4T0B5Z6D/2022|2022|2022-02-02
>hCoV-19/USA/NC-ECU-CORVASEQ-111768979/2022|2022-01-20|2022-02-02
>hCoV-19/England/PHEC-4T0BAZ5F/2022|2022|2022-02-02
>hCoV-19/England/PHEC-4T0BAZ6E/2022|2022|2022-02-02
>hCoV-19/Germany/BY-RKI-I-448635/2022|2022-01-05|2022-01-26
>hCoV-19/Germany/BY-RKI-I-448637/2022|2022-01-07|2022-01-26
>hCoV-19/USA/AZ-ASU34357/2022|2022-01-11|2022-01-16
>hCoV-19/England/PHEC-4T075Z43/2022|2022|2022-02-02
>hCoV-19/USA/TX-CDC-FG-249073/2022|2022-01-21|2022-02-02
>hCoV-19/USA/AZ-ASU34575/2022|2022-01-11|2022-01-16
>hCoV-19/USA/AZ-ASU34421/2022|2022-01-11|2022-01-16
>hCoV-19/USA/AZ-ASU34388/2022|2022-01-12|2022-01-16
>hCoV-19/USA/AZ-ASU34551/2022|2022-01-11|2022-01-16
>hCoV-19/USA/TX-CDC-FG-249331/2022|2022-01-21|2022-02-02
>hCoV-19/USA/TX-CDC-FG-249128/2022|2022-01-21|2022-02-02
>hCoV-19/England/PHEC-4T0B3ZAF/2022|2022|2022-02-02
>hCoV-19/England/PHEC-4T0ADZA2/2022|2022|2022-02-02
>hCoV-19/England/PHEC-4T0B4Z9D/2022|2022|2022-02-02
>hCoV-19/England/PHEC-4T0B4ZAC/2022|2022|2022-02-02
>hCoV-19/England/PHEC-4T0B0Z6C/2022|2022|2022-02-02
>hCoV-19/England/PHEC-4T0AFZBB/2022|2022|2022-02-02
>hCoV-19/England/PHEC-4T0AFZAC/2022|2022|2022-02-02
>hCoV-19/England/PHEC-4T0AFZD9/2022|2022|2022-02-02
>hCoV-19/England/PHEC-4T0B4ZF7/2022|2022|2022-02-02
>hCoV-19/Poland/Kce-800/2022|2022-01-25|2022-02-02
>hCoV-19/Israel/ICH-741111710/2022|2022-01-07|2022-01-16
>hCoV-19/England/PHEC-4T052ZD5/2022|2022|2022-02-02
>hCoV-19/England/PHEC-4T053Z3C/2022|2022|2022-02-02
>hCoV-19/USA/TX-CDC-FG-249299/2022|2022-01-21|2022-02-02
>hCoV-19/USA/TX-CDC-FG-248521/2022|2022-01-21|2022-02-02
>hCoV-19/USA/UT-UPHL-220121015792/2022|2022-01-15|2022-01-26
>hCoV-19/USA/TX-CDC-FG-248132/2022|2022-01-21|2022-02-02
>hCoV-19/USA/TX-CDC-FG-248151/2022|2022-01-21|2022-02-02
>hCoV-19/USA/UT-UPHL-220121733036/2022|2022-01-14|2022-01-26
>hCoV-19/France/IDF-HMN-22012180688/2022|2022-01-17|2022-02-02
>hCoV-19/USA/TX-CDC-FG-248757/2022|2022-01-21|2022-02-02
>hCoV-19/France/IDF-HMN-22012120962/2022|2022-01-12|2022-02-02
>hCoV-19/USA/CA-CDC-FG-247481/2022|2022-01-22|2022-02-02
>hCoV-19/USA/CA-CDC-FG-247563/2022|2022-01-22|2022-02-02
>hCoV-19/USA/CA-CDC-FG-249447/2022|2022-01-24|2022-02-02
>hCoV-19/France/IDF-HMN-22012250957/2022|2022-01-25|2022-02-02
>hCoV-19/Thailand/65006008__2019-nCoV/2022|2022-01-13|2022-02-02
>hCoV-19/Germany/HH-RKI-I-450391/2022|2022-01-08|2022-01-26
>hCoV-19/Germany/BW-RKI-I-450265/2022|2022-01-10|2022-01-26
>hCoV-19/Germany/BW-RKI-I-450271/2022|2022-01-04|2022-01-26
>hCoV-19/Germany/BW-RKI-I-450245/2022|2022-01-10|2022-01-26
>hCoV-19/USA/CA-CDC-FG-247539/2022|2022-01-22|2022-02-02
>hCoV-19/France/IDF-HMN-22012200935/2022|2022-01-19|2022-02-02
>hCoV-19/France/CVL-HMN-22012180757/2021|2021-12-27|2022-02-02
>hCoV-19/Germany/RP-RKI-I-450461/2022|2022-01-04|2022-01-26
>hCoV-19/Germany/HH-RKI-I-450602/2022|2022-01-07|2022-01-26
>hCoV-19/Moldova/Nr.2371/2022|2022-01-12|2022-01-26
>hCoV-19/England/PHEC-4T0A5ZF5/2022|2022|2022-02-02
>hCoV-19/England/PHEC-4T0A3Z28/2022|2022|2022-02-02
>hCoV-19/Moldova/Nr.3101/2022|2022-01-14|2022-01-26
>hCoV-19/Sweden/SUS0007404/2021|2021-12-20|2022-01-02
>hCoV-19/Sweden/SUS0007424/2021|2021-12-20|2022-01-02
>hCoV-19/Sweden/SUS0007482/2021|2021-12-22|2022-01-02
>hCoV-19/Sweden/SUS0007484/2021|2021-12-23|2022-01-02
>hCoV-19/Germany/BY-RKI-I-450816/2022|2022-01-04|2022-01-26
>hCoV-19/England/PHEC-4T04EZB4/2022|2022|2022-02-02
>hCoV-19/England/PHEC-4T048ZA7/2022|2022|2022-02-02
>hCoV-19/England/PHEC-4T04AZCF/2022|2022|2022-02-02
>hCoV-19/England/PHEC-4T04BZ26/2022|2022|2022-02-02
>hCoV-19/England/PHEC-4T04CZ23/2022|2022|2022-02-02
>hCoV-19/England/PHEC-4T04AZ83/2022|2022|2022-02-02
>hCoV-19/England/PHEC-4T04CZD8/2022|2022|2022-02-02
>hCoV-19/England/PHEC-4T04DZ7B/2022|2022|2022-02-02
>hCoV-19/Germany/HE-RKI-I-451097/2022|2022-01-12|2022-01-26
>hCoV-19/England/PHEC-4T047ZB9/2022|2022|2022-02-02
>hCoV-19/England/PHEC-4T047ZAA/2022|2022|2022-02-02
>hCoV-19/Germany/HE-RKI-I-451094/2022|2022-01-12|2022-01-26
>hCoV-19/Germany/HE-RKI-I-451095/2022|2022-01-12|2022-01-26
>hCoV-19/Germany/HE-RKI-I-451098/2022|2022-01-12|2022-01-26
>hCoV-19/England/PHEC-4T045Z0A/2022|2022|2022-02-02
>hCoV-19/England/PHEC-4T044ZEF/2022|2022|2022-02-02
>hCoV-19/Germany/SH-RKI-I-451510/2022|2022-01-06|2022-01-26
>hCoV-19/England/PHEC-4T04AZ0B/2022|2022|2022-02-02
>hCoV-19/Germany/SH-RKI-I-451592/2022|2022-01-11|2022-01-26
>hCoV-19/Germany/SH-RKI-I-451604/2022|2022-01-11|2022-01-26
>hCoV-19/Germany/SH-RKI-I-451686/2022|2022-01-09|2022-01-26
>hCoV-19/Germany/SH-RKI-I-451801/2022|2022-01-06|2022-01-26
>hCoV-19/Indonesia/KI-NIHRD-WGS_22_00836/2022|2022-01-13|2022-02-02
>hCoV-19/Germany/BW-RKI-I-451852/2022|2022-01-03|2022-01-26
>hCoV-19/Germany/BW-RKI-I-451856/2022|2022-01-07|2022-01-26
>hCoV-19/Germany/BW-RKI-I-451861/2022|2022-01-04|2022-01-26
>hCoV-19/Germany/BW-RKI-I-451887/2022|2022-01-05|2022-01-26
>hCoV-19/Germany/BW-RKI-I-451868/2022|2022-01-07|2022-01-26
>hCoV-19/Germany/NW-RKI-I-451918/2022|2022-01-10|2022-01-26
>hCoV-19/Germany/NW-RKI-I-451909/2022|2022-01-07|2022-01-26
>hCoV-19/Germany/NW-RKI-I-451907/2022|2022-01-10|2022-01-26
>hCoV-19/Germany/BE-RKI-I-451979/2022|2022-01-07|2022-01-26
>hCoV-19/Germany/BE-RKI-I-451975/2022|2022-01-10|2022-01-26
>hCoV-19/Germany/BE-RKI-I-451974/2022|2022-01-05|2022-01-26
>hCoV-19/Germany/BE-RKI-I-451977/2022|2022-01-10|2022-01-26
>hCoV-19/Germany/BE-RKI-I-451976/2022|2022-01-06|2022-01-26
>hCoV-19/Germany/BE-RKI-I-451978/2022|2022-01-10|2022-01-26
>hCoV-19/Germany/BE-RKI-I-451981/2022|2022-01-04|2022-01-26
>hCoV-19/Germany/BE-RKI-I-451973/2022|2022-01-10|2022-01-26
>hCoV-19/Germany/BE-RKI-I-451980/2022|2022-01-06|2022-01-26
>hCoV-19/Germany/BE-RKI-I-451982/2022|2022-01-04|2022-01-26
>hCoV-19/Germany/BE-RKI-I-451972/2022|2022-01-05|2022-01-26
>hCoV-19/India/GJ-INSACOG-GBRC4642/2022|2022-01-14|2022-02-02
>hCoV-19/Germany/NW-RKI-I-453165/2022|2022-01-12|2022-01-26
>hCoV-19/Germany/BW-RKI-I-453116/2022|2022-01-08|2022-01-26
>hCoV-19/Germany/BW-RKI-I-453128/2022|2022-01-11|2022-01-26
>hCoV-19/France/IDF-IPP03482/2022|2022-01-10|2022-02-02
>hCoV-19/France/NAQ-IPP03494/2022|2022-01-10|2022-02-02
>hCoV-19/India/GJ-INSACOG-GBRC4646/2022|2022-01-14|2022-02-02
>hCoV-19/India/UP-INSACOG-GBRC4586/2022|2022-01-05|2022-02-02
>hCoV-19/India/GJ-INSACOG-GBRC4647/2022|2022-01-16|2022-02-02
>hCoV-19/India/GJ-INSACOG-GBRC4602/2022|2022-01-24|2022-02-02
>hCoV-19/India/GJ-INSACOG-GBRC4603/2022|2022-01-24|2022-02-02
>hCoV-19/India/GJ-INSACOG-GBRC4643/2022|2022-01-14|2022-02-02
>hCoV-19/India/GJ-INSACOG-GBRC4640/2022|2022-01-13|2022-02-02
>hCoV-19/India/GJ-INSACOG-GBRC4638/2022|2022-01-12|2022-02-02
>hCoV-19/India/GJ-INSACOG-GBRC4639/2022|2022-01-13|2022-02-02
>hCoV-19/India/GJ-INSACOG-GBRC4583/2022|2022-01-04|2022-02-02
>hCoV-19/India/GJ-INSACOG-GBRC4594/2022|2022-01-01|2022-02-02
>hCoV-19/India/GJ-INSACOG-GBRC4627/2022|2022-01-18|2022-02-02
>hCoV-19/England/PHEC-4S0B5Z7C/2022|2022|2022-02-02
>hCoV-19/England/PHEC-4S0B0Z7B/2022|2022|2022-02-02
>hCoV-19/India/GJ-INSACOG-GBRC4623/2022|2022-01-14|2022-02-02
>hCoV-19/India/GJ-INSACOG-GBRC4648/2022|2022-01-16|2022-02-02
>hCoV-19/India/GJ-INSACOG-GBRC4628/2022|2022-01-18|2022-02-02
>hCoV-19/India/GJ-INSACOG-GBRC4626/2022|2022-01-18|2022-02-02
>hCoV-19/India/GJ-INSACOG-GBRC4678/2022|2022-01-09|2022-02-02
>hCoV-19/India/GJ-INSACOG-GBRC4624/2022|2022-01-14|2022-02-02
>hCoV-19/India/GJ-INSACOG-GBRC4672/2022|2022-01-09|2022-02-02
>hCoV-19/India/GJ-INSACOG-GBRC4670/2022|2022-01-09|2022-02-02
>hCoV-19/India/GJ-INSACOG-GBRC4676/2022|2022-01-19|2022-02-02
>hCoV-19/India/GJ-INSACOG-GBRC4622/2022|2022-01-17|2022-02-02
>hCoV-19/India/GJ-INSACOG-GBRC4677/2022|2022-01-19|2022-02-02
>hCoV-19/India/GJ-INSACOG-GBRC4674/2022|2022-01-09|2022-02-02
>hCoV-19/India/GJ-INSACOG-GBRC4675/2022|2022-01-09|2022-02-02
>hCoV-19/India/GJ-INSACOG-GBRC4620/2022|2022-01-17|2022-02-02
>hCoV-19/India/GJ-INSACOG-GBRC4673/2022|2022-01-09|2022-02-02
>hCoV-19/Germany/BW-RKI-I-453208/2022|2022-01-07|2022-01-26
>hCoV-19/Germany/BW-RKI-I-453217/2022|2022-01-11|2022-01-26
>hCoV-19/India/GJ-INSACOG-GBRC4671/2022|2022-01-09|2022-02-02
>hCoV-19/India/GJ-INSACOG-GBRC4634/2022|2022-01-10|2022-02-02
>hCoV-19/India/GJ-INSACOG-GBRC4669/2022|2022-01-09|2022-02-02
>hCoV-19/India/GJ-INSACOG-GBRC4635/2022|2022-01-10|2022-02-02
>hCoV-19/India/GJ-INSACOG-GBRC4657/2022|2022-01-10|2022-02-02
>hCoV-19/India/GJ-INSACOG-GBRC4632/2022|2022-01-14|2022-02-02
>hCoV-19/India/GJ-INSACOG-GBRC4630/2022|2022-01-16|2022-02-02
>hCoV-19/India/GJ-INSACOG-GBRC4629/2022|2022-01-07|2022-02-02
>hCoV-19/India/GJ-INSACOG-GBRC4631/2022|2022-01-16|2022-02-02
>hCoV-19/India/GJ-INSACOG-GBRC4681/2022|2022-01-11|2022-02-02
>hCoV-19/England/PHEC-4S0AAZ8D/2022|2022|2022-02-02
>hCoV-19/England/PHEC-4S0AAZ7E/2022|2022|2022-02-02
>hCoV-19/India/GJ-INSACOG-GBRC4655/2022|2022-01-16|2022-02-02
>hCoV-19/Germany/NW-RKI-I-453228/2022|2022-01-11|2022-01-26
>hCoV-19/India/GJ-INSACOG-GBRC4654/2022|2022-01-18|2022-02-02
>hCoV-19/India/GJ-INSACOG-GBRC4651/2022|2022-01-17|2022-02-02
>hCoV-19/India/GJ-INSACOG-GBRC4652/2022|2022-01-15|2022-02-02
>hCoV-19/India/GJ-INSACOG-GBRC4649/2022|2022-01-17|2022-02-02
>hCoV-19/India/GJ-INSACOG-GBRC4650/2022|2022-01-17|2022-02-02
>hCoV-19/India/GJ-INSACOG-GBRC4616/2022|2022-01-12|2022-02-02
>hCoV-19/India/GJ-INSACOG-GBRC4617/2022|2022-01-12|2022-02-02
>hCoV-19/India/GJ-INSACOG-GBRC4615/2022|2022-01-12|2022-02-02
>hCoV-19/India/GJ-INSACOG-GBRC4666/2022|2022-01-11|2022-02-02
>hCoV-19/India/GJ-INSACOG-GBRC4613/2022|2022-01-13|2022-02-02
>hCoV-19/Germany/BW-RKI-I-453259/2022|2022-01-08|2022-01-26
>hCoV-19/India/GJ-INSACOG-GBRC4664/2022|2022-01-11|2022-02-02
>hCoV-19/India/GJ-INSACOG-GBRC4611/2022|2022-01-11|2022-02-02
>hCoV-19/India/GJ-INSACOG-GBRC4663/2022|2022-01-11|2022-02-02
>hCoV-19/India/GJ-INSACOG-GBRC4608/2022|2022-01-15|2022-02-02
>hCoV-19/England/PHEC-4S0B3Z90/2022|2022|2022-02-02
>hCoV-19/Georgia/Tb-sNGS3321/2022|2022-01-15|2022-01-26
>hCoV-19/India/GJ-INSACOG-GBRC4660/2022|2022-01-11|2022-02-02
>hCoV-19/India/GJ-INSACOG-GBRC4661/2022|2022-01-11|2022-02-02
>hCoV-19/India/GJ-INSACOG-GBRC4659/2022|2022-01-10|2022-02-02
>hCoV-19/England/PHEC-4S0B4Z8E/2022|2022|2022-02-02
>hCoV-19/India/GJ-INSACOG-GBRC4689/2022|2022-01-11|2022-02-02
>hCoV-19/England/PHEC-4S0B3ZCD/2022|2022|2022-02-02
>hCoV-19/India/GJ-INSACOG-GBRC4693/2022|2022-01-18|2022-02-02
>hCoV-19/India/GJ-INSACOG-GBRC4692/2022|2022-01-15|2022-02-02
>hCoV-19/India/GJ-INSACOG-GBRC4691/2022|2022-01-15|2022-02-02
>hCoV-19/England/PHEC-4S0B2ZFD/2022|2022|2022-02-02
>hCoV-19/Georgia/Tb-sNGS3339/2022|2022-01-15|2022-01-26
>hCoV-19/England/PHEC-4S0AFZBB/2022|2022|2022-02-02
>hCoV-19/England/PHEC-4S0AFZ9D/2022|2022|2022-02-02
>hCoV-19/England/PHEC-4S0B4ZCA/2022|2022|2022-02-02
>hCoV-19/India/GJ-INSACOG-GBRC4588/2022|2022-01-06|2022-02-02
>hCoV-19/India/GJ-INSACOG-GBRC4596/2022|2022-01-04|2022-02-02
>hCoV-19/India/GJ-INSACOG-GBRC4600/2022|2022-01-23|2022-02-02
>hCoV-19/India/GJ-INSACOG-GBRC4601/2022|2022-01-27|2022-02-02
>hCoV-19/India/GJ-INSACOG-GBRC4580/2022|2022-01-06|2022-02-02
>hCoV-19/India/GJ-INSACOG-GBRC4584/2022|2022-01-06|2022-02-02
>hCoV-19/India/GJ-INSACOG-GBRC4579/2022|2022-01-06|2022-02-02
>hCoV-19/India/GJ-INSACOG-GBRC4577/2022|2022-01-04|2022-02-02
>hCoV-19/Georgia/Tb-sNGS3347/2022|2022-01-15|2022-01-26
>hCoV-19/Georgia/Tb-sNGS3349/2022|2022-01-15|2022-01-26
>hCoV-19/Georgia/Tb-sNGS3350/2022|2022-01-15|2022-01-26
>hCoV-19/Georgia/Tb-sNGS3362/2022|2022-01-15|2022-01-26
>hCoV-19/Georgia/Tb-sNGS3323/2022|2022-01-15|2022-01-26
>hCoV-19/Georgia/Tb-sNGS3326/2022|2022-01-15|2022-01-26
>hCoV-19/Georgia/Tb-sNGS3324/2022|2022-01-15|2022-01-26
>hCoV-19/Georgia/Tb-sNGS3325/2022|2022-01-15|2022-01-26
>hCoV-19/Georgia/Tb-sNGS3329/2022|2022-01-15|2022-01-26
>hCoV-19/Georgia/Tb-sNGS3333/2022|2022-01-15|2022-01-26
>hCoV-19/Georgia/Tb-sNGS3334/2022|2022-01-15|2022-01-26
>hCoV-19/Georgia/Tb-sNGS3341/2022|2022-01-15|2022-01-26
>hCoV-19/Georgia/Tb-sNGS3337/2022|2022-01-15|2022-01-26
>hCoV-19/England/PHEC-4S0B1ZA5/2022|2022|2022-02-02
>hCoV-19/Germany/BE-RKI-I-453339/2022|2022-01-10|2022-01-26
>hCoV-19/India/KA-CBR-SEQ-11077/2022|2022-01-04|2022-02-02
>hCoV-19/India/KA-CBR-SEQ-11062/2022|2022-01-04|2022-02-02
>hCoV-19/Germany/BW-RKI-I-453472/2022|2022-01-08|2022-01-26
>hCoV-19/Germany/BY-RKI-I-453494/2022|2022-01-07|2022-01-26
>hCoV-19/Germany/BW-RKI-I-453534/2022|2022-01-11|2022-01-26
>hCoV-19/India/KA-CBR-SEQ-11117/2022|2022-01-05|2022-02-02
>hCoV-19/India/KA-CBR-SEQ-11013/2022|2022-01-04|2022-02-02
>hCoV-19/India/KA-CBR-SEQ-10951/2021|2021-12-30|2022-02-02
>hCoV-19/Germany/BW-RKI-I-453559/2022|2022-01-11|2022-01-26
>hCoV-19/India/KA-CBR-SEQ-11005/2022|2022-01-04|2022-02-02
>hCoV-19/India/KA-CBR-SEQ-11021/2022|2022-01-04|2022-02-02
>hCoV-19/India/KA-CBR-SEQ-11036/2021|2021-12-25|2022-02-02
>hCoV-19/India/KA-CBR-SEQ-11007/2022|2022-01-04|2022-02-02
>hCoV-19/India/KA-CBR-SEQ-10954/2021|2021-12-31|2022-02-02
>hCoV-19/India/KA-CBR-SEQ-11081/2022|2022-01-04|2022-02-02
>hCoV-19/India/KA-CBR-SEQ-11064/2022|2022-01-04|2022-02-02
>hCoV-19/India/KA-CBR-SEQ-11008/2022|2022-01-04|2022-02-02
>hCoV-19/India/KA-CBR-SEQ-11084/2022|2022-01-04|2022-02-02
>hCoV-19/India/KA-CBR-SEQ-11082/2022|2022-01-04|2022-02-02
>hCoV-19/India/KA-CBR-SEQ-11088/2022|2022-01-04|2022-02-02
>hCoV-19/India/KA-CBR-SEQ-11083/2022|2022-01-04|2022-02-02
>hCoV-19/India/KA-CBR-SEQ-11073/2022|2022-01-04|2022-02-02
>hCoV-19/India/KA-CBR-SEQ-11076/2022|2022-01-04|2022-02-02
>hCoV-19/India/KA-CBR-SEQ-11014/2022|2022-01-04|2022-02-02
>hCoV-19/Germany/BW-RKI-I-453661/2022|2022-01-12|2022-01-26
>hCoV-19/India/KA-CBR-SEQ-11065/2022|2022-01-04|2022-02-02
>hCoV-19/India/KA-CBR-SEQ-11110/2022|2022-01-05|2022-02-02
>hCoV-19/India/KA-CBR-SEQ-11012/2022|2022-01-04|2022-02-02
>hCoV-19/Germany/BY-RKI-I-453774/2021|2021-12-30|2022-01-26
>hCoV-19/India/HR-618767612/2021|2021-12-29|2022-02-02
>hCoV-19/India/HR-0606000792320/2022|2022-01-03|2022-02-02
>hCoV-19/India/HR-0606000791850/2022|2022-01-03|2022-02-02
>hCoV-19/Germany/BW-RKI-I-453968/2022|2022-01-05|2022-01-26
>hCoV-19/Germany/NW-RKI-I-453983/2022|2022-01-06|2022-01-26
>hCoV-19/Germany/BW-RKI-I-453993/2022|2022-01-13|2022-01-26
>hCoV-19/Germany/BE-RKI-I-454309/2022|2022-01-04|2022-01-26
>hCoV-19/Germany/BE-RKI-I-454357/2022|2022-01-04|2022-01-26
>hCoV-19/Germany/BE-RKI-I-454333/2022|2022-01-04|2022-01-26
>hCoV-19/Germany/BE-RKI-I-454339/2022|2022-01-04|2022-01-26
>hCoV-19/Germany/NI-RKI-I-454418/2022|2022-01-07|2022-01-26
>hCoV-19/Indonesia/JB-GS-WJHL-ITB-W00458/2022|2022-01|2022-02-02
>hCoV-19/Germany/BE-RKI-I-454511/2022|2022-01-04|2022-01-26
>hCoV-19/South_Africa/NICD-N23731/2021|2021-12-07|2021-12-15
>hCoV-19/USA/AZ-ASU38557/2022|2022-01-26|2022-02-02
>hCoV-19/South_Africa/NICD-N23732/2021|2021-12-07|2021-12-15
>hCoV-19/South_Africa/NICD-N23733/2021|2021-12-07|2021-12-15
>hCoV-19/South_Africa/NICD-N23735/2021|2021-12-09|2021-12-15
>hCoV-19/South_Africa/NICD-N23736/2021|2021-12-09|2021-12-15
>hCoV-19/South_Africa/NICD-N23737/2021|2021-12-09|2021-12-15
>hCoV-19/South_Africa/NICD-N23738/2021|2021-12-09|2021-12-15
>hCoV-19/South_Africa/NICD-N23739/2021|2021-12-09|2021-12-15
>hCoV-19/South_Africa/NICD-N23740/2021|2021-12-09|2021-12-15
>hCoV-19/USA/OH-22AM-007CO00105/2022|2022-01-07|2022-01-17
>hCoV-19/India/MH-CSIR-NEERI-barcode430/2022|2022-01-28|2022-02-02
>hCoV-19/India/MH-CSIR-NEERI-barcode420/2022|2022-01-28|2022-02-02
>hCoV-19/India/MH-CSIR-NEERI-barcode461/2022|2022-01-31|2022-02-02
>hCoV-19/India/MH-CSIR-NEERI-barcode443/2022|2022-01-29|2022-02-02
>hCoV-19/India/MH-CSIR-NEERI-barcode419/2022|2022-01-28|2022-02-02
>hCoV-19/India/MH-CSIR-NEERI-barcode418/2022|2022-01-28|2022-02-02
>hCoV-19/India/MH-CSIR-NEERI-barcode474/2022|2022-01-31|2022-02-02
>hCoV-19/India/MH-CSIR-NEERI-barcode427/2022|2022-01-28|2022-02-02
>hCoV-19/India/MH-CSIR-NEERI-barcode422/2022|2022-01-28|2022-02-02
>hCoV-19/India/MH-CSIR-NEERI-barcode396/2022|2022-01-27|2022-02-02
>hCoV-19/India/MH-CSIR-NEERI-barcode448/2022|2022-01-30|2022-02-02
>hCoV-19/India/MH-CSIR-NEERI-barcode457/2022|2022-01-31|2022-02-02
>hCoV-19/India/MH-CSIR-NEERI-barcode416/2022|2022-01-28|2022-02-02
>hCoV-19/India/MH-CSIR-NEERI-barcode439/2022|2022-01-29|2022-02-02
>hCoV-19/India/MH-CSIR-NEERI-barcode403/2022|2022-01-27|2022-02-02
>hCoV-19/South_Africa/CERI-KRISP-K032307/2021|2021-11-17|2021-11-27
>hCoV-19/India/MH-CSIR-NEERI-barcode390/2022|2022-01-27|2022-02-02
>hCoV-19/India/MH-CSIR-NEERI-barcode454/2022|2022-01-30|2022-02-02
>hCoV-19/India/MH-CSIR-NEERI-barcode455/2022|2022-01-30|2022-02-02
>hCoV-19/India/MH-CSIR-NEERI-barcode417/2022|2022-01-28|2022-02-02
>hCoV-19/India/MH-CSIR-NEERI-barcode404/2022|2022-01-27|2022-02-02
>hCoV-19/India/MH-CSIR-NEERI-barcode434/2022|2022-01-29|2022-02-02
>hCoV-19/India/MH-CSIR-NEERI-barcode387/2022|2022-01-27|2022-02-02
>hCoV-19/India/MH-CSIR-NEERI-barcode476/2022|2022-01-31|2022-02-02
>hCoV-19/India/MH-CSIR-NEERI-barcode478/2022|2022-01-30|2022-02-02
>hCoV-19/India/MH-CSIR-NEERI-barcode441/2022|2022-01-29|2022-02-02
>hCoV-19/India/MH-CSIR-NEERI-barcode414/2022|2022-01-28|2022-02-02
>hCoV-19/India/MH-CSIR-NEERI-barcode475/2022|2022-01-31|2022-02-02
>hCoV-19/India/MH-CSIR-NEERI-barcode433/2022|2022-01-29|2022-02-02
>hCoV-19/India/MH-CSIR-NEERI-barcode385/2022|2022-01-27|2022-02-02
>hCoV-19/India/MH-CSIR-NEERI-barcode445/2022|2022-01-30|2022-02-02
>hCoV-19/India/MH-CSIR-NEERI-barcode465/2022|2022-01-31|2022-02-02
>hCoV-19/India/MH-CSIR-NEERI-barcode406/2022|2022-01-27|2022-02-02
>hCoV-19/India/MH-CSIR-NEERI-barcode402/2022|2022-01-27|2022-02-02
>hCoV-19/India/MH-CSIR-NEERI-barcode471/2022|2022-01-31|2022-02-02
>hCoV-19/India/MH-CSIR-NEERI-barcode459/2022|2022-01-31|2022-02-02
>hCoV-19/India/MH-CSIR-NEERI-barcode398/2022|2022-01-27|2022-02-02
>hCoV-19/India/MH-CSIR-NEERI-barcode394/2022|2022-01-27|2022-02-02
>hCoV-19/India/MH-CSIR-NEERI-barcode423/2022|2022-01-28|2022-02-02
>hCoV-19/India/MH-CSIR-NEERI-barcode463/2022|2022-01-31|2022-02-02
>hCoV-19/India/MH-CSIR-NEERI-barcode412/2022|2022-01-28|2022-02-02
>hCoV-19/India/MH-CSIR-NEERI-barcode436/2022|2022-01-29|2022-02-02
>hCoV-19/India/MH-CSIR-NEERI-barcode452/2022|2022-01-30|2022-02-02
>hCoV-19/India/MH-CSIR-NEERI-barcode413/2022|2022-01-28|2022-02-02
>hCoV-19/India/MH-CSIR-NEERI-barcode389/2022|2022-01-27|2022-02-02
>hCoV-19/India/MH-CSIR-NEERI-barcode426/2022|2022-01-28|2022-02-02
>hCoV-19/India/MH-CSIR-NEERI-barcode432/2022|2022-01-29|2022-02-02
>hCoV-19/India/MH-CSIR-NEERI-barcode411/2022|2022-01-28|2022-02-02
>hCoV-19/India/MH-CSIR-NEERI-barcode415/2022|2022-01-28|2022-02-02
>hCoV-19/India/MH-CSIR-NEERI-barcode449/2022|2022-01-30|2022-02-02
>hCoV-19/India/MH-CSIR-NEERI-barcode437/2022|2022-01-29|2022-02-02
>hCoV-19/India/MH-CSIR-NEERI-barcode460/2022|2022-01-31|2022-02-02
>hCoV-19/India/MH-CSIR-NEERI-barcode438/2022|2022-01-29|2022-02-02
>hCoV-19/India/MH-CSIR-NEERI-barcode469/2022|2022-01-31|2022-02-02
>hCoV-19/India/MH-CSIR-NEERI-barcode428/2022|2022-01-28|2022-02-02
>hCoV-19/India/MH-CSIR-NEERI-barcode440/2022|2022-01-29|2022-02-02
>hCoV-19/India/MH-CSIR-NEERI-barcode410/2022|2022-01-28|2022-02-02
>hCoV-19/India/MH-CSIR-NEERI-barcode456/2022|2022-01-30|2022-02-02
>hCoV-19/India/MH-CSIR-NEERI-barcode393/2022|2022-01-27|2022-02-02
>hCoV-19/India/MH-CSIR-NEERI-barcode470/2022|2022-01-31|2022-02-02
>hCoV-19/India/MH-CSIR-NEERI-barcode391/2022|2022-01-27|2022-02-02
>hCoV-19/India/MH-CSIR-NEERI-barcode388/2022|2022-01-27|2022-02-02
>hCoV-19/India/MH-CSIR-NEERI-barcode392/2022|2022-01-27|2022-02-02
>hCoV-19/India/MH-CSIR-NEERI-barcode425/2022|2022-01-28|2022-02-02
>hCoV-19/India/MH-CSIR-NEERI-barcode466/2022|2022-01-31|2022-02-02
>hCoV-19/India/MH-CSIR-NEERI-barcode429/2022|2022-01-28|2022-02-02
>hCoV-19/India/MH-CSIR-NEERI-barcode395/2022|2022-01-27|2022-02-02
>hCoV-19/India/MH-CSIR-NEERI-barcode444/2022|2022-01-29|2022-02-02
>hCoV-19/India/MH-CSIR-NEERI-barcode386/2022|2022-01-27|2022-02-02
>hCoV-19/India/MH-CSIR-NEERI-barcode468/2022|2022-01-31|2022-02-02
>hCoV-19/India/MH-CSIR-NEERI-barcode477/2022|2022-01-31|2022-02-02
>hCoV-19/India/MH-CSIR-NEERI-barcode424/2022|2022-01-28|2022-02-02
>hCoV-19/Poland/PZH-UMB-9749/2022|2022-01-13|2022-02-02
>hCoV-19/Belgium/UZA-UA-CV8362477104/2022|2022-01-21|2022-02-02
>hCoV-19/Poland/PZH-UMB-9436/2022|2022-01-22|2022-02-02
>hCoV-19/Germany/BB-RKI-I-455728/2022|2022-01-03|2022-01-26
>hCoV-19/Germany/BE-RKI-I-455670/2022|2022-01-11|2022-01-26
>hCoV-19/Germany/BW-RKI-I-455672/2022|2022-01-04|2022-01-26
>hCoV-19/Germany/BB-RKI-I-455726/2022|2022-01-03|2022-01-26
>hCoV-19/Germany/BE-RKI-I-455741/2022|2022-01-05|2022-01-26
>hCoV-19/Germany/BE-RKI-I-455760/2022|2022-01-03|2022-01-26
>hCoV-19/Germany/BE-RKI-I-455766/2022|2022-01-05|2022-01-26
>hCoV-19/Germany/BE-RKI-I-455733/2022|2022-01-06|2022-01-26
>hCoV-19/Germany/BW-RKI-I-455683/2022|2022-01-03|2022-01-26
>hCoV-19/Germany/BB-RKI-I-455824/2022|2022-01-03|2022-01-26
>hCoV-19/Germany/BE-RKI-I-455818/2022|2022-01-04|2022-01-26
>hCoV-19/Germany/BE-RKI-I-455786/2022|2022-01-04|2022-01-26
>hCoV-19/Germany/BB-RKI-I-455796/2022|2022-01-03|2022-01-26
>hCoV-19/Germany/BE-RKI-I-455799/2022|2022-01-03|2022-01-26
>hCoV-19/Germany/BE-RKI-I-455773/2022|2022-01-04|2022-01-26
>hCoV-19/Germany/BE-RKI-I-455780/2022|2022-01-05|2022-01-26
>hCoV-19/Germany/BE-RKI-I-455783/2022|2022-01-05|2022-01-26
>hCoV-19/Germany/BE-RKI-I-455776/2022|2022-01-04|2022-01-26
>hCoV-19/Germany/BE-RKI-I-455778/2022|2022-01-04|2022-01-26
>hCoV-19/Germany/BY-RKI-I-455782/2022|2022-01-06|2022-01-26
>hCoV-19/Germany/BB-RKI-I-455830/2022|2022-01-03|2022-01-26
>hCoV-19/Germany/BE-RKI-I-455851/2021|2021-12-30|2022-01-26
>hCoV-19/Germany/BB-RKI-I-455841/2022|2022-01-03|2022-01-26
>hCoV-19/Germany/BE-RKI-I-455810/2022|2022-01-03|2022-01-26
>hCoV-19/Poland/PZH-UMB-9379/2022|2022-01-20|2022-02-02
>hCoV-19/Germany/RP-RKI-I-455939/2022|2022-01-07|2022-01-26
>hCoV-19/Belgium/UZA-UA-CV8330673228/2022|2022-01-19|2022-02-02
>hCoV-19/Germany/BB-RKI-I-455861/2022|2022-01-03|2022-01-26
>hCoV-19/Germany/BE-RKI-I-455875/2022|2022-01-03|2022-01-26
>hCoV-19/Germany/BE-RKI-I-455921/2022|2022-01-05|2022-01-26
>hCoV-19/Germany/BB-RKI-I-455915/2022|2022-01-03|2022-01-26
>hCoV-19/Germany/BB-RKI-I-455917/2022|2022-01-03|2022-01-26
>hCoV-19/Germany/BB-RKI-I-455924/2022|2022-01-03|2022-01-26
>hCoV-19/Germany/RP-RKI-I-455927/2022|2022-01-07|2022-01-26
>hCoV-19/Germany/BB-RKI-I-455903/2022|2022-01-03|2022-01-26
>hCoV-19/Germany/BB-RKI-I-455889/2022|2022-01-03|2022-01-26
>hCoV-19/Germany/BW-RKI-I-455996/2022|2022-01-05|2022-01-26
>hCoV-19/Germany/RP-RKI-I-455941/2022|2022-01-08|2022-01-26
>hCoV-19/Germany/BW-RKI-I-455976/2022|2022-01-07|2022-01-26
>hCoV-19/Germany/RP-RKI-I-455931/2022|2022-01-08|2022-01-26
>hCoV-19/Germany/BW-RKI-I-455995/2022|2022-01-10|2022-01-26
>hCoV-19/Germany/BW-RKI-I-455985/2022|2022-01-11|2022-01-26
>hCoV-19/Germany/BW-RKI-I-455988/2022|2022-01-11|2022-01-26
>hCoV-19/Germany/RP-RKI-I-456038/2022|2022-01-10|2022-01-26
>hCoV-19/Hong_Kong/VM22000325/2022|2022-01-03|2022-01-09
>hCoV-19/Hong_Kong/VM22000411/2022|2022-01-03|2022-01-09
>hCoV-19/Germany/RP-RKI-I-456043/2022|2022-01-10|2022-01-26
>hCoV-19/Hong_Kong/VM22000322/2022|2022-01-03|2022-01-09
>hCoV-19/Hong_Kong/VM22000407/2022|2022-01-03|2022-01-09
>hCoV-19/Hong_Kong/VM22000409/2022|2022-01-03|2022-01-09
>hCoV-19/Hong_Kong/VM22000410/2022|2022-01-03|2022-01-09
>hCoV-19/Hong_Kong/VM22000323/2022|2022-01-03|2022-01-09
>hCoV-19/Hong_Kong/VM22000324/2022|2022-01-03|2022-01-09
>hCoV-19/Germany/RP-RKI-I-456111/2022|2022-01-10|2022-01-26
>hCoV-19/Belgium/UZA-UA-CV8364495310/2022|2022-01-22|2022-02-02
>hCoV-19/Belgium/UZA-UA-CV8343479046/2022|2022-01-22|2022-02-02
>hCoV-19/Belgium/UZA-UA-CV8343437115/2022|2022-01-22|2022-02-02
>hCoV-19/Germany/RP-RKI-I-456074/2022|2022-01-11|2022-01-26
>hCoV-19/Germany/RP-RKI-I-456078/2022|2022-01-10|2022-01-26
>hCoV-19/Germany/RP-RKI-I-456094/2022|2022-01-10|2022-01-26
>hCoV-19/Germany/RP-RKI-I-456082/2022|2022-01-10|2022-01-26
>hCoV-19/Germany/RP-RKI-I-456085/2022|2022-01-10|2022-01-26
>hCoV-19/Germany/RP-RKI-I-456101/2022|2022-01-10|2022-01-26
>hCoV-19/Germany/RP-RKI-I-456059/2022|2022-01-10|2022-01-26
>hCoV-19/Poland/PZH-UMB-10004/2022|2022-01-21|2022-02-02
>hCoV-19/Poland/PZH-UMB-10005/2022|2022-01-21|2022-02-02
>hCoV-19/Poland/PZH-UMB-10013/2022|2022-01-21|2022-02-02
>hCoV-19/Germany/BB-RKI-I-456336/2022|2022-01-16|2022-01-26
>hCoV-19/Belgium/UZA-UA-CV8395185706/2022|2022-01-22|2022-02-02
>hCoV-19/Poland/PZH-UMB-10095/2022|2022-01-19|2022-02-02
>hCoV-19/Germany/BB-RKI-I-456312/2022|2022-01-14|2022-01-26
>hCoV-19/Germany/BB-RKI-I-456240/2022|2022-01-12|2022-01-26
>hCoV-19/Germany/BB-RKI-I-456321/2022|2022-01-14|2022-01-26
>hCoV-19/Germany/BB-RKI-I-456291/2022|2022-01-14|2022-01-26
>hCoV-19/Germany/BB-RKI-I-456297/2022|2022-01-14|2022-01-26
>hCoV-19/Germany/BB-RKI-I-456268/2022|2022-01-14|2022-01-26
>hCoV-19/Germany/BB-RKI-I-456276/2022|2022-01-14|2022-01-26
>hCoV-19/Germany/BB-RKI-I-456279/2022|2022-01-14|2022-01-26
>hCoV-19/Germany/BB-RKI-I-456340/2022|2022-01-15|2022-01-26
>hCoV-19/USA/AZ-ASU38588/2022|2022-01-26|2022-02-02
>hCoV-19/USA/AZ-ASU38609/2022|2022-01-26|2022-02-02
>hCoV-19/Indonesia/JB-GS-WJHL-ITB-W00456/2022|2022-01|2022-02-02
>hCoV-19/Indonesia/JB-GS-WJHL-ITB-W00460/2022|2022-01|2022-02-02
>hCoV-19/Indonesia/JB-GS-WJHL-ITB-W00459/2022|2022-01|2022-02-02
>hCoV-19/Indonesia/JB-GS-WJHL-ITB-W00457/2022|2022-01|2022-02-02
>hCoV-19/USA/AZ-ASU38635/2022|2022-01-26|2022-02-02
>hCoV-19/India/MH-CSIR-NEERI-barcode401/2022|2022-01-27|2022-02-02
>hCoV-19/India/MH-CSIR-NEERI-barcode408/2022|2022-01-27|2022-02-02
>hCoV-19/India/MH-CSIR-NEERI-barcode405/2022|2022-01-27|2022-02-02
>hCoV-19/India/MH-CSIR-NEERI-barcode473/2022|2022-01-31|2022-02-02
>hCoV-19/India/MH-CSIR-NEERI-barcode400/2022|2022-01-27|2022-02-02
>hCoV-19/India/MH-CSIR-NEERI-barcode458/2022|2022-01-31|2022-02-02
>hCoV-19/India/MH-CSIR-NEERI-barcode442/2022|2022-01-29|2022-02-02
>hCoV-19/India/MH-CSIR-NEERI-barcode409/2022|2022-01-28|2022-02-02
>hCoV-19/India/MH-CSIR-NEERI-barcode450/2022|2022-01-30|2022-02-02
>hCoV-19/India/MH-CSIR-NEERI-barcode431/2022|2022-01-28|2022-02-02
>hCoV-19/India/MH-CSIR-NEERI-barcode462/2022|2022-01-31|2022-02-02
>hCoV-19/India/MH-CSIR-NEERI-barcode421/2022|2022-01-28|2022-02-02
>hCoV-19/India/MH-CSIR-NEERI-barcode384/2022|2022-01-27|2022-02-02
>hCoV-19/India/MH-CSIR-NEERI-barcode397/2022|2022-01-27|2022-02-02
>hCoV-19/India/MH-CSIR-NEERI-barcode399/2022|2022-01-27|2022-02-02
>hCoV-19/India/MH-CSIR-NEERI-barcode435/2022|2022-01-29|2022-02-02
>hCoV-19/India/MH-CSIR-NEERI-barcode453/2022|2022-01-30|2022-02-02
>hCoV-19/USA/AZ-ASU38593/2022|2022-01-26|2022-02-02
>hCoV-19/USA/AZ-ASU38582/2022|2022-01-27|2022-02-02
>hCoV-19/USA/AZ-ASU38566/2022|2022-01-26|2022-02-02
>hCoV-19/USA/AZ-ASU38604/2022|2022-01-26|2022-02-02
>hCoV-19/USA/CA-B6SSXGCZHCGXE/2022|2022-01-04|2022-01-26
>hCoV-19/USA/CA-ZHTTHKFVWMFPK/2022|2022-01-05|2022-01-26
>hCoV-19/Netherlands/GR-UMCG-MMB_4411/2022|2022-01-18|2022-02-02
>hCoV-19/Netherlands/GR-UMCG-MMB_4467/2022|2022-01-23|2022-02-02
>hCoV-19/England/MILK-2DF642C/2021|2021-12-09|2021-12-16
>hCoV-19/England/BRBR-334AE9B/2022|2022-01-19|2022-01-26
>hCoV-19/England/BRBR-334ABA3/2022|2022-01-19|2022-01-26
>hCoV-19/Poland/PZH-GUM-6774/2022|2022-01-14|2022-01-26
>hCoV-19/USA/WA-CDC-UW22011298811/2022|2022-01-12|2022-02-02
>hCoV-19/USA/WA-CDC-UW22011230945/2022|2022-01-12|2022-02-02
>hCoV-19/South_Africa/CERI-KRISP-K033358/2021|2021-12-10|2021-12-17
>hCoV-19/South_Africa/CERI-KRISP-K033359/2021|2021-12-10|2021-12-17
>hCoV-19/South_Africa/CERI-KRISP-K033360/2021|2021-12-10|2021-12-17
>hCoV-19/South_Africa/CERI-KRISP-K033369/2021|2021-12-09|2021-12-17
>hCoV-19/South_Africa/CERI-KRISP-K033376/2021|2021-12-10|2021-12-17
>hCoV-19/Denmark/DCGC-312871/2022|2022-01-09|2022-01-17
>hCoV-19/England/BRBR-334559B/2022|2022-01-17|2022-01-26
>hCoV-19/Denmark/DCGC-312863/2022|2022-01-09|2022-01-17
>hCoV-19/Denmark/DCGC-312907/2022|2022-01-10|2022-01-17
>hCoV-19/Denmark/DCGC-312904/2022|2022-01-09|2022-01-17
>hCoV-19/Denmark/DCGC-312903/2022|2022-01-09|2022-01-17
>hCoV-19/England/ALDP-3341711/2022|2022-01-17|2022-01-26
>hCoV-19/Denmark/DCGC-312852/2022|2022-01-07|2022-01-17
>hCoV-19/Denmark/DCGC-312850/2022|2022-01-08|2022-01-17
>hCoV-19/Denmark/DCGC-312846/2022|2022-01-07|2022-01-17
>hCoV-19/Denmark/DCGC-312847/2022|2022-01-08|2022-01-17
>hCoV-19/Denmark/DCGC-312837/2022|2022-01-10|2022-01-17
>hCoV-19/England/ALDP-334F2D6/2022|2022-01-18|2022-01-26
>hCoV-19/Denmark/DCGC-312840/2022|2022-01-09|2022-01-17
>hCoV-19/England/ALDP-334DD31/2022|2022-01-18|2022-01-26
>hCoV-19/Denmark/DCGC-312835/2022|2022-01-09|2022-01-17
>hCoV-19/Denmark/DCGC-312831/2022|2022-01-08|2022-01-17
>hCoV-19/Denmark/DCGC-312854/2022|2022-01-09|2022-01-17
>hCoV-19/Denmark/DCGC-312902/2022|2022-01-10|2022-01-17
>hCoV-19/England/MILK-334FCE7/2022|2022-01-19|2022-01-26
>hCoV-19/Denmark/DCGC-312890/2022|2022-01-09|2022-01-17
>hCoV-19/Denmark/DCGC-312936/2022|2022-01-09|2022-01-17
>hCoV-19/Denmark/DCGC-313122/2022|2022-01-10|2022-01-17
>hCoV-19/Denmark/DCGC-312674/2022|2022-01-10|2022-01-17
>hCoV-19/England/ALDP-33503DF/2022|2022-01-17|2022-01-26
>hCoV-19/Denmark/DCGC-312642/2022|2022-01-10|2022-01-17
>hCoV-19/Denmark/DCGC-312614/2022|2022-01-10|2022-01-17
>hCoV-19/Denmark/DCGC-312617/2022|2022-01-10|2022-01-17
>hCoV-19/Denmark/DCGC-312609/2022|2022-01-07|2022-01-17
>hCoV-19/Denmark/DCGC-312618/2022|2022-01-10|2022-01-17
>hCoV-19/Denmark/DCGC-312660/2022|2022-01-09|2022-01-17
>hCoV-19/Denmark/DCGC-312634/2022|2022-01-06|2022-01-17
>hCoV-19/Denmark/DCGC-312640/2022|2022-01-09|2022-01-17
>hCoV-19/Denmark/DCGC-312639/2022|2022-01-10|2022-01-17
>hCoV-19/Denmark/DCGC-312629/2022|2022-01-08|2022-01-17
>hCoV-19/Denmark/DCGC-312621/2022|2022-01-10|2022-01-17
>hCoV-19/Denmark/DCGC-312632/2022|2022-01-07|2022-01-17
>hCoV-19/Denmark/DCGC-312646/2022|2022-01-10|2022-01-17
>hCoV-19/Denmark/DCGC-312648/2022|2022-01-07|2022-01-17
>hCoV-19/Denmark/DCGC-312643/2022|2022-01-06|2022-01-17
>hCoV-19/Denmark/DCGC-312655/2022|2022-01-09|2022-01-17
>hCoV-19/Denmark/DCGC-312663/2022|2022-01-08|2022-01-17
>hCoV-19/Denmark/DCGC-312690/2022|2022-01-10|2022-01-17
>hCoV-19/Denmark/DCGC-312653/2022|2022-01-06|2022-01-17
>hCoV-19/Denmark/DCGC-312651/2022|2022-01-04|2022-01-17
>hCoV-19/Denmark/DCGC-312650/2022|2022-01-07|2022-01-17
>hCoV-19/England/MILK-33500BA/2022|2022-01-19|2022-01-26
>hCoV-19/Denmark/DCGC-312649/2022|2022-01-07|2022-01-17
>hCoV-19/Denmark/DCGC-312711/2022|2022-01-09|2022-01-17
>hCoV-19/Denmark/DCGC-312645/2022|2022-01-08|2022-01-17
>hCoV-19/Denmark/DCGC-312715/2022|2022-01-07|2022-01-17
>hCoV-19/Denmark/DCGC-312724/2022|2022-01-09|2022-01-17
>hCoV-19/Denmark/DCGC-312684/2022|2022-01-07|2022-01-17
>hCoV-19/Denmark/DCGC-312695/2022|2022-01-07|2022-01-17
>hCoV-19/Denmark/DCGC-312699/2022|2022-01-10|2022-01-17
>hCoV-19/Denmark/DCGC-312678/2022|2022-01-07|2022-01-17
>hCoV-19/Denmark/DCGC-312702/2022|2022-01-09|2022-01-17
>hCoV-19/Denmark/DCGC-312698/2022|2022-01-07|2022-01-17
>hCoV-19/Denmark/DCGC-312686/2022|2022-01-10|2022-01-17
>hCoV-19/Denmark/DCGC-312704/2022|2022-01-08|2022-01-17
>hCoV-19/Denmark/DCGC-312692/2022|2022-01-07|2022-01-17
>hCoV-19/Denmark/DCGC-312682/2022|2022-01-07|2022-01-17
>hCoV-19/Denmark/DCGC-312681/2022|2022-01-07|2022-01-17
>hCoV-19/Denmark/DCGC-312691/2022|2022-01-10|2022-01-17
>hCoV-19/Denmark/DCGC-312717/2022|2022-01-10|2022-01-17
>hCoV-19/Denmark/DCGC-312734/2022|2022-01-07|2022-01-17
>hCoV-19/Denmark/DCGC-312722/2022|2022-01-10|2022-01-17
>hCoV-19/Denmark/DCGC-312713/2022|2022-01-08|2022-01-17
>hCoV-19/Denmark/DCGC-312719/2022|2022-01-09|2022-01-17
>hCoV-19/Denmark/DCGC-312710/2022|2022-01-10|2022-01-17
>hCoV-19/Denmark/DCGC-312727/2022|2022-01-10|2022-01-17
>hCoV-19/Denmark/DCGC-312733/2022|2022-01-09|2022-01-17
>hCoV-19/Denmark/DCGC-312709/2022|2022-01-10|2022-01-17
>hCoV-19/Denmark/DCGC-312726/2022|2022-01-08|2022-01-17
>hCoV-19/Denmark/DCGC-312725/2022|2022-01-10|2022-01-17
>hCoV-19/Denmark/DCGC-312742/2022|2022-01-10|2022-01-17
>hCoV-19/Denmark/DCGC-312740/2022|2022-01-08|2022-01-17
>hCoV-19/Denmark/DCGC-312743/2022|2022-01-09|2022-01-17
>hCoV-19/Denmark/DCGC-312783/2022|2022-01-06|2022-01-17
>hCoV-19/Denmark/DCGC-312760/2022|2022-01-07|2022-01-17
>hCoV-19/Denmark/DCGC-312739/2022|2022-01-07|2022-01-17
>hCoV-19/Denmark/DCGC-312738/2022|2022-01-10|2022-01-17
>hCoV-19/Denmark/DCGC-312758/2022|2022-01-08|2022-01-17
>hCoV-19/Denmark/DCGC-312755/2022|2022-01-08|2022-01-17
>hCoV-19/Denmark/DCGC-312754/2022|2022-01-09|2022-01-17
>hCoV-19/Denmark/DCGC-312747/2022|2022-01-10|2022-01-17
>hCoV-19/Denmark/DCGC-312765/2022|2022-01-07|2022-01-17
>hCoV-19/Denmark/DCGC-312772/2022|2022-01-08|2022-01-17
>hCoV-19/Denmark/DCGC-312771/2022|2022-01-08|2022-01-17
>hCoV-19/Denmark/DCGC-312761/2022|2022-01-09|2022-01-17
>hCoV-19/Denmark/DCGC-312763/2022|2022-01-07|2022-01-17
>hCoV-19/Denmark/DCGC-312762/2022|2022-01-10|2022-01-17
>hCoV-19/Denmark/DCGC-312780/2022|2022-01-10|2022-01-17
>hCoV-19/Denmark/DCGC-312769/2022|2022-01-09|2022-01-17
>hCoV-19/Denmark/DCGC-312768/2022|2022-01-10|2022-01-17
>hCoV-19/Denmark/DCGC-312781/2022|2022-01-10|2022-01-17
>hCoV-19/Denmark/DCGC-312788/2022|2022-01-05|2022-01-17
>hCoV-19/Denmark/DCGC-312792/2022|2022-01-08|2022-01-17
>hCoV-19/Denmark/DCGC-312775/2022|2022-01-09|2022-01-17
>hCoV-19/Denmark/DCGC-312790/2022|2022-01-07|2022-01-17
>hCoV-19/Denmark/DCGC-312795/2022|2022-01-09|2022-01-17
>hCoV-19/Denmark/DCGC-312796/2022|2022-01-07|2022-01-17
>hCoV-19/Denmark/DCGC-312814/2022|2022-01-06|2022-01-17
>hCoV-19/Denmark/DCGC-312798/2022|2022-01-07|2022-01-17
>hCoV-19/Denmark/DCGC-312824/2022|2022-01-10|2022-01-17
>hCoV-19/Denmark/DCGC-312799/2022|2022-01-09|2022-01-17
>hCoV-19/Denmark/DCGC-312833/2022|2022-01-08|2022-01-17
>hCoV-19/Denmark/DCGC-312808/2022|2022-01-10|2022-01-17
>hCoV-19/Denmark/DCGC-312826/2022|2022-01-07|2022-01-17
>hCoV-19/Denmark/DCGC-312806/2022|2022-01-08|2022-01-17
>hCoV-19/Denmark/DCGC-312809/2022|2022-01-09|2022-01-17
>hCoV-19/Denmark/DCGC-312819/2022|2022-01-10|2022-01-17
>hCoV-19/Denmark/DCGC-312821/2022|2022-01-07|2022-01-17
>hCoV-19/Denmark/DCGC-312813/2022|2022-01-07|2022-01-17
>hCoV-19/Denmark/DCGC-312812/2022|2022-01-08|2022-01-17
>hCoV-19/Denmark/DCGC-312853/2022|2022-01-10|2022-01-17
>hCoV-19/Denmark/DCGC-312893/2022|2022-01-07|2022-01-17
>hCoV-19/Denmark/DCGC-312873/2022|2022-01-10|2022-01-17
>hCoV-19/Denmark/DCGC-312870/2022|2022-01-10|2022-01-17
>hCoV-19/Denmark/DCGC-312861/2022|2022-01-09|2022-01-17
>hCoV-19/Denmark/DCGC-312860/2022|2022-01-07|2022-01-17
>hCoV-19/Denmark/DCGC-312856/2022|2022-01-10|2022-01-17
>hCoV-19/Denmark/DCGC-312881/2022|2022-01-09|2022-01-17
>hCoV-19/Denmark/DCGC-312884/2022|2022-01-09|2022-01-17
>hCoV-19/Denmark/DCGC-312876/2022|2022-01-10|2022-01-17
>hCoV-19/Denmark/DCGC-312883/2022|2022-01-10|2022-01-17
>hCoV-19/Denmark/DCGC-312877/2022|2022-01-10|2022-01-17
>hCoV-19/Denmark/DCGC-312898/2022|2022-01-09|2022-01-17
>hCoV-19/Denmark/DCGC-312906/2022|2022-01-09|2022-01-17
>hCoV-19/Denmark/DCGC-312925/2022|2022-01-08|2022-01-17
>hCoV-19/Denmark/DCGC-312896/2022|2022-01-07|2022-01-17
>hCoV-19/Denmark/DCGC-312892/2022|2022-01-10|2022-01-17
>hCoV-19/Denmark/DCGC-312928/2022|2022-01-08|2022-01-17
>hCoV-19/Denmark/DCGC-312915/2022|2022-01-09|2022-01-17
>hCoV-19/Denmark/DCGC-312914/2022|2022-01-10|2022-01-17
>hCoV-19/Denmark/DCGC-312916/2022|2022-01-08|2022-01-17
>hCoV-19/Denmark/DCGC-312933/2022|2022-01-07|2022-01-17
>hCoV-19/Denmark/DCGC-312931/2022|2022-01-07|2022-01-17
>hCoV-19/Denmark/DCGC-312913/2022|2022-01-09|2022-01-17
>hCoV-19/Denmark/DCGC-312924/2022|2022-01-09|2022-01-17
>hCoV-19/Denmark/DCGC-312922/2022|2022-01-08|2022-01-17
>hCoV-19/Denmark/DCGC-312923/2022|2022-01-09|2022-01-17
>hCoV-19/Denmark/DCGC-312969/2022|2022-01-09|2022-01-17
>hCoV-19/Denmark/DCGC-312975/2022|2022-01-08|2022-01-17
>hCoV-19/Denmark/DCGC-312973/2022|2022-01-10|2022-01-17
>hCoV-19/Denmark/DCGC-312943/2022|2022-01-07|2022-01-17
>hCoV-19/Denmark/DCGC-312995/2022|2022-01-10|2022-01-17
>hCoV-19/Denmark/DCGC-312970/2022|2022-01-05|2022-01-17
>hCoV-19/Denmark/DCGC-312948/2022|2022-01-09|2022-01-17
>hCoV-19/Denmark/DCGC-312940/2022|2022-01-11|2022-01-17
>hCoV-19/Denmark/DCGC-312934/2022|2022-01-10|2022-01-17
>hCoV-19/Denmark/DCGC-312959/2022|2022-01-09|2022-01-17
>hCoV-19/Denmark/DCGC-312962/2022|2022-01-08|2022-01-17
>hCoV-19/Denmark/DCGC-312960/2022|2022-01-07|2022-01-17
>hCoV-19/Denmark/DCGC-312954/2022|2022-01-08|2022-01-17
>hCoV-19/Denmark/DCGC-312980/2022|2022-01-10|2022-01-17
>hCoV-19/Denmark/DCGC-312955/2022|2022-01-08|2022-01-17
>hCoV-19/Denmark/DCGC-312974/2022|2022-01-10|2022-01-17
>hCoV-19/Denmark/DCGC-312965/2022|2022-01-10|2022-01-17
>hCoV-19/Denmark/DCGC-312968/2022|2022-01-09|2022-01-17
>hCoV-19/Denmark/DCGC-312964/2022|2022-01-08|2022-01-17
>hCoV-19/Denmark/DCGC-312963/2022|2022-01-10|2022-01-17
>hCoV-19/Denmark/DCGC-312996/2022|2022-01-09|2022-01-17
>hCoV-19/Denmark/DCGC-312982/2022|2022-01-09|2022-01-17
>hCoV-19/Denmark/DCGC-312990/2022|2022-01-10|2022-01-17
>hCoV-19/Denmark/DCGC-312984/2022|2022-01-08|2022-01-17
>hCoV-19/Denmark/DCGC-312991/2022|2022-01-10|2022-01-17
>hCoV-19/Denmark/DCGC-313002/2022|2022-01-09|2022-01-17
>hCoV-19/Denmark/DCGC-312992/2022|2022-01-07|2022-01-17
>hCoV-19/Denmark/DCGC-312987/2022|2022-01-10|2022-01-17
>hCoV-19/Denmark/DCGC-313001/2022|2022-01-07|2022-01-17
>hCoV-19/Denmark/DCGC-312999/2022|2022-01-09|2022-01-17
>hCoV-19/Denmark/DCGC-313016/2022|2022-01-09|2022-01-17
>hCoV-19/Denmark/DCGC-313028/2022|2022-01-09|2022-01-17
>hCoV-19/Denmark/DCGC-313012/2022|2022-01-07|2022-01-17
>hCoV-19/Denmark/DCGC-313025/2022|2022-01-10|2022-01-17
>hCoV-19/Denmark/DCGC-313013/2022|2022-01-08|2022-01-17
>hCoV-19/Denmark/DCGC-313021/2022|2022-01-09|2022-01-17
>hCoV-19/Denmark/DCGC-313020/2022|2022-01-10|2022-01-17
>hCoV-19/Denmark/DCGC-313039/2022|2022-01-07|2022-01-17
>hCoV-19/Denmark/DCGC-313046/2022|2022-01-10|2022-01-17
>hCoV-19/Denmark/DCGC-313042/2022|2022-01-07|2022-01-17
>hCoV-19/Denmark/DCGC-313029/2022|2022-01-10|2022-01-17
>hCoV-19/Denmark/DCGC-313037/2022|2022-01-09|2022-01-17
>hCoV-19/Denmark/DCGC-313031/2022|2022-01-04|2022-01-17
>hCoV-19/Denmark/DCGC-313033/2022|2022-01-07|2022-01-17
>hCoV-19/England/MILK-3335E39/2022|2022-01-19|2022-01-26
>hCoV-19/Denmark/DCGC-313062/2022|2022-01-07|2022-01-17
>hCoV-19/Denmark/DCGC-313077/2022|2022-01-07|2022-01-17
>hCoV-19/Denmark/DCGC-313076/2022|2022-01-07|2022-01-17
>hCoV-19/Denmark/DCGC-313073/2022|2022-01-09|2022-01-17
>hCoV-19/Denmark/DCGC-313075/2022|2022-01-09|2022-01-17
>hCoV-19/Denmark/DCGC-313074/2022|2022-01-09|2022-01-17
>hCoV-19/Denmark/DCGC-313053/2022|2022-01-05|2022-01-17
>hCoV-19/Denmark/DCGC-313064/2022|2022-01-09|2022-01-17
>hCoV-19/Denmark/DCGC-313068/2022|2022-01-07|2022-01-17
>hCoV-19/Denmark/DCGC-313071/2022|2022-01-09|2022-01-17
>hCoV-19/Denmark/DCGC-313078/2022|2022-01-09|2022-01-17
>hCoV-19/Denmark/DCGC-313095/2022|2022-01-09|2022-01-17
>hCoV-19/Denmark/DCGC-313097/2022|2022-01-10|2022-01-17
>hCoV-19/Denmark/DCGC-313096/2022|2022-01-09|2022-01-17
>hCoV-19/Denmark/DCGC-313089/2022|2022-01-10|2022-01-17
>hCoV-19/Denmark/DCGC-313083/2022|2022-01-10|2022-01-17
>hCoV-19/Denmark/DCGC-313085/2022|2022-01-10|2022-01-17
>hCoV-19/Denmark/DCGC-313086/2022|2022-01-07|2022-01-17
>hCoV-19/Denmark/DCGC-313080/2022|2022-01-10|2022-01-17
>hCoV-19/Denmark/DCGC-313079/2022|2022-01-08|2022-01-17
>hCoV-19/Denmark/DCGC-313081/2022|2022-01-10|2022-01-17
>hCoV-19/Denmark/DCGC-313082/2022|2022-01-10|2022-01-17
>hCoV-19/Denmark/DCGC-313099/2022|2022-01-07|2022-01-17
>hCoV-19/Denmark/DCGC-313101/2022|2022-01-05|2022-01-17
>hCoV-19/Denmark/DCGC-313102/2022|2022-01-10|2022-01-17
>hCoV-19/Denmark/DCGC-313104/2022|2022-01-08|2022-01-17
>hCoV-19/Denmark/DCGC-313103/2022|2022-01-08|2022-01-17
>hCoV-19/Denmark/DCGC-313123/2022|2022-01-10|2022-01-17
>hCoV-19/Denmark/DCGC-313129/2022|2022-01-09|2022-01-17
>hCoV-19/Denmark/DCGC-313125/2022|2022-01-10|2022-01-17
>hCoV-19/Denmark/DCGC-313124/2022|2022-01-07|2022-01-17
>hCoV-19/Denmark/DCGC-313107/2022|2022-01-10|2022-01-17
>hCoV-19/Denmark/DCGC-313117/2022|2022-01-08|2022-01-17
>hCoV-19/Denmark/DCGC-313118/2022|2022-01-09|2022-01-17
>hCoV-19/Denmark/DCGC-313108/2022|2022-01-10|2022-01-17
>hCoV-19/Denmark/DCGC-313116/2022|2022-01-09|2022-01-17
>hCoV-19/Denmark/DCGC-313115/2022|2022-01-07|2022-01-17
>hCoV-19/Denmark/DCGC-313111/2022|2022-01-07|2022-01-17
>hCoV-19/Denmark/DCGC-313140/2022|2022-01-09|2022-01-17
>hCoV-19/Denmark/DCGC-313136/2022|2022-01-07|2022-01-17
>hCoV-19/Denmark/DCGC-313131/2022|2022-01-09|2022-01-17
>hCoV-19/Denmark/DCGC-313143/2022|2022-01-08|2022-01-17
>hCoV-19/Denmark/DCGC-313132/2022|2022-01-09|2022-01-17
>hCoV-19/Denmark/DCGC-313164/2022|2022-01-09|2022-01-17
>hCoV-19/Denmark/DCGC-313165/2022|2022-01-08|2022-01-17
>hCoV-19/Denmark/DCGC-313150/2022|2022-01-07|2022-01-17
>hCoV-19/Denmark/DCGC-313161/2022|2022-01-07|2022-01-17
>hCoV-19/Denmark/DCGC-313145/2022|2022-01-09|2022-01-17
>hCoV-19/Denmark/DCGC-313187/2022|2022-01-10|2022-01-17
>hCoV-19/Denmark/DCGC-313188/2022|2022-01-08|2022-01-17
>hCoV-19/Denmark/DCGC-313183/2022|2022-01-03|2022-01-17
>hCoV-19/Denmark/DCGC-313179/2022|2022-01-10|2022-01-17
>hCoV-19/Denmark/DCGC-313180/2022|2022-01-10|2022-01-17
>hCoV-19/Denmark/DCGC-313181/2022|2022-01-10|2022-01-17
>hCoV-19/Denmark/DCGC-313176/2022|2022-01-10|2022-01-17
>hCoV-19/Denmark/DCGC-313170/2022|2022-01-07|2022-01-17
>hCoV-19/Denmark/DCGC-313211/2022|2022-01-10|2022-01-17
>hCoV-19/Denmark/DCGC-313208/2022|2022-01-07|2022-01-17
>hCoV-19/Denmark/DCGC-313212/2022|2022-01-10|2022-01-17
>hCoV-19/Denmark/DCGC-313200/2022|2022-01-03|2022-01-17
>hCoV-19/Denmark/DCGC-313201/2022|2022-01-07|2022-01-17
>hCoV-19/Denmark/DCGC-313197/2022|2022-01-10|2022-01-17
>hCoV-19/Denmark/DCGC-313252/2022|2022-01-07|2022-01-17
>hCoV-19/Denmark/DCGC-313249/2022|2022-01-10|2022-01-17
>hCoV-19/Denmark/DCGC-313230/2022|2022-01-09|2022-01-17
>hCoV-19/Denmark/DCGC-313226/2022|2022-01-10|2022-01-17
>hCoV-19/Denmark/DCGC-313233/2022|2022-01-09|2022-01-17
>hCoV-19/Denmark/DCGC-313216/2022|2022-01-10|2022-01-17
>hCoV-19/Denmark/DCGC-313221/2022|2022-01-10|2022-01-17
>hCoV-19/Denmark/DCGC-313217/2022|2022-01-09|2022-01-17
>hCoV-19/Denmark/DCGC-313259/2022|2022-01-10|2022-01-17
>hCoV-19/Denmark/DCGC-313269/2022|2022-01-07|2022-01-17
>hCoV-19/Denmark/DCGC-312841/2022|2022-01-09|2022-01-17
>hCoV-19/Denmark/DCGC-313213/2022|2022-01-09|2022-01-17
>hCoV-19/Denmark/DCGC-313032/2022|2022-01-10|2022-01-17
>hCoV-19/Denmark/DCGC-313258/2022|2022-01-10|2022-01-17
>hCoV-19/Denmark/DCGC-313262/2022|2022-01-07|2022-01-17
>hCoV-19/Denmark/DCGC-313250/2022|2022-01-09|2022-01-17
>hCoV-19/Denmark/DCGC-313236/2022|2022-01-07|2022-01-17
>hCoV-19/Denmark/DCGC-313308/2022|2022-01-07|2022-01-17
>hCoV-19/Denmark/DCGC-313235/2022|2022-01-07|2022-01-17
>hCoV-19/Denmark/DCGC-313243/2022|2022-01-06|2022-01-17
>hCoV-19/Denmark/DCGC-313245/2022|2022-01-09|2022-01-17
>hCoV-19/Denmark/DCGC-313241/2022|2022-01-10|2022-01-17
>hCoV-19/Denmark/DCGC-313231/2022|2022-01-10|2022-01-17
>hCoV-19/Denmark/DCGC-313232/2022|2022-01-10|2022-01-17
>hCoV-19/Denmark/DCGC-313228/2022|2022-01-10|2022-01-17
>hCoV-19/Denmark/DCGC-313323/2022|2022-01-07|2022-01-17
>hCoV-19/Denmark/DCGC-313331/2022|2022-01-10|2022-01-17
>hCoV-19/Denmark/DCGC-313338/2022|2022-01-07|2022-01-17
>hCoV-19/Denmark/DCGC-313343/2022|2022-01-10|2022-01-17
>hCoV-19/Denmark/DCGC-313342/2022|2022-01-09|2022-01-17
>hCoV-19/Denmark/DCGC-313353/2022|2022-01-10|2022-01-17
>hCoV-19/Denmark/DCGC-313324/2022|2022-01-03|2022-01-17
>hCoV-19/Denmark/DCGC-313303/2022|2022-01-08|2022-01-17
>hCoV-19/Denmark/DCGC-313363/2022|2022-01-08|2022-01-17
>hCoV-19/Denmark/DCGC-313395/2022|2022-01-07|2022-01-17
>hCoV-19/Denmark/DCGC-313316/2022|2022-01-08|2022-01-17
>hCoV-19/Denmark/DCGC-313315/2022|2022-01-10|2022-01-17
>hCoV-19/Denmark/DCGC-313310/2022|2022-01-07|2022-01-17
>hCoV-19/Denmark/DCGC-313306/2022|2022-01-10|2022-01-17
>hCoV-19/Denmark/DCGC-313300/2022|2022-01-07|2022-01-17
>hCoV-19/Denmark/DCGC-313299/2022|2022-01-10|2022-01-17
>hCoV-19/Denmark/DCGC-313293/2022|2022-01-06|2022-01-17
>hCoV-19/Denmark/DCGC-313288/2022|2022-01-10|2022-01-17
>hCoV-19/Denmark/DCGC-313292/2022|2022-01-10|2022-01-17
>hCoV-19/Denmark/DCGC-313290/2022|2022-01-07|2022-01-17
>hCoV-19/Denmark/DCGC-313286/2022|2022-01-09|2022-01-17
>hCoV-19/Denmark/DCGC-313281/2022|2022-01-08|2022-01-17
>hCoV-19/Denmark/DCGC-313278/2022|2022-01-09|2022-01-17
>hCoV-19/Denmark/DCGC-313279/2022|2022-01-07|2022-01-17
>hCoV-19/Denmark/DCGC-313347/2022|2022-01-07|2022-01-17
>hCoV-19/Denmark/DCGC-313362/2022|2022-01-08|2022-01-17
>hCoV-19/Denmark/DCGC-313408/2022|2022-01-07|2022-01-17
>hCoV-19/USA/MP-CDC-2-5461705/2022|2022-01-07|2022-02-02
>hCoV-19/Denmark/DCGC-313393/2022|2022-01-08|2022-01-17
>hCoV-19/Denmark/DCGC-313396/2022|2022-01-10|2022-01-17
>hCoV-19/Denmark/DCGC-313374/2022|2022-01-09|2022-01-17
>hCoV-19/Denmark/DCGC-313361/2022|2022-01-08|2022-01-17
>hCoV-19/Denmark/DCGC-313370/2022|2022-01-10|2022-01-17
>hCoV-19/Denmark/DCGC-313368/2022|2022-01-07|2022-01-17
>hCoV-19/Denmark/DCGC-313367/2022|2022-01-10|2022-01-17
>hCoV-19/Denmark/DCGC-313366/2022|2022-01-07|2022-01-17
>hCoV-19/Denmark/DCGC-313369/2022|2022-01-07|2022-01-17
>hCoV-19/Denmark/DCGC-313364/2022|2022-01-08|2022-01-17
>hCoV-19/Denmark/DCGC-313359/2022|2022-01-09|2022-01-17
>hCoV-19/Denmark/DCGC-313352/2022|2022-01-08|2022-01-17
>hCoV-19/Denmark/DCGC-313354/2022|2022-01-10|2022-01-17
>hCoV-19/Denmark/DCGC-313334/2022|2022-01-10|2022-01-17
>hCoV-19/Denmark/DCGC-313327/2022|2022-01-06|2022-01-17
>hCoV-19/Denmark/DCGC-313446/2022|2022-01-07|2022-01-17
>hCoV-19/Denmark/DCGC-313405/2022|2022-01-08|2022-01-17
>hCoV-19/Denmark/DCGC-313628/2022|2022-01-10|2022-01-17
>hCoV-19/Denmark/DCGC-313441/2022|2022-01-10|2022-01-17
>hCoV-19/Denmark/DCGC-313467/2022|2022-01-08|2022-01-17
>hCoV-19/Denmark/DCGC-313448/2022|2022-01-08|2022-01-17
>hCoV-19/Denmark/DCGC-313420/2022|2022-01-06|2022-01-17
>hCoV-19/Denmark/DCGC-313415/2022|2022-01-07|2022-01-17
>hCoV-19/Denmark/DCGC-313425/2022|2022-01-10|2022-01-17
>hCoV-19/Denmark/DCGC-313427/2022|2022-01-10|2022-01-17
>hCoV-19/Denmark/DCGC-313409/2022|2022-01-09|2022-01-17
>hCoV-19/Denmark/DCGC-313403/2022|2022-01-09|2022-01-17
>hCoV-19/Denmark/DCGC-313413/2022|2022-01-10|2022-01-17
>hCoV-19/Denmark/DCGC-313414/2022|2022-01-09|2022-01-17
>hCoV-19/Denmark/DCGC-313397/2022|2022-01-08|2022-01-17
>hCoV-19/Denmark/DCGC-313399/2022|2022-01-10|2022-01-17
>hCoV-19/Denmark/DCGC-313398/2022|2022-01-10|2022-01-17
>hCoV-19/Denmark/DCGC-313383/2022|2022-01-09|2022-01-17
>hCoV-19/Denmark/DCGC-313390/2022|2022-01-10|2022-01-17
>hCoV-19/Denmark/DCGC-313483/2022|2022-01-07|2022-01-17
>hCoV-19/Denmark/DCGC-313385/2022|2022-01-07|2022-01-17
>hCoV-19/Denmark/DCGC-313388/2022|2022-01-10|2022-01-17
>hCoV-19/Denmark/DCGC-313444/2022|2022-01-10|2022-01-17
>hCoV-19/Denmark/DCGC-313428/2022|2022-01-10|2022-01-17
>hCoV-19/Denmark/DCGC-313430/2022|2022-01-09|2022-01-17
>hCoV-19/Denmark/DCGC-313532/2022|2022-01-09|2022-01-17
>hCoV-19/Denmark/DCGC-313586/2022|2022-01-06|2022-01-17
>hCoV-19/Denmark/DCGC-313516/2022|2022-01-10|2022-01-17
>hCoV-19/Denmark/DCGC-313498/2022|2022-01-04|2022-01-17
>hCoV-19/Italy/PIE_IRCC_15876058/2022|2022-01-18|2022-01-26
>hCoV-19/Denmark/DCGC-313492/2022|2022-01-07|2022-01-17
>hCoV-19/Denmark/DCGC-313495/2022|2022-01-09|2022-01-17
>hCoV-19/Denmark/DCGC-313488/2022|2022-01-10|2022-01-17
>hCoV-19/Denmark/DCGC-313489/2022|2022-01-07|2022-01-17
>hCoV-19/Denmark/DCGC-313474/2022|2022-01-07|2022-01-17
>hCoV-19/Denmark/DCGC-313484/2022|2022-01-10|2022-01-17
>hCoV-19/Denmark/DCGC-313482/2022|2022-01-10|2022-01-17
>hCoV-19/Denmark/DCGC-313471/2022|2022-01-10|2022-01-17
>hCoV-19/Denmark/DCGC-313458/2022|2022-01-07|2022-01-17
>hCoV-19/Denmark/DCGC-313447/2022|2022-01-10|2022-01-17
>hCoV-19/Denmark/DCGC-313445/2022|2022-01-09|2022-01-17
>hCoV-19/Denmark/DCGC-313563/2022|2022-01-07|2022-01-17
>hCoV-19/Denmark/DCGC-313557/2022|2022-01-05|2022-01-17
>hCoV-19/Denmark/DCGC-313559/2022|2022-01-07|2022-01-17
>hCoV-19/Denmark/DCGC-313568/2022|2022-01-09|2022-01-17
>hCoV-19/Denmark/DCGC-313579/2022|2022-01-10|2022-01-17
>hCoV-19/Denmark/DCGC-313570/2022|2022-01-09|2022-01-17
>hCoV-19/Denmark/DCGC-313546/2022|2022-01-07|2022-01-17
>hCoV-19/Denmark/DCGC-313545/2022|2022-01-09|2022-01-17
>hCoV-19/Denmark/DCGC-313549/2022|2022-01-07|2022-01-17
>hCoV-19/Denmark/DCGC-313513/2022|2022-01-07|2022-01-17
>hCoV-19/Italy/PIE_IRCC_15876307/2022|2022-01-17|2022-01-26
>hCoV-19/Denmark/DCGC-313533/2022|2022-01-03|2022-01-17
>hCoV-19/Denmark/DCGC-313535/2022|2022-01-09|2022-01-17
>hCoV-19/Denmark/DCGC-313531/2022|2022-01-08|2022-01-17
>hCoV-19/Denmark/DCGC-313512/2022|2022-01-07|2022-01-17
>hCoV-19/Denmark/DCGC-313524/2022|2022-01-07|2022-01-17
>hCoV-19/Denmark/DCGC-313519/2022|2022-01-08|2022-01-17
>hCoV-19/Denmark/DCGC-313515/2022|2022-01-09|2022-01-17
>hCoV-19/England/MILK-3335CF3/2022|2022-01-19|2022-01-26
>hCoV-19/Denmark/DCGC-313505/2022|2022-01-10|2022-01-17
>hCoV-19/Denmark/DCGC-313553/2022|2022-01-09|2022-01-17
>hCoV-19/Denmark/DCGC-313625/2022|2022-01-08|2022-01-17
>hCoV-19/Denmark/DCGC-313636/2022|2022-01-10|2022-01-17
>hCoV-19/Denmark/DCGC-313637/2022|2022-01-09|2022-01-17
>hCoV-19/Denmark/DCGC-313613/2022|2022-01-10|2022-01-17
>hCoV-19/Denmark/DCGC-313653/2022|2022-01-10|2022-01-17
>hCoV-19/Denmark/DCGC-313604/2022|2022-01-08|2022-01-17
>hCoV-19/Denmark/DCGC-313617/2022|2022-01-10|2022-01-17
>hCoV-19/Denmark/DCGC-313661/2022|2022-01-09|2022-01-17
>hCoV-19/Denmark/DCGC-313657/2022|2022-01-10|2022-01-17
>hCoV-19/Denmark/DCGC-313664/2022|2022-01-09|2022-01-17
>hCoV-19/Israel/ICH-741110973/2022|2022-01-01|2022-01-09
>hCoV-19/Denmark/DCGC-313643/2022|2022-01-10|2022-01-17
>hCoV-19/Denmark/DCGC-313654/2022|2022-01-10|2022-01-17
>hCoV-19/Denmark/DCGC-313634/2022|2022-01-10|2022-01-17
>hCoV-19/Denmark/DCGC-313631/2022|2022-01-10|2022-01-17
>hCoV-19/Denmark/DCGC-313627/2022|2022-01-08|2022-01-17
>hCoV-19/Denmark/DCGC-313619/2022|2022-01-08|2022-01-17
>hCoV-19/Denmark/DCGC-313611/2022|2022-01-10|2022-01-17
>hCoV-19/Denmark/DCGC-313621/2022|2022-01-07|2022-01-17
>hCoV-19/Denmark/DCGC-313603/2022|2022-01-08|2022-01-17
>hCoV-19/Denmark/DCGC-313608/2022|2022-01-08|2022-01-17
>hCoV-19/Denmark/DCGC-313605/2022|2022-01-10|2022-01-17
>hCoV-19/Denmark/DCGC-313607/2022|2022-01-09|2022-01-17
>hCoV-19/Denmark/DCGC-313592/2022|2022-01-08|2022-01-17
>hCoV-19/Israel/ICH-741110930/2022|2022-01-02|2022-01-09
>hCoV-19/Israel/ICH-741110828/2022|2022-01-02|2022-01-09
>hCoV-19/Denmark/DCGC-313601/2022|2022-01-10|2022-01-17
>hCoV-19/Denmark/DCGC-313597/2022|2022-01-04|2022-01-17
>hCoV-19/Denmark/DCGC-313600/2022|2022-01-10|2022-01-17
>hCoV-19/Denmark/DCGC-313599/2022|2022-01-07|2022-01-17
>hCoV-19/Denmark/DCGC-313595/2022|2022-01-07|2022-01-17
>hCoV-19/Denmark/DCGC-313590/2022|2022-01-09|2022-01-17
>hCoV-19/Denmark/DCGC-313588/2022|2022-01-08|2022-01-17
>hCoV-19/Denmark/DCGC-313580/2022|2022-01-07|2022-01-17
>hCoV-19/Denmark/DCGC-313576/2022|2022-01-10|2022-01-17
>hCoV-19/Denmark/DCGC-313574/2022|2022-01-07|2022-01-17
>hCoV-19/Denmark/DCGC-313572/2022|2022-01-05|2022-01-17
>hCoV-19/Denmark/DCGC-313573/2022|2022-01-10|2022-01-17
>hCoV-19/Denmark/DCGC-313697/2022|2022-01-07|2022-01-17
>hCoV-19/Denmark/DCGC-313669/2022|2022-01-08|2022-01-17
>hCoV-19/Denmark/DCGC-313690/2022|2022-01-07|2022-01-17
>hCoV-19/Denmark/DCGC-313721/2022|2022-01-09|2022-01-17
>hCoV-19/Denmark/DCGC-313689/2022|2022-01-07|2022-01-17
>hCoV-19/Denmark/DCGC-313685/2022|2022-01-10|2022-01-17
>hCoV-19/Denmark/DCGC-313704/2022|2022-01-05|2022-01-17
>hCoV-19/Denmark/DCGC-313712/2022|2022-01-10|2022-01-17
>hCoV-19/Denmark/DCGC-313744/2022|2022-01-08|2022-01-17
>hCoV-19/Denmark/DCGC-313748/2022|2022-01-07|2022-01-17
>hCoV-19/Denmark/DCGC-313739/2022|2022-01-08|2022-01-17
>hCoV-19/Denmark/DCGC-313701/2022|2022-01-10|2022-01-17
>hCoV-19/Denmark/DCGC-313700/2022|2022-01-07|2022-01-17
>hCoV-19/Denmark/DCGC-313691/2022|2022-01-08|2022-01-17
>hCoV-19/Denmark/DCGC-313679/2022|2022-01-10|2022-01-17
>hCoV-19/Denmark/DCGC-313673/2022|2022-01-07|2022-01-17
>hCoV-19/Denmark/DCGC-313675/2022|2022-01-07|2022-01-17
>hCoV-19/Denmark/DCGC-313672/2022|2022-01-10|2022-01-17
>hCoV-19/Denmark/DCGC-313665/2022|2022-01-09|2022-01-17
>hCoV-19/Denmark/DCGC-313666/2022|2022-01-07|2022-01-17
>hCoV-19/Denmark/DCGC-313663/2022|2022-01-08|2022-01-17
>hCoV-19/Denmark/DCGC-313659/2022|2022-01-08|2022-01-17
>hCoV-19/Denmark/DCGC-313754/2022|2022-01-06|2022-01-17
>hCoV-19/Denmark/DCGC-313751/2022|2022-01-10|2022-01-17
>hCoV-19/Denmark/DCGC-313752/2022|2022-01-10|2022-01-17
>hCoV-19/Denmark/DCGC-313772/2022|2022-01-08|2022-01-17
>hCoV-19/Denmark/DCGC-313769/2022|2022-01-08|2022-01-17
>hCoV-19/England/MILK-3352B99/2022|2022-01-19|2022-01-26
>hCoV-19/Denmark/DCGC-313766/2022|2022-01-09|2022-01-17
>hCoV-19/Denmark/DCGC-313760/2022|2022-01-07|2022-01-17
>hCoV-19/Denmark/DCGC-313762/2022|2022-01-08|2022-01-17
>hCoV-19/Denmark/DCGC-313749/2022|2022-01-08|2022-01-17
>hCoV-19/Denmark/DCGC-313737/2022|2022-01-07|2022-01-17
>hCoV-19/Denmark/DCGC-313729/2022|2022-01-07|2022-01-17
>hCoV-19/Switzerland/SG-CLM-01116709/2022|2022-01-11|2022-01-26
>hCoV-19/Australia/ACT2752/2022|2022-01-11|2022-01-17
>hCoV-19/Australia/ACT2803/2022|2022-01-13|2022-01-17
>hCoV-19/Australia/ACT2806/2022|2022-01-13|2022-01-17
>hCoV-19/Australia/ACT2773/2022|2022-01-13|2022-01-17
>hCoV-19/Australia/ACT2779/2022|2022-01-13|2022-01-17
>hCoV-19/England/HSLL-3343199/2022|2022-01-18|2022-01-26
>hCoV-19/England/ALDP-332AA42/2022|2022-01-18|2022-01-26
>hCoV-19/England/ALDP-3336E74/2022|2022-01-18|2022-01-26
>hCoV-19/Denmark/DCGC-327221/2022|2022-01-11|2022-01-26
>hCoV-19/Denmark/DCGC-328243/2022|2022-01-16|2022-01-26
>hCoV-19/Denmark/DCGC-327227/2022|2022-01-20|2022-01-26
>hCoV-19/Denmark/DCGC-327229/2022|2022-01-13|2022-01-26
>hCoV-19/Denmark/DCGC-327239/2022|2022-01-17|2022-01-26
>hCoV-19/Denmark/DCGC-327256/2022|2022-01-16|2022-01-26
>hCoV-19/Denmark/DCGC-327248/2022|2022-01-19|2022-01-26
>hCoV-19/Denmark/DCGC-327252/2022|2022-01-14|2022-01-26
>hCoV-19/Italy/PIE_IRCC_15876341/2022|2022-01-21|2022-01-26
>hCoV-19/Denmark/DCGC-327268/2022|2022-01-16|2022-01-26
>hCoV-19/Denmark/DCGC-327265/2022|2022-01-17|2022-01-26
>hCoV-19/Denmark/DCGC-327465/2022|2022-01-18|2022-01-26
>hCoV-19/Denmark/DCGC-327483/2022|2022-01-16|2022-01-26
>hCoV-19/Denmark/DCGC-327479/2022|2022-01-18|2022-01-26
>hCoV-19/Denmark/DCGC-327488/2022|2022-01-11|2022-01-26
>hCoV-19/Denmark/DCGC-327489/2022|2022-01-17|2022-01-26
>hCoV-19/Denmark/DCGC-327528/2022|2022-01-18|2022-01-26
>hCoV-19/Denmark/DCGC-327515/2022|2022-01-16|2022-01-26
>hCoV-19/Denmark/DCGC-327527/2022|2022-01-16|2022-01-26
>hCoV-19/Denmark/DCGC-327532/2022|2022-01-19|2022-01-26
>hCoV-19/Denmark/DCGC-327531/2022|2022-01-17|2022-01-26
>hCoV-19/Denmark/DCGC-327243/2022|2022-01-15|2022-01-26
>hCoV-19/Denmark/DCGC-327979/2022|2022-01-18|2022-01-26
>hCoV-19/Denmark/DCGC-327596/2022|2022-01-17|2022-01-26
>hCoV-19/Denmark/DCGC-327266/2022|2022-01-14|2022-01-26
>hCoV-19/Denmark/DCGC-327235/2022|2022-01-20|2022-01-26
>hCoV-19/Denmark/DCGC-327271/2022|2022-01-16|2022-01-26
>hCoV-19/Denmark/DCGC-327276/2022|2022-01-19|2022-01-26
>hCoV-19/Denmark/DCGC-327655/2022|2022-01-19|2022-01-26
>hCoV-19/Denmark/DCGC-327695/2022|2022-01-11|2022-01-26
>hCoV-19/Denmark/DCGC-327738/2022|2022-01-15|2022-01-26
>hCoV-19/Denmark/DCGC-327741/2022|2022-01-20|2022-01-26
>hCoV-19/Denmark/DCGC-327766/2022|2022-01-17|2022-01-26
>hCoV-19/Denmark/DCGC-327744/2022|2022-01-20|2022-01-26
>hCoV-19/Denmark/DCGC-327788/2022|2022-01-11|2022-01-26
>hCoV-19/Denmark/DCGC-327798/2022|2022-01-20|2022-01-26
>hCoV-19/Denmark/DCGC-327799/2022|2022-01-18|2022-01-26
>hCoV-19/Denmark/DCGC-327797/2022|2022-01-14|2022-01-26
>hCoV-19/Denmark/DCGC-327666/2022|2022-01-18|2022-01-26
>hCoV-19/Denmark/DCGC-327664/2022|2022-01-19|2022-01-26
>hCoV-19/Denmark/DCGC-327667/2022|2022-01-16|2022-01-26
>hCoV-19/Denmark/DCGC-327669/2022|2022-01-16|2022-01-26
>hCoV-19/Denmark/DCGC-327544/2022|2022-01-19|2022-01-26
>hCoV-19/Denmark/DCGC-327670/2022|2022-01-19|2022-01-26
>hCoV-19/Denmark/DCGC-327676/2022|2022-01-16|2022-01-26
>hCoV-19/Denmark/DCGC-327547/2022|2022-01-11|2022-01-26
>hCoV-19/Denmark/DCGC-327672/2022|2022-01-20|2022-01-26
>hCoV-19/Denmark/DCGC-327811/2022|2022-01-19|2022-01-26
>hCoV-19/Denmark/DCGC-327674/2022|2022-01-19|2022-01-26
>hCoV-19/Denmark/DCGC-327673/2022|2022-01-15|2022-01-26
>hCoV-19/Denmark/DCGC-327548/2022|2022-01-15|2022-01-26
>hCoV-19/Denmark/DCGC-327677/2022|2022-01-16|2022-01-26
>hCoV-19/Denmark/DCGC-327551/2022|2022-01-18|2022-01-26
>hCoV-19/Denmark/DCGC-327679/2022|2022-01-16|2022-01-26
>hCoV-19/Denmark/DCGC-327681/2022|2022-01-11|2022-01-26
>hCoV-19/Denmark/DCGC-327643/2022|2022-01-17|2022-01-26
>hCoV-19/Denmark/DCGC-327682/2022|2022-01-19|2022-01-26
>hCoV-19/Denmark/DCGC-327519/2022|2022-01-19|2022-01-26
>hCoV-19/Denmark/DCGC-327641/2022|2022-01-19|2022-01-26
>hCoV-19/Denmark/DCGC-327649/2022|2022-01-18|2022-01-26
>hCoV-19/Denmark/DCGC-327642/2022|2022-01-15|2022-01-26
>hCoV-19/Denmark/DCGC-327646/2022|2022-01-14|2022-01-26
>hCoV-19/Denmark/DCGC-327520/2022|2022-01-19|2022-01-26
>hCoV-19/Denmark/DCGC-327579/2022|2022-01-19|2022-01-26
>hCoV-19/Denmark/DCGC-327656/2022|2022-01-14|2022-01-26
>hCoV-19/Denmark/DCGC-327522/2022|2022-01-11|2022-01-26
>hCoV-19/Denmark/DCGC-327816/2022|2022-01-20|2022-01-26
>hCoV-19/Denmark/DCGC-327654/2022|2022-01-18|2022-01-26
>hCoV-19/Denmark/DCGC-327652/2022|2022-01-17|2022-01-26
>hCoV-19/Denmark/DCGC-327529/2022|2022-01-16|2022-01-26
>hCoV-19/Denmark/DCGC-327534/2022|2022-01-13|2022-01-26
>hCoV-19/Denmark/DCGC-327661/2022|2022-01-16|2022-01-26
>hCoV-19/Denmark/DCGC-327660/2022|2022-01-12|2022-01-26
>hCoV-19/Denmark/DCGC-327662/2022|2022-01-16|2022-01-26
>hCoV-19/Denmark/DCGC-327461/2022|2022-01-19|2022-01-26
>hCoV-19/Denmark/DCGC-327466/2022|2022-01-19|2022-01-26
>hCoV-19/Denmark/DCGC-327564/2022|2022-01-12|2022-01-26
>hCoV-19/Denmark/DCGC-327224/2022|2022-01-15|2022-01-26
>hCoV-19/England/ALDP-333EA1E/2022|2022-01-18|2022-01-26
>hCoV-19/Denmark/DCGC-327573/2022|2022-01-11|2022-01-26
>hCoV-19/Denmark/DCGC-327582/2022|2022-01-20|2022-01-26
>hCoV-19/Denmark/DCGC-327584/2022|2022-01-15|2022-01-26
>hCoV-19/Denmark/DCGC-327717/2022|2022-01-19|2022-01-26
>hCoV-19/Denmark/DCGC-327689/2022|2022-01-15|2022-01-26
>hCoV-19/Denmark/DCGC-327590/2022|2022-01-15|2022-01-26
>hCoV-19/Denmark/DCGC-327595/2022|2022-01-18|2022-01-26
>hCoV-19/Denmark/DCGC-327694/2022|2022-01-18|2022-01-26
>hCoV-19/Denmark/DCGC-327746/2022|2022-01-17|2022-01-26
>hCoV-19/Denmark/DCGC-327497/2022|2022-01-18|2022-01-26
>hCoV-19/Denmark/DCGC-327627/2022|2022-01-17|2022-01-26
>hCoV-19/Denmark/DCGC-327621/2022|2022-01-18|2022-01-26
>hCoV-19/Denmark/DCGC-327499/2022|2022-01-16|2022-01-26
>hCoV-19/Denmark/DCGC-327500/2022|2022-01-15|2022-01-26
>hCoV-19/Denmark/DCGC-327706/2022|2022-01-16|2022-01-26
>hCoV-19/Denmark/DCGC-327705/2022|2022-01-18|2022-01-26
>hCoV-19/Denmark/DCGC-327496/2022|2022-01-20|2022-01-26
>hCoV-19/Denmark/DCGC-327507/2022|2022-01-11|2022-01-26
>hCoV-19/Denmark/DCGC-327478/2022|2022-01-17|2022-01-26
>hCoV-19/Denmark/DCGC-327476/2022|2022-01-16|2022-01-26
>hCoV-19/Denmark/DCGC-327477/2022|2022-01-13|2022-01-26
>hCoV-19/Denmark/DCGC-327636/2022|2022-01-18|2022-01-26
>hCoV-19/Denmark/DCGC-327708/2022|2022-01-11|2022-01-26
>hCoV-19/Denmark/DCGC-327600/2022|2022-01-20|2022-01-26
>hCoV-19/Denmark/DCGC-327735/2022|2022-01-19|2022-01-26
>hCoV-19/Denmark/DCGC-327606/2022|2022-01-20|2022-01-26
>hCoV-19/Denmark/DCGC-327597/2022|2022-01-12|2022-01-26
>hCoV-19/Denmark/DCGC-327480/2022|2022-01-18|2022-01-26
>hCoV-19/Denmark/DCGC-327709/2022|2022-01-14|2022-01-26
>hCoV-19/Denmark/DCGC-327723/2022|2022-01-20|2022-01-26
>hCoV-19/Denmark/DCGC-327494/2022|2022-01-10|2022-01-26
>hCoV-19/Denmark/DCGC-327490/2022|2022-01-19|2022-01-26
>hCoV-19/Denmark/DCGC-327702/2022|2022-01-19|2022-01-26
>hCoV-19/Denmark/DCGC-327687/2022|2022-01-19|2022-01-26
>hCoV-19/Denmark/DCGC-327716/2022|2022-01-20|2022-01-26
>hCoV-19/Denmark/DCGC-327711/2022|2022-01-18|2022-01-26
>hCoV-19/Denmark/DCGC-327713/2022|2022-01-19|2022-01-26
>hCoV-19/Denmark/DCGC-327693/2022|2022-01-19|2022-01-26
>hCoV-19/Denmark/DCGC-327683/2022|2022-01-20|2022-01-26
>hCoV-19/Denmark/DCGC-327686/2022|2022-01-17|2022-01-26
>hCoV-19/Denmark/DCGC-327688/2022|2022-01-19|2022-01-26
>hCoV-19/Denmark/DCGC-327691/2022|2022-01-18|2022-01-26
>hCoV-19/Denmark/DCGC-327690/2022|2022-01-12|2022-01-26
>hCoV-19/Denmark/DCGC-327692/2022|2022-01-20|2022-01-26
>hCoV-19/Denmark/DCGC-327638/2022|2022-01-20|2022-01-26
>hCoV-19/Denmark/DCGC-327888/2022|2022-01-18|2022-01-26
>hCoV-19/Denmark/DCGC-327880/2022|2022-01-15|2022-01-26
>hCoV-19/Denmark/DCGC-327884/2022|2022-01-20|2022-01-26
>hCoV-19/England/PLYM-3343A34/2022|2022-01-19|2022-01-26
>hCoV-19/Denmark/DCGC-327832/2022|2022-01-15|2022-01-26
>hCoV-19/Denmark/DCGC-327802/2022|2022-01-19|2022-01-26
>hCoV-19/Denmark/DCGC-327806/2022|2022-01-19|2022-01-26
>hCoV-19/Denmark/DCGC-327540/2022|2022-01-15|2022-01-26
>hCoV-19/Denmark/DCGC-327543/2022|2022-01-11|2022-01-26
>hCoV-19/Denmark/DCGC-327542/2022|2022-01-20|2022-01-26
>hCoV-19/Denmark/DCGC-327541/2022|2022-01-10|2022-01-26
>hCoV-19/Denmark/DCGC-327549/2022|2022-01-20|2022-01-26
>hCoV-19/Denmark/DCGC-327555/2022|2022-01-19|2022-01-26
>hCoV-19/Denmark/DCGC-327836/2022|2022-01-18|2022-01-26
>hCoV-19/Denmark/DCGC-327557/2022|2022-01-11|2022-01-26
>hCoV-19/Denmark/DCGC-327556/2022|2022-01-19|2022-01-26
>hCoV-19/Denmark/DCGC-327841/2022|2022-01-12|2022-01-26
>hCoV-19/Denmark/DCGC-327842/2022|2022-01-11|2022-01-26
>hCoV-19/Denmark/DCGC-327839/2022|2022-01-19|2022-01-26
>hCoV-19/Denmark/DCGC-327840/2022|2022-01-15|2022-01-26
>hCoV-19/Denmark/DCGC-327518/2022|2022-01-20|2022-01-26
>hCoV-19/Denmark/DCGC-327837/2022|2022-01-12|2022-01-26
>hCoV-19/Denmark/DCGC-327768/2022|2022-01-14|2022-01-26
>hCoV-19/Denmark/DCGC-327521/2022|2022-01-11|2022-01-26
>hCoV-19/Denmark/DCGC-327523/2022|2022-01-18|2022-01-26
>hCoV-19/Denmark/DCGC-327771/2022|2022-01-15|2022-01-26
>hCoV-19/Denmark/DCGC-327770/2022|2022-01-20|2022-01-26
>hCoV-19/Denmark/DCGC-327526/2022|2022-01-20|2022-01-26
>hCoV-19/Denmark/DCGC-327777/2022|2022-01-18|2022-01-26
>hCoV-19/Denmark/DCGC-327525/2022|2022-01-19|2022-01-26
>hCoV-19/Denmark/DCGC-327838/2022|2022-01-18|2022-01-26
>hCoV-19/Denmark/DCGC-327576/2022|2022-01-12|2022-01-26
>hCoV-19/Denmark/DCGC-327533/2022|2022-01-19|2022-01-26
>hCoV-19/Denmark/DCGC-327778/2022|2022-01-12|2022-01-26
>hCoV-19/Denmark/DCGC-327780/2022|2022-01-16|2022-01-26
>hCoV-19/Denmark/DCGC-327783/2022|2022-01-17|2022-01-26
>hCoV-19/Denmark/DCGC-327782/2022|2022-01-11|2022-01-26
>hCoV-19/Denmark/DCGC-327785/2022|2022-01-19|2022-01-26
>hCoV-19/Denmark/DCGC-327784/2022|2022-01-19|2022-01-26
>hCoV-19/Denmark/DCGC-327560/2022|2022-01-10|2022-01-26
>hCoV-19/Denmark/DCGC-327562/2022|2022-01-15|2022-01-26
>hCoV-19/Denmark/DCGC-327537/2022|2022-01-18|2022-01-26
>hCoV-19/Denmark/DCGC-327558/2022|2022-01-19|2022-01-26
>hCoV-19/Denmark/DCGC-327563/2022|2022-01-19|2022-01-26
>hCoV-19/Denmark/DCGC-327887/2022|2022-01-11|2022-01-26
>hCoV-19/Denmark/DCGC-327565/2022|2022-01-21|2022-01-26
>hCoV-19/Denmark/DCGC-327567/2022|2022-01-19|2022-01-26
>hCoV-19/Denmark/DCGC-327568/2022|2022-01-18|2022-01-26
>hCoV-19/Denmark/DCGC-327881/2022|2022-01-19|2022-01-26
>hCoV-19/Denmark/DCGC-327569/2022|2022-01-15|2022-01-26
>hCoV-19/Denmark/DCGC-327578/2022|2022-01-11|2022-01-26
>hCoV-19/Denmark/DCGC-327583/2022|2022-01-17|2022-01-26
>hCoV-19/Denmark/DCGC-327789/2022|2022-01-17|2022-01-26
>hCoV-19/Denmark/DCGC-327722/2022|2022-01-19|2022-01-26
>hCoV-19/Denmark/DCGC-327787/2022|2022-01-14|2022-01-26
>hCoV-19/Denmark/DCGC-327586/2022|2022-01-15|2022-01-26
>hCoV-19/Denmark/DCGC-327593/2022|2022-01-13|2022-01-26
>hCoV-19/Denmark/DCGC-327718/2022|2022-01-18|2022-01-26
>hCoV-19/Denmark/DCGC-327822/2022|2022-01-18|2022-01-26
>hCoV-19/Denmark/DCGC-327721/2022|2022-01-18|2022-01-26
>hCoV-19/Denmark/DCGC-327745/2022|2022-01-19|2022-01-26
>hCoV-19/Denmark/DCGC-327747/2022|2022-01-15|2022-01-26
>hCoV-19/Denmark/DCGC-327821/2022|2022-01-15|2022-01-26
>hCoV-19/Denmark/DCGC-327818/2022|2022-01-19|2022-01-26
>hCoV-19/Denmark/DCGC-327817/2022|2022-01-16|2022-01-26
>hCoV-19/Denmark/DCGC-327620/2022|2022-01-19|2022-01-26
>hCoV-19/Denmark/DCGC-327823/2022|2022-01-17|2022-01-26
>hCoV-19/Denmark/DCGC-327748/2022|2022-01-19|2022-01-26
>hCoV-19/Denmark/DCGC-327626/2022|2022-01-15|2022-01-26
>hCoV-19/Denmark/DCGC-327622/2022|2022-01-18|2022-01-26
>hCoV-19/Denmark/DCGC-327751/2022|2022-01-20|2022-01-26
>hCoV-19/Denmark/DCGC-327625/2022|2022-01-18|2022-01-26
>hCoV-19/Denmark/DCGC-327757/2022|2022-01-17|2022-01-26
>hCoV-19/Denmark/DCGC-327753/2022|2022-01-17|2022-01-26
>hCoV-19/Denmark/DCGC-327752/2022|2022-01-19|2022-01-26
>hCoV-19/Denmark/DCGC-327756/2022|2022-01-17|2022-01-26
>hCoV-19/Denmark/DCGC-327502/2022|2022-01-16|2022-01-26
>hCoV-19/Denmark/DCGC-327830/2022|2022-01-14|2022-01-26
>hCoV-19/Denmark/DCGC-327629/2022|2022-01-16|2022-01-26
>hCoV-19/Denmark/DCGC-327628/2022|2022-01-19|2022-01-26
>hCoV-19/Denmark/DCGC-327815/2022|2022-01-19|2022-01-26
>hCoV-19/Denmark/DCGC-327619/2022|2022-01-16|2022-01-26
>hCoV-19/Denmark/DCGC-327814/2022|2022-01-11|2022-01-26
>hCoV-19/Denmark/DCGC-327630/2022|2022-01-17|2022-01-26
>hCoV-19/Denmark/DCGC-327827/2022|2022-01-11|2022-01-26
>hCoV-19/Denmark/DCGC-327755/2022|2022-01-10|2022-01-26
>hCoV-19/Denmark/DCGC-327632/2022|2022-01-18|2022-01-26
>hCoV-19/Denmark/DCGC-327758/2022|2022-01-17|2022-01-26
>hCoV-19/Denmark/DCGC-327831/2022|2022-01-18|2022-01-26
>hCoV-19/Denmark/DCGC-327631/2022|2022-01-21|2022-01-26
>hCoV-19/Denmark/DCGC-327760/2022|2022-01-18|2022-01-26
>hCoV-19/Denmark/DCGC-327509/2022|2022-01-14|2022-01-26
>hCoV-19/Denmark/DCGC-327761/2022|2022-01-17|2022-01-26
>hCoV-19/Denmark/DCGC-327762/2022|2022-01-18|2022-01-26
>hCoV-19/Denmark/DCGC-327635/2022|2022-01-20|2022-01-26
>hCoV-19/Denmark/DCGC-327512/2022|2022-01-19|2022-01-26
>hCoV-19/Denmark/DCGC-327732/2022|2022-01-19|2022-01-26
>hCoV-19/Denmark/DCGC-327764/2022|2022-01-17|2022-01-26
>hCoV-19/Denmark/DCGC-327514/2022|2022-01-18|2022-01-26
>hCoV-19/Denmark/DCGC-327763/2022|2022-01-11|2022-01-26
>hCoV-19/Denmark/DCGC-327824/2022|2022-01-11|2022-01-26
>hCoV-19/Denmark/DCGC-327796/2022|2022-01-11|2022-01-26
>hCoV-19/Denmark/DCGC-327728/2022|2022-01-18|2022-01-26
>hCoV-19/Denmark/DCGC-327727/2022|2022-01-16|2022-01-26
>hCoV-19/Denmark/DCGC-327599/2022|2022-01-18|2022-01-26
>hCoV-19/Denmark/DCGC-327603/2022|2022-01-16|2022-01-26
>hCoV-19/Denmark/DCGC-327605/2022|2022-01-19|2022-01-26
>hCoV-19/Denmark/DCGC-327730/2022|2022-01-19|2022-01-26
>hCoV-19/Denmark/DCGC-327733/2022|2022-01-18|2022-01-26
>hCoV-19/Denmark/DCGC-327724/2022|2022-01-15|2022-01-26
>hCoV-19/Denmark/DCGC-327794/2022|2022-01-19|2022-01-26
>hCoV-19/Denmark/DCGC-327809/2022|2022-01-11|2022-01-26
>hCoV-19/Denmark/DCGC-327598/2022|2022-01-16|2022-01-26
>hCoV-19/Denmark/DCGC-327808/2022|2022-01-18|2022-01-26
>hCoV-19/Denmark/DCGC-327807/2022|2022-01-16|2022-01-26
>hCoV-19/Denmark/DCGC-327736/2022|2022-01-19|2022-01-26
>hCoV-19/Denmark/DCGC-327810/2022|2022-01-18|2022-01-26
>hCoV-19/Denmark/DCGC-327812/2022|2022-01-18|2022-01-26
>hCoV-19/Denmark/DCGC-327612/2022|2022-01-15|2022-01-26
>hCoV-19/Denmark/DCGC-327611/2022|2022-01-11|2022-01-26
>hCoV-19/Denmark/DCGC-327614/2022|2022-01-12|2022-01-26
>hCoV-19/Denmark/DCGC-327737/2022|2022-01-19|2022-01-26
>hCoV-19/Denmark/DCGC-327616/2022|2022-01-17|2022-01-26
>hCoV-19/Denmark/DCGC-327613/2022|2022-01-18|2022-01-26
>hCoV-19/Denmark/DCGC-327743/2022|2022-01-20|2022-01-26
>hCoV-19/Denmark/DCGC-327742/2022|2022-01-17|2022-01-26
>hCoV-19/Denmark/DCGC-327609/2022|2022-01-20|2022-01-26
>hCoV-19/Denmark/DCGC-327615/2022|2022-01-19|2022-01-26
>hCoV-19/Denmark/DCGC-327608/2022|2022-01-19|2022-01-26
>hCoV-19/Denmark/DCGC-327803/2022|2022-01-18|2022-01-26
>hCoV-19/Denmark/DCGC-327952/2022|2022-01-18|2022-01-26
>hCoV-19/Denmark/DCGC-327955/2022|2022-01-17|2022-01-26
>hCoV-19/Denmark/DCGC-327970/2022|2022-01-19|2022-01-26
>hCoV-19/Denmark/DCGC-327977/2022|2022-01-16|2022-01-26
>hCoV-19/Denmark/DCGC-327987/2022|2022-01-19|2022-01-26
>hCoV-19/Denmark/DCGC-327968/2022|2022-01-20|2022-01-26
>hCoV-19/Denmark/DCGC-327980/2022|2022-01-16|2022-01-26
>hCoV-19/Denmark/DCGC-327969/2022|2022-01-20|2022-01-26
>hCoV-19/Denmark/DCGC-327976/2022|2022-01-19|2022-01-26
>hCoV-19/Denmark/DCGC-327859/2022|2022-01-19|2022-01-26
>hCoV-19/Denmark/DCGC-327258/2022|2022-01-16|2022-01-26
>hCoV-19/Denmark/DCGC-327863/2022|2022-01-12|2022-01-26
>hCoV-19/Denmark/DCGC-327861/2022|2022-01-20|2022-01-26
>hCoV-19/Denmark/DCGC-327866/2022|2022-01-15|2022-01-26
>hCoV-19/Denmark/DCGC-327867/2022|2022-01-15|2022-01-26
>hCoV-19/Denmark/DCGC-327865/2022|2022-01-18|2022-01-26
>hCoV-19/Denmark/DCGC-327860/2022|2022-01-17|2022-01-26
>hCoV-19/Denmark/DCGC-327858/2022|2022-01-12|2022-01-26
>hCoV-19/Denmark/DCGC-327875/2022|2022-01-19|2022-01-26
>hCoV-19/Denmark/DCGC-327873/2022|2022-01-19|2022-01-26
>hCoV-19/Denmark/DCGC-327260/2022|2022-01-11|2022-01-26
>hCoV-19/Denmark/DCGC-327868/2022|2022-01-20|2022-01-26
>hCoV-19/Denmark/DCGC-327852/2022|2022-01-19|2022-01-26
>hCoV-19/Denmark/DCGC-327261/2022|2022-01-14|2022-01-26
>hCoV-19/Denmark/DCGC-327876/2022|2022-01-19|2022-01-26
>hCoV-19/Denmark/DCGC-327870/2022|2022-01-18|2022-01-26
>hCoV-19/Denmark/DCGC-327871/2022|2022-01-16|2022-01-26
>hCoV-19/Denmark/DCGC-327851/2022|2022-01-17|2022-01-26
>hCoV-19/Denmark/DCGC-327262/2022|2022-01-18|2022-01-26
>hCoV-19/Denmark/DCGC-327843/2022|2022-01-15|2022-01-26
>hCoV-19/Denmark/DCGC-327263/2022|2022-01-19|2022-01-26
>hCoV-19/Denmark/DCGC-327856/2022|2022-01-20|2022-01-26
>hCoV-19/Denmark/DCGC-327857/2022|2022-01-19|2022-01-26
>hCoV-19/Denmark/DCGC-327848/2022|2022-01-11|2022-01-26
>hCoV-19/Denmark/DCGC-327264/2022|2022-01-19|2022-01-26
>hCoV-19/Denmark/DCGC-327849/2022|2022-01-20|2022-01-26
>hCoV-19/England/MILK-333EF3D/2022|2022-01-18|2022-01-26
>hCoV-19/Denmark/DCGC-327255/2022|2022-01-11|2022-01-26
>hCoV-19/Denmark/DCGC-327878/2022|2022-01-14|2022-01-26
>hCoV-19/Denmark/DCGC-327882/2022|2022-01-14|2022-01-26
>hCoV-19/Denmark/DCGC-327879/2022|2022-01-20|2022-01-26
>hCoV-19/Denmark/DCGC-327230/2022|2022-01-15|2022-01-26
>hCoV-19/Denmark/DCGC-327898/2022|2022-01-16|2022-01-26
>hCoV-19/Denmark/DCGC-327228/2022|2022-01-11|2022-01-26
>hCoV-19/Denmark/DCGC-327257/2022|2022-01-11|2022-01-26
>hCoV-19/Denmark/DCGC-327462/2022|2022-01-11|2022-01-26
>hCoV-19/Denmark/DCGC-327459/2022|2022-01-16|2022-01-26
>hCoV-19/England/MILK-33378A2/2022|2022-01-19|2022-01-26
>hCoV-19/Denmark/DCGC-327458/2022|2022-01-10|2022-01-26
>hCoV-19/Denmark/DCGC-327463/2022|2022-01-19|2022-01-26
>hCoV-19/Denmark/DCGC-327231/2022|2022-01-11|2022-01-26
>hCoV-19/Denmark/DCGC-327232/2022|2022-01-18|2022-01-26
>hCoV-19/Denmark/DCGC-327234/2022|2022-01-15|2022-01-26
>hCoV-19/Denmark/DCGC-327473/2022|2022-01-19|2022-01-26
>hCoV-19/Denmark/DCGC-327469/2022|2022-01-16|2022-01-26
>hCoV-19/Denmark/DCGC-327233/2022|2022-01-19|2022-01-26
>hCoV-19/Denmark/DCGC-327471/2022|2022-01-21|2022-01-26
>hCoV-19/Denmark/DCGC-327472/2022|2022-01-19|2022-01-26
>hCoV-19/Denmark/DCGC-327474/2022|2022-01-16|2022-01-26
>hCoV-19/Denmark/DCGC-328011/2022|2022-01-15|2022-01-26
>hCoV-19/England/MILK-333F2AC/2022|2022-01-19|2022-01-26
>hCoV-19/Denmark/DCGC-327270/2022|2022-01-16|2022-01-26
>hCoV-19/Denmark/DCGC-327904/2022|2022-01-17|2022-01-26
>hCoV-19/Denmark/DCGC-327272/2022|2022-01-20|2022-01-26
>hCoV-19/Denmark/DCGC-327908/2022|2022-01-19|2022-01-26
>hCoV-19/Denmark/DCGC-327274/2022|2022-01-10|2022-01-26
>hCoV-19/Denmark/DCGC-327275/2022|2022-01-16|2022-01-26
>hCoV-19/Denmark/DCGC-327900/2022|2022-01-19|2022-01-26
>hCoV-19/Denmark/DCGC-327895/2022|2022-01-16|2022-01-26
>hCoV-19/Denmark/DCGC-327891/2022|2022-01-15|2022-01-26
>hCoV-19/Denmark/DCGC-327241/2022|2022-01-18|2022-01-26
>hCoV-19/Denmark/DCGC-327892/2022|2022-01-19|2022-01-26
>hCoV-19/Denmark/DCGC-327911/2022|2022-01-11|2022-01-26
>hCoV-19/Denmark/DCGC-327896/2022|2022-01-20|2022-01-26
>hCoV-19/Denmark/DCGC-327910/2022|2022-01-19|2022-01-26
>hCoV-19/England/MILK-333F251/2022|2022-01-18|2022-01-26
>hCoV-19/Denmark/DCGC-327909/2022|2022-01-11|2022-01-26
>hCoV-19/Denmark/DCGC-327902/2022|2022-01-15|2022-01-26
>hCoV-19/Denmark/DCGC-327907/2022|2022-01-19|2022-01-26
>hCoV-19/Denmark/DCGC-327236/2022|2022-01-17|2022-01-26
>hCoV-19/Denmark/DCGC-327986/2022|2022-01-18|2022-01-26
>hCoV-19/Denmark/DCGC-327242/2022|2022-01-11|2022-01-26
>hCoV-19/Denmark/DCGC-327889/2022|2022-01-14|2022-01-26
>hCoV-19/Denmark/DCGC-327939/2022|2022-01-11|2022-01-26
>hCoV-19/Denmark/DCGC-327935/2022|2022-01-20|2022-01-26
>hCoV-19/Denmark/DCGC-327244/2022|2022-01-17|2022-01-26
>hCoV-19/Denmark/DCGC-327948/2022|2022-01-20|2022-01-26
>hCoV-19/Denmark/DCGC-327251/2022|2022-01-17|2022-01-26
>hCoV-19/Denmark/DCGC-327919/2022|2022-01-17|2022-01-26
>hCoV-19/Denmark/DCGC-327921/2022|2022-01-18|2022-01-26
>hCoV-19/Denmark/DCGC-327915/2022|2022-01-17|2022-01-26
>hCoV-19/Denmark/DCGC-327929/2022|2022-01-19|2022-01-26
>hCoV-19/Denmark/DCGC-327916/2022|2022-01-16|2022-01-26
>hCoV-19/Denmark/DCGC-327913/2022|2022-01-19|2022-01-26
>hCoV-19/Denmark/DCGC-327934/2022|2022-01-17|2022-01-26
>hCoV-19/Denmark/DCGC-327928/2022|2022-01-19|2022-01-26
>hCoV-19/Denmark/DCGC-327930/2022|2022-01-11|2022-01-26
>hCoV-19/Denmark/DCGC-327931/2022|2022-01-15|2022-01-26
>hCoV-19/Denmark/DCGC-327484/2022|2022-01-18|2022-01-26
>hCoV-19/Denmark/DCGC-327927/2022|2022-01-16|2022-01-26
>hCoV-19/England/ALDP-3337769/2022|2022-01-19|2022-01-26
>hCoV-19/Denmark/DCGC-328040/2022|2022-01-15|2022-01-26
>hCoV-19/Denmark/DCGC-328058/2022|2022-01-16|2022-01-26
>hCoV-19/Denmark/DCGC-328142/2022|2022-01-18|2022-01-26
>hCoV-19/Denmark/DCGC-328143/2022|2022-01-19|2022-01-26
>hCoV-19/Denmark/DCGC-328189/2022|2022-01-16|2022-01-26
>hCoV-19/Denmark/DCGC-328198/2022|2022-01-18|2022-01-26
>hCoV-19/Denmark/DCGC-328188/2022|2022-01-18|2022-01-26
>hCoV-19/Denmark/DCGC-328212/2022|2022-01-20|2022-01-26
>hCoV-19/Denmark/DCGC-328195/2022|2022-01-15|2022-01-26
>hCoV-19/Denmark/DCGC-328196/2022|2022-01-16|2022-01-26
>hCoV-19/Denmark/DCGC-328199/2022|2022-01-16|2022-01-26
>hCoV-19/Denmark/DCGC-328200/2022|2022-01-18|2022-01-26
>hCoV-19/Denmark/DCGC-328201/2022|2022-01-11|2022-01-26
>hCoV-19/Denmark/DCGC-328205/2022|2022-01-14|2022-01-26
>hCoV-19/Denmark/DCGC-328215/2022|2022-01-20|2022-01-26
>hCoV-19/Denmark/DCGC-328213/2022|2022-01-14|2022-01-26
>hCoV-19/Denmark/DCGC-328232/2022|2022-01-13|2022-01-26
>hCoV-19/Denmark/DCGC-328224/2022|2022-01-16|2022-01-26
>hCoV-19/Denmark/DCGC-328225/2022|2022-01-20|2022-01-26
>hCoV-19/Denmark/DCGC-328244/2022|2022-01-19|2022-01-26
>hCoV-19/Denmark/DCGC-328238/2022|2022-01-10|2022-01-26
>hCoV-19/Denmark/DCGC-328242/2022|2022-01-11|2022-01-26
>hCoV-19/Denmark/DCGC-328239/2022|2022-01-18|2022-01-26
>hCoV-19/Denmark/DCGC-328253/2022|2022-01-11|2022-01-26
>hCoV-19/Denmark/DCGC-328254/2022|2022-01-20|2022-01-26
>hCoV-19/England/MILK-333EE4F/2022|2022-01-19|2022-01-26
>hCoV-19/Denmark/DCGC-328264/2022|2022-01-18|2022-01-26
>hCoV-19/Denmark/DCGC-328266/2022|2022-01-15|2022-01-26
>hCoV-19/Denmark/DCGC-328267/2022|2022-01-20|2022-01-26
>hCoV-19/Denmark/DCGC-328272/2022|2022-01-14|2022-01-26
>hCoV-19/Denmark/DCGC-328281/2022|2022-01-19|2022-01-26
>hCoV-19/Denmark/DCGC-328283/2022|2022-01-18|2022-01-26
>hCoV-19/Denmark/DCGC-328286/2022|2022-01-19|2022-01-26
>hCoV-19/Denmark/DCGC-328288/2022|2022-01-11|2022-01-26
>hCoV-19/Denmark/DCGC-328290/2022|2022-01-19|2022-01-26
>hCoV-19/Denmark/DCGC-328293/2022|2022-01-20|2022-01-26
>hCoV-19/Denmark/DCGC-328301/2022|2022-01-21|2022-01-26
>hCoV-19/SriLanka/aicbu3686/2022|2022-01-05|2022-01-17
>hCoV-19/Denmark/DCGC-328302/2022|2022-01-20|2022-01-26
>hCoV-19/Denmark/DCGC-328312/2022|2022-01-16|2022-01-26
>hCoV-19/Denmark/DCGC-328316/2022|2022-01-19|2022-01-26
>hCoV-19/Denmark/DCGC-328328/2022|2022-01-16|2022-01-26
>hCoV-19/Denmark/DCGC-328325/2022|2022-01-19|2022-01-26
>hCoV-19/Denmark/DCGC-328324/2022|2022-01-15|2022-01-26
>hCoV-19/England/MILK-3342DB4/2022|2022-01-18|2022-01-26
>hCoV-19/Denmark/DCGC-328329/2022|2022-01-12|2022-01-26
>hCoV-19/Denmark/DCGC-328330/2022|2022-01-19|2022-01-26
>hCoV-19/Denmark/DCGC-328334/2022|2022-01-18|2022-01-26
>hCoV-19/Denmark/DCGC-328336/2022|2022-01-18|2022-01-26
>hCoV-19/Denmark/DCGC-328345/2022|2022-01-18|2022-01-26
>hCoV-19/Denmark/DCGC-328344/2022|2022-01-18|2022-01-26
>hCoV-19/Denmark/DCGC-328350/2022|2022-01-20|2022-01-26
>hCoV-19/SriLanka/aicbu3405/2022|2022-01-05|2022-01-17
>hCoV-19/SriLanka/aicbu3402/2022|2022-01-05|2022-01-17
>hCoV-19/SriLanka/aicbu3687/2022|2022-01-05|2022-01-17
>hCoV-19/SriLanka/aicbu3688/2022|2022-01-05|2022-01-17
>hCoV-19/SriLanka/aicbu3403/2022|2022-01-05|2022-01-17
>hCoV-19/SriLanka/aicbu3672/2022|2022-01-04|2022-01-17
>hCoV-19/Denmark/DCGC-328358/2022|2022-01-18|2022-01-26
>hCoV-19/Denmark/DCGC-328360/2022|2022-01-17|2022-01-26
>hCoV-19/SriLanka/aicbu3666/2022|2022-01-03|2022-01-17
>hCoV-19/SriLanka/aicbu3791/2022|2022-01-10|2022-01-17
>hCoV-19/SriLanka/aicbu3784/2022|2022-01-09|2022-01-17
>hCoV-19/SriLanka/aicbu3775/2022|2022-01-09|2022-01-17
>hCoV-19/SriLanka/aicbu3773/2022|2022-01-09|2022-01-17
>hCoV-19/SriLanka/aicbu3774/2022|2022-01-09|2022-01-17
>hCoV-19/SriLanka/aicbu3787/2022|2022-01-09|2022-01-17
>hCoV-19/SriLanka/aicbu3772/2022|2022-01-08|2022-01-17
>hCoV-19/SriLanka/aicbu3756/2022|2022-01-07|2022-01-17
>hCoV-19/SriLanka/aicbu3766/2022|2022-01-07|2022-01-17
>hCoV-19/Denmark/DCGC-328369/2022|2022-01-19|2022-01-26
>hCoV-19/SriLanka/aicbu3692/2022|2022-01-06|2022-01-17
>hCoV-19/SriLanka/aicbu3750/2022|2022-01-06|2022-01-17
>hCoV-19/Denmark/DCGC-328372/2022|2022-01-11|2022-01-26
>hCoV-19/Denmark/DCGC-328376/2022|2022-01-17|2022-01-26
>hCoV-19/Denmark/DCGC-328476/2022|2022-01-19|2022-01-26
>hCoV-19/Denmark/DCGC-328384/2022|2022-01-19|2022-01-26
>hCoV-19/Denmark/DCGC-330281/2022|2022-01-19|2022-01-26
>hCoV-19/Denmark/DCGC-328388/2022|2022-01-19|2022-01-26
>hCoV-19/Denmark/DCGC-328395/2022|2022-01-19|2022-01-26
>hCoV-19/Denmark/DCGC-328408/2022|2022-01-18|2022-01-26
>hCoV-19/Denmark/DCGC-328402/2022|2022-01-14|2022-01-26
>hCoV-19/Denmark/DCGC-328406/2022|2022-01-17|2022-01-26
>hCoV-19/Denmark/DCGC-328405/2022|2022-01-14|2022-01-26
>hCoV-19/Denmark/DCGC-328413/2022|2022-01-14|2022-01-26
>hCoV-19/Denmark/DCGC-328420/2022|2022-01-20|2022-01-26
>hCoV-19/Denmark/DCGC-328416/2022|2022-01-18|2022-01-26
>hCoV-19/Denmark/DCGC-328419/2022|2022-01-11|2022-01-26
>hCoV-19/Denmark/DCGC-328421/2022|2022-01-21|2022-01-26
>hCoV-19/Denmark/DCGC-328422/2022|2022-01-13|2022-01-26
>hCoV-19/Denmark/DCGC-328434/2022|2022-01-18|2022-01-26
>hCoV-19/Denmark/DCGC-328424/2022|2022-01-19|2022-01-26
>hCoV-19/Denmark/DCGC-328428/2022|2022-01-10|2022-01-26
>hCoV-19/Denmark/DCGC-328435/2022|2022-01-15|2022-01-26
>hCoV-19/Denmark/DCGC-328457/2022|2022-01-19|2022-01-26
>hCoV-19/Denmark/DCGC-328441/2022|2022-01-17|2022-01-26
>hCoV-19/Denmark/DCGC-328447/2022|2022-01-16|2022-01-26
>hCoV-19/Denmark/DCGC-328479/2022|2022-01-15|2022-01-26
>hCoV-19/Denmark/DCGC-328454/2022|2022-01-15|2022-01-26
>hCoV-19/Denmark/DCGC-327994/2022|2022-01-12|2022-01-26
>hCoV-19/Denmark/DCGC-328006/2022|2022-01-19|2022-01-26
>hCoV-19/Denmark/DCGC-328490/2022|2022-01-14|2022-01-26
>hCoV-19/Denmark/DCGC-328007/2022|2022-01-16|2022-01-26
>hCoV-19/Denmark/DCGC-328494/2022|2022-01-10|2022-01-26
>hCoV-19/Denmark/DCGC-328001/2022|2022-01-20|2022-01-26
>hCoV-19/Denmark/DCGC-327999/2022|2022-01-19|2022-01-26
>hCoV-19/Denmark/DCGC-328504/2022|2022-01-15|2022-01-26
>hCoV-19/England/HSLL-3342EDF/2022|2022-01-18|2022-01-26
>hCoV-19/Denmark/DCGC-328520/2022|2022-01-12|2022-01-26
>hCoV-19/Denmark/DCGC-328526/2022|2022-01-16|2022-01-26
>hCoV-19/Denmark/DCGC-328531/2022|2022-01-17|2022-01-26
>hCoV-19/Denmark/DCGC-327983/2022|2022-01-14|2022-01-26
>hCoV-19/Denmark/DCGC-328565/2022|2022-01-19|2022-01-26
>hCoV-19/Denmark/DCGC-328570/2022|2022-01-19|2022-01-26
>hCoV-19/Denmark/DCGC-328604/2022|2022-01-14|2022-01-26
>hCoV-19/Denmark/DCGC-327982/2022|2022-01-19|2022-01-26
>hCoV-19/Denmark/DCGC-327984/2022|2022-01-14|2022-01-26
>hCoV-19/Denmark/DCGC-327981/2022|2022-01-11|2022-01-26
>hCoV-19/Denmark/DCGC-327960/2022|2022-01-18|2022-01-26
>hCoV-19/Denmark/DCGC-328619/2022|2022-01-18|2022-01-26
>hCoV-19/Denmark/DCGC-327956/2022|2022-01-14|2022-01-26
>hCoV-19/Denmark/DCGC-327964/2022|2022-01-20|2022-01-26
>hCoV-19/Denmark/DCGC-327959/2022|2022-01-18|2022-01-26
>hCoV-19/Denmark/DCGC-327963/2022|2022-01-20|2022-01-26
>hCoV-19/Denmark/DCGC-327958/2022|2022-01-13|2022-01-26
>hCoV-19/Denmark/DCGC-328157/2022|2022-01-19|2022-01-26
>hCoV-19/Denmark/DCGC-328676/2022|2022-01-19|2022-01-26
>hCoV-19/Denmark/DCGC-328636/2022|2022-01-12|2022-01-26
>hCoV-19/Denmark/DCGC-327961/2022|2022-01-10|2022-01-26
>hCoV-19/Denmark/DCGC-327962/2022|2022-01-12|2022-01-26
>hCoV-19/Denmark/DCGC-327953/2022|2022-01-16|2022-01-26
>hCoV-19/Denmark/DCGC-327971/2022|2022-01-18|2022-01-26
>hCoV-19/Denmark/DCGC-327975/2022|2022-01-19|2022-01-26
>hCoV-19/Denmark/DCGC-327967/2022|2022-01-19|2022-01-26
>hCoV-19/Denmark/DCGC-328016/2022|2022-01-14|2022-01-26
>hCoV-19/Denmark/DCGC-328184/2022|2022-01-15|2022-01-26
>hCoV-19/Denmark/DCGC-328064/2022|2022-01-16|2022-01-26
>hCoV-19/India/DL-ILBS-WGS1174/2021|2021-12-25|2022-01-17
>hCoV-19/India/DL-ILBS-WGS1160/2021|2021-12-26|2022-01-17
>hCoV-19/India/DL-ILBS-WGS1161/2021|2021-12-26|2022-01-17
>hCoV-19/India/DL-ILBS-WGS1163/2021|2021-12-24|2022-01-17
>hCoV-19/Denmark/DCGC-328062/2022|2022-01-11|2022-01-26
>hCoV-19/Denmark/DCGC-328002/2022|2022-01-12|2022-01-26
>hCoV-19/Denmark/DCGC-328017/2022|2022-01-19|2022-01-26
>hCoV-19/India/DL-ILBS-WGS1157/2021|2021-12-26|2022-01-17
>hCoV-19/Denmark/DCGC-328186/2022|2022-01-15|2022-01-26
>hCoV-19/Denmark/DCGC-328060/2022|2022-01-19|2022-01-26
>hCoV-19/India/DL-ILBS-WGS1158/2021|2021-12-26|2022-01-17
>hCoV-19/India/DL-ILBS-WGS1159/2021|2021-12-26|2022-01-17
>hCoV-19/Denmark/DCGC-328659/2022|2022-01-18|2022-01-26
>hCoV-19/India/DL-ILBS-WGS1181/2021|2021-12-26|2022-01-17
>hCoV-19/India/DL-ILBS-WGS1183/2021|2021-12-24|2022-01-17
>hCoV-19/Denmark/DCGC-328012/2022|2022-01-19|2022-01-26
>hCoV-19/Denmark/DCGC-328015/2022|2022-01-18|2022-01-26
>hCoV-19/India/DL-ILBS-WGS1578/2021|2021-12-27|2022-01-17
>hCoV-19/Denmark/DCGC-328670/2022|2022-01-19|2022-01-26
>hCoV-19/Denmark/DCGC-328010/2022|2022-01-16|2022-01-26
>hCoV-19/Denmark/DCGC-328014/2022|2022-01-16|2022-01-26
>hCoV-19/Denmark/DCGC-328027/2022|2022-01-19|2022-01-26
>hCoV-19/India/DL-ILBS-WGS1178/2021|2021-12-25|2022-01-17
>hCoV-19/Denmark/DCGC-328072/2022|2022-01-17|2022-01-26
>hCoV-19/India/DL-ILBS-WGS1177/2021|2021-12-25|2022-01-17
>hCoV-19/India/DL-ILBS-WGS1164/2021|2021-12-24|2022-01-17
>hCoV-19/India/DL-ILBS-WGS1176/2021|2021-12-25|2022-01-17
>hCoV-19/Denmark/DCGC-328030/2022|2022-01-11|2022-01-26
>hCoV-19/India/DL-ILBS-WGS1175/2021|2021-12-25|2022-01-17
>hCoV-19/Denmark/DCGC-328672/2022|2022-01-19|2022-01-26
>hCoV-19/India/DL-ILBS-WGS1171/2021|2021-12-24|2022-01-17
>hCoV-19/India/DL-ILBS-WGS1233/2021|2021-12-26|2022-01-17
>hCoV-19/India/DL-ILBS-WGS1239/2021|2021-12-26|2022-01-17
>hCoV-19/Denmark/DCGC-327997/2022|2022-01-12|2022-01-26
>hCoV-19/India/DL-ILBS-WGS1243/2021|2021-12-26|2022-01-17
>hCoV-19/India/DL-ILBS-WGS1210/2021|2021-12-25|2022-01-17
>hCoV-19/Denmark/DCGC-327995/2022|2022-01-19|2022-01-26
>hCoV-19/Denmark/DCGC-327993/2022|2022-01-16|2022-01-26
>hCoV-19/Denmark/DCGC-328165/2022|2022-01-10|2022-01-26
>hCoV-19/Denmark/DCGC-327990/2022|2022-01-16|2022-01-26
>hCoV-19/Denmark/DCGC-327989/2022|2022-01-19|2022-01-26
>hCoV-19/Denmark/DCGC-328005/2022|2022-01-18|2022-01-26
>hCoV-19/Denmark/DCGC-328170/2022|2022-01-12|2022-01-26
>hCoV-19/Denmark/DCGC-328004/2022|2022-01-16|2022-01-26
>hCoV-19/Denmark/DCGC-328000/2022|2022-01-12|2022-01-26
>hCoV-19/Denmark/DCGC-327937/2022|2022-01-16|2022-01-26
>hCoV-19/Denmark/DCGC-327941/2022|2022-01-16|2022-01-26
>hCoV-19/Denmark/DCGC-327951/2022|2022-01-19|2022-01-26
>hCoV-19/Denmark/DCGC-327949/2022|2022-01-16|2022-01-26
>hCoV-19/Denmark/DCGC-327943/2022|2022-01-19|2022-01-26
>hCoV-19/Denmark/DCGC-328055/2022|2022-01-11|2022-01-26
>hCoV-19/Denmark/DCGC-327950/2022|2022-01-11|2022-01-26
>hCoV-19/Denmark/DCGC-327942/2022|2022-01-15|2022-01-26
>hCoV-19/Denmark/DCGC-328041/2022|2022-01-17|2022-01-26
>hCoV-19/Denmark/DCGC-328082/2022|2022-01-21|2022-01-26
>hCoV-19/Denmark/DCGC-328035/2022|2022-01-18|2022-01-26
>hCoV-19/India/DL-ILBS-WGS1221/2021|2021-12-21|2022-01-17
>hCoV-19/India/DL-ILBS-WGS1225/2021|2021-12-24|2022-01-17
>hCoV-19/Denmark/DCGC-328053/2022|2022-01-16|2022-01-26
>hCoV-19/India/DL-ILBS-WGS1213/2021|2021-12-20|2022-01-17
>hCoV-19/India/DL-ILBS-WGS1211/2021|2021-12-17|2022-01-17
>hCoV-19/Denmark/DCGC-328091/2022|2022-01-10|2022-01-26
>hCoV-19/Denmark/DCGC-328044/2022|2022-01-14|2022-01-26
>hCoV-19/Denmark/DCGC-328092/2022|2022-01-18|2022-01-26
>hCoV-19/India/DL-ILBS-WGS1344/2021|2021-12-27|2022-01-17
>hCoV-19/India/DL-ILBS-WGS1354/2021|2021-12-25|2022-01-17
>hCoV-19/Denmark/DCGC-328111/2022|2022-01-18|2022-01-26
>hCoV-19/India/DL-ILBS-WGS1347/2021|2021-12-27|2022-01-17
>hCoV-19/India/DL-ILBS-WGS1350/2021|2021-12-27|2022-01-17
>hCoV-19/England/MILK-3337C97/2022|2022-01-19|2022-01-26
>hCoV-19/India/DL-ILBS-WGS1348/2021|2021-12-27|2022-01-17
>hCoV-19/India/DL-ILBS-WGS1345/2021|2021-12-27|2022-01-17
>hCoV-19/India/DL-ILBS-WGS1232/2021|2021-12-26|2022-01-17
>hCoV-19/India/DL-ILBS-WGS1187/2021|2021-12-25|2022-01-17
>hCoV-19/Denmark/DCGC-328140/2022|2022-01-15|2022-01-26
>hCoV-19/Denmark/DCGC-328057/2022|2022-01-19|2022-01-26
>hCoV-19/India/DL-ILBS-WGS1393/2021|2021-12-28|2022-01-17
>hCoV-19/India/DL-ILBS-WGS1415/2021|2021-12-28|2022-01-17
>hCoV-19/Denmark/DCGC-328704/2022|2022-01-20|2022-01-26
>hCoV-19/Denmark/DCGC-328703/2022|2022-01-16|2022-01-26
>hCoV-19/Denmark/DCGC-328124/2022|2022-01-11|2022-01-26
>hCoV-19/Denmark/DCGC-328131/2022|2022-01-18|2022-01-26
>hCoV-19/India/DL-ILBS-WGS1346/2021|2021-12-27|2022-01-17
>hCoV-19/India/DL-ILBS-WGS1577/2021|2021-12-27|2022-01-17
>hCoV-19/India/DL-ILBS-WGS1343/2021|2021-12-27|2022-01-17
>hCoV-19/India/DL-ILBS-WGS1320/2021|2021-12-26|2022-01-17
>hCoV-19/Denmark/DCGC-328732/2022|2022-01-14|2022-01-26
>hCoV-19/India/DL-ILBS-WGS1589/2021|2021-12-28|2022-01-17
>hCoV-19/India/DL-ILBS-WGS1590/2021|2021-12-28|2022-01-17
>hCoV-19/Denmark/DCGC-328814/2022|2022-01-11|2022-01-26
>hCoV-19/India/DL-ILBS-WGS1324/2021|2021-12-22|2022-01-17
>hCoV-19/Denmark/DCGC-328813/2022|2022-01-20|2022-01-26
>hCoV-19/India/DL-ILBS-WGS2311/2021|2021-12-31|2022-01-17
>hCoV-19/India/DL-ILBS-WGS2315/2021|2021-12-31|2022-01-17
>hCoV-19/India/DL-ILBS-WGS1317/2021|2021-12-25|2022-01-17
>hCoV-19/India/DL-ILBS-WGS1313/2021|2021-12-24|2022-01-17
>hCoV-19/India/DL-ILBS-WGS1314/2021|2021-12-24|2022-01-17
>hCoV-19/India/DL-ILBS-WGS1315/2021|2021-12-24|2022-01-17
>hCoV-19/India/DL-ILBS-WGS1312/2021|2021-12-24|2022-01-17
>hCoV-19/India/DL-ILBS-WGS2314/2021|2021-12-31|2022-01-17
>hCoV-19/India/DL-ILBS-WGS2659/2021|2021-12-30|2022-01-17
>hCoV-19/Denmark/DCGC-328830/2022|2022-01-11|2022-01-26
>hCoV-19/Denmark/DCGC-328833/2022|2022-01-20|2022-01-26
>hCoV-19/Denmark/DCGC-328837/2022|2022-01-11|2022-01-26
>hCoV-19/India/DL-ILBS-WGS1286/2021|2021-12-25|2022-01-17
>hCoV-19/India/DL-ILBS-WGS1287/2021|2021-12-26|2022-01-17
>hCoV-19/India/DL-ILBS-WGS1294/2021|2021-12-25|2022-01-17
>hCoV-19/India/DL-ILBS-WGS1279/2021|2021-12-24|2022-01-17
>hCoV-19/India/DL-ILBS-WGS1285/2021|2021-12-26|2022-01-17
>hCoV-19/India/DL-ILBS-WGS1550/2021|2021-12-28|2022-01-17
>hCoV-19/Denmark/DCGC-328854/2022|2022-01-20|2022-01-26
>hCoV-19/India/DL-ILBS-WGS1266/2021|2021-12-24|2022-01-17
>hCoV-19/India/DL-ILBS-WGS1275/2021|2021-12-24|2022-01-17
>hCoV-19/India/DL-ILBS-WGS1265/2021|2021-12-24|2022-01-17
>hCoV-19/India/DL-ILBS-WGS1272/2021|2021-12-24|2022-01-17
>hCoV-19/India/DL-ILBS-WGS1267/2021|2021-12-24|2022-01-17
>hCoV-19/India/DL-ILBS-WGS1262/2021|2021-12-24|2022-01-17
>hCoV-19/India/DL-ILBS-WGS1364/2021|2021-12-27|2022-01-17
>hCoV-19/India/DL-ILBS-WGS1361/2021|2021-12-27|2022-01-17
>hCoV-19/India/DL-ILBS-WGS1253/2021|2021-12-24|2022-01-17
>hCoV-19/India/DL-ILBS-WGS1254/2021|2021-12-24|2022-01-17
>hCoV-19/India/DL-ILBS-WGS1352/2021|2021-12-22|2022-01-17
>hCoV-19/India/DL-ILBS-WGS1356/2021|2021-12-27|2022-01-17
>hCoV-19/India/DL-ILBS-WGS1236/2021|2021-12-26|2022-01-17
>hCoV-19/India/DL-ILBS-WGS1355/2021|2021-12-25|2022-01-17
>hCoV-19/India/DL-ILBS-WGS1353/2021|2021-12-22|2022-01-17
>hCoV-19/India/DL-ILBS-WGS1560/2021|2021-12-25|2022-01-17
>hCoV-19/India/DL-ILBS-WGS1569/2021|2021-12-27|2022-01-17
>hCoV-19/Denmark/DCGC-328875/2022|2022-01-11|2022-01-26
>hCoV-19/India/DL-ILBS-WGS1567/2021|2021-12-27|2022-01-17
>hCoV-19/India/DL-ILBS-WGS1564/2021|2021-12-27|2022-01-17
>hCoV-19/India/DL-ILBS-WGS1563/2021|2021-12-27|2022-01-17
>hCoV-19/India/DL-ILBS-WGS1562/2021|2021-12-27|2022-01-17
>hCoV-19/India/DL-ILBS-WGS1558/2021|2021-12-25|2022-01-17
>hCoV-19/India/DL-ILBS-WGS1559/2021|2021-12-26|2022-01-17
>hCoV-19/India/DL-ILBS-WGS1552/2021|2021-12-29|2022-01-17
>hCoV-19/India/DL-ILBS-WGS1546/2021|2021-12-27|2022-01-17
>hCoV-19/India/DL-ILBS-WGS1548/2021|2021-12-28|2022-01-17
>hCoV-19/India/DL-ILBS-WGS2070/2021|2021-12-29|2022-01-17
>hCoV-19/India/DL-ILBS-WGS1592/2021|2021-12-28|2022-01-17
>hCoV-19/India/DL-ILBS-WGS2661/2021|2021-12-30|2022-01-17
>hCoV-19/India/DL-ILBS-WGS3553/2022|2022-01-07|2022-01-17
>hCoV-19/India/DL-ILBS-WGS2667/2021|2021-12-31|2022-01-17
>hCoV-19/India/DL-ILBS-WGS3294/2021|2021-12-30|2022-01-17
>hCoV-19/India/DL-ILBS-WGS2665/2021|2021-12-31|2022-01-17
>hCoV-19/India/DL-ILBS-WGS1416/2021|2021-12-28|2022-01-17
>hCoV-19/India/DL-ILBS-WGS2666/2021|2021-12-31|2022-01-17
>hCoV-19/India/DL-ILBS-WGS2662/2021|2021-12-30|2022-01-17
>hCoV-19/India/DL-ILBS-WGS2312/2021|2021-12-31|2022-01-17
>hCoV-19/India/DL-ILBS-WGS2316/2021|2021-12-31|2022-01-17
>hCoV-19/India/DL-ILBS-WGS2313/2021|2021-12-31|2022-01-17
>hCoV-19/India/DL-ILBS-WGS2319/2021|2021-12-31|2022-01-17
>hCoV-19/India/DL-ILBS-WGS2320/2021|2021-12-31|2022-01-17
>hCoV-19/India/DL-ILBS-WGS2318/2021|2021-12-31|2022-01-17
>hCoV-19/India/DL-ILBS-WGS2306/2022|2022-01-01|2022-01-17
>hCoV-19/India/DL-ILBS-WGS2307/2022|2022-01-01|2022-01-17
>hCoV-19/India/DL-ILBS-WGS2304/2021|2021-12-30|2022-01-17
>hCoV-19/India/DL-ILBS-WGS2303/2021|2021-12-30|2022-01-17
>hCoV-19/India/DL-ILBS-WGS2302/2021|2021-12-30|2022-01-17
>hCoV-19/India/DL-ILBS-WGS2301/2021|2021-12-30|2022-01-17
>hCoV-19/India/DL-ILBS-WGS2300/2021|2021-12-30|2022-01-17
>hCoV-19/India/DL-ILBS-WGS2299/2021|2021-12-30|2022-01-17
>hCoV-19/India/DL-ILBS-WGS2079/2021|2021-12-31|2022-01-17
>hCoV-19/India/DL-ILBS-WGS2298/2021|2021-12-30|2022-01-17
>hCoV-19/India/DL-ILBS-WGS2077/2021|2021-12-31|2022-01-17
>hCoV-19/India/DL-ILBS-WGS2078/2021|2021-12-31|2022-01-17
>hCoV-19/India/DL-ILBS-WGS1600/2021|2021-12-28|2022-01-17
>hCoV-19/India/DL-ILBS-WGS1596/2021|2021-12-28|2022-01-17
>hCoV-19/India/DL-ILBS-WGS1597/2021|2021-12-28|2022-01-17
>hCoV-19/India/DL-ILBS-WGS1586/2021|2021-12-28|2022-01-17
>hCoV-19/India/DL-ILBS-WGS1587/2021|2021-12-28|2022-01-17
>hCoV-19/India/DL-ILBS-WGS1585/2021|2021-12-28|2022-01-17
>hCoV-19/India/DL-ILBS-WGS1581/2021|2021-12-27|2022-01-17
>hCoV-19/India/DL-ILBS-WGS1582/2021|2021-12-27|2022-01-17
>hCoV-19/India/DL-ILBS-WGS1579/2021|2021-12-27|2022-01-17
>hCoV-19/India/DL-ILBS-WGS1576/2021|2021-12-27|2022-01-17
>hCoV-19/India/DL-ILBS-WGS1575/2021|2021-12-27|2022-01-17
>hCoV-19/India/DL-ILBS-WGS1572/2021|2021-12-27|2022-01-17
>hCoV-19/India/DL-ILBS-WGS1386/2021|2021-12-25|2022-01-17
>hCoV-19/India/DL-ILBS-WGS1382/2021|2021-12-25|2022-01-17
>hCoV-19/India/DL-ILBS-WGS1375/2021|2021-12-24|2022-01-17
>hCoV-19/Denmark/DCGC-328898/2022|2022-01-19|2022-01-26
>hCoV-19/Denmark/DCGC-328934/2022|2022-01-10|2022-01-26
>hCoV-19/Denmark/DCGC-328941/2022|2022-01-16|2022-01-26
>hCoV-19/Denmark/DCGC-328942/2022|2022-01-11|2022-01-26
>hCoV-19/Denmark/DCGC-329161/2022|2022-01-19|2022-01-26
>hCoV-19/Denmark/DCGC-328965/2022|2022-01-17|2022-01-26
>hCoV-19/Denmark/DCGC-328966/2022|2022-01-12|2022-01-26
>hCoV-19/Denmark/DCGC-328964/2022|2022-01-15|2022-01-26
>hCoV-19/Denmark/DCGC-329063/2022|2022-01-20|2022-01-26
>hCoV-19/Denmark/DCGC-328987/2022|2022-01-10|2022-01-26
>hCoV-19/Denmark/DCGC-328990/2022|2022-01-14|2022-01-26
>hCoV-19/Denmark/DCGC-329007/2022|2022-01-19|2022-01-26
>hCoV-19/Denmark/DCGC-329027/2022|2022-01-16|2022-01-26
>hCoV-19/Denmark/DCGC-329022/2022|2022-01-19|2022-01-26
>hCoV-19/Denmark/DCGC-329020/2022|2022-01-12|2022-01-26
>hCoV-19/Denmark/DCGC-329029/2022|2022-01-19|2022-01-26
>hCoV-19/Denmark/DCGC-329040/2022|2022-01-11|2022-01-26
>hCoV-19/Denmark/DCGC-329065/2022|2022-01-16|2022-01-26
>hCoV-19/Denmark/DCGC-329042/2022|2022-01-12|2022-01-26
>hCoV-19/Denmark/DCGC-329239/2022|2022-01-19|2022-01-26
>hCoV-19/Denmark/DCGC-329046/2022|2022-01-19|2022-01-26
>hCoV-19/Denmark/DCGC-329053/2022|2022-01-16|2022-01-26
>hCoV-19/Denmark/DCGC-329080/2022|2022-01-20|2022-01-26
>hCoV-19/Denmark/DCGC-329082/2022|2022-01-11|2022-01-26
>hCoV-19/Denmark/DCGC-329084/2022|2022-01-18|2022-01-26
>hCoV-19/Denmark/DCGC-329090/2022|2022-01-18|2022-01-26
>hCoV-19/Denmark/DCGC-329117/2022|2022-01-19|2022-01-26
>hCoV-19/Denmark/DCGC-329122/2022|2022-01-18|2022-01-26
>hCoV-19/Denmark/DCGC-329127/2022|2022-01-17|2022-01-26
>hCoV-19/Denmark/DCGC-329143/2022|2022-01-20|2022-01-26
>hCoV-19/Denmark/DCGC-329128/2022|2022-01-16|2022-01-26
>hCoV-19/Denmark/DCGC-329141/2022|2022-01-12|2022-01-26
>hCoV-19/Denmark/DCGC-329142/2022|2022-01-19|2022-01-26
>hCoV-19/Denmark/DCGC-329162/2022|2022-01-19|2022-01-26
>hCoV-19/Denmark/DCGC-329177/2022|2022-01-11|2022-01-26
>hCoV-19/Denmark/DCGC-329153/2022|2022-01-16|2022-01-26
>hCoV-19/Denmark/DCGC-329180/2022|2022-01-20|2022-01-26
>hCoV-19/Denmark/DCGC-329179/2022|2022-01-20|2022-01-26
>hCoV-19/Denmark/DCGC-329159/2022|2022-01-18|2022-01-26
>hCoV-19/Denmark/DCGC-329167/2022|2022-01-19|2022-01-26
>hCoV-19/Denmark/DCGC-329181/2022|2022-01-19|2022-01-26
>hCoV-19/Denmark/DCGC-329193/2022|2022-01-18|2022-01-26
>hCoV-19/Denmark/DCGC-329199/2022|2022-01-17|2022-01-26
>hCoV-19/Denmark/DCGC-329192/2022|2022-01-19|2022-01-26
>hCoV-19/Denmark/DCGC-329208/2022|2022-01-18|2022-01-26
>hCoV-19/Denmark/DCGC-329215/2022|2022-01-11|2022-01-26
>hCoV-19/Denmark/DCGC-329204/2022|2022-01-17|2022-01-26
>hCoV-19/Denmark/DCGC-329210/2022|2022-01-18|2022-01-26
>hCoV-19/Denmark/DCGC-329223/2022|2022-01-11|2022-01-26
>hCoV-19/Denmark/DCGC-329228/2022|2022-01-18|2022-01-26
>hCoV-19/Denmark/DCGC-329250/2022|2022-01-20|2022-01-26
>hCoV-19/Denmark/DCGC-330280/2022|2022-01-16|2022-01-26
>hCoV-19/Denmark/DCGC-329051/2022|2022-01-18|2022-01-26
>hCoV-19/Denmark/DCGC-329269/2022|2022-01-16|2022-01-26
>hCoV-19/Denmark/DCGC-329266/2022|2022-01-16|2022-01-26
>hCoV-19/Denmark/DCGC-329059/2022|2022-01-14|2022-01-26
>hCoV-19/Denmark/DCGC-329056/2022|2022-01-19|2022-01-26
>hCoV-19/Denmark/DCGC-329152/2022|2022-01-16|2022-01-26
>hCoV-19/Denmark/DCGC-329281/2022|2022-01-18|2022-01-26
>hCoV-19/Denmark/DCGC-329057/2022|2022-01-10|2022-01-26
>hCoV-19/Denmark/DCGC-329150/2022|2022-01-21|2022-01-26
>hCoV-19/Denmark/DCGC-329060/2022|2022-01-15|2022-01-26
>hCoV-19/Denmark/DCGC-329055/2022|2022-01-18|2022-01-26
>hCoV-19/Denmark/DCGC-329149/2022|2022-01-10|2022-01-26
>hCoV-19/Denmark/DCGC-329302/2022|2022-01-20|2022-01-26
>hCoV-19/Austria/LB-R00054-S021/2022|2022-01-10|2022-01-26
>hCoV-19/Denmark/DCGC-329092/2022|2022-01-16|2022-01-26
>hCoV-19/Denmark/DCGC-329101/2022|2022-01-10|2022-01-26
>hCoV-19/Denmark/DCGC-329317/2022|2022-01-14|2022-01-26
>hCoV-19/Denmark/DCGC-329319/2022|2022-01-20|2022-01-26
>hCoV-19/Denmark/DCGC-329091/2022|2022-01-21|2022-01-26
>hCoV-19/Denmark/DCGC-329315/2022|2022-01-11|2022-01-26
>hCoV-19/Singapore/426/2022|2022-01-10|2022-01-17
>hCoV-19/Austria/LB-R00054-S122/2022|2022-01-16|2022-01-26
>hCoV-19/Denmark/DCGC-329095/2022|2022-01-15|2022-01-26
>hCoV-19/Denmark/DCGC-329093/2022|2022-01-14|2022-01-26
>hCoV-19/Denmark/DCGC-329088/2022|2022-01-14|2022-01-26
>hCoV-19/Denmark/DCGC-329364/2022|2022-01-19|2022-01-26
>hCoV-19/Denmark/DCGC-329079/2022|2022-01-21|2022-01-26
>hCoV-19/Denmark/DCGC-329331/2022|2022-01-11|2022-01-26
>hCoV-19/Denmark/DCGC-329104/2022|2022-01-18|2022-01-26
>hCoV-19/Denmark/DCGC-329106/2022|2022-01-15|2022-01-26
>hCoV-19/Denmark/DCGC-329346/2022|2022-01-19|2022-01-26
>hCoV-19/Denmark/DCGC-329351/2022|2022-01-15|2022-01-26
>hCoV-19/Denmark/DCGC-329100/2022|2022-01-21|2022-01-26
>hCoV-19/Denmark/DCGC-329105/2022|2022-01-18|2022-01-26
>hCoV-19/Denmark/DCGC-329070/2022|2022-01-19|2022-01-26
>hCoV-19/Denmark/DCGC-329099/2022|2022-01-19|2022-01-26
>hCoV-19/Denmark/DCGC-329068/2022|2022-01-20|2022-01-26
>hCoV-19/Denmark/DCGC-329074/2022|2022-01-15|2022-01-26
>hCoV-19/Denmark/DCGC-329368/2022|2022-01-18|2022-01-26
>hCoV-19/Denmark/DCGC-329369/2022|2022-01-17|2022-01-26
>hCoV-19/Austria/LB-R00054-S008/2022|2022-01-10|2022-01-26
>hCoV-19/Singapore/575/2022|2022-01-10|2022-01-17
>hCoV-19/Denmark/DCGC-329078/2022|2022-01-18|2022-01-26
>hCoV-19/Denmark/DCGC-329085/2022|2022-01-12|2022-01-26
>hCoV-19/Denmark/DCGC-329083/2022|2022-01-10|2022-01-26
>hCoV-19/Denmark/DCGC-329434/2022|2022-01-11|2022-01-26
>hCoV-19/Denmark/DCGC-329424/2022|2022-01-15|2022-01-26
>hCoV-19/Denmark/DCGC-329344/2022|2022-01-11|2022-01-26
>hCoV-19/Denmark/DCGC-329428/2022|2022-01-19|2022-01-26
>hCoV-19/Denmark/DCGC-329810/2022|2022-01-12|2022-01-26
>hCoV-19/Denmark/DCGC-329144/2022|2022-01-14|2022-01-26
>hCoV-19/Denmark/DCGC-329145/2022|2022-01-19|2022-01-26
>hCoV-19/Denmark/DCGC-329438/2022|2022-01-19|2022-01-26
>hCoV-19/Singapore/452/2022|2022-01-10|2022-01-17
>hCoV-19/Singapore/444/2022|2022-01-10|2022-01-17
>hCoV-19/Singapore/424/2022|2022-01-10|2022-01-17
>hCoV-19/Singapore/448/2022|2022-01-10|2022-01-17
>hCoV-19/Singapore/450/2022|2022-01-10|2022-01-17
>hCoV-19/Singapore/451/2022|2022-01-10|2022-01-17
>hCoV-19/Singapore/521/2022|2022-01-11|2022-01-17
>hCoV-19/Singapore/569/2022|2022-01-12|2022-01-17
>hCoV-19/Singapore/454/2022|2022-01-10|2022-01-17
>hCoV-19/Singapore/500/2022|2022-01-11|2022-01-17
>hCoV-19/Denmark/DCGC-329457/2022|2022-01-11|2022-01-26
>hCoV-19/Singapore/503/2022|2022-01-11|2022-01-17
>hCoV-19/Singapore/525/2022|2022-01-11|2022-01-17
>hCoV-19/Singapore/515/2022|2022-01-10|2022-01-17
>hCoV-19/Denmark/DCGC-329472/2022|2022-01-10|2022-01-26
>hCoV-19/Singapore/579/2022|2022-01-12|2022-01-17
>hCoV-19/Singapore/553/2022|2022-01-12|2022-01-17
>hCoV-19/Singapore/551/2022|2022-01-12|2022-01-17
>hCoV-19/Denmark/DCGC-329471/2022|2022-01-14|2022-01-26
>hCoV-19/Singapore/578/2022|2022-01-12|2022-01-17
>hCoV-19/Denmark/DCGC-329475/2022|2022-01-17|2022-01-26
>hCoV-19/Singapore/576/2022|2022-01-12|2022-01-17
>hCoV-19/Singapore/581/2022|2022-01-12|2022-01-17
>hCoV-19/Denmark/DCGC-329488/2022|2022-01-11|2022-01-26
>hCoV-19/Denmark/DCGC-329139/2022|2022-01-14|2022-01-26
>hCoV-19/Denmark/DCGC-329131/2022|2022-01-15|2022-01-26
>hCoV-19/Denmark/DCGC-329137/2022|2022-01-10|2022-01-26
>hCoV-19/Denmark/DCGC-329138/2022|2022-01-14|2022-01-26
>hCoV-19/Denmark/DCGC-329136/2022|2022-01-15|2022-01-26
>hCoV-19/Denmark/DCGC-329130/2022|2022-01-14|2022-01-26
>hCoV-19/Singapore/449/2022|2022-01-10|2022-01-17
>hCoV-19/Singapore/422/2022|2022-01-10|2022-01-17
>hCoV-19/Singapore/453/2022|2022-01-10|2022-01-17
>hCoV-19/Singapore/439/2022|2022-01-10|2022-01-17
>hCoV-19/Singapore/446/2022|2022-01-10|2022-01-17
>hCoV-19/Singapore/413/2022|2022-01-10|2022-01-17
>hCoV-19/Singapore/415/2022|2022-01-10|2022-01-17
>hCoV-19/Singapore/416/2022|2022-01-10|2022-01-17
>hCoV-19/Singapore/438/2022|2022-01-10|2022-01-17
>hCoV-19/Singapore/538/2022|2022-01-10|2022-01-17
>hCoV-19/Singapore/568/2022|2022-01-05|2022-01-17
>hCoV-19/Singapore/572/2022|2022-01-10|2022-01-17
>hCoV-19/Singapore/574/2022|2022-01-12|2022-01-17
>hCoV-19/Singapore/570/2022|2022-01-12|2022-01-17
>hCoV-19/Singapore/9864/2021|2021-12-28|2022-01-17
>hCoV-19/Singapore/577/2022|2022-01-12|2022-01-17
>hCoV-19/Singapore/571/2022|2022-01-12|2022-01-17
>hCoV-19/Singapore/543/2022|2022-01-12|2022-01-17
>hCoV-19/Singapore/539/2022|2022-01-10|2022-01-17
>hCoV-19/Singapore/529/2022|2022-01-11|2022-01-17
>hCoV-19/Singapore/530/2022|2022-01-10|2022-01-17
>hCoV-19/Singapore/514/2022|2022-01-11|2022-01-17
>hCoV-19/Singapore/549/2022|2022-01-04|2022-01-17
>hCoV-19/Singapore/557/2022|2022-01-10|2022-01-17
>hCoV-19/Singapore/535/2022|2022-01-11|2022-01-17
>hCoV-19/Singapore/536/2022|2022-01-11|2022-01-17
>hCoV-19/Singapore/534/2022|2022-01-11|2022-01-17
>hCoV-19/Singapore/508/2022|2022-01-11|2022-01-17
>hCoV-19/Singapore/537/2022|2022-01-11|2022-01-17
>hCoV-19/Singapore/523/2022|2022-01-10|2022-01-17
>hCoV-19/Singapore/533/2022|2022-01-11|2022-01-17
>hCoV-19/Singapore/458/2022|2022-01-10|2022-01-17
>hCoV-19/Singapore/457/2022|2022-01-10|2022-01-17
>hCoV-19/Singapore/455/2022|2022-01-10|2022-01-17
>hCoV-19/Singapore/507/2022|2022-01-11|2022-01-17
>hCoV-19/Singapore/456/2022|2022-01-06|2022-01-17
>hCoV-19/Singapore/471/2022|2022-01-11|2022-01-17
>hCoV-19/Singapore/499/2022|2022-01-11|2022-01-17
>hCoV-19/Singapore/502/2022|2022-01-11|2022-01-17
>hCoV-19/Denmark/DCGC-329508/2022|2022-01-18|2022-01-26
>hCoV-19/Denmark/DCGC-329510/2022|2022-01-16|2022-01-26
>hCoV-19/Denmark/DCGC-329116/2022|2022-01-19|2022-01-26
>hCoV-19/Denmark/DCGC-329519/2022|2022-01-20|2022-01-26
>hCoV-19/Denmark/DCGC-329114/2022|2022-01-19|2022-01-26
>hCoV-19/Denmark/DCGC-329107/2022|2022-01-18|2022-01-26
>hCoV-19/Denmark/DCGC-329118/2022|2022-01-12|2022-01-26
>hCoV-19/Denmark/DCGC-329113/2022|2022-01-19|2022-01-26
>hCoV-19/Denmark/DCGC-329108/2022|2022-01-18|2022-01-26
>hCoV-19/Denmark/DCGC-329129/2022|2022-01-17|2022-01-26
>hCoV-19/Denmark/DCGC-329534/2022|2022-01-19|2022-01-26
>hCoV-19/Denmark/DCGC-329121/2022|2022-01-20|2022-01-26
>hCoV-19/Denmark/DCGC-329120/2022|2022-01-18|2022-01-26
>hCoV-19/Denmark/DCGC-329536/2022|2022-01-18|2022-01-26
>hCoV-19/Denmark/DCGC-329126/2022|2022-01-19|2022-01-26
>hCoV-19/Denmark/DCGC-329119/2022|2022-01-20|2022-01-26
>hCoV-19/Denmark/DCGC-329552/2022|2022-01-17|2022-01-26
>hCoV-19/Singapore/580/2022|2022-01-12|2022-01-17
>hCoV-19/Denmark/DCGC-329560/2022|2022-01-12|2022-01-26
>hCoV-19/Denmark/DCGC-329573/2022|2022-01-16|2022-01-26
>hCoV-19/Denmark/DCGC-329831/2022|2022-01-10|2022-01-26
>hCoV-19/Denmark/DCGC-329580/2022|2022-01-11|2022-01-26
>hCoV-19/Denmark/DCGC-329607/2022|2022-01-12|2022-01-26
>hCoV-19/Denmark/DCGC-329636/2022|2022-01-16|2022-01-26
>hCoV-19/Denmark/DCGC-329618/2022|2022-01-18|2022-01-26
>hCoV-19/Poland/WSSEGDA-119/2022|2022-01-12|2022-01-17
>hCoV-19/Denmark/DCGC-329234/2022|2022-01-15|2022-01-26
>hCoV-19/Denmark/DCGC-329422/2022|2022-01-20|2022-01-26
>hCoV-19/Denmark/DCGC-329781/2022|2022-01-15|2022-01-26
>hCoV-19/Denmark/DCGC-329229/2022|2022-01-21|2022-01-26
>hCoV-19/Denmark/DCGC-329632/2022|2022-01-11|2022-01-26
>hCoV-19/Denmark/DCGC-329399/2022|2022-01-11|2022-01-26
>hCoV-19/Denmark/DCGC-329236/2022|2022-01-11|2022-01-26
>hCoV-19/Denmark/DCGC-329241/2022|2022-01-18|2022-01-26
>hCoV-19/Denmark/DCGC-329221/2022|2022-01-18|2022-01-26
>hCoV-19/Denmark/DCGC-329650/2022|2022-01-19|2022-01-26
>hCoV-19/Denmark/DCGC-329342/2022|2022-01-10|2022-01-26
>hCoV-19/Denmark/DCGC-329343/2022|2022-01-11|2022-01-26
>hCoV-19/Denmark/DCGC-329656/2022|2022-01-15|2022-01-26
>hCoV-19/Denmark/DCGC-329658/2022|2022-01-11|2022-01-26
>hCoV-19/Denmark/DCGC-329782/2022|2022-01-11|2022-01-26
>hCoV-19/Denmark/DCGC-329667/2022|2022-01-17|2022-01-26
>hCoV-19/Denmark/DCGC-329271/2022|2022-01-12|2022-01-26
>hCoV-19/Denmark/DCGC-329669/2022|2022-01-19|2022-01-26
>hCoV-19/Denmark/DCGC-329270/2022|2022-01-18|2022-01-26
>hCoV-19/Denmark/DCGC-329283/2022|2022-01-18|2022-01-26
>hCoV-19/Denmark/DCGC-329352/2022|2022-01-11|2022-01-26
>hCoV-19/Denmark/DCGC-329354/2022|2022-01-10|2022-01-26
>hCoV-19/Denmark/DCGC-329279/2022|2022-01-19|2022-01-26
>hCoV-19/Denmark/DCGC-329676/2022|2022-01-19|2022-01-26
>hCoV-19/Austria/LB-R00054-S010/2022|2022-01-08|2022-01-26
>hCoV-19/Denmark/DCGC-329320/2022|2022-01-19|2022-01-26
>hCoV-19/Austria/LB-R00054-S093/2022|2022-01-10|2022-01-26
>hCoV-19/Denmark/DCGC-329306/2022|2022-01-18|2022-01-26
>hCoV-19/Denmark/DCGC-329324/2022|2022-01-19|2022-01-26
>hCoV-19/Denmark/DCGC-329255/2022|2022-01-16|2022-01-26
>hCoV-19/Denmark/DCGC-329256/2022|2022-01-17|2022-01-26
>hCoV-19/Denmark/DCGC-329248/2022|2022-01-18|2022-01-26
>hCoV-19/Denmark/DCGC-329384/2022|2022-01-18|2022-01-26
>hCoV-19/Denmark/DCGC-329251/2022|2022-01-14|2022-01-26
>hCoV-19/Denmark/DCGC-329261/2022|2022-01-18|2022-01-26
>hCoV-19/Denmark/DCGC-329260/2022|2022-01-19|2022-01-26
>hCoV-19/Austria/LB-R00054-S029/2022|2022-01-11|2022-01-26
>hCoV-19/Denmark/DCGC-329378/2022|2022-01-12|2022-01-26
>hCoV-19/Denmark/DCGC-329395/2022|2022-01-11|2022-01-26
>hCoV-19/Austria/LB-R00054-S011/2022|2022-01-10|2022-01-26
>hCoV-19/Denmark/DCGC-329367/2022|2022-01-21|2022-01-26
>hCoV-19/Austria/LB-R00054-S002/2022|2022-01-09|2022-01-26
>hCoV-19/Denmark/DCGC-329389/2022|2022-01-14|2022-01-26
>hCoV-19/Denmark/DCGC-329294/2022|2022-01-17|2022-01-26
>hCoV-19/Austria/LB-R00054-S152/2022|2022-01-16|2022-01-26
>hCoV-19/Denmark/DCGC-329307/2022|2022-01-19|2022-01-26
>hCoV-19/Austria/LB-R00054-S156/2022|2022-01-16|2022-01-26
>hCoV-19/Denmark/DCGC-329366/2022|2022-01-19|2022-01-26
>hCoV-19/Denmark/DCGC-329363/2022|2022-01-13|2022-01-26
>hCoV-19/Denmark/DCGC-329711/2022|2022-01-20|2022-01-26
>hCoV-19/Austria/LB-R00054-S004/2022|2022-01-08|2022-01-26
>hCoV-19/Denmark/DCGC-329361/2022|2022-01-20|2022-01-26
>hCoV-19/Austria/LB-R00054-S094/2022|2022-01-07|2022-01-26
>hCoV-19/Denmark/DCGC-329721/2022|2022-01-19|2022-01-26
>hCoV-19/Austria/LB-R00054-S062/2022|2022-01-08|2022-01-26
>hCoV-19/Denmark/DCGC-329373/2022|2022-01-10|2022-01-26
>hCoV-19/Austria/LB-R00054-S075/2022|2022-01-07|2022-01-26
>hCoV-19/Denmark/DCGC-329371/2022|2022-01-15|2022-01-26
>hCoV-19/Denmark/DCGC-329728/2022|2022-01-14|2022-01-26
>hCoV-19/Denmark/DCGC-329736/2022|2022-01-19|2022-01-26
>hCoV-19/Denmark/DCGC-329776/2022|2022-01-20|2022-01-26
>hCoV-19/Denmark/DCGC-329778/2022|2022-01-17|2022-01-26
>hCoV-19/Denmark/DCGC-329793/2022|2022-01-17|2022-01-26
>hCoV-19/Denmark/DCGC-329420/2022|2022-01-19|2022-01-26
>hCoV-19/Denmark/DCGC-329419/2022|2022-01-16|2022-01-26
>hCoV-19/Denmark/DCGC-329795/2022|2022-01-11|2022-01-26
>hCoV-19/Denmark/DCGC-329414/2022|2022-01-11|2022-01-26
>hCoV-19/Denmark/DCGC-329415/2022|2022-01-11|2022-01-26
>hCoV-19/Denmark/DCGC-329311/2022|2022-01-15|2022-01-26
>hCoV-19/Denmark/DCGC-329432/2022|2022-01-11|2022-01-26
>hCoV-19/Denmark/DCGC-329417/2022|2022-01-19|2022-01-26
>hCoV-19/Denmark/DCGC-329433/2022|2022-01-16|2022-01-26
>hCoV-19/Denmark/DCGC-329806/2022|2022-01-20|2022-01-26
>hCoV-19/Denmark/DCGC-329803/2022|2022-01-12|2022-01-26
>hCoV-19/Denmark/DCGC-329429/2022|2022-01-12|2022-01-26
>hCoV-19/Denmark/DCGC-329461/2022|2022-01-14|2022-01-26
>hCoV-19/Denmark/DCGC-329431/2022|2022-01-19|2022-01-26
>hCoV-19/Denmark/DCGC-329818/2022|2022-01-18|2022-01-26
>hCoV-19/Denmark/DCGC-329310/2022|2022-01-19|2022-01-26
>hCoV-19/Denmark/DCGC-329823/2022|2022-01-18|2022-01-26
>hCoV-19/Denmark/DCGC-329518/2022|2022-01-18|2022-01-26
>hCoV-19/Denmark/DCGC-329427/2022|2022-01-19|2022-01-26
>hCoV-19/Denmark/DCGC-329401/2022|2022-01-19|2022-01-26
>hCoV-19/Denmark/DCGC-329402/2022|2022-01-14|2022-01-26
>hCoV-19/Denmark/DCGC-329413/2022|2022-01-18|2022-01-26
>hCoV-19/Denmark/DCGC-329403/2022|2022-01-20|2022-01-26
>hCoV-19/Denmark/DCGC-329862/2022|2022-01-11|2022-01-26
>hCoV-19/Denmark/DCGC-329853/2022|2022-01-11|2022-01-26
>hCoV-19/Denmark/DCGC-329412/2022|2022-01-18|2022-01-26
>hCoV-19/Denmark/DCGC-329881/2022|2022-01-18|2022-01-26
>hCoV-19/Denmark/DCGC-329527/2022|2022-01-15|2022-01-26
>hCoV-19/Denmark/DCGC-329877/2022|2022-01-19|2022-01-26
>hCoV-19/Denmark/DCGC-329865/2022|2022-01-15|2022-01-26
>hCoV-19/Denmark/DCGC-329406/2022|2022-01-18|2022-01-26
>hCoV-19/Denmark/DCGC-329876/2022|2022-01-20|2022-01-26
>hCoV-19/Denmark/DCGC-329345/2022|2022-01-20|2022-01-26
>hCoV-19/Denmark/DCGC-329467/2022|2022-01-15|2022-01-26
>hCoV-19/Denmark/DCGC-329742/2022|2022-01-11|2022-01-26
>hCoV-19/Denmark/DCGC-329340/2022|2022-01-21|2022-01-26
>hCoV-19/Denmark/DCGC-329880/2022|2022-01-16|2022-01-26
>hCoV-19/Denmark/DCGC-329353/2022|2022-01-19|2022-01-26
>hCoV-19/Denmark/DCGC-329925/2022|2022-01-17|2022-01-26
>hCoV-19/Denmark/DCGC-329462/2022|2022-01-10|2022-01-26
>hCoV-19/Denmark/DCGC-329338/2022|2022-01-11|2022-01-26
>hCoV-19/Denmark/DCGC-329464/2022|2022-01-19|2022-01-26
>hCoV-19/Denmark/DCGC-329339/2022|2022-01-19|2022-01-26
>hCoV-19/Denmark/DCGC-329337/2022|2022-01-11|2022-01-26
>hCoV-19/Denmark/DCGC-329900/2022|2022-01-19|2022-01-26
>hCoV-19/Denmark/DCGC-329913/2022|2022-01-15|2022-01-26
>hCoV-19/Denmark/DCGC-330286/2022|2022-01-15|2022-01-26
>hCoV-19/Denmark/DCGC-329911/2022|2022-01-18|2022-01-26
>hCoV-19/Denmark/DCGC-329547/2022|2022-01-18|2022-01-26
>hCoV-19/Denmark/DCGC-329671/2022|2022-01-18|2022-01-26
>hCoV-19/Denmark/DCGC-329548/2022|2022-01-19|2022-01-26
>hCoV-19/Denmark/DCGC-329922/2022|2022-01-11|2022-01-26
>hCoV-19/Denmark/DCGC-329665/2022|2022-01-15|2022-01-26
>hCoV-19/Denmark/DCGC-329539/2022|2022-01-15|2022-01-26
>hCoV-19/Denmark/DCGC-329543/2022|2022-01-12|2022-01-26
>hCoV-19/Denmark/DCGC-329545/2022|2022-01-19|2022-01-26
>hCoV-19/Denmark/DCGC-329966/2022|2022-01-20|2022-01-26
>hCoV-19/Denmark/DCGC-329668/2022|2022-01-16|2022-01-26
>hCoV-19/Denmark/DCGC-329664/2022|2022-01-18|2022-01-26
>hCoV-19/Denmark/DCGC-329349/2022|2022-01-12|2022-01-26
>hCoV-19/Denmark/DCGC-329469/2022|2022-01-19|2022-01-26
>hCoV-19/Denmark/DCGC-329540/2022|2022-01-20|2022-01-26
>hCoV-19/Denmark/DCGC-329939/2022|2022-01-12|2022-01-26
>hCoV-19/Denmark/DCGC-329557/2022|2022-01-15|2022-01-26
>hCoV-19/Denmark/DCGC-329559/2022|2022-01-19|2022-01-26
>hCoV-19/Denmark/DCGC-329684/2022|2022-01-19|2022-01-26
>hCoV-19/Denmark/DCGC-329943/2022|2022-01-18|2022-01-26
>hCoV-19/Denmark/DCGC-329553/2022|2022-01-20|2022-01-26
>hCoV-19/Denmark/DCGC-329322/2022|2022-01-20|2022-01-26
>hCoV-19/Denmark/DCGC-329680/2022|2022-01-19|2022-01-26
>hCoV-19/Denmark/DCGC-329555/2022|2022-01-20|2022-01-26
>hCoV-19/Denmark/DCGC-329950/2022|2022-01-20|2022-01-26
>hCoV-19/Denmark/DCGC-329556/2022|2022-01-16|2022-01-26
>hCoV-19/Denmark/DCGC-329551/2022|2022-01-17|2022-01-26
>hCoV-19/Denmark/DCGC-329523/2022|2022-01-18|2022-01-26
>hCoV-19/Denmark/DCGC-329961/2022|2022-01-19|2022-01-26
>hCoV-19/Denmark/DCGC-329325/2022|2022-01-16|2022-01-26
>hCoV-19/Denmark/DCGC-329318/2022|2022-01-18|2022-01-26
>hCoV-19/Denmark/DCGC-329522/2022|2022-01-19|2022-01-26
>hCoV-19/Denmark/DCGC-329564/2022|2022-01-20|2022-01-26
>hCoV-19/Denmark/DCGC-329524/2022|2022-01-11|2022-01-26
>hCoV-19/Denmark/DCGC-329525/2022|2022-01-18|2022-01-26
>hCoV-19/Denmark/DCGC-329649/2022|2022-01-15|2022-01-26
>hCoV-19/Denmark/DCGC-329587/2022|2022-01-17|2022-01-26
>hCoV-19/Denmark/DCGC-329646/2022|2022-01-18|2022-01-26
>hCoV-19/Denmark/DCGC-329967/2022|2022-01-13|2022-01-26
>hCoV-19/Denmark/DCGC-329968/2022|2022-01-18|2022-01-26
>hCoV-19/Denmark/DCGC-329517/2022|2022-01-19|2022-01-26
>hCoV-19/Denmark/DCGC-329321/2022|2022-01-20|2022-01-26
>hCoV-19/Denmark/DCGC-329972/2022|2022-01-17|2022-01-26
>hCoV-19/Denmark/DCGC-329973/2022|2022-01-19|2022-01-26
>hCoV-19/Denmark/DCGC-329974/2022|2022-01-18|2022-01-26
>hCoV-19/Denmark/DCGC-329976/2022|2022-01-11|2022-01-26
>hCoV-19/Denmark/DCGC-329316/2022|2022-01-16|2022-01-26
>hCoV-19/Denmark/DCGC-329437/2022|2022-01-19|2022-01-26
>hCoV-19/Denmark/DCGC-329661/2022|2022-01-19|2022-01-26
>hCoV-19/Denmark/DCGC-329538/2022|2022-01-19|2022-01-26
>hCoV-19/Denmark/DCGC-329537/2022|2022-01-15|2022-01-26
>hCoV-19/Denmark/DCGC-329333/2022|2022-01-14|2022-01-26
>hCoV-19/Indonesia/JK-NIHRD-MI.22.00623/2022|2022-01-02|2022-01-17
>hCoV-19/Denmark/DCGC-329335/2022|2022-01-18|2022-01-26
>hCoV-19/Denmark/DCGC-329987/2022|2022-01-19|2022-01-26
>hCoV-19/Denmark/DCGC-329997/2022|2022-01-17|2022-01-26
>hCoV-19/Denmark/DCGC-329528/2022|2022-01-19|2022-01-26
>hCoV-19/Denmark/DCGC-329530/2022|2022-01-17|2022-01-26
>hCoV-19/Denmark/DCGC-329329/2022|2022-01-18|2022-01-26
>hCoV-19/Denmark/DCGC-329529/2022|2022-01-12|2022-01-26
>hCoV-19/Denmark/DCGC-329465/2022|2022-01-20|2022-01-26
>hCoV-19/Denmark/DCGC-329592/2022|2022-01-10|2022-01-26
>hCoV-19/Denmark/DCGC-329330/2022|2022-01-16|2022-01-26
>hCoV-19/Denmark/DCGC-329463/2022|2022-01-19|2022-01-26
>hCoV-19/Denmark/DCGC-329689/2022|2022-01-14|2022-01-26
>hCoV-19/Denmark/DCGC-329589/2022|2022-01-18|2022-01-26
>hCoV-19/Denmark/DCGC-329458/2022|2022-01-17|2022-01-26
>hCoV-19/Denmark/DCGC-329460/2022|2022-01-15|2022-01-26
>hCoV-19/Denmark/DCGC-329459/2022|2022-01-19|2022-01-26
>hCoV-19/Denmark/DCGC-329602/2022|2022-01-18|2022-01-26
>hCoV-19/Denmark/DCGC-329328/2022|2022-01-11|2022-01-26
>hCoV-19/Denmark/DCGC-330003/2022|2022-01-19|2022-01-26
>hCoV-19/Denmark/DCGC-329327/2022|2022-01-19|2022-01-26
>hCoV-19/Denmark/DCGC-329473/2022|2022-01-11|2022-01-26
>hCoV-19/Denmark/DCGC-329474/2022|2022-01-15|2022-01-26
>hCoV-19/Denmark/DCGC-329601/2022|2022-01-18|2022-01-26
>hCoV-19/Denmark/DCGC-329468/2022|2022-01-18|2022-01-26
>hCoV-19/Denmark/DCGC-330011/2022|2022-01-13|2022-01-26
>hCoV-19/Denmark/DCGC-329568/2022|2022-01-20|2022-01-26
>hCoV-19/Denmark/DCGC-329693/2022|2022-01-18|2022-01-26
>hCoV-19/Denmark/DCGC-329694/2022|2022-01-18|2022-01-26
>hCoV-19/Denmark/DCGC-329565/2022|2022-01-20|2022-01-26
>hCoV-19/Denmark/DCGC-329293/2022|2022-01-16|2022-01-26
>hCoV-19/Denmark/DCGC-329298/2022|2022-01-19|2022-01-26
>hCoV-19/Denmark/DCGC-329561/2022|2022-01-18|2022-01-26
>hCoV-19/Denmark/DCGC-329290/2022|2022-01-14|2022-01-26
>hCoV-19/Denmark/DCGC-329292/2022|2022-01-16|2022-01-26
>hCoV-19/Denmark/DCGC-329299/2022|2022-01-19|2022-01-26
>hCoV-19/Denmark/DCGC-329451/2022|2022-01-19|2022-01-26
>hCoV-19/Denmark/DCGC-329452/2022|2022-01-15|2022-01-26
>hCoV-19/Denmark/DCGC-330066/2022|2022-01-16|2022-01-26
>hCoV-19/Denmark/DCGC-329448/2022|2022-01-16|2022-01-26
>hCoV-19/Denmark/DCGC-329226/2022|2022-01-18|2022-01-26
>hCoV-19/Denmark/DCGC-329232/2022|2022-01-20|2022-01-26
>hCoV-19/Denmark/DCGC-329227/2022|2022-01-17|2022-01-26
>hCoV-19/Denmark/DCGC-329225/2022|2022-01-18|2022-01-26
>hCoV-19/Denmark/DCGC-329231/2022|2022-01-19|2022-01-26
>hCoV-19/Denmark/DCGC-329243/2022|2022-01-16|2022-01-26
>hCoV-19/Denmark/DCGC-329245/2022|2022-01-14|2022-01-26
>hCoV-19/Denmark/DCGC-329230/2022|2022-01-11|2022-01-26
>hCoV-19/Denmark/DCGC-329244/2022|2022-01-20|2022-01-26
>hCoV-19/Denmark/DCGC-329238/2022|2022-01-15|2022-01-26
>hCoV-19/Denmark/DCGC-329237/2022|2022-01-18|2022-01-26
>hCoV-19/Denmark/DCGC-329235/2022|2022-01-20|2022-01-26
>hCoV-19/Denmark/DCGC-329240/2022|2022-01-18|2022-01-26
>hCoV-19/Denmark/DCGC-329220/2022|2022-01-19|2022-01-26
>hCoV-19/Denmark/DCGC-329224/2022|2022-01-20|2022-01-26
>hCoV-19/Denmark/DCGC-329285/2022|2022-01-18|2022-01-26
>hCoV-19/Denmark/DCGC-329277/2022|2022-01-17|2022-01-26
>hCoV-19/Denmark/DCGC-329249/2022|2022-01-19|2022-01-26
>hCoV-19/Denmark/DCGC-329254/2022|2022-01-15|2022-01-26
>hCoV-19/Denmark/DCGC-329252/2022|2022-01-11|2022-01-26
>hCoV-19/Denmark/DCGC-329619/2022|2022-01-19|2022-01-26
>hCoV-19/Denmark/DCGC-329265/2022|2022-01-19|2022-01-26
>hCoV-19/Denmark/DCGC-329513/2022|2022-01-10|2022-01-26
>hCoV-19/England/MILK-31F52D1/2022|2022-01-10|2022-01-17
>hCoV-19/Denmark/DCGC-329258/2022|2022-01-19|2022-01-26
>hCoV-19/Denmark/DCGC-329512/2022|2022-01-20|2022-01-26
>hCoV-19/Denmark/DCGC-329385/2022|2022-01-17|2022-01-26
>hCoV-19/Denmark/DCGC-329511/2022|2022-01-20|2022-01-26
>hCoV-19/Denmark/DCGC-329380/2022|2022-01-19|2022-01-26
>hCoV-19/Denmark/DCGC-329726/2022|2022-01-18|2022-01-26
>hCoV-19/Denmark/DCGC-329397/2022|2022-01-20|2022-01-26
>hCoV-19/Denmark/DCGC-329391/2022|2022-01-18|2022-01-26
>hCoV-19/Denmark/DCGC-329392/2022|2022-01-11|2022-01-26
>hCoV-19/Denmark/DCGC-329614/2022|2022-01-15|2022-01-26
>hCoV-19/Denmark/DCGC-329393/2022|2022-01-11|2022-01-26
>hCoV-19/Denmark/DCGC-329388/2022|2022-01-19|2022-01-26
>hCoV-19/Denmark/DCGC-329358/2022|2022-01-11|2022-01-26
>hCoV-19/Denmark/DCGC-329360/2022|2022-01-20|2022-01-26
>hCoV-19/Denmark/DCGC-330136/2022|2022-01-11|2022-01-26
>hCoV-19/Denmark/DCGC-329497/2022|2022-01-19|2022-01-26
>hCoV-19/Denmark/DCGC-329480/2022|2022-01-20|2022-01-26
>hCoV-19/Denmark/DCGC-329377/2022|2022-01-19|2022-01-26
>hCoV-19/Denmark/DCGC-329375/2022|2022-01-16|2022-01-26
>hCoV-19/Denmark/DCGC-329493/2022|2022-01-19|2022-01-26
>hCoV-19/Denmark/DCGC-329370/2022|2022-01-11|2022-01-26
>hCoV-19/Denmark/DCGC-330140/2022|2022-01-20|2022-01-26
>hCoV-19/Denmark/DCGC-330142/2022|2022-01-20|2022-01-26
>hCoV-19/Denmark/DCGC-329490/2022|2022-01-18|2022-01-26
>hCoV-19/Denmark/DCGC-330154/2022|2022-01-18|2022-01-26
>hCoV-19/Denmark/DCGC-330160/2022|2022-01-15|2022-01-26
>hCoV-19/Denmark/DCGC-330159/2022|2022-01-18|2022-01-26
>hCoV-19/Denmark/DCGC-330168/2022|2022-01-18|2022-01-26
>hCoV-19/Denmark/DCGC-330170/2022|2022-01-15|2022-01-26
>hCoV-19/Denmark/DCGC-330171/2022|2022-01-11|2022-01-26
>hCoV-19/Denmark/DCGC-330180/2022|2022-01-18|2022-01-26
>hCoV-19/Denmark/DCGC-330186/2022|2022-01-18|2022-01-26
>hCoV-19/Denmark/DCGC-330191/2022|2022-01-18|2022-01-26
>hCoV-19/Denmark/DCGC-330192/2022|2022-01-19|2022-01-26
>hCoV-19/Denmark/DCGC-330194/2022|2022-01-15|2022-01-26
>hCoV-19/Denmark/DCGC-330197/2022|2022-01-19|2022-01-26
>hCoV-19/Denmark/DCGC-330200/2022|2022-01-18|2022-01-26
>hCoV-19/Denmark/DCGC-330211/2022|2022-01-16|2022-01-26
>hCoV-19/Denmark/DCGC-330209/2022|2022-01-20|2022-01-26
>hCoV-19/Denmark/DCGC-330210/2022|2022-01-18|2022-01-26
>hCoV-19/Denmark/DCGC-330217/2022|2022-01-20|2022-01-26
>hCoV-19/Denmark/DCGC-330244/2022|2022-01-15|2022-01-26
>hCoV-19/Denmark/DCGC-330256/2022|2022-01-17|2022-01-26
>hCoV-19/Denmark/DCGC-330272/2022|2022-01-19|2022-01-26
>hCoV-19/England/MILK-31FAA7A/2022|2022-01-08|2022-01-17
>hCoV-19/Denmark/DCGC-330274/2022|2022-01-19|2022-01-26
>hCoV-19/Denmark/DCGC-330285/2022|2022-01-19|2022-01-26
>hCoV-19/Denmark/DCGC-330291/2022|2022-01-20|2022-01-26
>hCoV-19/Denmark/DCGC-330288/2022|2022-01-15|2022-01-26
>hCoV-19/Denmark/DCGC-330306/2022|2022-01-12|2022-01-26
>hCoV-19/Denmark/DCGC-330349/2022|2022-01-11|2022-01-26
>hCoV-19/Denmark/DCGC-330308/2022|2022-01-19|2022-01-26
>hCoV-19/Denmark/DCGC-330309/2022|2022-01-17|2022-01-26
>hCoV-19/Denmark/DCGC-330317/2022|2022-01-19|2022-01-26
>hCoV-19/Denmark/DCGC-330315/2022|2022-01-18|2022-01-26
>hCoV-19/Denmark/DCGC-330353/2022|2022-01-18|2022-01-26
>hCoV-19/Denmark/DCGC-330391/2022|2022-01-19|2022-01-26
>hCoV-19/Denmark/DCGC-330388/2022|2022-01-16|2022-01-26
>hCoV-19/Denmark/DCGC-330396/2022|2022-01-15|2022-01-26
>hCoV-19/Denmark/DCGC-330400/2022|2022-01-19|2022-01-26
>hCoV-19/Denmark/DCGC-330401/2022|2022-01-17|2022-01-26
>hCoV-19/Denmark/DCGC-330404/2022|2022-01-20|2022-01-26
>hCoV-19/Denmark/DCGC-330421/2022|2022-01-17|2022-01-26
>hCoV-19/Denmark/DCGC-330436/2022|2022-01-10|2022-01-26
>hCoV-19/Denmark/DCGC-330300/2022|2022-01-17|2022-01-26
>hCoV-19/Denmark/DCGC-330449/2022|2022-01-18|2022-01-26
>hCoV-19/Denmark/DCGC-330318/2022|2022-01-15|2022-01-26
>hCoV-19/Denmark/DCGC-330463/2022|2022-01-19|2022-01-26
>hCoV-19/Denmark/DCGC-330464/2022|2022-01-15|2022-01-26
>hCoV-19/Denmark/DCGC-330470/2022|2022-01-19|2022-01-26
>hCoV-19/Denmark/DCGC-330469/2022|2022-01-20|2022-01-26
>hCoV-19/Denmark/DCGC-330476/2022|2022-01-19|2022-01-26
>hCoV-19/Denmark/DCGC-330475/2022|2022-01-12|2022-01-26
>hCoV-19/Denmark/DCGC-330314/2022|2022-01-15|2022-01-26
>hCoV-19/Denmark/DCGC-330492/2022|2022-01-19|2022-01-26
>hCoV-19/Denmark/DCGC-330494/2022|2022-01-17|2022-01-26
>hCoV-19/England/MILK-31FABA4/2022|2022-01-10|2022-01-17
>hCoV-19/England/LSPA-31FAF20/2022|2022-01-06|2022-01-17
>hCoV-19/Denmark/DCGC-330527/2022|2022-01-16|2022-01-26
>hCoV-19/England/MILK-31F7530/2022|2022-01-10|2022-01-17
>hCoV-19/Denmark/DCGC-330542/2022|2022-01-20|2022-01-26
>hCoV-19/Denmark/DCGC-330310/2022|2022-01-18|2022-01-26
>hCoV-19/Denmark/DCGC-330552/2022|2022-01-15|2022-01-26
>hCoV-19/Denmark/DCGC-330553/2022|2022-01-17|2022-01-26
>hCoV-19/Denmark/DCGC-330554/2022|2022-01-10|2022-01-26
>hCoV-19/Denmark/DCGC-330572/2022|2022-01-11|2022-01-26
>hCoV-19/Denmark/DCGC-330607/2022|2022-01-18|2022-01-26
>hCoV-19/Denmark/DCGC-330630/2022|2022-01-10|2022-01-26
>hCoV-19/Denmark/DCGC-330287/2022|2022-01-19|2022-01-26
>hCoV-19/Denmark/DCGC-330292/2022|2022-01-15|2022-01-26
>hCoV-19/Denmark/DCGC-330639/2022|2022-01-10|2022-01-26
>hCoV-19/Denmark/DCGC-330647/2022|2022-01-16|2022-01-26
>hCoV-19/Denmark/DCGC-330655/2022|2022-01-20|2022-01-26
>hCoV-19/Denmark/DCGC-330709/2022|2022-01-21|2022-01-26
>hCoV-19/Denmark/DCGC-330712/2022|2022-01-19|2022-01-26
>hCoV-19/Denmark/DCGC-330714/2022|2022-01-19|2022-01-26
>hCoV-19/Denmark/DCGC-330507/2022|2022-01-19|2022-01-26
>hCoV-19/Denmark/DCGC-330715/2022|2022-01-15|2022-01-26
>hCoV-19/Denmark/DCGC-330506/2022|2022-01-20|2022-01-26
>hCoV-19/Denmark/DCGC-330547/2022|2022-01-14|2022-01-26
>hCoV-19/Denmark/DCGC-330726/2022|2022-01-17|2022-01-26
>hCoV-19/Denmark/DCGC-330727/2022|2022-01-19|2022-01-26
>hCoV-19/Denmark/DCGC-330728/2022|2022-01-11|2022-01-26
>hCoV-19/Denmark/DCGC-330557/2022|2022-01-16|2022-01-26
>hCoV-19/Denmark/DCGC-330731/2022|2022-01-19|2022-01-26
>hCoV-19/Denmark/DCGC-330741/2022|2022-01-15|2022-01-26
>hCoV-19/Denmark/DCGC-330502/2022|2022-01-16|2022-01-26
>hCoV-19/Denmark/DCGC-330743/2022|2022-01-14|2022-01-26
>hCoV-19/Denmark/DCGC-330501/2022|2022-01-20|2022-01-26
>hCoV-19/Denmark/DCGC-330745/2022|2022-01-17|2022-01-26
>hCoV-19/Denmark/DCGC-330748/2022|2022-01-16|2022-01-26
>hCoV-19/Denmark/DCGC-330753/2022|2022-01-15|2022-01-26
>hCoV-19/Denmark/DCGC-330754/2022|2022-01-16|2022-01-26
>hCoV-19/England/MILK-31F1EB3/2022|2022-01-10|2022-01-17
>hCoV-19/England/MILK-31F6197/2022|2022-01-10|2022-01-17
>hCoV-19/Denmark/DCGC-330511/2022|2022-01-20|2022-01-26
>hCoV-19/Denmark/DCGC-330796/2022|2022-01-19|2022-01-26
>hCoV-19/Denmark/DCGC-330798/2022|2022-01-11|2022-01-26
>hCoV-19/Denmark/DCGC-330801/2022|2022-01-17|2022-01-26
>hCoV-19/England/MILK-31F409C/2022|2022-01-10|2022-01-17
>hCoV-19/Denmark/DCGC-330846/2022|2022-01-11|2022-01-26
>hCoV-19/England/NEWC-31CF689/2022|2022-01-09|2022-01-17
>hCoV-19/Denmark/DCGC-330855/2022|2022-01-17|2022-01-26
>hCoV-19/Denmark/DCGC-330528/2022|2022-01-19|2022-01-26
>hCoV-19/Ireland/D-NVRL-S22IRL00019971/2022|2022-01-04|2022-01-26
>hCoV-19/England/MILK-31EC7FC/2022|2022-01-11|2022-01-17
>hCoV-19/Denmark/DCGC-330900/2022|2022-01-20|2022-01-26
>hCoV-19/Denmark/DCGC-330521/2022|2022-01-17|2022-01-26
>hCoV-19/Denmark/DCGC-330914/2022|2022-01-17|2022-01-26
>hCoV-19/Denmark/DCGC-330920/2022|2022-01-18|2022-01-26
>hCoV-19/Denmark/DCGC-330928/2022|2022-01-18|2022-01-26
>hCoV-19/Denmark/DCGC-330934/2022|2022-01-19|2022-01-26
>hCoV-19/Denmark/DCGC-330950/2022|2022-01-14|2022-01-26
>hCoV-19/Denmark/DCGC-330956/2022|2022-01-11|2022-01-26
>hCoV-19/Denmark/DCGC-330961/2022|2022-01-12|2022-01-26
>hCoV-19/Denmark/DCGC-330977/2022|2022-01-14|2022-01-26
>hCoV-19/Denmark/DCGC-330983/2022|2022-01-17|2022-01-26
>hCoV-19/Denmark/DCGC-330982/2022|2022-01-20|2022-01-26
>hCoV-19/Denmark/DCGC-330988/2022|2022-01-19|2022-01-26
>hCoV-19/Denmark/DCGC-331001/2022|2022-01-19|2022-01-26
>hCoV-19/Denmark/DCGC-330996/2022|2022-01-14|2022-01-26
>hCoV-19/France/NOR20115783/2022|2022-01-03|2022-01-26
>hCoV-19/Denmark/DCGC-331007/2022|2022-01-14|2022-01-26
>hCoV-19/Denmark/DCGC-331017/2022|2022-01-15|2022-01-26
>hCoV-19/England/BRBR-31DB5BA/2022|2022-01-09|2022-01-17
>hCoV-19/Denmark/DCGC-331030/2022|2022-01-17|2022-01-26
>hCoV-19/Denmark/DCGC-331034/2022|2022-01-16|2022-01-26
>hCoV-19/England/ALDP-31D07DD/2022|2022-01-08|2022-01-17
>hCoV-19/Denmark/DCGC-331045/2022|2022-01-16|2022-01-26
>hCoV-19/Denmark/DCGC-330549/2022|2022-01-11|2022-01-26
>hCoV-19/Denmark/DCGC-331054/2022|2022-01-15|2022-01-26
>hCoV-19/Thailand/NIC_SKM_SEQ4306/2022|2022-01|2022-01-26
>hCoV-19/Denmark/DCGC-330544/2022|2022-01-14|2022-01-26
>hCoV-19/England/MILK-31E1CAD/2022|2022-01-10|2022-01-17
>hCoV-19/Denmark/DCGC-330548/2022|2022-01-19|2022-01-26
>hCoV-19/Denmark/DCGC-331062/2022|2022-01-14|2022-01-26
>hCoV-19/Thailand/NIC_SKA_SEQ4940/2022|2022-01-11|2022-01-26
>hCoV-19/Denmark/DCGC-330535/2022|2022-01-16|2022-01-26
>hCoV-19/Denmark/DCGC-331076/2022|2022-01-18|2022-01-26
>hCoV-19/Denmark/DCGC-330541/2022|2022-01-21|2022-01-26
>hCoV-19/Denmark/DCGC-330540/2022|2022-01-18|2022-01-26
>hCoV-19/Denmark/DCGC-331090/2022|2022-01-20|2022-01-26
>hCoV-19/Denmark/DCGC-330539/2022|2022-01-11|2022-01-26
>hCoV-19/Denmark/DCGC-330863/2022|2022-01-11|2022-01-26
>hCoV-19/Denmark/DCGC-331094/2022|2022-01-15|2022-01-26
>hCoV-19/Denmark/DCGC-330681/2022|2022-01-17|2022-01-26
>hCoV-19/Denmark/DCGC-331098/2022|2022-01-15|2022-01-26
>hCoV-19/Denmark/DCGC-330880/2022|2022-01-18|2022-01-26
>hCoV-19/Denmark/DCGC-331108/2022|2022-01-14|2022-01-26
>hCoV-19/Denmark/DCGC-331114/2022|2022-01-20|2022-01-26
>hCoV-19/Denmark/DCGC-330878/2022|2022-01-15|2022-01-26
>hCoV-19/Denmark/DCGC-331116/2022|2022-01-17|2022-01-26
>hCoV-19/Denmark/DCGC-330852/2022|2022-01-19|2022-01-26
>hCoV-19/England/BRBR-331E8ED/2022|2022-01-16|2022-01-26
>hCoV-19/Denmark/DCGC-330585/2022|2022-01-15|2022-01-26
>hCoV-19/Denmark/DCGC-330583/2022|2022-01-11|2022-01-26
>hCoV-19/Denmark/DCGC-330591/2022|2022-01-20|2022-01-26
>hCoV-19/Denmark/DCGC-330590/2022|2022-01-11|2022-01-26
>hCoV-19/England/ALDP-332ED18/2022|2022-01-17|2022-01-26
>hCoV-19/Denmark/DCGC-330872/2022|2022-01-16|2022-01-26
>hCoV-19/Denmark/DCGC-331146/2022|2022-01-17|2022-01-26
>hCoV-19/Denmark/DCGC-330823/2022|2022-01-16|2022-01-26
>hCoV-19/Denmark/DCGC-330890/2022|2022-01-18|2022-01-26
>hCoV-19/Denmark/DCGC-331154/2022|2022-01-15|2022-01-26
>hCoV-19/Denmark/DCGC-330533/2022|2022-01-16|2022-01-26
>hCoV-19/Denmark/DCGC-331159/2022|2022-01-17|2022-01-26
>hCoV-19/Denmark/DCGC-331160/2022|2022-01-17|2022-01-26
>hCoV-19/Denmark/DCGC-330819/2022|2022-01-18|2022-01-26
>hCoV-19/Denmark/DCGC-331163/2022|2022-01-19|2022-01-26
>hCoV-19/Denmark/DCGC-330836/2022|2022-01-10|2022-01-26
>hCoV-19/Denmark/DCGC-330877/2022|2022-01-19|2022-01-26
>hCoV-19/Denmark/DCGC-330526/2022|2022-01-20|2022-01-26
>hCoV-19/Denmark/DCGC-330896/2022|2022-01-16|2022-01-26
>hCoV-19/Denmark/DCGC-330835/2022|2022-01-20|2022-01-26
>hCoV-19/Denmark/DCGC-330592/2022|2022-01-14|2022-01-26
>hCoV-19/Denmark/DCGC-330831/2022|2022-01-15|2022-01-26
>hCoV-19/Denmark/DCGC-330895/2022|2022-01-16|2022-01-26
>hCoV-19/Denmark/DCGC-330600/2022|2022-01-12|2022-01-26
>hCoV-19/Denmark/DCGC-330595/2022|2022-01-13|2022-01-26
>hCoV-19/Denmark/DCGC-330635/2022|2022-01-20|2022-01-26
>hCoV-19/Denmark/DCGC-330881/2022|2022-01-15|2022-01-26
>hCoV-19/Denmark/DCGC-331207/2022|2022-01-19|2022-01-26
>hCoV-19/Denmark/DCGC-330556/2022|2022-01-16|2022-01-26
>hCoV-19/Denmark/DCGC-330815/2022|2022-01-16|2022-01-26
>hCoV-19/Denmark/DCGC-330672/2022|2022-01-18|2022-01-26
>hCoV-19/Denmark/DCGC-330885/2022|2022-01-15|2022-01-26
>hCoV-19/Denmark/DCGC-330670/2022|2022-01-20|2022-01-26
>hCoV-19/Denmark/DCGC-330694/2022|2022-01-15|2022-01-26
>hCoV-19/Denmark/DCGC-330808/2022|2022-01-14|2022-01-26
>hCoV-19/Denmark/DCGC-330560/2022|2022-01-11|2022-01-26
>hCoV-19/Denmark/DCGC-330906/2022|2022-01-14|2022-01-26
>hCoV-19/Denmark/DCGC-330838/2022|2022-01-15|2022-01-26
>hCoV-19/Denmark/DCGC-330837/2022|2022-01-19|2022-01-26
>hCoV-19/Denmark/DCGC-330674/2022|2022-01-14|2022-01-26
>hCoV-19/Denmark/DCGC-330633/2022|2022-01-19|2022-01-26
>hCoV-19/Denmark/DCGC-331268/2022|2022-01-20|2022-01-26
>hCoV-19/Denmark/DCGC-330644/2022|2022-01-15|2022-01-26
>hCoV-19/Denmark/DCGC-330690/2022|2022-01-19|2022-01-26
>hCoV-19/Denmark/DCGC-330581/2022|2022-01-11|2022-01-26
>hCoV-19/Denmark/DCGC-330579/2022|2022-01-20|2022-01-26
>hCoV-19/Denmark/DCGC-330570/2022|2022-01-11|2022-01-26
>hCoV-19/Denmark/DCGC-330603/2022|2022-01-18|2022-01-26
>hCoV-19/Denmark/DCGC-330573/2022|2022-01-16|2022-01-26
>hCoV-19/Denmark/DCGC-330650/2022|2022-01-20|2022-01-26
>hCoV-19/Denmark/DCGC-330614/2022|2022-01-10|2022-01-26
>hCoV-19/Denmark/DCGC-330612/2022|2022-01-19|2022-01-26
>hCoV-19/Denmark/DCGC-330616/2022|2022-01-20|2022-01-26
>hCoV-19/Denmark/DCGC-330653/2022|2022-01-20|2022-01-26
>hCoV-19/Denmark/DCGC-330685/2022|2022-01-21|2022-01-26
>hCoV-19/Denmark/DCGC-330645/2022|2022-01-21|2022-01-26
>hCoV-19/Denmark/DCGC-330628/2022|2022-01-19|2022-01-26
>hCoV-19/Denmark/DCGC-330629/2022|2022-01-19|2022-01-26
>hCoV-19/Denmark/DCGC-330663/2022|2022-01-16|2022-01-26
>hCoV-19/Denmark/DCGC-330658/2022|2022-01-16|2022-01-26
>hCoV-19/Denmark/DCGC-330620/2022|2022-01-19|2022-01-26
>hCoV-19/Denmark/DCGC-330661/2022|2022-01-19|2022-01-26
>hCoV-19/Denmark/DCGC-331291/2022|2022-01-12|2022-01-26
>hCoV-19/Denmark/DCGC-331296/2022|2022-01-11|2022-01-26
>hCoV-19/Denmark/DCGC-331301/2022|2022-01-18|2022-01-26
>hCoV-19/Denmark/DCGC-331303/2022|2022-01-16|2022-01-26
>hCoV-19/Denmark/DCGC-331305/2022|2022-01-18|2022-01-26
>hCoV-19/England/MILK-31E418D/2022|2022-01-10|2022-01-17
>hCoV-19/England/MILK-31D7F0B/2022|2022-01-09|2022-01-17
>hCoV-19/Denmark/DCGC-331244/2022|2022-01-15|2022-01-26
>hCoV-19/Denmark/DCGC-331205/2022|2022-01-16|2022-01-26
>hCoV-19/Denmark/DCGC-331228/2022|2022-01-18|2022-01-26
>hCoV-19/Denmark/DCGC-331227/2022|2022-01-16|2022-01-26
>hCoV-19/Denmark/DCGC-331189/2022|2022-01-19|2022-01-26
>hCoV-19/Denmark/DCGC-331187/2022|2022-01-18|2022-01-26
>hCoV-19/England/MILK-332F8E9/2022|2022-01-18|2022-01-26
>hCoV-19/Denmark/DCGC-331231/2022|2022-01-10|2022-01-26
>hCoV-19/Denmark/DCGC-331230/2022|2022-01-17|2022-01-26
>hCoV-19/Denmark/DCGC-331229/2022|2022-01-11|2022-01-26
>hCoV-19/Denmark/DCGC-331200/2022|2022-01-16|2022-01-26
>hCoV-19/Denmark/DCGC-331152/2022|2022-01-21|2022-01-26
>hCoV-19/Denmark/DCGC-331243/2022|2022-01-18|2022-01-26
>hCoV-19/England/MILK-33315FC/2022|2022-01-18|2022-01-26
>hCoV-19/Denmark/DCGC-331241/2022|2022-01-19|2022-01-26
>hCoV-19/Denmark/DCGC-331212/2022|2022-01-18|2022-01-26
>hCoV-19/Denmark/DCGC-331151/2022|2022-01-20|2022-01-26
>hCoV-19/Denmark/DCGC-331240/2022|2022-01-15|2022-01-26
>hCoV-19/Denmark/DCGC-331198/2022|2022-01-18|2022-01-26
>hCoV-19/Denmark/DCGC-331156/2022|2022-01-19|2022-01-26
>hCoV-19/England/BRBR-31DD6C4/2022|2022-01-09|2022-01-17
>hCoV-19/Denmark/DCGC-331155/2022|2022-01-19|2022-01-26
>hCoV-19/Denmark/DCGC-331202/2022|2022-01-16|2022-01-26
>hCoV-19/Denmark/DCGC-331234/2022|2022-01-11|2022-01-26
>hCoV-19/Denmark/DCGC-331201/2022|2022-01-11|2022-01-26
>hCoV-19/Denmark/DCGC-331192/2022|2022-01-18|2022-01-26
>hCoV-19/Denmark/DCGC-331191/2022|2022-01-15|2022-01-26
>hCoV-19/England/ALDP-333228B/2022|2022-01-18|2022-01-26
>hCoV-19/Denmark/DCGC-331197/2022|2022-01-16|2022-01-26
>hCoV-19/Denmark/DCGC-331195/2022|2022-01-11|2022-01-26
>hCoV-19/Denmark/DCGC-331237/2022|2022-01-16|2022-01-26
>hCoV-19/Denmark/DCGC-331194/2022|2022-01-10|2022-01-26
>hCoV-19/Denmark/DCGC-331235/2022|2022-01-18|2022-01-26
>hCoV-19/England/MILK-3330BEC/2022|2022-01-18|2022-01-26
>hCoV-19/Denmark/DCGC-331277/2022|2022-01-18|2022-01-26
>hCoV-19/Denmark/DCGC-331276/2022|2022-01-19|2022-01-26
>hCoV-19/Denmark/DCGC-331275/2022|2022-01-19|2022-01-26
>hCoV-19/Denmark/DCGC-331280/2022|2022-01-20|2022-01-26
>hCoV-19/Denmark/DCGC-331271/2022|2022-01-20|2022-01-26
>hCoV-19/Denmark/DCGC-331270/2022|2022-01-12|2022-01-26
>hCoV-19/Denmark/DCGC-331266/2022|2022-01-10|2022-01-26
>hCoV-19/England/MILK-333B1A3/2022|2022-01-18|2022-01-26
>hCoV-19/Denmark/DCGC-331274/2022|2022-01-17|2022-01-26
>hCoV-19/Denmark/DCGC-331272/2022|2022-01-12|2022-01-26
>hCoV-19/England/BRBR-31DD63D/2022|2022-01-08|2022-01-17
>hCoV-19/Denmark/DCGC-331144/2022|2022-01-19|2022-01-26
>hCoV-19/England/BRBR-31DD65B/2022|2022-01-08|2022-01-17
>hCoV-19/Denmark/DCGC-331262/2022|2022-01-11|2022-01-26
>hCoV-19/Denmark/DCGC-331261/2022|2022-01-19|2022-01-26
>hCoV-19/Denmark/DCGC-331265/2022|2022-01-15|2022-01-26
>hCoV-19/Denmark/DCGC-331264/2022|2022-01-16|2022-01-26
>hCoV-19/Denmark/DCGC-331263/2022|2022-01-13|2022-01-26
>hCoV-19/Denmark/DCGC-331109/2022|2022-01-17|2022-01-26
>hCoV-19/Denmark/DCGC-331216/2022|2022-01-11|2022-01-26
>hCoV-19/Denmark/DCGC-331215/2022|2022-01-11|2022-01-26
>hCoV-19/Denmark/DCGC-331258/2022|2022-01-15|2022-01-26
>hCoV-19/Denmark/DCGC-331214/2022|2022-01-17|2022-01-26
>hCoV-19/Denmark/DCGC-331257/2022|2022-01-12|2022-01-26
>hCoV-19/Denmark/DCGC-331256/2022|2022-01-16|2022-01-26
>hCoV-19/Denmark/DCGC-331113/2022|2022-01-18|2022-01-26
>hCoV-19/Denmark/DCGC-331217/2022|2022-01-20|2022-01-26
>hCoV-19/Denmark/DCGC-331251/2022|2022-01-17|2022-01-26
>hCoV-19/Denmark/DCGC-331249/2022|2022-01-16|2022-01-26
>hCoV-19/Denmark/DCGC-331248/2022|2022-01-17|2022-01-26
>hCoV-19/Denmark/DCGC-331206/2022|2022-01-15|2022-01-26
>hCoV-19/Denmark/DCGC-331213/2022|2022-01-19|2022-01-26
>hCoV-19/England/LSPA-31E0C9F/2022|2022-01-06|2022-01-17
>hCoV-19/England/NEWC-3338C4B/2022|2022-01-18|2022-01-26
>hCoV-19/Denmark/DCGC-331253/2022|2022-01-11|2022-01-26
>hCoV-19/Denmark/DCGC-331186/2022|2022-01-15|2022-01-26
>hCoV-19/Denmark/DCGC-331211/2022|2022-01-16|2022-01-26
>hCoV-19/Denmark/DCGC-331252/2022|2022-01-18|2022-01-26
>hCoV-19/Denmark/DCGC-331132/2022|2022-01-16|2022-01-26
>hCoV-19/Denmark/DCGC-331134/2022|2022-01-20|2022-01-26
>hCoV-19/Denmark/DCGC-331183/2022|2022-01-16|2022-01-26
>hCoV-19/Denmark/DCGC-331142/2022|2022-01-12|2022-01-26
>hCoV-19/Denmark/DCGC-331184/2022|2022-01-18|2022-01-26
>hCoV-19/Denmark/DCGC-331125/2022|2022-01-16|2022-01-26
>hCoV-19/Denmark/DCGC-331136/2022|2022-01-18|2022-01-26
>hCoV-19/Denmark/DCGC-331224/2022|2022-01-19|2022-01-26
>hCoV-19/Denmark/DCGC-331223/2022|2022-01-20|2022-01-26
>hCoV-19/Denmark/DCGC-331121/2022|2022-01-15|2022-01-26
>hCoV-19/Denmark/DCGC-331221/2022|2022-01-14|2022-01-26
>hCoV-19/Denmark/DCGC-331122/2022|2022-01-17|2022-01-26
>hCoV-19/Denmark/DCGC-331181/2022|2022-01-19|2022-01-26
>hCoV-19/Denmark/DCGC-331182/2022|2022-01-20|2022-01-26
>hCoV-19/Denmark/DCGC-331119/2022|2022-01-14|2022-01-26
>hCoV-19/England/MILK-3333F56/2022|2022-01-17|2022-01-26
>hCoV-19/England/MILK-3333D3E/2022|2022-01-19|2022-01-26
>hCoV-19/England/BRBR-31DD6D3/2022|2022-01-09|2022-01-17
>hCoV-19/England/MILK-333B264/2022|2022-01-19|2022-01-26
>hCoV-19/USA/HI-H227844/2022|2022-01-25|2022-02-02
>hCoV-19/USA/HI-H227842/2022|2022-01-26|2022-02-02
>hCoV-19/USA/HI-H227843/2022|2022-01-24|2022-02-02
>hCoV-19/USA/HI-H227805/2022|2022-01-19|2022-02-02
>hCoV-19/England/ALDP-333A229/2022|2022-01-18|2022-01-26
>hCoV-19/England/MILK-33338F1/2022|2022-01-19|2022-01-26
>hCoV-19/England/MILK-3333A19/2022|2022-01-19|2022-01-26
>hCoV-19/England/ALDP-333E085/2022|2022-01-18|2022-01-26
>hCoV-19/England/MILK-333C9AA/2022|2022-01-19|2022-01-26
>hCoV-19/England/MILK-333C825/2022|2022-01-19|2022-01-26
>hCoV-19/USA/HI-H227837/2022|2022-01-24|2022-02-02
>hCoV-19/USA/HI-H227838/2022|2022-01-23|2022-02-02
>hCoV-19/England/MILK-333423E/2022|2022-01-19|2022-01-26
>hCoV-19/USA/HI-H227841/2022|2022-01-24|2022-02-02
>hCoV-19/USA/HI-H227839/2022|2022-01-24|2022-02-02
>hCoV-19/USA/HI-H227840/2022|2022-01-25|2022-02-02
>hCoV-19/England/MILK-3334122/2022|2022-01-19|2022-01-26
>hCoV-19/England/ALDP-333E10A/2022|2022-01-18|2022-01-26
>hCoV-19/England/MILK-3333D7A/2022|2022-01-19|2022-01-26
>hCoV-19/England/MILK-3333949/2022|2022-01-19|2022-01-26
>hCoV-19/England/MILK-333AE61/2022|2022-01-19|2022-01-26
>hCoV-19/England/MILK-333AF9B/2022|2022-01-19|2022-01-26
>hCoV-19/England/MILK-333B13A/2022|2022-01-19|2022-01-26
>hCoV-19/England/MILK-3333ADD/2022|2022-01-19|2022-01-26
>hCoV-19/England/MILK-33339C1/2022|2022-01-19|2022-01-26
>hCoV-19/France/NAQ-CHUBordeaux_RUN1443/2022|2022-01-07|2022-01-17
>hCoV-19/England/MILK-3334517/2022|2022-01-19|2022-01-26
>hCoV-19/England/MILK-30D8387/2022|2022-01-01|2022-01-09
>hCoV-19/England/MILK-33346AB/2022|2022-01-19|2022-01-26
>hCoV-19/England/MILK-31E6BAB/2022|2022-01-09|2022-01-17
>hCoV-19/England/MILK-31E3ADE/2022|2022-01-10|2022-01-17
>hCoV-19/England/MILK-31E6D87/2022|2022-01-09|2022-01-17
>hCoV-19/England/MILK-331FD1A/2022|2022-01-18|2022-01-26
>hCoV-19/England/MILK-3321261/2022|2022-01-18|2022-01-26
>hCoV-19/England/MILK-333430E/2022|2022-01-19|2022-01-26
>hCoV-19/England/MILK-31E4DF2/2022|2022-01-11|2022-01-17
>hCoV-19/England/MILK-3344866/2022|2022-01-19|2022-01-26
>hCoV-19/England/MILK-31E4FFC/2022|2022-01-10|2022-01-17
>hCoV-19/England/MILK-31E96C5/2022|2022-01-10|2022-01-17
>hCoV-19/England/MILK-33344CF/2022|2022-01-19|2022-01-26
>hCoV-19/England/ALDP-3334ACD/2022|2022-01-19|2022-01-26
>hCoV-19/England/ALDP-3334E94/2022|2022-01-18|2022-01-26
>hCoV-19/England/ALDP-3339E44/2022|2022-01-19|2022-01-26
>hCoV-19/England/MILK-333516D/2022|2022-01-19|2022-01-26
>hCoV-19/England/BRBR-3320077/2022|2022-01-18|2022-01-26
>hCoV-19/England/BRBR-3320736/2022|2022-01-18|2022-01-26
>hCoV-19/England/MILK-31E9470/2022|2022-01-10|2022-01-17
>hCoV-19/England/MILK-31E95F5/2022|2022-01-10|2022-01-17
>hCoV-19/England/BRBR-3320A79/2022|2022-01-13|2022-01-26
>hCoV-19/England/BRBR-3320A2E/2022|2022-01-18|2022-01-26
>hCoV-19/England/MILK-3334553/2022|2022-01-19|2022-01-26
>hCoV-19/England/MILK-331FF05/2022|2022-01-17|2022-01-26
>hCoV-19/England/MILK-31E7ADA/2022|2022-01-10|2022-01-17
>hCoV-19/Denmark/DCGC-331093/2022|2022-01-19|2022-01-26
>hCoV-19/England/MILK-333191E/2022|2022-01-18|2022-01-26
>hCoV-19/England/MILK-31E95E6/2022|2022-01-10|2022-01-17
>hCoV-19/England/MILK-3333DC5/2022|2022-01-19|2022-01-26
>hCoV-19/Denmark/DCGC-331087/2022|2022-01-12|2022-01-26
>hCoV-19/England/ALDP-3345E45/2022|2022-01-18|2022-01-26
>hCoV-19/England/MILK-3321313/2022|2022-01-18|2022-01-26
>hCoV-19/England/MILK-334226A/2022|2022-01-19|2022-01-26
>hCoV-19/England/BRBR-33202AE/2022|2022-01-17|2022-01-26
>hCoV-19/England/MILK-331FA40/2022|2022-01-18|2022-01-26
>hCoV-19/England/BRBR-3320B3A/2022|2022-01-18|2022-01-26
>hCoV-19/England/MILK-3334720/2022|2022-01-19|2022-01-26
>hCoV-19/Denmark/DCGC-331071/2022|2022-01-20|2022-01-26
>hCoV-19/Denmark/DCGC-331070/2022|2022-01-19|2022-01-26
>hCoV-19/Denmark/DCGC-331073/2022|2022-01-16|2022-01-26
>hCoV-19/England/MILK-33427E3/2022|2022-01-19|2022-01-26
>hCoV-19/England/MILK-3335543/2022|2022-01-19|2022-01-26
>hCoV-19/England/MILK-3344A33/2022|2022-01-19|2022-01-26
>hCoV-19/New_Zealand/22CV0820/2022|2022-01-22|2022-02-02
>hCoV-19/New_Zealand/22CV1103/2022|2022-01-29|2022-02-02
>hCoV-19/England/MILK-334466C/2022|2022-01-19|2022-01-26
>hCoV-19/England/ALDP-333821C/2022|2022-01-17|2022-01-26
>hCoV-19/England/MILK-3335A44/2022|2022-01-20|2022-01-26
>hCoV-19/England/ALDP-3338319/2022|2022-01-17|2022-01-26
>hCoV-19/England/MILK-33351E5/2022|2022-01-19|2022-01-26
>hCoV-19/England/MILK-3335710/2022|2022-01-19|2022-01-26
>hCoV-19/England/MILK-333573E/2022|2022-01-18|2022-01-26
>hCoV-19/Slovakia/run220120_RUVZ_TN-22-0044/2022|2022-01-19|2022-01-26
>hCoV-19/Slovakia/run220120_RUVZ_TN-22-0022/2022|2022-01-19|2022-01-26
>hCoV-19/England/MILK-3344945/2022|2022-01-19|2022-01-26
>hCoV-19/England/MILK-3335516/2022|2022-01-19|2022-01-26
>hCoV-19/England/MILK-3335A35/2022|2022-01-20|2022-01-26
>hCoV-19/Denmark/DCGC-327281/2022|2022-01-14|2022-01-26
>hCoV-19/Denmark/DCGC-327290/2022|2022-01-17|2022-01-26
>hCoV-19/Denmark/DCGC-327319/2022|2022-01-18|2022-01-26
>hCoV-19/Denmark/DCGC-327327/2022|2022-01-18|2022-01-26
>hCoV-19/Denmark/DCGC-327338/2022|2022-01-16|2022-01-26
>hCoV-19/Denmark/DCGC-327371/2022|2022-01-16|2022-01-26
>hCoV-19/Denmark/DCGC-327374/2022|2022-01-10|2022-01-26
>hCoV-19/Denmark/DCGC-327378/2022|2022-01-14|2022-01-26
>hCoV-19/New_Zealand/22KV0071/2022|2022-01-19|2022-02-02
>hCoV-19/New_Zealand/22CV0769/2022|2022-01-22|2022-02-02
>hCoV-19/New_Zealand/22CV1105/2022|2022-01-29|2022-02-02
>hCoV-19/New_Zealand/22CV1104/2022|2022-01-29|2022-02-02
>hCoV-19/New_Zealand/22MV0693/2022|2022-01-28|2022-02-02
>hCoV-19/New_Zealand/22MV0700/2022|2022-01-28|2022-02-02
>hCoV-19/New_Zealand/22CV0834/2022|2022-01-24|2022-02-02
>hCoV-19/New_Zealand/22CV1106/2022|2022-01-29|2022-02-02
>hCoV-19/Denmark/DCGC-327394/2022|2022-01-18|2022-01-26
>hCoV-19/New_Zealand/22MV0698/2022|2022-01-28|2022-02-02
>hCoV-19/New_Zealand/22CV1042/2022|2022-01-29|2022-02-02
>hCoV-19/Denmark/DCGC-327399/2022|2022-01-11|2022-01-26
>hCoV-19/England/MILK-33446D5/2022|2022-01-19|2022-01-26
>hCoV-19/New_Zealand/22CV0768/2022|2022-01-23|2022-02-02
>hCoV-19/New_Zealand/22MV0692/2022|2022-01-27|2022-02-02
>hCoV-19/New_Zealand/22CV0787/2022|2022-01-23|2022-02-02
>hCoV-19/New_Zealand/22MV0682/2022|2022-01-27|2022-02-02
>hCoV-19/New_Zealand/22CV0771/2022|2022-01-23|2022-02-02
>hCoV-19/New_Zealand/22CV0782/2022|2022-01-23|2022-02-02
>hCoV-19/New_Zealand/22MV0681/2022|2022-01-27|2022-02-02
>hCoV-19/New_Zealand/22CV0835/2022|2022-01-24|2022-02-02
>hCoV-19/Denmark/DCGC-327417/2022|2022-01-17|2022-01-26
>hCoV-19/New_Zealand/22KV0053/2022|2022-01-18|2022-02-02
>hCoV-19/New_Zealand/22CV0774/2022|2022-01-23|2022-02-02
>hCoV-19/New_Zealand/22CV0839/2022|2022-01-24|2022-02-02
>hCoV-19/England/MILK-31E730C/2022|2022-01-10|2022-01-17
>hCoV-19/New_Zealand/22CV0800/2022|2022-01-23|2022-02-02
>hCoV-19/New_Zealand/22CV0802/2022|2022-01-23|2022-02-02
>hCoV-19/New_Zealand/22CV0767/2022|2022-01-23|2022-02-02
>hCoV-19/England/MILK-331FA13/2022|2022-01-18|2022-01-26
>hCoV-19/New_Zealand/22CV0775/2022|2022-01-23|2022-02-02
>hCoV-19/New_Zealand/22CV0776/2022|2022-01-23|2022-02-02
>hCoV-19/New_Zealand/22CH0657/2022|2022-01-27|2022-02-02
>hCoV-19/New_Zealand/22CV0847/2022|2022-01-24|2022-02-02
>hCoV-19/Denmark/DCGC-327436/2022|2022-01-12|2022-01-26
>hCoV-19/New_Zealand/22KV0046/2022|2022-01-18|2022-02-02
>hCoV-19/New_Zealand/22CV0796/2022|2022-01-22|2022-02-02
>hCoV-19/England/QEUH-31E87B4/2022|2022-01-10|2022-01-17
>hCoV-19/USA/CA-FS27207806/2022|2022-01-13|2022-02-03
>hCoV-19/England/MILK-3344AE8/2022|2022-01-19|2022-01-26
>hCoV-19/England/ALDP-3338829/2022|2022-01-17|2022-01-26
>hCoV-19/England/MILK-333582C/2022|2022-01-20|2022-01-26
>hCoV-19/Denmark/DCGC-327351/2022|2022-01-10|2022-01-26
>hCoV-19/Denmark/DCGC-327316/2022|2022-01-19|2022-01-26
>hCoV-19/Denmark/DCGC-327314/2022|2022-01-20|2022-01-26
>hCoV-19/Denmark/DCGC-327349/2022|2022-01-18|2022-01-26
>hCoV-19/England/MILK-32EDA3D/2022|2022-01-17|2022-01-26
>hCoV-19/Denmark/DCGC-327346/2022|2022-01-16|2022-01-26
>hCoV-19/Denmark/DCGC-327333/2022|2022-01-12|2022-01-26
>hCoV-19/Denmark/DCGC-327334/2022|2022-01-20|2022-01-26
>hCoV-19/Denmark/DCGC-327367/2022|2022-01-16|2022-01-26
>hCoV-19/Denmark/DCGC-327329/2022|2022-01-16|2022-01-26
>hCoV-19/Denmark/DCGC-327365/2022|2022-01-11|2022-01-26
>hCoV-19/Denmark/DCGC-327360/2022|2022-01-19|2022-01-26
>hCoV-19/England/BRBR-331FFF6/2022|2022-01-17|2022-01-26
>hCoV-19/Denmark/DCGC-327358/2022|2022-01-12|2022-01-26
>hCoV-19/Denmark/DCGC-327321/2022|2022-01-16|2022-01-26
>hCoV-19/Brunei/9822001761/2022|2022-01-05|2022-02-03
>hCoV-19/Brunei/9822001882/2022|2022-01-05|2022-02-03
>hCoV-19/Brunei/9822001616/2022|2022-01-05|2022-02-03
>hCoV-19/Brunei/9822001885/2022|2022-01-05|2022-02-03
>hCoV-19/Brunei/9822001758/2022|2022-01-05|2022-02-03
>hCoV-19/Denmark/DCGC-327339/2022|2022-01-18|2022-01-26
>hCoV-19/Brunei/7122006224/2022|2022-01-07|2022-02-03
>hCoV-19/England/MILK-32EEA5A/2022|2022-01-16|2022-01-26
>hCoV-19/England/MILK-333507F/2022|2022-01-18|2022-01-26
>hCoV-19/Denmark/DCGC-327335/2022|2022-01-18|2022-01-26
>hCoV-19/England/MILK-32ED7EB/2022|2022-01-17|2022-01-26
>hCoV-19/England/BRBR-31DB417/2022|2022-01-09|2022-01-17
>hCoV-19/Brunei/9822000949/2022|2022-01-04|2022-02-03
>hCoV-19/Brunei/9822000948/2022|2022-01-04|2022-02-03
>hCoV-19/Brunei/9222002713/2022|2022-01-05|2022-02-03
>hCoV-19/Brunei/9822001625/2022|2022-01-05|2022-02-03
>hCoV-19/Brunei/9822001760/2022|2022-01-05|2022-02-03
>hCoV-19/Brunei/9822001767/2022|2022-01-05|2022-02-03
>hCoV-19/Brunei/9222003733/2022|2022-01-06|2022-02-03
>hCoV-19/Brunei/9222003730/2022|2022-01-06|2022-02-03
>hCoV-19/Brunei/7121298397/2021|2021-12-27|2022-02-03
>hCoV-19/England/MILK-31E53A4/2022|2022-01-10|2022-01-17
>hCoV-19/England/LSPA-31E5A81/2022|2022-01-06|2022-01-17
>hCoV-19/South_Africa/SU-NHLS_3866/2022|2022-01-18|2022-01-26
>hCoV-19/South_Africa/SU-NHLS_3836/2022|2022-01-14|2022-01-26
>hCoV-19/England/ALDP-32E9BA7/2022|2022-01-16|2022-01-26
>hCoV-19/Netherlands/NB-MVD-CWGS2200322/2022|2022-01-14|2022-01-26
>hCoV-19/Sweden/SUS0007907/2022|2022-01-02|2022-01-17
>hCoV-19/Sweden/SUS0007908/2022|2022-01-02|2022-01-17
>hCoV-19/Sweden/SUS0008026/2022|2022-01-04|2022-01-17
>hCoV-19/Sweden/SUS0007905/2022|2022-01-01|2022-01-17
>hCoV-19/England/MILK-31E228C/2022|2022-01-10|2022-01-17
>hCoV-19/England/MILK-31E241D/2022|2022-01-10|2022-01-17
>hCoV-19/South_Africa/SU-NHLS_3821/2022|2022-01-12|2022-01-26
>hCoV-19/South_Africa/SU-NHLS_3856/2022|2022-01-18|2022-01-26
>hCoV-19/South_Africa/SU-NHLS_3835/2022|2022-01-14|2022-01-26
>hCoV-19/Sweden/SUS0008141/2022|2022-01-05|2022-01-17
>hCoV-19/Sweden/SUS0008014/2022|2022-01-03|2022-01-17
>hCoV-19/Sweden/SUS0008124/2022|2022-01-05|2022-01-17
>hCoV-19/Sweden/SUS0008006/2022|2022-01-03|2022-01-17
>hCoV-19/South_Africa/SU-NHLS_3834/2022|2022-01-14|2022-01-26
>hCoV-19/South_Africa/SU-NHLS_3897/2021|2021-12-15|2022-01-26
>hCoV-19/South_Africa/SU-NHLS_3844/2022|2022-01-16|2022-01-26
>hCoV-19/Sweden/SUS0008128/2022|2022-01-05|2022-01-17
>hCoV-19/Sweden/SUS0007889/2021|2021-12-31|2022-01-17
>hCoV-19/Sweden/SUS0008123/2022|2022-01-05|2022-01-17
>hCoV-19/South_Africa/SU-NHLS_3841/2022|2022-01-14|2022-01-26
>hCoV-19/Sweden/SUS0008118/2022|2022-01-05|2022-01-17
>hCoV-19/South_Africa/SU-NHLS_3830/2022|2022-01-13|2022-01-26
>hCoV-19/Sweden/SUS0007998/2022|2022-01-03|2022-01-17
>hCoV-19/England/MILK-31E25DE/2022|2022-01-10|2022-01-17
>hCoV-19/Sweden/SUS0008211/2022|2022-01-05|2022-01-17
>hCoV-19/England/MILK-31E01CD/2022|2022-01-11|2022-01-17
>hCoV-19/Sweden/SUS0007880/2021|2021-12-30|2022-01-17
>hCoV-19/England/MILK-31EF52C/2022|2022-01-10|2022-01-17
>hCoV-19/England/MILK-31E22AA/2022|2022-01-10|2022-01-17
>hCoV-19/Sweden/SUS0008102/2022|2022-01-04|2022-01-17
>hCoV-19/South_Africa/SU-NHLS_3859/2022|2022-01-17|2022-01-26
>hCoV-19/South_Africa/SU-NHLS_3810/2022|2022-01-11|2022-01-26
>hCoV-19/England/MILK-31E225F/2022|2022-01-10|2022-01-17
>hCoV-19/South_Africa/SU-NHLS_3867/2022|2022-01-18|2022-01-26
>hCoV-19/Sweden/SUS0008107/2022|2022-01-04|2022-01-17
>hCoV-19/Sweden/SUS0007988/2022|2022-01-03|2022-01-17
>hCoV-19/Sweden/SUS0007989/2022|2022-01-03|2022-01-17
>hCoV-19/Sweden/SUS0007990/2022|2022-01-03|2022-01-17
>hCoV-19/Sweden/SUS0007981/2022|2022-01-03|2022-01-17
>hCoV-19/Sweden/SUS0007975/2022|2022-01-03|2022-01-17
>hCoV-19/Sweden/SUS0008094/2022|2022-01-04|2022-01-17
>hCoV-19/Sweden/SUS0008203/2022|2022-01-05|2022-01-17
>hCoV-19/Sweden/SUS0008204/2022|2022-01-05|2022-01-17
>hCoV-19/Sweden/SUS0008207/2022|2022-01-05|2022-01-17
>hCoV-19/Sweden/SUS0008198/2022|2022-01-05|2022-01-17
>hCoV-19/England/MILK-31EF94E/2022|2022-01-10|2022-01-17
>hCoV-19/Sweden/SUS0008192/2022|2022-01-05|2022-01-17
>hCoV-19/Sweden/SUS0008196/2022|2022-01-05|2022-01-17
>hCoV-19/Sweden/SUS0008077/2022|2022-01-04|2022-01-17
>hCoV-19/Sweden/SUS0008197/2022|2022-01-05|2022-01-17
>hCoV-19/Sweden/SUS0008078/2022|2022-01-04|2022-01-17
>hCoV-19/Sweden/SUS0008188/2022|2022-01-05|2022-01-17
>hCoV-19/Sweden/SUS0008189/2022|2022-01-05|2022-01-17
>hCoV-19/Sweden/SUS0008071/2022|2022-01-04|2022-01-17
>hCoV-19/Sweden/SUS0007928/2022|2022-01-03|2022-01-17
>hCoV-19/Sweden/SUS0008181/2022|2022-01-05|2022-01-17
>hCoV-19/Sweden/SUS0008175/2022|2022-01-05|2022-01-17
>hCoV-19/Sweden/SUS0008162/2022|2022-01-05|2022-01-17
>hCoV-19/Sweden/SUS0007958/2022|2022-01-03|2022-01-17
>hCoV-19/Nepal/S-1017/2022|2022-01|2022-01-17
>hCoV-19/Nepal/S-1018/2022|2022-01|2022-01-17
>hCoV-19/Nepal/S-1020/2022|2022-01|2022-01-17
>hCoV-19/Sweden/SUS0007945/2022|2022-01-03|2022-01-17
>hCoV-19/Sweden/SUS0007946/2022|2022-01-03|2022-01-17
>hCoV-19/Sweden/SUS0007940/2022|2022-01-03|2022-01-17
>hCoV-19/England/MILK-31B0B5F/2022|2022-01-08|2022-01-17
>hCoV-19/Sweden/SUS0008057/2022|2022-01-04|2022-01-17
>hCoV-19/Sweden/SUS0007936/2022|2022-01-03|2022-01-17
>hCoV-19/Sweden/SUS0008157/2022|2022-01-05|2022-01-17
>hCoV-19/England/MILK-31B6A3E/2022|2022-01-08|2022-01-17
>hCoV-19/England/MILK-31B6A10/2022|2022-01-08|2022-01-17
>hCoV-19/Belgium/UZA-UA-CV8326869313/2022|2022-01-03|2022-01-10
>hCoV-19/England/ALDP-31B156F/2022|2022-01-06|2022-01-17
>hCoV-19/England/PLYM-31B938B/2022|2022-01-07|2022-01-17
>hCoV-19/England/MILK-31EF8F6/2022|2022-01-10|2022-01-17
>hCoV-19/Canada/ON-PHL-22-01561/2021|2021-12-28|2022-01-26
>hCoV-19/Portugal/PT25201/2022|2022-01-02|2022-01-17
>hCoV-19/England/MILK-31E8EFB/2022|2022-01-10|2022-01-17
>hCoV-19/India/DL-ILBS-WGS1083/2021|2021-12-23|2022-01-03
>hCoV-19/India/DL-ILBS-WGS1095/2021|2021-12-22|2022-01-03
>hCoV-19/India/DL-ILBS-WGS1082/2021|2021-12-21|2022-01-03
>hCoV-19/Sweden/SUS0008187/2022|2022-01-05|2022-01-17
>hCoV-19/Sweden/SUS0008183/2022|2022-01-05|2022-01-17
>hCoV-19/Sweden/SUS0008135/2022|2022-01-05|2022-01-17
>hCoV-19/Sweden/SUS0008017/2022|2022-01-04|2022-01-17
>hCoV-19/Sweden/SUS0007983/2022|2022-01-03|2022-01-17
>hCoV-19/Sweden/SUS0007978/2022|2022-01-03|2022-01-17
>hCoV-19/Sweden/SUS0008080/2022|2022-01-04|2022-01-17
>hCoV-19/Sweden/SUS0008084/2022|2022-01-04|2022-01-17
>hCoV-19/Sweden/SUS0007924/2022|2022-01-03|2022-01-17
>hCoV-19/Sweden/SUS0007956/2022|2022-01-03|2022-01-17
>hCoV-19/Sweden/SUS0007948/2022|2022-01-03|2022-01-17
>hCoV-19/Sweden/SUS0008052/2022|2022-01-04|2022-01-17
>hCoV-19/Sweden/SUS0008038/2022|2022-01-04|2022-01-17
>hCoV-19/Sweden/SUS0008043/2022|2022-01-04|2022-01-17
>hCoV-19/Sweden/SUS0008152/2022|2022-01-05|2022-01-17
>hCoV-19/Sweden/SUS0008036/2022|2022-01-04|2022-01-17
>hCoV-19/Belgium/IPG-1104/2022|2022-01-07|2022-01-17
>hCoV-19/Netherlands/NH-inBiome-210647/2022|2022-01-11|2022-01-17
>hCoV-19/Netherlands/NH-inBiome-210621/2022|2022-01-08|2022-01-17
>hCoV-19/Australia/WA921/2022|2022-01-04|2022-01-10
>hCoV-19/Australia/WA913/2022|2022-01-04|2022-01-10
>hCoV-19/Australia/WA920/2022|2022-01-03|2022-01-10
>hCoV-19/India/DL-ILBS-WGS1074/2021|2021-12-22|2022-01-03
>hCoV-19/India/TG-GMCH-ICMR-INSACOG-310531/2022|2022-01-03|2022-01-10
>hCoV-19/USA/CA-CDC-FG-238368/2022|2022-01-15|2022-01-26
>hCoV-19/India/TG-GMCH-ICMR-INSACOG-310680/2022|2022-01-03|2022-01-10
>hCoV-19/India/TG-GMCH-ICMR-INSACOG-310718/2022|2022-01-03|2022-01-10
>hCoV-19/India/TG-GMCH-ICMR-INSACOG-311111/2022|2022-01-03|2022-01-10
>hCoV-19/India/TG-GMCH-ICMR-INSACOG-310704/2022|2022-01-03|2022-01-10
>hCoV-19/India/TG-GMCH-ICMR-INSACOG-310866/2022|2022-01-03|2022-01-10
>hCoV-19/India/TG-GMCH-ICMR-INSACOG-311705/2022|2022-01-04|2022-01-10
>hCoV-19/India/TG-GMCH-ICMR-INSACOG-311697/2022|2022-01-04|2022-01-10
>hCoV-19/India/TG-GMCH-ICMR-INSACOG-310632/2022|2022-01-03|2022-01-10
>hCoV-19/India/TG-GMCH-ICMR-INSACOG-311710/2022|2022-01-04|2022-01-10
>hCoV-19/India/TG-GMCH-ICMR-INSACOG-311711/2022|2022-01-04|2022-01-10
>hCoV-19/India/TG-GMCH-ICMR-INSACOG-311744/2022|2022-01-04|2022-01-10
>hCoV-19/India/TG-GMCH-ICMR-INSACOG-310542/2022|2022-01-03|2022-01-10
>hCoV-19/India/TG-GMCH-ICMR-INSACOG-311432/2022|2022-01-03|2022-01-10
>hCoV-19/India/TG-GMCH-ICMR-INSACOG-310640/2022|2022-01-03|2022-01-10
>hCoV-19/India/TG-GMCH-ICMR-INSACOG-311415/2022|2022-01-03|2022-01-10
>hCoV-19/India/TG-GMCH-ICMR-INSACOG-311424/2022|2022-01-03|2022-01-10
>hCoV-19/India/TG-GMCH-ICMR-INSACOG-310631/2022|2022-01-03|2022-01-10
>hCoV-19/India/TG-GMCH-ICMR-INSACOG-310541/2022|2022-01-03|2022-01-10
>hCoV-19/India/TG-GMCH-ICMR-INSACOG-310678/2022|2022-01-03|2022-01-10
>hCoV-19/India/TG-GMCH-ICMR-INSACOG-310727/2022|2022-01-03|2022-01-10
>hCoV-19/India/TG-GMCH-ICMR-INSACOG-310726/2022|2022-01-03|2022-01-10
>hCoV-19/India/TG-GMCH-ICMR-INSACOG-310728/2022|2022-01-03|2022-01-10
>hCoV-19/India/TG-GMCH-ICMR-INSACOG-310994/2022|2022-01-03|2022-01-10
>hCoV-19/India/TG-GMCH-ICMR-INSACOG-312174/2022|2022-01-04|2022-01-10
>hCoV-19/India/TG-GMCH-ICMR-INSACOG-312166/2022|2022-01-04|2022-01-10
>hCoV-19/India/TG-GMCH-ICMR-INSACOG-312173/2022|2022-01-04|2022-01-10
>hCoV-19/India/TG-GMCH-ICMR-INSACOG-312502/2022|2022-01-04|2022-01-10
>hCoV-19/India/TG-GMCH-ICMR-INSACOG-312617/2022|2022-01-04|2022-01-10
>hCoV-19/India/TG-GMCH-ICMR-INSACOG-312139/2022|2022-01-04|2022-01-10
>hCoV-19/India/TG-GMCH-ICMR-INSACOG-311707/2022|2022-01-04|2022-01-10
>hCoV-19/India/TG-GMCH-ICMR-INSACOG-311443/2022|2022-01-03|2022-01-10
>hCoV-19/India/TG-GMCH-ICMR-INSACOG-311692/2022|2022-01-04|2022-01-10
>hCoV-19/India/TG-GMCH-ICMR-INSACOG-311603/2022|2022-01-04|2022-01-10
>hCoV-19/India/TG-GMCH-ICMR-INSACOG-312101/2022|2022-01-04|2022-01-10
>hCoV-19/India/TG-GMCH-ICMR-INSACOG-311830/2022|2022-01-04|2022-01-10
>hCoV-19/India/TG-GMCH-ICMR-INSACOG-311700/2022|2022-01-04|2022-01-10
>hCoV-19/India/TG-GMCH-ICMR-INSACOG-311501/2022|2022-01-03|2022-01-10
>hCoV-19/India/TG-GMCH-ICMR-INSACOG-311927/2022|2022-01-04|2022-01-10
>hCoV-19/India/TG-GMCH-ICMR-INSACOG-311597/2022|2022-01-04|2022-01-10
>hCoV-19/India/TG-GMCH-ICMR-INSACOG-311593/2022|2022-01-04|2022-01-10
>hCoV-19/India/TG-GMCH-ICMR-INSACOG-311751/2022|2022-01-04|2022-01-10
>hCoV-19/India/TG-GMCH-ICMR-INSACOG-311770/2022|2022-01-04|2022-01-10
>hCoV-19/India/TG-GMCH-ICMR-INSACOG-312047/2022|2022-01-04|2022-01-10
>hCoV-19/India/TG-GMCH-ICMR-INSACOG-312015/2022|2022-01-04|2022-01-10
>hCoV-19/India/TG-GMCH-ICMR-INSACOG-312618/2022|2022-01-04|2022-01-10
>hCoV-19/India/TG-GMCH-ICMR-INSACOG-312008/2022|2022-01-04|2022-01-10
>hCoV-19/India/TG-GMCH-ICMR-INSACOG-312624/2022|2022-01-04|2022-01-10
>hCoV-19/India/TG-GMCH-ICMR-INSACOG-312800/2022|2022-01-04|2022-01-10
>hCoV-19/India/TG-GMCH-ICMR-INSACOG-312619/2022|2022-01-04|2022-01-10
>hCoV-19/India/TG-GMCH-ICMR-INSACOG-312262/2022|2022-01-04|2022-01-10
>hCoV-19/India/TG-GMCH-ICMR-INSACOG-312750/2022|2022-01-04|2022-01-10
>hCoV-19/India/TG-GMCH-ICMR-INSACOG-312161/2022|2022-01-04|2022-01-10
>hCoV-19/India/TG-GMCH-ICMR-INSACOG-312627/2022|2022-01-04|2022-01-10
>hCoV-19/India/TG-GMCH-ICMR-INSACOG-312626/2022|2022-01-04|2022-01-10
>hCoV-19/India/TG-GMCH-ICMR-INSACOG-312349/2022|2022-01-04|2022-01-10
>hCoV-19/India/TG-GMCH-ICMR-INSACOG-312297/2022|2022-01-04|2022-01-10
>hCoV-19/India/TG-GMCH-ICMR-INSACOG-313826/2022|2022-01-05|2022-01-10
>hCoV-19/India/TG-GMCH-ICMR-INSACOG-312883/2022|2022-01-05|2022-01-10
>hCoV-19/India/TG-GMCH-ICMR-INSACOG-312519/2022|2022-01-04|2022-01-10
>hCoV-19/India/TG-GMCH-ICMR-INSACOG-312413/2022|2022-01-04|2022-01-10
>hCoV-19/India/TG-GMCH-ICMR-INSACOG-312616/2022|2022-01-04|2022-01-10
>hCoV-19/India/TG-GMCH-ICMR-INSACOG-312614/2022|2022-01-04|2022-01-10
>hCoV-19/India/TG-GMCH-ICMR-INSACOG-312557/2022|2022-01-04|2022-01-10
>hCoV-19/USA/CA-CDC-FG-241129/2022|2022-01-17|2022-01-26
>hCoV-19/USA/CA-CDC-FG-241043/2022|2022-01-17|2022-01-26
>hCoV-19/USA/CA-CDC-FG-241258/2022|2022-01-17|2022-01-26
>hCoV-19/USA/CA-CDC-FG-241416/2022|2022-01-17|2022-01-26
>hCoV-19/USA/CA-CDC-FG-241349/2022|2022-01-17|2022-01-26
>hCoV-19/USA/CA-CDC-FG-240354/2022|2022-01-17|2022-01-26
>hCoV-19/USA/CA-CDC-FG-240306/2022|2022-01-17|2022-01-26
>hCoV-19/USA/CA-CDC-FG-238247/2022|2022-01-15|2022-01-26
>hCoV-19/Canada/ON-PHL-22-02512/2022|2022-01-09|2022-01-26
>hCoV-19/Denmark/DCGC-330893/2022|2022-01-16|2022-01-26
>hCoV-19/Denmark/DCGC-330892/2022|2022-01-19|2022-01-26
>hCoV-19/USA/NE-NPHL22-3551/2022|2022-01-12|2022-01-17
>hCoV-19/USA/NE-NPHL22-3383/2022|2022-01-12|2022-01-17
>hCoV-19/England/MILK-32EDAE2/2022|2022-01-17|2022-01-26
>hCoV-19/Denmark/DCGC-327401/2022|2022-01-19|2022-01-26
>hCoV-19/Denmark/DCGC-327400/2022|2022-01-11|2022-01-26
>hCoV-19/Denmark/DCGC-327427/2022|2022-01-11|2022-01-26
>hCoV-19/Denmark/DCGC-327422/2022|2022-01-16|2022-01-26
>hCoV-19/Denmark/DCGC-330927/2022|2022-01-20|2022-01-26
>hCoV-19/Denmark/DCGC-330882/2022|2022-01-16|2022-01-26
>hCoV-19/India/UP-MRUBHU0701-1/2022|2022-01-06|2022-01-10
>hCoV-19/Sweden/1925266064/2021|2021-12-20|2022-01-03
>hCoV-19/Denmark/DCGC-327341/2022|2022-01-16|2022-01-26
>hCoV-19/Denmark/DCGC-301199/2021|2021-12-25|2022-01-10
>hCoV-19/Denmark/DCGC-327340/2022|2022-01-18|2022-01-26
>hCoV-19/England/MILK-32EEAB4/2022|2022-01-15|2022-01-26
>hCoV-19/England/MILK-32EDA2E/2022|2022-01-17|2022-01-26
>hCoV-19/Denmark/DCGC-327318/2022|2022-01-17|2022-01-26
>hCoV-19/Denmark/DCGC-327355/2022|2022-01-14|2022-01-26
>hCoV-19/Scotland/QEUH-32EE61A/2022|2022-01-17|2022-01-26
>hCoV-19/India/UP-MRUBHU-02/2022|2022-01-05|2022-01-10
>hCoV-19/Scotland/QEUH-32EE5C2/2022|2022-01-17|2022-01-26
>hCoV-19/Denmark/DCGC-327356/2022|2022-01-14|2022-01-26
>hCoV-19/England/MILK-32EE762/2022|2022-01-16|2022-01-26
>hCoV-19/Denmark/DCGC-327315/2022|2022-01-19|2022-01-26
>hCoV-19/India/UP-MRUBHU-_3/2022|2022-01-06|2022-01-10
>hCoV-19/Scotland/QEUH-32EE638/2022|2022-01-17|2022-01-26
>hCoV-19/Denmark/DCGC-327317/2022|2022-01-10|2022-01-26
>hCoV-19/Denmark/DCGC-301019/2021|2021-12-25|2022-01-10
>hCoV-19/Denmark/DCGC-327348/2022|2022-01-11|2022-01-26
>hCoV-19/Denmark/DCGC-301844/2021|2021-12-26|2022-01-10
>hCoV-19/Denmark/DCGC-301602/2021|2021-12-23|2022-01-10
>hCoV-19/Belgium/AZDelta-2202-05557/2022|2022-01-12|2022-01-17
>hCoV-19/Belgium/AZDelta-2202-01859/2022|2022-01-12|2022-01-17
>hCoV-19/Denmark/DCGC-327345/2022|2022-01-12|2022-01-26
>hCoV-19/Denmark/DCGC-327363/2022|2022-01-18|2022-01-26
>hCoV-19/Denmark/DCGC-327331/2022|2022-01-12|2022-01-26
>hCoV-19/Denmark/DCGC-327296/2022|2022-01-12|2022-01-26
>hCoV-19/Denmark/DCGC-327301/2022|2022-01-19|2022-01-26
>hCoV-19/Denmark/DCGC-327364/2022|2022-01-11|2022-01-26
>hCoV-19/Denmark/DCGC-327325/2022|2022-01-12|2022-01-26
>hCoV-19/Denmark/DCGC-299964/2021|2021-12-24|2022-01-10
>hCoV-19/Denmark/DCGC-299972/2021|2021-12-28|2022-01-10
>hCoV-19/Denmark/DCGC-327398/2022|2022-01-18|2022-01-26
>hCoV-19/Denmark/DCGC-327343/2022|2022-01-19|2022-01-26
>hCoV-19/Denmark/DCGC-327372/2022|2022-01-12|2022-01-26
>hCoV-19/Denmark/DCGC-300031/2022|2022-01-03|2022-01-10
>hCoV-19/Denmark/DCGC-300039/2022|2022-01-02|2022-01-10
>hCoV-19/Denmark/DCGC-327370/2022|2022-01-12|2022-01-26
>hCoV-19/Denmark/DCGC-299967/2021|2021-12-24|2022-01-10
>hCoV-19/Denmark/DCGC-299968/2021|2021-12-23|2022-01-10
>hCoV-19/Denmark/DCGC-300010/2022|2022-01-02|2022-01-10
>hCoV-19/England/MILK-32ED903/2022|2022-01-17|2022-01-26
>hCoV-19/Denmark/DCGC-299951/2022|2022-01-03|2022-01-10
>hCoV-19/Denmark/DCGC-300041/2022|2022-01-02|2022-01-10
>hCoV-19/Denmark/DCGC-300048/2021|2021-12-27|2022-01-10
>hCoV-19/Denmark/DCGC-300136/2021|2021-12-23|2022-01-10
>hCoV-19/Denmark/DCGC-300044/2022|2022-01-02|2022-01-10
>hCoV-19/Denmark/DCGC-300052/2022|2022-01-02|2022-01-10
>hCoV-19/Denmark/DCGC-300054/2022|2022-01-02|2022-01-10
>hCoV-19/Denmark/DCGC-300022/2022|2022-01-02|2022-01-10
>hCoV-19/Denmark/DCGC-300033/2022|2022-01-03|2022-01-10
>hCoV-19/Denmark/DCGC-300063/2022|2022-01-02|2022-01-10
>hCoV-19/Denmark/DCGC-300073/2021|2021-12-26|2022-01-10
>hCoV-19/Denmark/DCGC-300075/2022|2022-01-03|2022-01-10
>hCoV-19/Denmark/DCGC-300058/2022|2022-01-02|2022-01-10
>hCoV-19/Denmark/DCGC-300059/2022|2022-01-02|2022-01-10
>hCoV-19/Denmark/DCGC-300117/2022|2022-01-02|2022-01-10
>hCoV-19/Denmark/DCGC-300079/2022|2022-01-02|2022-01-10
>hCoV-19/Denmark/DCGC-300126/2022|2022-01-02|2022-01-10
>hCoV-19/Denmark/DCGC-300116/2022|2022-01-02|2022-01-10
>hCoV-19/Denmark/DCGC-300087/2021|2021-12-23|2022-01-10
>hCoV-19/Denmark/DCGC-300137/2022|2022-01-02|2022-01-10
>hCoV-19/Denmark/DCGC-300101/2022|2022-01-03|2022-01-10
>hCoV-19/Denmark/DCGC-300098/2021|2021-12-28|2022-01-10
>hCoV-19/Denmark/DCGC-300097/2022|2022-01-02|2022-01-10
>hCoV-19/Denmark/DCGC-300109/2021|2021-12-27|2022-01-10
>hCoV-19/Denmark/DCGC-300120/2022|2022-01-03|2022-01-10
>hCoV-19/Denmark/DCGC-300149/2021|2021-12-27|2022-01-10
>hCoV-19/Denmark/DCGC-300125/2022|2022-01-02|2022-01-10
>hCoV-19/Denmark/DCGC-300143/2022|2022-01-02|2022-01-10
>hCoV-19/Denmark/DCGC-300124/2022|2022-01-02|2022-01-10
>hCoV-19/Denmark/DCGC-300122/2021|2021-12-27|2022-01-10
>hCoV-19/Denmark/DCGC-300201/2022|2022-01-03|2022-01-10
>hCoV-19/Denmark/DCGC-300208/2022|2022-01-02|2022-01-10
>hCoV-19/Denmark/DCGC-300209/2022|2022-01-02|2022-01-10
>hCoV-19/Denmark/DCGC-300155/2022|2022-01-02|2022-01-10
>hCoV-19/Denmark/DCGC-300163/2021|2021-12-27|2022-01-10
>hCoV-19/Denmark/DCGC-300171/2022|2022-01-01|2022-01-10
>hCoV-19/Denmark/DCGC-300177/2021|2021-12-28|2022-01-10
>hCoV-19/Denmark/DCGC-300185/2022|2022-01-02|2022-01-10
>hCoV-19/Denmark/DCGC-300218/2022|2022-01-03|2022-01-10
>hCoV-19/Denmark/DCGC-300240/2022|2022-01-02|2022-01-10
>hCoV-19/Denmark/DCGC-300206/2021|2021-12-27|2022-01-10
>hCoV-19/Denmark/DCGC-300193/2022|2022-01-02|2022-01-10
>hCoV-19/Denmark/DCGC-300207/2022|2022-01-02|2022-01-10
>hCoV-19/Denmark/DCGC-300211/2022|2022-01-03|2022-01-10
>hCoV-19/Denmark/DCGC-300267/2022|2022-01-02|2022-01-10
>hCoV-19/Denmark/DCGC-300265/2022|2022-01-02|2022-01-10
>hCoV-19/Denmark/DCGC-300263/2022|2022-01-02|2022-01-10
>hCoV-19/Denmark/DCGC-300253/2021|2021-12-28|2022-01-10
>hCoV-19/Denmark/DCGC-300235/2022|2022-01-02|2022-01-10
>hCoV-19/Denmark/DCGC-300249/2022|2022-01-02|2022-01-10
>hCoV-19/Denmark/DCGC-300239/2022|2022-01-02|2022-01-10
>hCoV-19/Denmark/DCGC-300231/2022|2022-01-03|2022-01-10
>hCoV-19/Denmark/DCGC-300264/2022|2022-01-02|2022-01-10
>hCoV-19/England/MILK-3344936/2022|2022-01-19|2022-01-26
>hCoV-19/Denmark/DCGC-300275/2022|2022-01-02|2022-01-10
>hCoV-19/Denmark/DCGC-300278/2022|2022-01-02|2022-01-10
>hCoV-19/Denmark/DCGC-300299/2022|2022-01-02|2022-01-10
>hCoV-19/Denmark/DCGC-300290/2022|2022-01-02|2022-01-10
>hCoV-19/Denmark/DCGC-300283/2022|2022-01-02|2022-01-10
>hCoV-19/Denmark/DCGC-300338/2022|2022-01-02|2022-01-10
>hCoV-19/Denmark/DCGC-300349/2022|2022-01-02|2022-01-10
>hCoV-19/Denmark/DCGC-300344/2021|2021-12-24|2022-01-10
>hCoV-19/Denmark/DCGC-300304/2022|2022-01-02|2022-01-10
>hCoV-19/Denmark/DCGC-300317/2022|2022-01-02|2022-01-10
>hCoV-19/Denmark/DCGC-300322/2022|2022-01-02|2022-01-10
>hCoV-19/Denmark/DCGC-300300/2022|2022-01-02|2022-01-10
>hCoV-19/Denmark/DCGC-300325/2022|2022-01-01|2022-01-10
>hCoV-19/Denmark/DCGC-300350/2022|2022-01-02|2022-01-10
>hCoV-19/Denmark/DCGC-300348/2022|2022-01-02|2022-01-10
>hCoV-19/Denmark/DCGC-300363/2022|2022-01-02|2022-01-10
>hCoV-19/Denmark/DCGC-300357/2022|2022-01-03|2022-01-10
>hCoV-19/Denmark/DCGC-300343/2022|2022-01-01|2022-01-10
>hCoV-19/Denmark/DCGC-300392/2022|2022-01-03|2022-01-10
>hCoV-19/Denmark/DCGC-300368/2021|2021-12-27|2022-01-10
>hCoV-19/Denmark/DCGC-300382/2021|2021-12-31|2022-01-10
>hCoV-19/Denmark/DCGC-300370/2021|2021-12-28|2022-01-10
>hCoV-19/Denmark/DCGC-300376/2022|2022-01-03|2022-01-10
>hCoV-19/Denmark/DCGC-300415/2022|2022-01-02|2022-01-10
>hCoV-19/Denmark/DCGC-300424/2022|2022-01-03|2022-01-10
>hCoV-19/Denmark/DCGC-300418/2022|2022-01-02|2022-01-10
>hCoV-19/Denmark/DCGC-300408/2022|2022-01-02|2022-01-10
>hCoV-19/Denmark/DCGC-300414/2022|2022-01-03|2022-01-10
>hCoV-19/Denmark/DCGC-300400/2022|2022-01-02|2022-01-10
>hCoV-19/Denmark/DCGC-300416/2022|2022-01-02|2022-01-10
>hCoV-19/Denmark/DCGC-300412/2022|2022-01-02|2022-01-10
>hCoV-19/Denmark/DCGC-300407/2022|2022-01-02|2022-01-10
>hCoV-19/Denmark/DCGC-300449/2022|2022-01-02|2022-01-10
>hCoV-19/Denmark/DCGC-300444/2022|2022-01-02|2022-01-10
>hCoV-19/Denmark/DCGC-300440/2021|2021-12-28|2022-01-10
>hCoV-19/Denmark/DCGC-300442/2021|2021-12-25|2022-01-10
>hCoV-19/Denmark/DCGC-300439/2022|2022-01-02|2022-01-10
>hCoV-19/Denmark/DCGC-300468/2022|2022-01-02|2022-01-10
>hCoV-19/Denmark/DCGC-300456/2021|2021-12-22|2022-01-10
>hCoV-19/Denmark/DCGC-300464/2022|2022-01-02|2022-01-10
>hCoV-19/Denmark/DCGC-300453/2021|2021-12-22|2022-01-10
>hCoV-19/Denmark/DCGC-300481/2022|2022-01-02|2022-01-10
>hCoV-19/Denmark/DCGC-331042/2022|2022-01-13|2022-01-26
>hCoV-19/Denmark/DCGC-300506/2022|2022-01-02|2022-01-10
>hCoV-19/Denmark/DCGC-300508/2022|2022-01-02|2022-01-10
>hCoV-19/Denmark/DCGC-300504/2022|2022-01-02|2022-01-10
>hCoV-19/Denmark/DCGC-300571/2022|2022-01-02|2022-01-10
>hCoV-19/Denmark/DCGC-300498/2022|2022-01-02|2022-01-10
>hCoV-19/Denmark/DCGC-300503/2022|2022-01-02|2022-01-10
>hCoV-19/Denmark/DCGC-300500/2022|2022-01-02|2022-01-10
>hCoV-19/Denmark/DCGC-331006/2022|2022-01-15|2022-01-26
>hCoV-19/Denmark/DCGC-331005/2022|2022-01-17|2022-01-26
>hCoV-19/Denmark/DCGC-331049/2022|2022-01-17|2022-01-26
>hCoV-19/Denmark/DCGC-331050/2022|2022-01-18|2022-01-26
>hCoV-19/Denmark/DCGC-300513/2022|2022-01-02|2022-01-10
>hCoV-19/Denmark/DCGC-300533/2022|2022-01-02|2022-01-10
>hCoV-19/Denmark/DCGC-300516/2022|2022-01-02|2022-01-10
>hCoV-19/Denmark/DCGC-300511/2022|2022-01-02|2022-01-10
>hCoV-19/Denmark/DCGC-300538/2022|2022-01-02|2022-01-10
>hCoV-19/Denmark/DCGC-300512/2022|2022-01-02|2022-01-10
>hCoV-19/Denmark/DCGC-300542/2022|2022-01-02|2022-01-10
>hCoV-19/Denmark/DCGC-300521/2022|2022-01-01|2022-01-10
>hCoV-19/Denmark/DCGC-300551/2022|2022-01-02|2022-01-10
>hCoV-19/Denmark/DCGC-330974/2022|2022-01-17|2022-01-26
>hCoV-19/Denmark/DCGC-300560/2022|2022-01-02|2022-01-10
>hCoV-19/Denmark/DCGC-300552/2021|2021-12-27|2022-01-10
>hCoV-19/Denmark/DCGC-300546/2022|2022-01-02|2022-01-10
>hCoV-19/Denmark/DCGC-300568/2022|2022-01-02|2022-01-10
>hCoV-19/Denmark/DCGC-300569/2022|2022-01-02|2022-01-10
>hCoV-19/Denmark/DCGC-300606/2022|2022-01-01|2022-01-10
>hCoV-19/Denmark/DCGC-300592/2021|2021-12-22|2022-01-10
>hCoV-19/Denmark/DCGC-300619/2022|2022-01-02|2022-01-10
>hCoV-19/Denmark/DCGC-300584/2022|2022-01-02|2022-01-10
>hCoV-19/Denmark/DCGC-300590/2022|2022-01-02|2022-01-10
>hCoV-19/Denmark/DCGC-300588/2022|2022-01-02|2022-01-10
>hCoV-19/Denmark/DCGC-300594/2022|2022-01-02|2022-01-10
>hCoV-19/Denmark/DCGC-300623/2022|2022-01-03|2022-01-10
>hCoV-19/Denmark/DCGC-300602/2021|2021-12-27|2022-01-10
>hCoV-19/Denmark/DCGC-300608/2022|2022-01-02|2022-01-10
>hCoV-19/Denmark/DCGC-300671/2022|2022-01-01|2022-01-10
>hCoV-19/Denmark/DCGC-300643/2021|2021-12-29|2022-01-10
>hCoV-19/Denmark/DCGC-300626/2022|2022-01-02|2022-01-10
>hCoV-19/Denmark/DCGC-331011/2022|2022-01-10|2022-01-26
>hCoV-19/Denmark/DCGC-300642/2022|2022-01-03|2022-01-10
>hCoV-19/Denmark/DCGC-300629/2021|2021-12-24|2022-01-10
>hCoV-19/Denmark/DCGC-331019/2022|2022-01-16|2022-01-26
>hCoV-19/Denmark/DCGC-331068/2022|2022-01-15|2022-01-26
>hCoV-19/Denmark/DCGC-300679/2021|2021-12-27|2022-01-10
>hCoV-19/Denmark/DCGC-300678/2022|2022-01-03|2022-01-10
>hCoV-19/Denmark/DCGC-300728/2022|2022-01-02|2022-01-10
>hCoV-19/Denmark/DCGC-300718/2022|2022-01-03|2022-01-10
>hCoV-19/Denmark/DCGC-300692/2022|2022-01-03|2022-01-10
>hCoV-19/Denmark/DCGC-300763/2021|2021-12-29|2022-01-10
>hCoV-19/Denmark/DCGC-300756/2022|2022-01-03|2022-01-10
>hCoV-19/Denmark/DCGC-300755/2021|2021-12-27|2022-01-10
>hCoV-19/Denmark/DCGC-300738/2022|2022-01-02|2022-01-10
>hCoV-19/Denmark/DCGC-300742/2022|2022-01-02|2022-01-10
>hCoV-19/Denmark/DCGC-300724/2022|2022-01-02|2022-01-10
>hCoV-19/Denmark/DCGC-300744/2022|2022-01-02|2022-01-10
>hCoV-19/Denmark/DCGC-300764/2022|2022-01-02|2022-01-10
>hCoV-19/Denmark/DCGC-330886/2022|2022-01-17|2022-01-26
>hCoV-19/Denmark/DCGC-300760/2021|2021-12-27|2022-01-10
>hCoV-19/Denmark/DCGC-300759/2022|2022-01-02|2022-01-10
>hCoV-19/Denmark/DCGC-300781/2022|2022-01-02|2022-01-10
>hCoV-19/Denmark/DCGC-300757/2022|2022-01-02|2022-01-10
>hCoV-19/Denmark/DCGC-300768/2022|2022-01-01|2022-01-10
>hCoV-19/Denmark/DCGC-300777/2022|2022-01-01|2022-01-10
>hCoV-19/Denmark/DCGC-300783/2022|2022-01-02|2022-01-10
>hCoV-19/Denmark/DCGC-300788/2021|2021-12-26|2022-01-10
>hCoV-19/Denmark/DCGC-300789/2022|2022-01-02|2022-01-10
>hCoV-19/Denmark/DCGC-300796/2022|2022-01-03|2022-01-10
>hCoV-19/Denmark/DCGC-300814/2021|2021-12-26|2022-01-10
>hCoV-19/Denmark/DCGC-300821/2022|2022-01-03|2022-01-10
>hCoV-19/England/BRBR-333C3D9/2022|2022-01-19|2022-01-26
>hCoV-19/Denmark/DCGC-300808/2021|2021-12-27|2022-01-10
>hCoV-19/Denmark/DCGC-300887/2022|2022-01-02|2022-01-10
>hCoV-19/Denmark/DCGC-300834/2022|2022-01-02|2022-01-10
>hCoV-19/Denmark/DCGC-300855/2022|2022-01-02|2022-01-10
>hCoV-19/Denmark/DCGC-300826/2022|2022-01-03|2022-01-10
>hCoV-19/Denmark/DCGC-300840/2022|2022-01-02|2022-01-10
>hCoV-19/Denmark/DCGC-300841/2022|2022-01-03|2022-01-10
>hCoV-19/Denmark/DCGC-300824/2022|2022-01-02|2022-01-10
>hCoV-19/Denmark/DCGC-300825/2021|2021-12-27|2022-01-10
>hCoV-19/Denmark/DCGC-300913/2022|2022-01-02|2022-01-10
>hCoV-19/Denmark/DCGC-300868/2021|2021-12-28|2022-01-10
>hCoV-19/Denmark/DCGC-300916/2021|2021-12-26|2022-01-10
>hCoV-19/Denmark/DCGC-300865/2022|2022-01-02|2022-01-10
>hCoV-19/Denmark/DCGC-300883/2021|2021-12-27|2022-01-10
>hCoV-19/Denmark/DCGC-300889/2021|2021-12-24|2022-01-10
>hCoV-19/Denmark/DCGC-300876/2022|2022-01-02|2022-01-10
>hCoV-19/Denmark/DCGC-300871/2022|2022-01-02|2022-01-10
>hCoV-19/Denmark/DCGC-300860/2022|2022-01-03|2022-01-10
>hCoV-19/Denmark/DCGC-300875/2022|2022-01-02|2022-01-10
>hCoV-19/Denmark/DCGC-300898/2021|2021-12-27|2022-01-10
>hCoV-19/Denmark/DCGC-300939/2022|2022-01-03|2022-01-10
>hCoV-19/Denmark/DCGC-300937/2022|2022-01-02|2022-01-10
>hCoV-19/Denmark/DCGC-300914/2022|2022-01-02|2022-01-10
>hCoV-19/Denmark/DCGC-300954/2022|2022-01-02|2022-01-10
>hCoV-19/Denmark/DCGC-300906/2022|2022-01-02|2022-01-10
>hCoV-19/Denmark/DCGC-300907/2022|2022-01-02|2022-01-10
>hCoV-19/Denmark/DCGC-300902/2021|2021-12-24|2022-01-10
>hCoV-19/Denmark/DCGC-300922/2022|2022-01-03|2022-01-10
>hCoV-19/Denmark/DCGC-300899/2022|2022-01-02|2022-01-10
>hCoV-19/Denmark/DCGC-300918/2022|2022-01-02|2022-01-10
>hCoV-19/Denmark/DCGC-300921/2022|2022-01-02|2022-01-10
>hCoV-19/Denmark/DCGC-330857/2022|2022-01-11|2022-01-26
>hCoV-19/Denmark/DCGC-330861/2022|2022-01-18|2022-01-26
>hCoV-19/Denmark/DCGC-300960/2022|2022-01-03|2022-01-10
>hCoV-19/Denmark/DCGC-330860/2022|2022-01-18|2022-01-26
>hCoV-19/Denmark/DCGC-300985/2022|2022-01-03|2022-01-10
>hCoV-19/Denmark/DCGC-300992/2022|2022-01-02|2022-01-10
>hCoV-19/Denmark/DCGC-300959/2022|2022-01-02|2022-01-10
>hCoV-19/Denmark/DCGC-330849/2022|2022-01-19|2022-01-26
>hCoV-19/Denmark/DCGC-330848/2022|2022-01-18|2022-01-26
>hCoV-19/Denmark/DCGC-300944/2022|2022-01-03|2022-01-10
>hCoV-19/Denmark/DCGC-300947/2022|2022-01-02|2022-01-10
>hCoV-19/Denmark/DCGC-300956/2022|2022-01-02|2022-01-10
>hCoV-19/Denmark/DCGC-300950/2022|2022-01-02|2022-01-10
>hCoV-19/Denmark/DCGC-300963/2022|2022-01-02|2022-01-10
>hCoV-19/Denmark/DCGC-300978/2022|2022-01-03|2022-01-10
>hCoV-19/Denmark/DCGC-300967/2022|2022-01-02|2022-01-10
>hCoV-19/Denmark/DCGC-300968/2022|2022-01-02|2022-01-10
>hCoV-19/Denmark/DCGC-330853/2022|2022-01-16|2022-01-26
>hCoV-19/Denmark/DCGC-300987/2022|2022-01-02|2022-01-10
>hCoV-19/Denmark/DCGC-300986/2022|2022-01-02|2022-01-10
>hCoV-19/Denmark/DCGC-301027/2022|2022-01-02|2022-01-10
>hCoV-19/Denmark/DCGC-300990/2022|2022-01-02|2022-01-10
>hCoV-19/Denmark/DCGC-300993/2022|2022-01-01|2022-01-10
>hCoV-19/Denmark/DCGC-301009/2022|2022-01-03|2022-01-10
>hCoV-19/Denmark/DCGC-301007/2022|2022-01-01|2022-01-10
>hCoV-19/Denmark/DCGC-330829/2022|2022-01-16|2022-01-26
>hCoV-19/Denmark/DCGC-330826/2022|2022-01-14|2022-01-26
>hCoV-19/Denmark/DCGC-330822/2022|2022-01-17|2022-01-26
>hCoV-19/Denmark/DCGC-301036/2022|2022-01-02|2022-01-10
>hCoV-19/England/ALDP-332ECDF/2022|2022-01-16|2022-01-26
>hCoV-19/Denmark/DCGC-330827/2022|2022-01-17|2022-01-26
>hCoV-19/Denmark/DCGC-301041/2022|2022-01-03|2022-01-10
>hCoV-19/Denmark/DCGC-330824/2022|2022-01-17|2022-01-26
>hCoV-19/Denmark/DCGC-301042/2022|2022-01-02|2022-01-10
>hCoV-19/Denmark/DCGC-330821/2022|2022-01-18|2022-01-26
>hCoV-19/Denmark/DCGC-330820/2022|2022-01-18|2022-01-26
>hCoV-19/Denmark/DCGC-301072/2021|2021-12-27|2022-01-10
>hCoV-19/Denmark/DCGC-301075/2022|2022-01-02|2022-01-10
>hCoV-19/Denmark/DCGC-301076/2022|2022-01-03|2022-01-10
>hCoV-19/Denmark/DCGC-301055/2022|2022-01-02|2022-01-10
>hCoV-19/Denmark/DCGC-301056/2022|2022-01-02|2022-01-10
>hCoV-19/Denmark/DCGC-301048/2022|2022-01-02|2022-01-10
>hCoV-19/Denmark/DCGC-301067/2022|2022-01-02|2022-01-10
>hCoV-19/Denmark/DCGC-301071/2022|2022-01-02|2022-01-10
>hCoV-19/Denmark/DCGC-330876/2022|2022-01-15|2022-01-26
>hCoV-19/Denmark/DCGC-330830/2022|2022-01-19|2022-01-26
>hCoV-19/Denmark/DCGC-301096/2022|2022-01-02|2022-01-10
>hCoV-19/Denmark/DCGC-301080/2022|2022-01-02|2022-01-10
>hCoV-19/Denmark/DCGC-301103/2021|2021-12-23|2022-01-10
>hCoV-19/Denmark/DCGC-301102/2022|2022-01-03|2022-01-10
>hCoV-19/Denmark/DCGC-301098/2022|2022-01-03|2022-01-10
>hCoV-19/Denmark/DCGC-330816/2022|2022-01-10|2022-01-26
>hCoV-19/Denmark/DCGC-301127/2022|2022-01-02|2022-01-10
>hCoV-19/Denmark/DCGC-301132/2022|2022-01-02|2022-01-10
>hCoV-19/Denmark/DCGC-330818/2022|2022-01-20|2022-01-26
>hCoV-19/Denmark/DCGC-301114/2022|2022-01-02|2022-01-10
>hCoV-19/Denmark/DCGC-301128/2022|2022-01-03|2022-01-10
>hCoV-19/Denmark/DCGC-301129/2022|2022-01-02|2022-01-10
>hCoV-19/Denmark/DCGC-301130/2021|2021-12-26|2022-01-10
>hCoV-19/Denmark/DCGC-301137/2022|2022-01-02|2022-01-10
>hCoV-19/Denmark/DCGC-301147/2021|2021-12-31|2022-01-10
>hCoV-19/Denmark/DCGC-330814/2022|2022-01-17|2022-01-26
>hCoV-19/Denmark/DCGC-301182/2022|2022-01-02|2022-01-10
>hCoV-19/Denmark/DCGC-330868/2022|2022-01-18|2022-01-26
>hCoV-19/Denmark/DCGC-301158/2022|2022-01-02|2022-01-10
>hCoV-19/Denmark/DCGC-301168/2022|2022-01-02|2022-01-10
>hCoV-19/Denmark/DCGC-301169/2021|2021-12-26|2022-01-10
>hCoV-19/Denmark/DCGC-301138/2021|2021-12-28|2022-01-10
>hCoV-19/Denmark/DCGC-301144/2022|2022-01-02|2022-01-10
>hCoV-19/Denmark/DCGC-301153/2022|2022-01-03|2022-01-10
>hCoV-19/Denmark/DCGC-330811/2022|2022-01-19|2022-01-26
>hCoV-19/Denmark/DCGC-301152/2022|2022-01-02|2022-01-10
>hCoV-19/Denmark/DCGC-301159/2022|2022-01-03|2022-01-10
>hCoV-19/Denmark/DCGC-301161/2021|2021-12-23|2022-01-10
>hCoV-19/Denmark/DCGC-301190/2022|2022-01-02|2022-01-10
>hCoV-19/Denmark/DCGC-301222/2022|2022-01-02|2022-01-10
>hCoV-19/Denmark/DCGC-301192/2021|2021-12-29|2022-01-10
>hCoV-19/Denmark/DCGC-301181/2022|2022-01-02|2022-01-10
>hCoV-19/England/MILK-3338F51/2022|2022-01-18|2022-01-26
>hCoV-19/Denmark/DCGC-301231/2022|2022-01-01|2022-01-10
>hCoV-19/Denmark/DCGC-301236/2021|2021-12-25|2022-01-10
>hCoV-19/Denmark/DCGC-301219/2022|2022-01-02|2022-01-10
>hCoV-19/USA/NC-CLT-CAMPUS-004360/2022|2022-01-05|2022-01-17
>hCoV-19/Denmark/DCGC-330845/2022|2022-01-18|2022-01-26
>hCoV-19/USA/NC-CLT-CAMPUS-004440/2022|2022-01-07|2022-01-17
>hCoV-19/Denmark/DCGC-301237/2022|2022-01-02|2022-01-10
>hCoV-19/Denmark/DCGC-301251/2021|2021-12-28|2022-01-10
>hCoV-19/Denmark/DCGC-301239/2021|2021-12-23|2022-01-10
>hCoV-19/Denmark/DCGC-301247/2022|2022-01-01|2022-01-10
>hCoV-19/Denmark/DCGC-301254/2022|2022-01-02|2022-01-10
>hCoV-19/Denmark/DCGC-301268/2022|2022-01-02|2022-01-10
>hCoV-19/Denmark/DCGC-301294/2021|2021-12-22|2022-01-10
>hCoV-19/Denmark/DCGC-301256/2022|2022-01-02|2022-01-10
>hCoV-19/Denmark/DCGC-301270/2022|2022-01-02|2022-01-10
>hCoV-19/Denmark/DCGC-301255/2022|2022-01-02|2022-01-10
>hCoV-19/Denmark/DCGC-301284/2022|2022-01-02|2022-01-10
>hCoV-19/Denmark/DCGC-301282/2022|2022-01-02|2022-01-10
>hCoV-19/Denmark/DCGC-301316/2021|2021-12-23|2022-01-10
>hCoV-19/Denmark/DCGC-301309/2022|2022-01-03|2022-01-10
>hCoV-19/Denmark/DCGC-301313/2022|2022-01-01|2022-01-10
>hCoV-19/Denmark/DCGC-301320/2022|2022-01-02|2022-01-10
>hCoV-19/Denmark/DCGC-301296/2022|2022-01-02|2022-01-10
>hCoV-19/Denmark/DCGC-301351/2022|2022-01-02|2022-01-10
>hCoV-19/Denmark/DCGC-301348/2022|2022-01-03|2022-01-10
>hCoV-19/Denmark/DCGC-301352/2022|2022-01-02|2022-01-10
>hCoV-19/Denmark/DCGC-301345/2022|2022-01-02|2022-01-10
>hCoV-19/Denmark/DCGC-301329/2022|2022-01-03|2022-01-10
>hCoV-19/Denmark/DCGC-301343/2022|2022-01-01|2022-01-10
>hCoV-19/Denmark/DCGC-301328/2021|2021-12-28|2022-01-10
>hCoV-19/Denmark/DCGC-301330/2022|2022-01-02|2022-01-10
>hCoV-19/Denmark/DCGC-301356/2022|2022-01-02|2022-01-10
>hCoV-19/Denmark/DCGC-301399/2022|2022-01-02|2022-01-10
>hCoV-19/Denmark/DCGC-301375/2022|2022-01-03|2022-01-10
>hCoV-19/Denmark/DCGC-301376/2022|2022-01-02|2022-01-10
>hCoV-19/Denmark/DCGC-301364/2022|2022-01-02|2022-01-10
>hCoV-19/Denmark/DCGC-301393/2022|2022-01-02|2022-01-10
>hCoV-19/Denmark/DCGC-301363/2022|2022-01-02|2022-01-10
>hCoV-19/Denmark/DCGC-301390/2022|2022-01-02|2022-01-10
>hCoV-19/Denmark/DCGC-301385/2022|2022-01-02|2022-01-10
>hCoV-19/Denmark/DCGC-301394/2021|2021-12-31|2022-01-10
>hCoV-19/Denmark/DCGC-301429/2021|2021-12-31|2022-01-10
>hCoV-19/Denmark/DCGC-301406/2022|2022-01-02|2022-01-10
>hCoV-19/Denmark/DCGC-301412/2022|2022-01-02|2022-01-10
>hCoV-19/Denmark/DCGC-301421/2022|2022-01-02|2022-01-10
>hCoV-19/Denmark/DCGC-301420/2022|2022-01-02|2022-01-10
>hCoV-19/Denmark/DCGC-301443/2022|2022-01-02|2022-01-10
>hCoV-19/Denmark/DCGC-301427/2022|2022-01-02|2022-01-10
>hCoV-19/Denmark/DCGC-301419/2022|2022-01-02|2022-01-10
>hCoV-19/Denmark/DCGC-301508/2022|2022-01-02|2022-01-10
>hCoV-19/Denmark/DCGC-301469/2022|2022-01-02|2022-01-10
>hCoV-19/Denmark/DCGC-301460/2022|2022-01-02|2022-01-10
>hCoV-19/Denmark/DCGC-301535/2022|2022-01-02|2022-01-10
>hCoV-19/Denmark/DCGC-301462/2022|2022-01-02|2022-01-10
>hCoV-19/France/NAQ-HCL021233443601/2021|2021-12-21|2022-01-17
>hCoV-19/Denmark/DCGC-301530/2022|2022-01-02|2022-01-10
>hCoV-19/Denmark/DCGC-301522/2021|2021-12-27|2022-01-10
>hCoV-19/Denmark/DCGC-301505/2022|2022-01-02|2022-01-10
>hCoV-19/Denmark/DCGC-301481/2021|2021-12-26|2022-01-10
>hCoV-19/Denmark/DCGC-301517/2021|2021-12-23|2022-01-10
>hCoV-19/Denmark/DCGC-301559/2022|2022-01-02|2022-01-10
>hCoV-19/Denmark/DCGC-301537/2022|2022-01-02|2022-01-10
>hCoV-19/Denmark/DCGC-301520/2022|2022-01-03|2022-01-10
>hCoV-19/Denmark/DCGC-301544/2021|2021-12-26|2022-01-10
>hCoV-19/Denmark/DCGC-301564/2022|2022-01-02|2022-01-10
>hCoV-19/Denmark/DCGC-301563/2022|2022-01-03|2022-01-10
>hCoV-19/Denmark/DCGC-301585/2022|2022-01-02|2022-01-10
>hCoV-19/Denmark/DCGC-301547/2021|2021-12-24|2022-01-10
>hCoV-19/Denmark/DCGC-301618/2022|2022-01-03|2022-01-10
>hCoV-19/Denmark/DCGC-301605/2022|2022-01-03|2022-01-10
>hCoV-19/Denmark/DCGC-301615/2022|2022-01-02|2022-01-10
>hCoV-19/Denmark/DCGC-301598/2022|2022-01-02|2022-01-10
>hCoV-19/Denmark/DCGC-330909/2022|2022-01-20|2022-01-26
>hCoV-19/Denmark/DCGC-330897/2022|2022-01-12|2022-01-26
>hCoV-19/Denmark/DCGC-301650/2022|2022-01-02|2022-01-10
>hCoV-19/Denmark/DCGC-301651/2022|2022-01-02|2022-01-10
>hCoV-19/Denmark/DCGC-301646/2022|2022-01-02|2022-01-10
>hCoV-19/Denmark/DCGC-301648/2021|2021-12-23|2022-01-10
>hCoV-19/Denmark/DCGC-301658/2022|2022-01-03|2022-01-10
>hCoV-19/Denmark/DCGC-301623/2022|2022-01-01|2022-01-10
>hCoV-19/Denmark/DCGC-301633/2022|2022-01-02|2022-01-10
>hCoV-19/Denmark/DCGC-301630/2022|2022-01-02|2022-01-10
>hCoV-19/Denmark/DCGC-301631/2022|2022-01-02|2022-01-10
>hCoV-19/Denmark/DCGC-301883/2022|2022-01-03|2022-01-10
>hCoV-19/Denmark/DCGC-301621/2021|2021-12-26|2022-01-10
>hCoV-19/Denmark/DCGC-301640/2022|2022-01-02|2022-01-10
>hCoV-19/Denmark/DCGC-301635/2022|2022-01-02|2022-01-10
>hCoV-19/Denmark/DCGC-330899/2022|2022-01-12|2022-01-26
>hCoV-19/Denmark/DCGC-301710/2021|2021-12-25|2022-01-10
>hCoV-19/Denmark/DCGC-301686/2022|2022-01-01|2022-01-10
>hCoV-19/Denmark/DCGC-301652/2022|2022-01-02|2022-01-10
>hCoV-19/Denmark/DCGC-301682/2021|2021-12-23|2022-01-10
>hCoV-19/Denmark/DCGC-301672/2022|2022-01-03|2022-01-10
>hCoV-19/Denmark/DCGC-301667/2022|2022-01-02|2022-01-10
>hCoV-19/Sweden/01_SE100_22CS500219/2022|2022-01-08|2022-01-17
>hCoV-19/Denmark/DCGC-301662/2022|2022-01-01|2022-01-10
>hCoV-19/Denmark/DCGC-301688/2022|2022-01-02|2022-01-10
>hCoV-19/Denmark/DCGC-301699/2022|2022-01-02|2022-01-10
>hCoV-19/Denmark/DCGC-301692/2022|2022-01-02|2022-01-10
>hCoV-19/Sweden/01_SE100_22CS500230/2022|2022-01-06|2022-01-17
>hCoV-19/Denmark/DCGC-301716/2022|2022-01-01|2022-01-10
>hCoV-19/Denmark/DCGC-330898/2022|2022-01-10|2022-01-26
>hCoV-19/Denmark/DCGC-301713/2022|2022-01-01|2022-01-10
>hCoV-19/Denmark/DCGC-301738/2021|2021-12-25|2022-01-10
>hCoV-19/Denmark/DCGC-301728/2022|2022-01-02|2022-01-10
>hCoV-19/Denmark/DCGC-330847/2022|2022-01-11|2022-01-26
>hCoV-19/Denmark/DCGC-301768/2021|2021-12-26|2022-01-10
>hCoV-19/England/MILK-333D578/2022|2022-01-19|2022-01-26
>hCoV-19/Denmark/DCGC-330912/2022|2022-01-10|2022-01-26
>hCoV-19/Denmark/DCGC-301733/2022|2022-01-02|2022-01-10
>hCoV-19/Denmark/DCGC-330911/2022|2022-01-19|2022-01-26
>hCoV-19/Denmark/DCGC-301732/2022|2022-01-02|2022-01-10
>hCoV-19/Denmark/DCGC-301751/2022|2022-01-01|2022-01-10
>hCoV-19/Denmark/DCGC-301752/2022|2022-01-01|2022-01-10
>hCoV-19/Denmark/DCGC-301754/2021|2021-12-23|2022-01-10
>hCoV-19/Denmark/DCGC-301786/2022|2022-01-02|2022-01-10
>hCoV-19/Denmark/DCGC-301750/2022|2022-01-02|2022-01-10
>hCoV-19/Denmark/DCGC-301776/2022|2022-01-03|2022-01-10
>hCoV-19/Denmark/DCGC-301777/2022|2022-01-02|2022-01-10
>hCoV-19/Denmark/DCGC-301774/2021|2021-12-27|2022-01-10
>hCoV-19/Denmark/DCGC-301782/2022|2022-01-03|2022-01-10
>hCoV-19/Denmark/DCGC-301773/2022|2022-01-02|2022-01-10
>hCoV-19/Denmark/DCGC-301779/2022|2022-01-02|2022-01-10
>hCoV-19/Denmark/DCGC-301778/2021|2021-12-22|2022-01-10
>hCoV-19/Denmark/DCGC-301791/2022|2022-01-02|2022-01-10
>hCoV-19/Denmark/DCGC-301792/2022|2022-01-01|2022-01-10
>hCoV-19/Denmark/DCGC-301789/2022|2022-01-02|2022-01-10
>hCoV-19/Denmark/DCGC-301790/2022|2022-01-02|2022-01-10
>hCoV-19/Denmark/DCGC-301803/2022|2022-01-02|2022-01-10
>hCoV-19/Denmark/DCGC-301820/2022|2022-01-02|2022-01-10
>hCoV-19/Denmark/DCGC-301814/2022|2022-01-02|2022-01-10
>hCoV-19/Sweden/1928767864/2021|2021-12-21|2022-01-03
>hCoV-19/Sweden/1928449764/2021|2021-12-21|2022-01-03
>hCoV-19/Sweden/2002099864/2021|2021-12-21|2022-01-03
>hCoV-19/Denmark/DCGC-301892/2021|2021-12-23|2022-01-10
>hCoV-19/Denmark/DCGC-301855/2022|2022-01-02|2022-01-10
>hCoV-19/Denmark/DCGC-301822/2022|2022-01-02|2022-01-10
>hCoV-19/Denmark/DCGC-301838/2021|2021-12-25|2022-01-10
>hCoV-19/Denmark/DCGC-301853/2022|2022-01-02|2022-01-10
>hCoV-19/Denmark/DCGC-301854/2021|2021-12-22|2022-01-10
>hCoV-19/Denmark/DCGC-301828/2022|2022-01-02|2022-01-10
>hCoV-19/Denmark/DCGC-301823/2022|2022-01-02|2022-01-10
>hCoV-19/Denmark/DCGC-301824/2021|2021-12-28|2022-01-10
>hCoV-19/Sweden/1928767664/2021|2021-12-21|2022-01-03
>hCoV-19/Denmark/DCGC-301872/2022|2022-01-02|2022-01-10
>hCoV-19/Denmark/DCGC-301885/2022|2022-01-02|2022-01-10
>hCoV-19/Denmark/DCGC-301858/2021|2021-12-29|2022-01-10
>hCoV-19/Denmark/DCGC-301894/2022|2022-01-02|2022-01-10
>hCoV-19/Denmark/DCGC-330889/2022|2022-01-20|2022-01-26
>hCoV-19/Denmark/DCGC-330888/2022|2022-01-19|2022-01-26
>hCoV-19/Denmark/DCGC-330843/2022|2022-01-15|2022-01-26
>hCoV-19/Denmark/DCGC-330842/2022|2022-01-11|2022-01-26
>hCoV-19/Denmark/DCGC-330841/2022|2022-01-19|2022-01-26
>hCoV-19/Denmark/DCGC-330505/2022|2022-01-11|2022-01-26
>hCoV-19/Denmark/DCGC-330503/2022|2022-01-16|2022-01-26
>hCoV-19/Denmark/DCGC-330508/2022|2022-01-17|2022-01-26
>hCoV-19/Denmark/DCGC-330499/2022|2022-01-13|2022-01-26
>hCoV-19/Denmark/DCGC-330498/2022|2022-01-19|2022-01-26
>hCoV-19/Denmark/DCGC-330500/2022|2022-01-19|2022-01-26
>hCoV-19/Denmark/DCGC-330519/2022|2022-01-19|2022-01-26
>hCoV-19/Denmark/DCGC-330517/2022|2022-01-12|2022-01-26
>hCoV-19/Denmark/DCGC-330518/2022|2022-01-12|2022-01-26
>hCoV-19/Denmark/DCGC-330769/2022|2022-01-11|2022-01-26
>hCoV-19/England/ALDP-331C4DC/2022|2022-01-17|2022-01-26
>hCoV-19/Denmark/DCGC-330724/2022|2022-01-19|2022-01-26
>hCoV-19/Denmark/DCGC-330516/2022|2022-01-18|2022-01-26
>hCoV-19/England/MILK-331B0F7/2022|2022-01-18|2022-01-26
>hCoV-19/Denmark/DCGC-330523/2022|2022-01-18|2022-01-26
>hCoV-19/Denmark/DCGC-330522/2022|2022-01-14|2022-01-26
>hCoV-19/Denmark/DCGC-330525/2022|2022-01-15|2022-01-26
>hCoV-19/Denmark/DCGC-330702/2022|2022-01-17|2022-01-26
>hCoV-19/Denmark/DCGC-300255/2021|2021-12-28|2022-01-10
>hCoV-19/Denmark/DCGC-330700/2022|2022-01-17|2022-01-26
>hCoV-19/Denmark/DCGC-301413/2022|2022-01-01|2022-01-10
>hCoV-19/Denmark/DCGC-330749/2022|2022-01-19|2022-01-26
>hCoV-19/Italy/FVG-UD-24467/2022|2022-01-10|2022-01-17
>hCoV-19/England/MILK-32ED7DC/2022|2022-01-16|2022-01-26
>hCoV-19/Denmark/DCGC-300078/2021|2021-12-23|2022-01-10
>hCoV-19/England/MILK-32EDAA6/2022|2022-01-17|2022-01-26
>hCoV-19/England/MILK-32EE8D8/2022|2022-01-17|2022-01-26
[truncated: 2,385,505 more chars]
