# Supplementary material for: RASCL: Rapid Assessment of Selection in CLades through molecular sequence analysis
Source: PLoS One. 2022 Nov 2;17(11):e0275623. doi: 10.1371/journal.pone.0275623 (PMC9629619; doi:10.1371/journal.pone.0275623)
Supplement: S1 File — We also report the GISAID accession ID’s for our Nextstrain background dataset. (ZIP) [file pone.0275623.s001.zip › GISAID_TableS1/C.37-07-06-2021.txt]

>hCoV-19/Germany/NW-RKI-I-028572/2021|EPI_ISL_1211603|2021-02-28
>hCoV-19/Germany/NW-RKI-I-028600/2021|EPI_ISL_1211657|2021-02-28
>hCoV-19/England/CAMC-13962F4/2021|EPI_ISL_1257026|2021-03-04
>hCoV-19/USA/AR-CDC-QDX22727832/2021|EPI_ISL_1314561|2021-03-08
>hCoV-19/USA/AR-CDC-QDX22787694/2021|EPI_ISL_1339829|2021-03-10
>hCoV-19/USA/AR-CDC-QDX22787697/2021|EPI_ISL_1339851|2021-03-10
>hCoV-19/USA/FL-CDC-STM-000029850/2021|EPI_ISL_1340400|2021-03-05
>hCoV-19/USA/WA-UW-62729/2021|EPI_ISL_1366175|2021-02-06
>hCoV-19/USA/FL-CDC-FG-012914/2021|EPI_ISL_1460222|2021-03-12
>hCoV-19/USA/FL-CDC-FG-012970/2021|EPI_ISL_1460231|2021-03-12
>hCoV-19/USA/GA-CDC-LC0030396/2021|EPI_ISL_1462889|2021-03-16
>hCoV-19/USA/FL-CDC-LC0030293/2021|EPI_ISL_1462897|2021-03-16
>hCoV-19/Chile/RM-68798/2021|EPI_ISL_1534600|2021-03-30
>hCoV-19/Chile/AP-71149/2021|EPI_ISL_1534609|2021-03-31
>hCoV-19/Peru/LIM-INS-895/2020|EPI_ISL_1534667|2020-12-22
>hCoV-19/USA/CT-CDCBI-CRSP_02096/2021|EPI_ISL_1578226|2021-03-24
>hCoV-19/USA/MI-CDC-IBX002609320124/2021|EPI_ISL_1587585|2021-03-31
>hCoV-19/USA/FL-CDC-ASC210011246/2021|EPI_ISL_1649538|2021-03-17
>hCoV-19/USA/CA-CDC-FG-020939/2021|EPI_ISL_1666084|2021-04-09
>hCoV-19/USA/MD-MDH-1758/2021|EPI_ISL_1672365|2021-03-30
>hCoV-19/USA/MD-MDH-1787/2021|EPI_ISL_1672373|2021-04-03
>hCoV-19/USA/MD-CDC-LC0041319/2021|EPI_ISL_1681656|2021-04-13
>hCoV-19/USA/MD-IGS-012108504260A/2021|EPI_ISL_1696321|2021-03-26
>hCoV-19/Germany/NI-RKI-I-083454/2021|EPI_ISL_1720940|2021-04-13
>hCoV-19/USA/CA-CDC-FG-021868/2021|EPI_ISL_1733841|2021-04-14
>hCoV-19/USA/CA-CDC-FG-021912/2021|EPI_ISL_1733878|2021-04-14
>hCoV-19/USA/MI-CDC-ASC210043895/2021|EPI_ISL_1736060|2021-04-03
>hCoV-19/USA/OH-CDC-QDX23654996/2021|EPI_ISL_1738260|2021-04-05
>hCoV-19/USA/NY-Wadsworth-21041423-01/2021|EPI_ISL_1740510|2021-03-13
>hCoV-19/USA/NY-Wadsworth-21041724-01/2021|EPI_ISL_1740512|2021-04-02
>hCoV-19/USA/NY-Wadsworth-21041728-01/2021|EPI_ISL_1740513|2021-04-01
>hCoV-19/USA/AZ-ASU4125/2021|EPI_ISL_1743604|2021-03-30
>hCoV-19/USA/AZ-ASU4253/2021|EPI_ISL_1743605|2021-04-11
>hCoV-19/USA/CA-CDC-STM-000054393/2021|EPI_ISL_1804702|2021-04-11
>hCoV-19/USA/IL-CDC-QDX23997355/2021|EPI_ISL_1906241|2021-04-15
>hCoV-19/USA/PA-CDC-STM-000056538/2021|EPI_ISL_1907525|2021-04-13
>hCoV-19/USA/NJ-CDC-LC0049895/2021|EPI_ISL_1926295|2021-04-19
>hCoV-19/USA/WA-CDC-LC0052894/2021|EPI_ISL_1931256|2021-04-20
>hCoV-19/USA/NY-NYGC-2354-VTM2-JHEQ123/2021|EPI_ISL_1971372|2021-04-05
>hCoV-19/USA/NY-NYGC-2424-VTM2-IVUY449/2021|EPI_ISL_1971386|2021-04-13
>hCoV-19/USA/NY-NYGC-2427-VTM2-IXEH723/2021|EPI_ISL_1971391|2021-04-13
>hCoV-19/USA/FL-CDC-STM-000059720/2021|EPI_ISL_1991354|2021-04-19
>hCoV-19/USA/CA-CDC-ASC210055236/2021|EPI_ISL_1995722|2021-04-09
>hCoV-19/Chile/ML-84840/2021|EPI_ISL_2009560|2021-04-25
>hCoV-19/Chile/AN-85048/2021|EPI_ISL_2009561|2021-04-26
>hCoV-19/Chile/AN-85127/2021|EPI_ISL_2009562|2021-04-24
>hCoV-19/Chile/ML-84843/2021|EPI_ISL_2009563|2021-04-25
>hCoV-19/Chile/ML-84837/2021|EPI_ISL_2009564|2021-04-25
>hCoV-19/Chile/ML-84844/2021|EPI_ISL_2009565|2021-04-25
>hCoV-19/Chile/ML-84842/2021|EPI_ISL_2009566|2021-04-25
>hCoV-19/Chile/ML-84838/2021|EPI_ISL_2009567|2021-04-26
>hCoV-19/Chile/ML-84833/2021|EPI_ISL_2009568|2021-04-25
>hCoV-19/Chile/LL-84818/2021|EPI_ISL_2009569|2021-04-25
>hCoV-19/Chile/LL-84819/2021|EPI_ISL_2009570|2021-04-25
>hCoV-19/Chile/LL-84821/2021|EPI_ISL_2009571|2021-04-25
>hCoV-19/Chile/LL-84825/2021|EPI_ISL_2009572|2021-04-24
>hCoV-19/Chile/NB-84912/2021|EPI_ISL_2009573|2021-04-20
>hCoV-19/Chile/NB-84913/2021|EPI_ISL_2009574|2021-04-20
>hCoV-19/Chile/NB-84915/2021|EPI_ISL_2009575|2021-04-20
>hCoV-19/Chile/NB-84917/2021|EPI_ISL_2009576|2021-04-20
>hCoV-19/Chile/NB-84918/2021|EPI_ISL_2009577|2021-04-20
>hCoV-19/Chile/NB-84914/2021|EPI_ISL_2009578|2021-04-20
>hCoV-19/Chile/NB-84916/2021|EPI_ISL_2009579|2021-04-20
>hCoV-19/Chile/RM-85145/2021|EPI_ISL_2009580|2021-04-25
>hCoV-19/Chile/RM-84364/2021|EPI_ISL_2009581|2021-04-12
>hCoV-19/Chile/RM-85141/2021|EPI_ISL_2009582|2021-04-25
>hCoV-19/Chile/RM-85146/2021|EPI_ISL_2009583|2021-04-26
>hCoV-19/Chile/TA-84931/2021|EPI_ISL_2009584|2021-04-25
>hCoV-19/Chile/TA-81872/2021|EPI_ISL_2009596|2021-04-18
>hCoV-19/USA/OH-PLMI-HWJCN-01371/2021|EPI_ISL_2016280|2021-04
>hCoV-19/USA/OH-PLMI-HWJCN-01387/2021|EPI_ISL_2016281|2021-04
>hCoV-19/Spain/CT-HUGTiPM014TA3B3/2021|EPI_ISL_2035854|2021-05-02
>hCoV-19/USA/NJ-CDC-ASC210036243/2021|EPI_ISL_2043483|2021-04-29
>hCoV-19/USA/FL-CDC-LC0055078/2021|EPI_ISL_2045636|2021-04-29
>hCoV-19/USA/OK-CDC-LC0056092/2021|EPI_ISL_2046559|2021-04-30
>hCoV-19/USA/UT-UPHL-2104363775/2021|EPI_ISL_2081766|2021-04-05
>hCoV-19/USA/UT-UPHL-2104275270/2021|EPI_ISL_2081771|2021-04-02
>hCoV-19/Mexico/MEX-INMEGEN-05-01-308/2021|EPI_ISL_2105816|2021-04-30
>hCoV-19/Germany/ST-RKI-I-125645/2021|EPI_ISL_2110393|2021-04-28
>hCoV-19/Argentina/INEI102437/2021|EPI_ISL_2135258|2021-03-08
>hCoV-19/Argentina/INEI102438/2021|EPI_ISL_2135260|2021-03-08
>hCoV-19/Argentina/INEI103414/2021|EPI_ISL_2135695|2021-03-30
>hCoV-19/Argentina/INEI104136/2021|EPI_ISL_2136104|2021-04-15
>hCoV-19/Argentina/INEI104139/2021|EPI_ISL_2136106|2021-04-21
>hCoV-19/Argentina/INEI104285/2021|EPI_ISL_2136138|2021-04-04
>hCoV-19/Argentina/INEI104295/2021|EPI_ISL_2136147|2021-04-27
>hCoV-19/Argentina/INEI104300/2021|EPI_ISL_2136152|2021-04-18
>hCoV-19/Argentina/INEI104326/2021|EPI_ISL_2136165|2021-04-12
>hCoV-19/USA/CA-CDC-STM-000065853/2021|EPI_ISL_2145000|2021-04-28
>hCoV-19/USA/CA-CDC-ASC210058962/2021|EPI_ISL_2147245|2021-05-04
>hCoV-19/USA/FL-CDC-ASC210037952/2021|EPI_ISL_2148134|2021-05-02
>hCoV-19/Spain/CB-IBV-98023914/2021|EPI_ISL_2148983|2021-03-22
>hCoV-19/Spain/CB-IBV-98023915/2021|EPI_ISL_2148984|2021-03-22
>hCoV-19/Spain/CB-IBV-98023959/2021|EPI_ISL_2148989|2021-03-16
>hCoV-19/Argentina/INEI104594/2021|EPI_ISL_2158752|2021-05-05
>hCoV-19/Argentina/INEI104595/2021|EPI_ISL_2158753|2021-05-05
>hCoV-19/Argentina/INEI104600/2021|EPI_ISL_2158757|2021-04-21
>hCoV-19/Argentina/INEI104604/2021|EPI_ISL_2158758|2021-04-29
>hCoV-19/Argentina/INEI104607/2021|EPI_ISL_2158759|2021-04-29
>hCoV-19/Argentina/INEI104608/2021|EPI_ISL_2158760|2021-05-02
>hCoV-19/Argentina/INEI104611/2021|EPI_ISL_2158762|2021-05-02
>hCoV-19/Argentina/INEI104612/2021|EPI_ISL_2158763|2021-05-02
>hCoV-19/Argentina/INEI104643/2021|EPI_ISL_2158768|2021-05-06
>hCoV-19/Argentina/INEI104696/2021|EPI_ISL_2158789|2021-04-05
>hCoV-19/USA/CA-CDC-ASC210062157/2021|EPI_ISL_2181581|2021-05-11
>hCoV-19/USA/CA-CDC-ASC210062168/2021|EPI_ISL_2181591|2021-05-11
>hCoV-19/Israel/CVL-13489/2021|EPI_ISL_2183708|2021-05-07
>hCoV-19/Israel/CVL-13490/2021|EPI_ISL_2183709|2021-05-07
>hCoV-19/Israel/CVL-13491/2021|EPI_ISL_2183711|2021-05-07
>hCoV-19/Israel/CVL-13493/2021|EPI_ISL_2183715|2021-05-07
>hCoV-19/Israel/CVL-13494/2021|EPI_ISL_2183717|2021-05-07
>hCoV-19/Israel/CVL-13495/2021|EPI_ISL_2183718|2021-05-07
>hCoV-19/Israel/CVL-13522/2021|EPI_ISL_2183759|2021-05-09
>hCoV-19/Israel/CVL-13528/2021|EPI_ISL_2183765|2021-05-09
>hCoV-19/Israel/CVL-13529/2021|EPI_ISL_2183767|2021-05-09
>hCoV-19/Israel/CVL-13530/2021|EPI_ISL_2183769|2021-05-09
>hCoV-19/Israel/CVL-13532/2021|EPI_ISL_2183772|2021-05-09
>hCoV-19/Israel/CVL-13534/2021|EPI_ISL_2183775|2021-05-09
>hCoV-19/USA/NY-PRL-2021_0519_00B08/2021|EPI_ISL_2235075|2021-05-17
>hCoV-19/USA/CA-CDC-FG-034751/2021|EPI_ISL_2269284|2021-05-15
>hCoV-19/USA/CA-CDC-LC0059848/2021|EPI_ISL_2305093|2021-05-12
>hCoV-19/USA/CA-CDC-STM-000072271/2021|EPI_ISL_2320285|2021-05-11
>hCoV-19/USA/NJ-CDC-QDX24799208/2021|EPI_ISL_2367760|2021-05-06
>hCoV-19/Germany/NW-RKI-I-165724/2021|EPI_ISL_2389102|2021-05-18
>hCoV-19/Germany/NW-RKI-I-165725/2021|EPI_ISL_2389103|2021-05-21
>hCoV-19/Germany/NW-RKI-I-165745/2021|EPI_ISL_2389123|2021-05-20
>hCoV-19/Germany/NW-RKI-I-166702/2021|EPI_ISL_2389504|2021-05-18
>hCoV-19/Chile/RM-83423/2021|EPI_ISL_2391008|2021-04-23
>hCoV-19/Chile/RM-83497/2021|EPI_ISL_2391009|2021-04-23
>hCoV-19/Chile/AR-85076/2021|EPI_ISL_2391015|2021-04-27
>hCoV-19/Chile/RM-88258/2021|EPI_ISL_2391401|2021-05-03
>hCoV-19/Chile/RM-88541/2021|EPI_ISL_2391404|2021-05-04
>hCoV-19/Chile/RM-88620/2021|EPI_ISL_2391405|2021-05-04
>hCoV-19/Chile/RM-88972/2021|EPI_ISL_2391406|2021-05-05
>hCoV-19/Chile/RM-89485/2021|EPI_ISL_2391409|2021-05-05
>hCoV-19/Chile/RM-89412/2021|EPI_ISL_2391410|2021-05-05
>hCoV-19/Chile/RM-90978/2021|EPI_ISL_2391422|2021-05-09
>hCoV-19/Chile/RM-90979/2021|EPI_ISL_2391423|2021-05-09
>hCoV-19/Chile/RM-91053/2021|EPI_ISL_2391424|2021-05-09
>hCoV-19/Chile/AR-90340/2021|EPI_ISL_2391436|2021-05-04
>hCoV-19/Chile/AR-90342/2021|EPI_ISL_2391438|2021-05-05
>hCoV-19/Chile/RM-90377/2021|EPI_ISL_2391441|2021-05-03
>hCoV-19/Chile/RM-90381/2021|EPI_ISL_2391443|2021-05-03
>hCoV-19/Chile/RM-90385/2021|EPI_ISL_2391447|2021-05-04
>hCoV-19/Chile/LR-90760/2021|EPI_ISL_2391457|2021-05-06
>hCoV-19/Chile/LR-90761/2021|EPI_ISL_2391458|2021-05-06
>hCoV-19/Chile/LR-90762/2021|EPI_ISL_2391459|2021-05-06
>hCoV-19/Chile/LR-90763/2021|EPI_ISL_2391460|2021-05-05
>hCoV-19/Chile/LR-90765/2021|EPI_ISL_2391462|2021-05-06
>hCoV-19/Chile/LR-90766/2021|EPI_ISL_2391463|2021-05-06
>hCoV-19/Chile/AI-90768/2021|EPI_ISL_2391464|2021-05-05
>hCoV-19/Chile/AI-90769/2021|EPI_ISL_2391465|2021-05-05
>hCoV-19/Chile/AI-90771/2021|EPI_ISL_2391466|2021-05-05
>hCoV-19/Chile/AI-90778/2021|EPI_ISL_2391469|2021-05-05
>hCoV-19/Chile/RM-90844/2021|EPI_ISL_2391474|2021-05-07
>hCoV-19/USA/FL-CDC-LC0062610/2021|EPI_ISL_2399333|2021-05-21
>hCoV-19/Chile/RM-0263-04916063/2021|EPI_ISL_2467111|2021-04-21
>hCoV-19/Chile/RM-0263-04916370/2021|EPI_ISL_2467114|2021-04-21
>hCoV-19/Chile/RM-0263-04919600/2021|EPI_ISL_2467117|2021-04-22
>hCoV-19/Chile/RM-0263-04921194/2021|EPI_ISL_2467121|2021-04-22
>hCoV-19/Chile/RM-0263-04930739/2021|EPI_ISL_2467148|2021-04-25
>hCoV-19/Chile/RM-0263-04930765/2021|EPI_ISL_2467149|2021-04-25
>hCoV-19/Chile/RM-0263-04930818/2021|EPI_ISL_2467150|2021-04-25
>hCoV-19/Chile/RM-0263-04933802/2021|EPI_ISL_2467154|2021-04-26
>hCoV-19/Chile/RM-0263-04936172/2021|EPI_ISL_2467162|2021-04-26
>hCoV-19/Chile/RM-0263-04936750/2021|EPI_ISL_2467167|2021-04-26
>hCoV-19/Chile/RM-0263-04937439/2021|EPI_ISL_2467169|2021-04-27
>hCoV-19/Chile/RM-0263-04947378/2021|EPI_ISL_2467196|2021-04-28
>hCoV-19/Chile/RM-0263-04948784/2021|EPI_ISL_2467197|2021-04-29
>hCoV-19/Germany/NW-RKI-I-173395/2021|EPI_ISL_2472531|2021-05-28
>hCoV-19/USA/WA-Altius-ALTCOV-64TYFY2425SSWZX2/2021|EPI_ISL_2473459|2021-05-10
>hCoV-19/USA/VA-CDC-LC0065762/2021|EPI_ISL_2480570|2021-05-18
>hCoV-19/Ecuador/USFQ-1427/2021|EPI_ISL_2484965|2021-05-18
>hCoV-19/USA/CA-CZB-33380/2021|EPI_ISL_2496930|2021-05-12
>hCoV-19/Chile/LL-93833/2021|EPI_ISL_2508595|2021-05-12
>hCoV-19/Chile/LL-93836/2021|EPI_ISL_2508598|2021-05-10
>hCoV-19/Spain/IB-HUSE-00848/2021|EPI_ISL_2534428|2021-05-31
>hCoV-19/Chile/BI-96173/2021|EPI_ISL_2543434|2021-05-15
>hCoV-19/Chile/BI-96231/2021|EPI_ISL_2543437|2021-05-17
>hCoV-19/Chile/BI-96233/2021|EPI_ISL_2543439|2021-05-16
>hCoV-19/Chile/RM-77599/2021|EPI_ISL_2597233|2021-04-13
>hCoV-19/Chile/RM-78918/2021|EPI_ISL_2597238|2021-04-15
>hCoV-19/Chile/RM-79215/2021|EPI_ISL_2597240|2021-04-15
>hCoV-19/Chile/RM-79510/2021|EPI_ISL_2597242|2021-04-16
>hCoV-19/Chile/RM-79595/2021|EPI_ISL_2597243|2021-04-16
>hCoV-19/Chile/RM-79448/2021|EPI_ISL_2597245|2021-04-15
>hCoV-19/Chile/RM-79950/2021|EPI_ISL_2597247|2021-04-17
>hCoV-19/Chile/RM-80062/2021|EPI_ISL_2597250|2021-04-18
>hCoV-19/Chile/RM-80256/2021|EPI_ISL_2597251|2021-04-18
>hCoV-19/Chile/AN-82009/2021|EPI_ISL_2597257|2021-04-20
>hCoV-19/Chile/AN-82010/2021|EPI_ISL_2597258|2021-04-20
>hCoV-19/Chile/AN-82011/2021|EPI_ISL_2597259|2021-04-19
>hCoV-19/Chile/RM-83099/2021|EPI_ISL_2597282|2021-04-21
>hCoV-19/Chile/LR-83153/2021|EPI_ISL_2597294|2021-04-20
>hCoV-19/Colombia/DC-A130/2021|EPI_ISL_2603164|2021-04-05
>hCoV-19/Colombia/VAC-A157/2021|EPI_ISL_2603182|2021-04-05
>hCoV-19/Ecuador/UEES-15284/2021|EPI_ISL_2604870|2021-06-08
>hCoV-19/USA/FL-CDC-LC0069902/2021|EPI_ISL_2611192|2021-06-02
>hCoV-19/Mexico/ROO-INMEGEN-06-01-334/2021|EPI_ISL_2616882|2021-06-04
>hCoV-19/Germany/BY-RKI-I-174670/2021|EPI_ISL_2631623|2021-06-03
>hCoV-19/Germany/BY-RKI-I-174690/2021|EPI_ISL_2631639|2021-06-03
>hCoV-19/Spain/CT-HUB00985/2021|EPI_ISL_2637306|2021-05-26
>hCoV-19/Spain/CL-COV02576/2021|EPI_ISL_2649315|2021-04-16
>hCoV-19/USA/MN-CDC-IBX119484783293/2021|EPI_ISL_2652531|2021-05-21
>hCoV-19/Chile/NB-104436/2021|EPI_ISL_2659118|2021-05-28
>hCoV-19/Chile/AP-104559/2021|EPI_ISL_2659121|2021-05-31
>hCoV-19/Chile/AP-104561/2021|EPI_ISL_2659123|2021-05-31
>hCoV-19/Chile/AP-104573/2021|EPI_ISL_2659134|2021-05-31
>hCoV-19/Chile/AP-104574/2021|EPI_ISL_2659135|2021-05-31
>hCoV-19/Chile/LL-104978/2021|EPI_ISL_2659146|2021-06-02
>hCoV-19/Chile/AR-104983/2021|EPI_ISL_2659151|2021-06-01
>hCoV-19/Chile/AR-104985/2021|EPI_ISL_2659152|2021-06-01
>hCoV-19/Chile/AR-104987/2021|EPI_ISL_2659154|2021-05-31
>hCoV-19/Chile/BI-105370/2021|EPI_ISL_2659163|2021-05-30
>hCoV-19/Chile/BI-105371/2021|EPI_ISL_2659164|2021-05-30
>hCoV-19/Chile/BI-105373/2021|EPI_ISL_2659166|2021-05-30
>hCoV-19/Chile/AN-105378/2021|EPI_ISL_2659168|2021-05-30
>hCoV-19/Chile/AR-105391/2021|EPI_ISL_2659176|2021-05-31
>hCoV-19/Chile/CO-105568/2021|EPI_ISL_2659177|2021-06-03
>hCoV-19/Chile/RM-102986/2021|EPI_ISL_2659188|2021-06-01
>hCoV-19/Chile/RM-105575/2021|EPI_ISL_2659197|2021-06-04
>hCoV-19/Italy/LOM-Policlinico-18834441/2021|EPI_ISL_2663247|2021-06-10
>hCoV-19/Chile/CO-103843/2021|EPI_ISL_2663600|2021-06-01
>hCoV-19/Chile/LI-103846/2021|EPI_ISL_2663602|2021-05-31
>hCoV-19/Chile/LI-103847/2021|EPI_ISL_2663603|2021-05-31
>hCoV-19/Chile/LI-103848/2021|EPI_ISL_2663604|2021-05-31
>hCoV-19/Chile/LI-103850/2021|EPI_ISL_2663606|2021-05-31
>hCoV-19/Chile/LI-103852/2021|EPI_ISL_2663608|2021-05-31
>hCoV-19/Chile/LI-103853/2021|EPI_ISL_2663609|2021-05-31
>hCoV-19/Chile/LI-103854/2021|EPI_ISL_2663610|2021-05-31
>hCoV-19/Chile/LI-103857/2021|EPI_ISL_2663613|2021-05-31
>hCoV-19/Brazil/SP-HIAE-ID054/2021|EPI_ISL_2674368|2021-06-06
>hCoV-19/USA/AL-CDC-FG-037783/2021|EPI_ISL_2686744|2021-06-10
>hCoV-19/Ecuador/USFQ-1563/2021|EPI_ISL_2689842|2021-06-20
>hCoV-19/Italy/PIE-15853019/2021|EPI_ISL_2741662|2021-06-22
>hCoV-19/Chile/ML-107038/2021|EPI_ISL_2756300|2021-06-06
>hCoV-19/Chile/ML-107050/2021|EPI_ISL_2756305|2021-06-06
>hCoV-19/Chile/RM-107088/2021|EPI_ISL_2756307|2021-06-05
>hCoV-19/Chile/RM-107089/2021|EPI_ISL_2756308|2021-06-06
>hCoV-19/Chile/RM-107093/2021|EPI_ISL_2756312|2021-06-07
>hCoV-19/Chile/LL-107176/2021|EPI_ISL_2756316|2021-06-05
>hCoV-19/Chile/RM-108125/2021|EPI_ISL_2756318|2021-06-08
>hCoV-19/Chile/AR-108210/2021|EPI_ISL_2756320|2021-06-05
>hCoV-19/Chile/AR-108217/2021|EPI_ISL_2756324|2021-06-05
>hCoV-19/Ecuador/NIC-INSPI-0421-2860/2021|EPI_ISL_2757612|2021-05-24
>hCoV-19/Ecuador/NIC-INSPI-322065/2021|EPI_ISL_2757613|2021-05-21
>hCoV-19/Ecuador/NIC-INSPI-327319/2021|EPI_ISL_2757618|2021-06-03
>hCoV-19/Ecuador/NIC-INSPI-327142/2021|EPI_ISL_2757621|2021-06-03
>hCoV-19/Ecuador/NIC-INSPI-327152/2021|EPI_ISL_2757635|2021-06-03
>hCoV-19/Ecuador/NIC-INSPI-0421-2866/2021|EPI_ISL_2757641|2021-05-25
>hCoV-19/Ecuador/NIC-INSPI-325870/2021|EPI_ISL_2757645|2021-06-01
>hCoV-19/Ecuador/NIC-INSPI-0421-2882/2021|EPI_ISL_2757649|2021-05-30
>hCoV-19/Ecuador/NIC-INSPI-0421-2849/2022|EPI_ISL_2757651|2021-05-19
>hCoV-19/Spain/CT-HUGTiPM023JU0G7/2021|EPI_ISL_2812520|2021-06-22
>hCoV-19/USA/CA-CDPH-2000044971/2021|EPI_ISL_2825823|2021-04-10
>hCoV-19/USA/CA-CDPH-2000045154/2021|EPI_ISL_2825847|2021-04-15
>hCoV-19/USA/FL-CDC-STM-000014547/2021|EPI_ISL_1262398|2021-02-13
>hCoV-19/Germany/NI-RKI-I-036106/2021|EPI_ISL_1281953|2021-03-01
>hCoV-19/Germany/BE-RKI-I-057468/2021|EPI_ISL_1441172|2021-03-07
>hCoV-19/USA/FL-CDC-STM-000034646/2021|EPI_ISL_1444218|2021-03-12
>hCoV-19/USA/FL-CDC-FG-013018/2021|EPI_ISL_1460247|2021-03-15
>hCoV-19/Chile/RM-53199/2021|EPI_ISL_1470500|2021-03-15
>hCoV-19/Chile/RM-53343/2021|EPI_ISL_1470502|2021-03-16
>hCoV-19/Chile/RM-57109/2021|EPI_ISL_1470509|2021-03-18
>hCoV-19/Chile/RM-57302/2021|EPI_ISL_1470510|2021-03-19
>hCoV-19/Chile/RM-57934/2021|EPI_ISL_1470511|2021-03-19
>hCoV-19/Chile/RM-58760/2021|EPI_ISL_1470514|2021-03-21
>hCoV-19/Chile/RM-59753/2021|EPI_ISL_1470518|2021-03-22
>hCoV-19/Chile/RM-61037/2021|EPI_ISL_1470519|2021-03-23
>hCoV-19/Chile/BI-66277/2021|EPI_ISL_1470527|2021-03-28
>hCoV-19/Chile/ML-66340/2021|EPI_ISL_1470530|2021-03-28
>hCoV-19/Chile/ML-66343/2021|EPI_ISL_1470532|2021-03-28
>hCoV-19/Chile/ML-66344/2021|EPI_ISL_1470533|2021-03-28
>hCoV-19/Chile/ML-66349/2021|EPI_ISL_1470535|2021-03-28
>hCoV-19/Chile/ML-66352/2021|EPI_ISL_1470536|2021-03-28
>hCoV-19/Chile/ML-66353/2021|EPI_ISL_1470537|2021-03-28
>hCoV-19/Chile/ML-66354/2021|EPI_ISL_1470538|2021-03-28
>hCoV-19/Chile/ML-66355/2021|EPI_ISL_1470539|2021-03-28
>hCoV-19/Chile/LR-66883/2021|EPI_ISL_1470547|2021-03-27
>hCoV-19/Chile/TA-68055/2021|EPI_ISL_1470553|2021-03-29
>hCoV-19/Chile/RM-63891/2021|EPI_ISL_1470555|2021-03-24
>hCoV-19/Chile/RM-63892/2021|EPI_ISL_1470556|2021-03-23
>hCoV-19/Chile/RM-63895/2021|EPI_ISL_1470559|2021-03-24
>hCoV-19/USA/NY-PRL-2021_03_29_04N21/2021|EPI_ISL_1471831|2021-03-27
>hCoV-19/USA/FL-CDC-FG-014033/2021|EPI_ISL_1481633|2021-03-12
>hCoV-19/England/CAMC-149B04F/2021|EPI_ISL_1483874|2021-03-30
>hCoV-19/Peru/LIM-INS-869/2020|EPI_ISL_1534645|2020-11-30
>hCoV-19/USA/NY-PRL-2021_0405_00G23/2021|EPI_ISL_1543099|2021-03-30
>hCoV-19/USA/MD-MDH-1618/2021|EPI_ISL_1575150|2021-03-26
>hCoV-19/USA/FL-CDC-LC0037797/2021|EPI_ISL_1610990|2021-03-31
>hCoV-19/USA/NJ-CDC-LC0038926/2021|EPI_ISL_1611856|2021-03-31
>hCoV-19/USA/PA-CDC-QDX23396081/2021|EPI_ISL_1614937|2021-03-27
>hCoV-19/USA/WV-WVU-WV060027/2021|EPI_ISL_1624752|2021-04-07
>hCoV-19/Germany/NW-RKI-I-077964/2021|EPI_ISL_1643496|2021-04-06
>hCoV-19/USA/MD-HP04659/2021|EPI_ISL_1663002|2021-04-05
>hCoV-19/USA/UT-CDC-2-4174061/2021|EPI_ISL_1678096|2021-04-02
>hCoV-19/USA/CT-CDC-QDX23678320/2021|EPI_ISL_1702635|2021-04-05
>hCoV-19/USA/NY-MSHSPSP-PV29369/2021|EPI_ISL_1709236|2021-03-06
>hCoV-19/USA/NY-MSHSPSP-PV35293/2021|EPI_ISL_1709255|2021-03-08
>hCoV-19/USA/NY-MSHSPSP-PV35343/2021|EPI_ISL_1709285|2021-03-09
>hCoV-19/USA/NY-MSHSPSP-PV35324/2021|EPI_ISL_1709286|2021-03-10
>hCoV-19/USA/NY-MSHSPSP-PV35341/2021|EPI_ISL_1709289|2021-03-10
>hCoV-19/USA/NY-MSHSPSP-PV35149/2021|EPI_ISL_1709296|2021-03-10
>hCoV-19/USA/TN-CDC-ASC210051359/2021|EPI_ISL_1737734|2021-04-08
>hCoV-19/USA/NY-Wadsworth-21040975-01/2021|EPI_ISL_1740508|2021-03-30
>hCoV-19/USA/NY-PRL-2021_0428_00A01/2021|EPI_ISL_1828350|2021-04-26
>hCoV-19/Germany/NW-RKI-I-104760/2021|EPI_ISL_1849281|2021-04-23
>hCoV-19/Mexico/YUC-InDRE_FB13187_S1693/2021|EPI_ISL_1857253|2021-04-12
>hCoV-19/USA/CA-CDC-QDX23892457/2021|EPI_ISL_1900147|2021-04-08
>hCoV-19/USA/FL-CDC-STM-000058851/2021|EPI_ISL_1923274|2021-04-16
>hCoV-19/USA/TX-CDC-STM-000058082/2021|EPI_ISL_1924134|2021-04-15
>hCoV-19/USA/SC-CDC-LC0050258/2021|EPI_ISL_1926367|2021-04-16
>hCoV-19/Egypt/ARMY-267/2021|EPI_ISL_1936127|2021-05-02
>hCoV-19/Egypt/ARMY-231/2021|EPI_ISL_1936134|2021-05-02
>hCoV-19/USA/TX-DSHS-6124/2021|EPI_ISL_1961124|2021-04-16
>hCoV-19/USA/NY-CUIMC-NP-5393/2021|EPI_ISL_1965887|2021-02-17
>hCoV-19/USA/CA-SEARCH-9523/2021|EPI_ISL_1969400|2021-04-10
>hCoV-19/USA/TX-CDC-QDX24087675/2021|EPI_ISL_1989890|2021-04-19
>hCoV-19/USA/OH-CDC-ASC210070966/2021|EPI_ISL_1999693|2021-04-14
>hCoV-19/Switzerland/TG-UZH-IMV-3ba4849d/2021|EPI_ISL_2020336|2021-05-04
>hCoV-19/USA/NY-PRL-2021_0503_00C13/2021|EPI_ISL_2037115|2021-04-30
>hCoV-19/USA/CA-CDC-FG-024280/2021|EPI_ISL_2038485|2021-04-15
>hCoV-19/USA/CA-CDC-FG-024292/2021|EPI_ISL_2038490|2021-04-15
>hCoV-19/USA/CA-CDC-ASC210031175/2021|EPI_ISL_2040332|2021-04-22
>hCoV-19/USA/FL-CDC-FG-031402/2021|EPI_ISL_2043810|2021-04-30
>hCoV-19/USA/FL-CDC-FG-031399/2021|EPI_ISL_2043826|2021-04-30
>hCoV-19/USA/TX-CDC-FG-031728/2021|EPI_ISL_2043854|2021-04-30
>hCoV-19/USA/FL-CDC-ASC210032780/2021|EPI_ISL_2090166|2021-04-25
>hCoV-19/USA/OH-UHTL-688/2021|EPI_ISL_2091082|2021-04-26
>hCoV-19/England/MILK-156082C/2021|EPI_ISL_2091916|2021-05-06
>hCoV-19/USA/MA-CDCBI-CRSP_NMGMK5XSIFOTG53R/2021|EPI_ISL_2104115|2021-05-07
>hCoV-19/USA/WA-CDC-UW21042908933/2021|EPI_ISL_2105069|2021-04-29
>hCoV-19/USA/WA-CDC-UW21042919285/2021|EPI_ISL_2105070|2021-04-29
>hCoV-19/Germany/NW-RKI-I-132883/2021|EPI_ISL_2115280|2021-05-02
>hCoV-19/Germany/NW-RKI-I-144733/2021|EPI_ISL_2129044|2021-05-05
>hCoV-19/Germany/NW-RKI-I-144740/2021|EPI_ISL_2129051|2021-05-06
>hCoV-19/Germany/NW-RKI-I-144751/2021|EPI_ISL_2129061|2021-05-04
>hCoV-19/USA/CA-CDC-FG-033096/2021|EPI_ISL_2133963|2021-05-09
>hCoV-19/Argentina/INEI103567/2021|EPI_ISL_2135729|2021-03-22
>hCoV-19/Argentina/INEI104333/2021|EPI_ISL_2136172|2021-04-06
>hCoV-19/Argentina/INEI104343/2021|EPI_ISL_2136181|2021-04-07
>hCoV-19/USA/OR-CDC-ASC210058913/2021|EPI_ISL_2147205|2021-05-03
>hCoV-19/USA/NY-NYCPHL-004590/2021|EPI_ISL_2151374|2021-04-27
>hCoV-19/Argentina/INEI104715/2021|EPI_ISL_2158805|2021-04-28
>hCoV-19/Argentina/INEI104718/2021|EPI_ISL_2158808|2021-04-22
>hCoV-19/Argentina/INEI104719/2021|EPI_ISL_2158809|2021-04-21
>hCoV-19/Argentina/INEI104721/2021|EPI_ISL_2158811|2021-04-26
>hCoV-19/Argentina/INEI104726/2021|EPI_ISL_2158815|2021-05-02
>hCoV-19/Argentina/INEI104752/2021|EPI_ISL_2158820|2021-04-28
>hCoV-19/Argentina/INEI104758/2021|EPI_ISL_2158823|2021-04-28
>hCoV-19/Argentina/INEI104802/2021|EPI_ISL_2158839|2021-05-04
>hCoV-19/Argentina/INEI104818/2021|EPI_ISL_2158846|2021-05-10
>hCoV-19/USA/PA-CDC-STM-000067210/2021|EPI_ISL_2160640|2021-05-01
>hCoV-19/Spain/MD-HGUGM-659870/2021|EPI_ISL_2178831|2021-05-14
>hCoV-19/USA/PA-CDC-LC0057976/2021|EPI_ISL_2184254|2021-05-04
>hCoV-19/USA/MN-CDC-IBX850123207706/2021|EPI_ISL_2186897|2021-04-27
>hCoV-19/USA/FL-CDC-ASC210063295/2021|EPI_ISL_2204778|2021-05-14
>hCoV-19/USA/WA-UW-21042805526/2021|EPI_ISL_2233231|2021-04-28
>hCoV-19/USA/WI-WSLH-214872/2021|EPI_ISL_2279495|2021-05-05
>hCoV-19/Colombia/ANT-CWOHC-VG-SEC00432P/2021|EPI_ISL_2321610|2021-04-15
>hCoV-19/Mexico/CMX-InDRE_FD62979_S2343/2021|EPI_ISL_2342996|2021-05-05
>hCoV-19/Mexico/QUE-InDRE_FB14010_S2347/2021|EPI_ISL_2342998|2021-04-25
>hCoV-19/USA/NY-PRL-2021_0524_00C05/2021|EPI_ISL_2349558|2021-05-21
>hCoV-19/USA/FL-CDC-ASC210064912/2021|EPI_ISL_2368269|2021-05-18
>hCoV-19/Spain/CT-HUGTiPM017SA8H5/2021|EPI_ISL_2372777|2021-05-22
>hCoV-19/Germany/NW-RKI-I-162769/2021|EPI_ISL_2386548|2021-05-16
>hCoV-19/Chile/AT-85612/2021|EPI_ISL_2391018|2021-04-25
>hCoV-19/Chile/AT-85614/2021|EPI_ISL_2391020|2021-04-25
>hCoV-19/Chile/AT-85617/2021|EPI_ISL_2391023|2021-04-26
>hCoV-19/Chile/RM-85618/2021|EPI_ISL_2391024|2021-04-25
>hCoV-19/Chile/RM-85620/2021|EPI_ISL_2391025|2021-04-25
>hCoV-19/Chile/AP-85677/2021|EPI_ISL_2391031|2021-04-25
>hCoV-19/Chile/AP-85680/2021|EPI_ISL_2391034|2021-04-26
>hCoV-19/Chile/AP-85681/2021|EPI_ISL_2391035|2021-04-26
>hCoV-19/Chile/AP-85684/2021|EPI_ISL_2391038|2021-04-26
>hCoV-19/Chile/AP-85685/2021|EPI_ISL_2391039|2021-04-25
>hCoV-19/Chile/VS-86248/2021|EPI_ISL_2391041|2021-04-28
>hCoV-19/Chile/VS-86254/2021|EPI_ISL_2391043|2021-04-28
>hCoV-19/Chile/LL-86400/2021|EPI_ISL_2391048|2021-04-28
>hCoV-19/Chile/AI-86404/2021|EPI_ISL_2391050|2021-04-27
>hCoV-19/Chile/LR-86408/2021|EPI_ISL_2391053|2021-04-26
>hCoV-19/Chile/AI-86411/2021|EPI_ISL_2391055|2021-04-27
>hCoV-19/Chile/LR-86415/2021|EPI_ISL_2391058|2021-04-27
>hCoV-19/Chile/LR-86416/2021|EPI_ISL_2391059|2021-04-27
>hCoV-19/Chile/AI-86418/2021|EPI_ISL_2391060|2021-04-28
>hCoV-19/Chile/AI-86422/2021|EPI_ISL_2391063|2021-04-27
>hCoV-19/Chile/LR-86425/2021|EPI_ISL_2391066|2021-04-26
>hCoV-19/Chile/AR-86432/2021|EPI_ISL_2391070|2021-04-24
>hCoV-19/Chile/AR-86433/2021|EPI_ISL_2391071|2021-04-23
>hCoV-19/Chile/AR-86437/2021|EPI_ISL_2391074|2021-04-23
>hCoV-19/Chile/AR-85574/2021|EPI_ISL_2391075|2021-04-20
>hCoV-19/Chile/RM-84586/2021|EPI_ISL_2391085|2021-04-26
>hCoV-19/Chile/RM-85953/2021|EPI_ISL_2391095|2021-04-28
>hCoV-19/Chile/RM-91250/2021|EPI_ISL_2391426|2021-05-08
>hCoV-19/Chile/ML-89978/2021|EPI_ISL_2391431|2021-05-05
>hCoV-19/Chile/ML-89979/2021|EPI_ISL_2391432|2021-05-05
>hCoV-19/Chile/ML-89981/2021|EPI_ISL_2391434|2021-05-05
>hCoV-19/USA/CA-CDC-QDX25164396/2021|EPI_ISL_2439474|2021-05-21
>hCoV-19/USA/TX-CDC-FG-035632/2021|EPI_ISL_2441850|2021-05-24
>hCoV-19/USA/KS-CDC-2-4449367/2021|EPI_ISL_2451583|2021-05-18
>hCoV-19/USA/OR-OHSU-11650/2021|EPI_ISL_2462283|2021-04-30
>hCoV-19/Chile/RM-0263-04914690/2021|EPI_ISL_2467105|2021-04-21
>hCoV-19/Chile/RM-0263-04914761/2021|EPI_ISL_2467106|2021-04-21
>hCoV-19/Chile/RM-0263-04915495/2021|EPI_ISL_2467109|2021-04-21
>hCoV-19/USA/WA-Altius-ALTCOV-5PJSYY6PANOZUUR2/2021|EPI_ISL_2473431|2021-05-12
>hCoV-19/Mexico/SIN-InDRE_FB16070_S2605/2021|EPI_ISL_2479908|2021-05-15
>hCoV-19/USA/GA-CDC-ASC210105997/2021|EPI_ISL_2489335|2021-05-25
>hCoV-19/USA/FL-CDC-ASC210066416/2021|EPI_ISL_2489338|2021-05-25
>hCoV-19/USA/GA-CDC-ASC210105908/2021|EPI_ISL_2489725|2021-05-25
>hCoV-19/Chile/RM-0263-04939941/2021|EPI_ISL_2490301|2021-04-27
>hCoV-19/USA/SC-DHEC-2006/2021|EPI_ISL_2508531|2021-05-25
>hCoV-19/Chile/LI-93373/2021|EPI_ISL_2508547|2021-05-12
>hCoV-19/Chile/LI-93375/2021|EPI_ISL_2508549|2021-05-12
>hCoV-19/Chile/LI-93379/2021|EPI_ISL_2508552|2021-05-11
>hCoV-19/Chile/NB-93576/2021|EPI_ISL_2508555|2021-05-11
>hCoV-19/Chile/NB-93578/2021|EPI_ISL_2508557|2021-05-12
>hCoV-19/Chile/NB-93579/2021|EPI_ISL_2508558|2021-05-12
>hCoV-19/Chile/NB-93580/2021|EPI_ISL_2508559|2021-05-12
>hCoV-19/Chile/NB-93581/2021|EPI_ISL_2508560|2021-05-11
>hCoV-19/Chile/NB-93582/2021|EPI_ISL_2508561|2021-05-11
>hCoV-19/Chile/NB-93585/2021|EPI_ISL_2508564|2021-05-11
>hCoV-19/Chile/AI-93769/2021|EPI_ISL_2508565|2021-05-11
>hCoV-19/Chile/AI-93771/2021|EPI_ISL_2508566|2021-05-10
>hCoV-19/Chile/AI-93775/2021|EPI_ISL_2508568|2021-05-10
>hCoV-19/Chile/AI-93777/2021|EPI_ISL_2508569|2021-05-10
>hCoV-19/Chile/AI-93781/2021|EPI_ISL_2508571|2021-05-11
>hCoV-19/Chile/AI-93785/2021|EPI_ISL_2508573|2021-05-12
>hCoV-19/Chile/AI-93787/2021|EPI_ISL_2508574|2021-05-11
>hCoV-19/Chile/LR-93789/2021|EPI_ISL_2508575|2021-05-07
>hCoV-19/Chile/LR-93790/2021|EPI_ISL_2508576|2021-05-08
>hCoV-19/Chile/LR-93791/2021|EPI_ISL_2508577|2021-05-10
>hCoV-19/Chile/LR-93793/2021|EPI_ISL_2508579|2021-05-10
>hCoV-19/Chile/LR-93794/2021|EPI_ISL_2508580|2021-05-10
>hCoV-19/Chile/LR-93795/2021|EPI_ISL_2508581|2021-05-09
>hCoV-19/Chile/LR-93797/2021|EPI_ISL_2508582|2021-05-11
>hCoV-19/Chile/LR-93798/2021|EPI_ISL_2508583|2021-05-11
>hCoV-19/Chile/RM-93806/2021|EPI_ISL_2508584|2021-05-12
>hCoV-19/Chile/AR-93821/2021|EPI_ISL_2508585|2021-05-11
>hCoV-19/Chile/AR-93823/2021|EPI_ISL_2508587|2021-05-12
>hCoV-19/Chile/AR-93824/2021|EPI_ISL_2508588|2021-05-11
>hCoV-19/Chile/AR-93827/2021|EPI_ISL_2508591|2021-05-11
>hCoV-19/Chile/LL-93830/2021|EPI_ISL_2508592|2021-05-10
>hCoV-19/Chile/LL-93831/2021|EPI_ISL_2508593|2021-05-10
>hCoV-19/USA/GA-CDC-MMB08754516/2021|EPI_ISL_2525086|2021-05-11
>hCoV-19/USA/GA-GPHL-0471/2021|EPI_ISL_2536195|2021-05-18
>hCoV-19/Chile/BI-96235/2021|EPI_ISL_2543441|2021-05-16
>hCoV-19/Chile/BI-96237/2021|EPI_ISL_2543443|2021-05-16
>hCoV-19/Chile/BI-96238/2021|EPI_ISL_2543444|2021-05-16
>hCoV-19/Chile/BI-96239/2021|EPI_ISL_2543445|2021-05-16
>hCoV-19/Chile/RM-98056/2021|EPI_ISL_2543448|2021-05-18
>hCoV-19/Chile/AP-98109/2021|EPI_ISL_2543459|2021-05-18
>hCoV-19/Chile/AP-98110/2021|EPI_ISL_2543460|2021-05-18
>hCoV-19/Chile/AP-98113/2021|EPI_ISL_2543463|2021-05-18
>hCoV-19/Chile/AP-98116/2021|EPI_ISL_2543466|2021-05-18
>hCoV-19/Chile/AP-98118/2021|EPI_ISL_2543468|2021-05-18
>hCoV-19/Chile/RM-96355/2021|EPI_ISL_2543498|2021-05-19
>hCoV-19/Chile/AN-100649/2021|EPI_ISL_2557253|2021-05-25
>hCoV-19/Chile/AN-101012/2021|EPI_ISL_2557266|2021-05-23
>hCoV-19/Chile/AN-101013/2021|EPI_ISL_2557267|2021-05-22
>hCoV-19/Chile/LR-101017/2021|EPI_ISL_2557270|2021-05-24
>hCoV-19/Chile/LR-101018/2021|EPI_ISL_2557271|2021-05-25
>hCoV-19/Chile/LR-101019/2021|EPI_ISL_2557272|2021-05-24
>hCoV-19/Chile/LR-101020/2021|EPI_ISL_2557273|2021-05-24
>hCoV-19/Chile/RM-101025/2021|EPI_ISL_2557278|2021-05-24
>hCoV-19/USA/FL-BPHL-3987/2021|EPI_ISL_2567078|2021-04-10
>hCoV-19/France/ARA-HCL021102318301/2021|EPI_ISL_2567440|2021-05-26
>hCoV-19/France/ARA-HCL021102323201/2021|EPI_ISL_2567442|2021-05-26
>hCoV-19/France/ARA-HCL021102330701/2021|EPI_ISL_2567447|2021-05-26
>hCoV-19/Chile/RM-82134/2021|EPI_ISL_2597261|2021-04-19
>hCoV-19/Chile/RM-82135/2021|EPI_ISL_2597262|2021-04-19
>hCoV-19/Chile/RM-82138/2021|EPI_ISL_2597264|2021-04-20
>hCoV-19/Chile/ML-82444/2021|EPI_ISL_2597266|2021-04-21
>hCoV-19/Chile/TA-82583/2021|EPI_ISL_2597270|2021-04-20
>hCoV-19/Chile/TA-82589/2021|EPI_ISL_2597275|2021-04-20
>hCoV-19/Chile/AN-82773/2021|EPI_ISL_2597277|2021-04-21
>hCoV-19/USA/GA-CDC-STM-000073027/2021|EPI_ISL_2599013|2021-05-11
>hCoV-19/USA/FL-CDC-LC0069915/2021|EPI_ISL_2611201|2021-06-02
>hCoV-19/Mexico/MEX-INMEGEN-06-01-245/2021|EPI_ISL_2616874|2021-06-02
>hCoV-19/Mexico/MEX-INMEGEN-06-01-54/2021|EPI_ISL_2616944|2021-06-01
>hCoV-19/USA/CA-SEARCH-102291/2021|EPI_ISL_2628855|2021-05-12
>hCoV-19/USA/CA-SEARCH-102292/2021|EPI_ISL_2628859|2021-05-12
>hCoV-19/USA/NJ-PHEL-21-16121/2021|EPI_ISL_2649867|2021-06-10
>hCoV-19/Colombia/VAC-INS-VG-3552/2021|EPI_ISL_2657878|2021-04-25
>hCoV-19/USA/UT-UPHL-210612921492/2021|EPI_ISL_2679161|2021-04-14
>hCoV-19/Switzerland/GE-HUG-34476587/2021|EPI_ISL_2681470|2021-06-14
>hCoV-19/USA/MN-UMGC-3449/2021|EPI_ISL_2697821|2021-04-23
>hCoV-19/USA/MN-UMGC-3122/2021|EPI_ISL_2699244|2021-04-19
>hCoV-19/Chile/PUC_MVL_1055/2021|EPI_ISL_2728601|2021-03-07
>hCoV-19/Chile/PUC_MVL_1061/2021|EPI_ISL_2728606|2021-03-14
>hCoV-19/Chile/PUC_MVL_1062/2021|EPI_ISL_2728607|2021-03-15
>hCoV-19/USA/MO-MSPHL-002430/2021|EPI_ISL_2753636|2021-06-04
>hCoV-19/Chile/LI-108563/2021|EPI_ISL_2756231|2021-06-07
>hCoV-19/Chile/LI-108568/2021|EPI_ISL_2756235|2021-06-07
>hCoV-19/Chile/LI-108574/2021|EPI_ISL_2756238|2021-06-08
>hCoV-19/Chile/LI-108575/2021|EPI_ISL_2756239|2021-06-07
>hCoV-19/Chile/LI-108578/2021|EPI_ISL_2756242|2021-06-07
>hCoV-19/Chile/NB-109088/2021|EPI_ISL_2756250|2021-06-05
>hCoV-19/Chile/VS-109139/2021|EPI_ISL_2756254|2021-06-08
>hCoV-19/Chile/VS-109143/2021|EPI_ISL_2756258|2021-06-08
>hCoV-19/Chile/VS-109145/2021|EPI_ISL_2756259|2021-06-08
>hCoV-19/Chile/AT-109147/2021|EPI_ISL_2756261|2021-06-06
>hCoV-19/Chile/AT-109153/2021|EPI_ISL_2756266|2021-06-06
>hCoV-19/Chile/RM-104882/2021|EPI_ISL_2756290|2021-06-03
>hCoV-19/Chile/ML-107034/2021|EPI_ISL_2756298|2021-06-06
>hCoV-19/Ecuador/NIC-INSPI-327297/2021|EPI_ISL_2757582|2021-06-03
>hCoV-19/Ecuador/NIC-INSPI-327012/2021|EPI_ISL_2757589|2021-06-03
>hCoV-19/Ecuador/NIC-INSPI-321313/2021|EPI_ISL_2757595|2021-05-20
>hCoV-19/Ecuador/NIC-INSPI-326615/2021|EPI_ISL_2757597|2021-06-01
>hCoV-19/Ecuador/USFQ-1580/2021|EPI_ISL_2774509|2021-06-23
>hCoV-19/USA/FL-CDC-ASC210110620/2021|EPI_ISL_2784745|2021-06-21
>hCoV-19/USA/MD-CDC-MMB09172669/2021|EPI_ISL_2786571|2021-06-14
>hCoV-19/USA/WA-Altius-ALTCOV-OHXYO7PWJB7OVJQX/2021|EPI_ISL_2800605|2021-04-21
>hCoV-19/USA/GA-CDC-STM-000010480/2021|EPI_ISL_1088626|2021-02-07
>hCoV-19/Peru/LIM-INS-404/2021|EPI_ISL_1111302|2021-01-18
>hCoV-19/Peru/LIM-INS-418/2021|EPI_ISL_1111316|2021-01-17
>hCoV-19/Peru/LIM-INS-419/2021|EPI_ISL_1111317|2021-01-17
>hCoV-19/Peru/LIM-INS-420/2021|EPI_ISL_1111318|2021-01-17
>hCoV-19/Peru/LIM-INS-421/2021|EPI_ISL_1111319|2021-01-17
>hCoV-19/Peru/LIM-INS-423/2021|EPI_ISL_1111321|2021-01-17
>hCoV-19/Peru/LIM-INS-424/2021|EPI_ISL_1111322|2021-01-17
>hCoV-19/Peru/LIM-INS-430/2021|EPI_ISL_1111328|2021-01-17
>hCoV-19/Peru/LIM-INS-433/2021|EPI_ISL_1111331|2021-01-17
>hCoV-19/Peru/LIM-INS-434/2021|EPI_ISL_1111332|2021-01-17
>hCoV-19/Peru/LIM-INS-436/2021|EPI_ISL_1111334|2021-01-17
>hCoV-19/Peru/LIM-INS-437/2021|EPI_ISL_1111335|2021-01-17
>hCoV-19/Peru/LIM-INS-443/2021|EPI_ISL_1111341|2021-01-17
>hCoV-19/Germany/BE-RKI-I-025342/2021|EPI_ISL_1155516|2021-02-01
>hCoV-19/USA/FL-CDC-QDX22120694/2021|EPI_ISL_1159302|2021-02-17
>hCoV-19/USA/FL-CDC-QDX22394487/2021|EPI_ISL_1252963|2021-02-23
>hCoV-19/USA/NC-CDC-STM-000017576/2021|EPI_ISL_1268043|2021-02-17
>hCoV-19/Germany/MV-RKI-I-036516/2021|EPI_ISL_1282363|2021-02-22
>hCoV-19/USA/FL-CDC-LC0026661/2021|EPI_ISL_1339300|2021-03-11
>hCoV-19/USA/MD-CDC-LC0027369/2021|EPI_ISL_1339741|2021-03-08
>hCoV-19/USA/GA-CDC-ASC210004840/2021|EPI_ISL_1479853|2021-03-15
>hCoV-19/USA/TN-CDC-ASC210017485/2021|EPI_ISL_1491924|2021-03-24
>hCoV-19/USA/NY-CDC-QDX23179684/2021|EPI_ISL_1491965|2021-03-20
>hCoV-19/USA/TN-CDC-ASC210016009/2021|EPI_ISL_1513424|2021-03-23
>hCoV-19/USA/TN-CDC-ASC210016026/2021|EPI_ISL_1513430|2021-03-23
>hCoV-19/Chile/RM-52054/2021|EPI_ISL_1541001|2021-03-14
>hCoV-19/Chile/RM-53070/2021|EPI_ISL_1541005|2021-03-15
>hCoV-19/Chile/NB-71971/2021|EPI_ISL_1541011|2021-04-01
>hCoV-19/Chile/NB-71972/2021|EPI_ISL_1541012|2021-04-01
>hCoV-19/Chile/AR-72036/2021|EPI_ISL_1541018|2021-03-23
>hCoV-19/Chile/AR-72038/2021|EPI_ISL_1541020|2021-03-29
>hCoV-19/Chile/AR-72039/2021|EPI_ISL_1541021|2021-03-29
>hCoV-19/Chile/AR-72040/2021|EPI_ISL_1541022|2021-03-29
>hCoV-19/Chile/ML-72067/2021|EPI_ISL_1541026|2021-04-04
>hCoV-19/Chile/ML-72069/2021|EPI_ISL_1541028|2021-04-05
>hCoV-19/Chile/ML-72072/2021|EPI_ISL_1541030|2021-04-04
>hCoV-19/Chile/ML-72076/2021|EPI_ISL_1541034|2021-04-05
>hCoV-19/Chile/RM-72485/2021|EPI_ISL_1541037|2021-04-03
>hCoV-19/Chile/RM-72487/2021|EPI_ISL_1541039|2021-04-03
>hCoV-19/Chile/AP-72874/2021|EPI_ISL_1541061|2021-04-05
>hCoV-19/Chile/RM-73221/2021|EPI_ISL_1541065|2021-04-04
>hCoV-19/Chile/BI-72489/2021|EPI_ISL_1541068|2021-04-04
>hCoV-19/USA/AR-CDC-2-4142628/2021|EPI_ISL_1624181|2021-03-24
>hCoV-19/Peru/LIM-UPCH-0460/2021|EPI_ISL_1629800|2021-02-17
>hCoV-19/Peru/LIM-UPCH-0461/2021|EPI_ISL_1629801|2021-02-26
>hCoV-19/Peru/LIM-UPCH-0462/2021|EPI_ISL_1629802|2021-03-08
>hCoV-19/Peru/LIM-UPCH-0463/2021|EPI_ISL_1629803|2021-03-03
>hCoV-19/Peru/LIM-UPCH-0464/2021|EPI_ISL_1629804|2021-03-13
>hCoV-19/Peru/LIM-UPCH-0467/2021|EPI_ISL_1629805|2021-03-10
>hCoV-19/Peru/LIM-UPCH-0468/2021|EPI_ISL_1629806|2021-03-08
>hCoV-19/Peru/LIM-UPCH-0470/2021|EPI_ISL_1629807|2021-03-17
>hCoV-19/Chile/RM-56853/2021|EPI_ISL_1633474|2021-03-18
>hCoV-19/Chile/RM-59901/2021|EPI_ISL_1633476|2021-03-22
>hCoV-19/Chile/RM-60632/2021|EPI_ISL_1633477|2021-03-23
>hCoV-19/Chile/RM-48367/2021|EPI_ISL_1633482|2021-03-09
>hCoV-19/Chile/RM-68253/2021|EPI_ISL_1633495|2021-03-31
>hCoV-19/Germany/NW-RKI-I-071292/2021|EPI_ISL_1638300|2021-03-30
>hCoV-19/USA/GA-CDC-STM-000048303/2021|EPI_ISL_1691334|2021-04-01
>hCoV-19/USA/NY-PRL-2021_0422_02H17/2021|EPI_ISL_1718143|2021-04-19
>hCoV-19/USA/FL-CDC-STM-000051139/2021|EPI_ISL_1734626|2021-04-07
>hCoV-19/USA/GA-CDC-STM-000050479/2021|EPI_ISL_1735082|2021-04-05
>hCoV-19/USA/NY-Wadsworth-21042170-01/2021|EPI_ISL_1789713|2021-03-31
>hCoV-19/USA/NY-Wadsworth-21045401-01/2021|EPI_ISL_1789723|2021-04-14
>hCoV-19/USA/CA-CZB-30385/2021|EPI_ISL_1821399|2021-04-01
>hCoV-19/USA/NY-PRL-2021_0428_00D16/2021|EPI_ISL_1828361|2021-04-26
>hCoV-19/USA/CA-CDC-ASC210049961/2021|EPI_ISL_1835517|2021-04-07
>hCoV-19/Spain/CT-HUGTiPM013OD1E11/2021|EPI_ISL_1892965|2021-04-12
>hCoV-19/Spain/CT-HUGTiPM013OD1F11/2021|EPI_ISL_1892989|2021-04-15
>hCoV-19/USA/MI-UM-10039364181/2021|EPI_ISL_1910833|2021-04-20
>hCoV-19/USA/CA-CDC-STM-000057549/2021|EPI_ISL_1923793|2021-04-15
>hCoV-19/USA/CA-SC-CASC210918/2021|EPI_ISL_1924630|2021-04-22
>hCoV-19/Aruba/AW-RIVM-29788/2021|EPI_ISL_1962943|2021-04-24
>hCoV-19/Brazil/SP-IB_100038/2021|EPI_ISL_1966094|2021-02-26
>hCoV-19/USA/CA-SEARCH-9535/2021|EPI_ISL_1969411|2021-04-08
>hCoV-19/USA/CA-SEARCH-9542/2021|EPI_ISL_1969418|2021-04-08
>hCoV-19/Mexico/SIN_CIAD_S6554/2021|EPI_ISL_1972342|2021-04-13
>hCoV-19/USA/CA-CDC-FG-028157/2021|EPI_ISL_1992338|2021-04-26
>hCoV-19/USA/CA-CDC-FG-028080/2021|EPI_ISL_1992351|2021-04-26
>hCoV-19/USA/CA-CDC-FG-028302/2021|EPI_ISL_1992388|2021-04-26
>hCoV-19/USA/CA-CDC-FG-028160/2021|EPI_ISL_1992390|2021-04-26
>hCoV-19/USA/CA-CDC-FG-030364/2021|EPI_ISL_1993248|2021-05-02
>hCoV-19/USA/FL-CDC-ASC210055540/2021|EPI_ISL_1996700|2021-04-10
>hCoV-19/USA/CA-CDC-ASC210055598/2021|EPI_ISL_1996745|2021-04-10
>hCoV-19/USA/CA-CDC-STM-000060865/2021|EPI_ISL_2010005|2021-04-22
>hCoV-19/Mexico/SIN_CIAD_S6622/2021|EPI_ISL_2026434|2021-04-22
>hCoV-19/USA/CA-CDC-ASC210034664/2021|EPI_ISL_2042907|2021-04-24
>hCoV-19/USA/CA-CDC-ASC210034666/2021|EPI_ISL_2042909|2021-04-24
>hCoV-19/USA/CA-CDC-FG-031392/2021|EPI_ISL_2043762|2021-05-04
>hCoV-19/Germany/NW-RKI-I-132957/2021|EPI_ISL_2115342|2021-04-29
>hCoV-19/Germany/NW-RKI-I-132960/2021|EPI_ISL_2115343|2021-04-28
>hCoV-19/Germany/NW-RKI-I-132967/2021|EPI_ISL_2115346|2021-04-29
>hCoV-19/USA/CT-CDC-QDX24365507/2021|EPI_ISL_2133140|2021-04-25
>hCoV-19/USA/CA-CDC-FG-033071/2021|EPI_ISL_2133973|2021-05-08
>hCoV-19/USA/CA-CDC-FG-033201/2021|EPI_ISL_2133978|2021-05-08
>hCoV-19/USA/TX-CDC-FG-032747/2021|EPI_ISL_2134467|2021-05-03
>hCoV-19/Argentina/INEI103051/2021|EPI_ISL_2135330|2021-03-24
>hCoV-19/USA/MI-UM-MHM1459/2021|EPI_ISL_2136260|2021-04-15
>hCoV-19/USA/MI-UM-MHM1460/2021|EPI_ISL_2136261|2021-04-15
>hCoV-19/USA/CA-CDC-ASC210059287/2021|EPI_ISL_2146077|2021-05-05
>hCoV-19/USA/NJ-PHEL-21-13027/2021|EPI_ISL_2185621|2021-03-31
>hCoV-19/USA/WV-WVU-WV118809/2021|EPI_ISL_2195811|2021-04-16
>hCoV-19/USA/FL-CDC-ASC210073139/2021|EPI_ISL_2202297|2021-04-16
>hCoV-19/USA/GA-CDC-ASC210076482/2021|EPI_ISL_2203142|2021-04-20
>hCoV-19/USA/NY-PRL-2021_0519_00D06/2021|EPI_ISL_2235170|2021-05-17
>hCoV-19/USA/NY-PRL-2021_0519_00E17/2021|EPI_ISL_2235193|2021-05-17
>hCoV-19/USA/TN-CDC-ASC210017484/2021|EPI_ISL_2244501|2021-03-24
>hCoV-19/Germany/ST-RKI-I-148839/2021|EPI_ISL_2260594|2021-05-10
>hCoV-19/USA/FL-CDC-STM-000070385/2021|EPI_ISL_2269652|2021-05-05
>hCoV-19/USA/MD-MDH-2421/2021|EPI_ISL_2322723|2021-05-14
>hCoV-19/Spain/AS-242191723/2021|EPI_ISL_2365420|2021-04-28
>hCoV-19/France/ARA-HCL021090263901/2021|EPI_ISL_2373691|2021-05-07
>hCoV-19/Germany/NW-RKI-I-162413/2021|EPI_ISL_2386369|2021-05-22
>hCoV-19/Chile/ML-91514/2021|EPI_ISL_2391302|2021-05-10
>hCoV-19/Chile/ML-91528/2021|EPI_ISL_2391315|2021-05-10
>hCoV-19/Chile/AN-92195/2021|EPI_ISL_2391324|2021-05-05
>hCoV-19/Chile/LI-92461/2021|EPI_ISL_2391333|2021-05-10
>hCoV-19/Chile/LI-92463/2021|EPI_ISL_2391335|2021-05-10
>hCoV-19/Chile/RM-92529/2021|EPI_ISL_2391337|2021-05-10
>hCoV-19/Chile/LI-92558/2021|EPI_ISL_2391338|2021-05-10
>hCoV-19/Chile/LI-92559/2021|EPI_ISL_2391339|2021-05-10
>hCoV-19/Chile/TA-92608/2021|EPI_ISL_2391344|2021-05-10
>hCoV-19/Chile/AT-92683/2021|EPI_ISL_2391349|2021-05-09
>hCoV-19/Chile/AT-92686/2021|EPI_ISL_2391350|2021-05-09
>hCoV-19/Chile/AT-92687/2021|EPI_ISL_2391351|2021-05-09
>hCoV-19/Chile/AT-92689/2021|EPI_ISL_2391353|2021-05-09
>hCoV-19/Chile/AT-92691/2021|EPI_ISL_2391354|2021-05-09
>hCoV-19/Chile/CO-92919/2021|EPI_ISL_2391357|2021-05-11
>hCoV-19/Chile/AI-93128/2021|EPI_ISL_2391358|2021-05-07
>hCoV-19/Chile/AI-93132/2021|EPI_ISL_2391360|2021-05-07
>hCoV-19/Chile/VS-19720/2021|EPI_ISL_2391363|2021-01-21
>hCoV-19/Chile/RM-23304/2021|EPI_ISL_2391364|2021-01-26
>hCoV-19/Chile/RM-24779/2021|EPI_ISL_2391365|2021-01-29
>hCoV-19/Chile/CO-31404/2021|EPI_ISL_2391367|2021-02-05
>hCoV-19/Chile/RM-35725/2021|EPI_ISL_2391368|2021-02-17
>hCoV-19/Chile/RM-50164/2021|EPI_ISL_2391369|2021-03-10
>hCoV-19/Chile/VS-51122/2021|EPI_ISL_2391370|2021-03-12
>hCoV-19/Chile/RM-53417/2021|EPI_ISL_2391371|2021-03-15
>hCoV-19/Chile/RM-55190/2021|EPI_ISL_2391372|2021-03-16
>hCoV-19/Chile/AN-55192/2021|EPI_ISL_2391373|2021-03-17
>hCoV-19/Chile/RM-60318/2021|EPI_ISL_2391374|2021-03-22
>hCoV-19/Chile/CO-62196/2021|EPI_ISL_2391375|2021-03-24
>hCoV-19/Chile/AN-62870/2021|EPI_ISL_2391376|2021-03-22
>hCoV-19/Chile/RM-63859/2021|EPI_ISL_2391377|2021-03-25
>hCoV-19/Chile/RM-64381/2021|EPI_ISL_2391378|2021-03-26
>hCoV-19/Chile/AN-67459/2021|EPI_ISL_2391379|2021-03-22
>hCoV-19/Mexico/JAL_LANGEBIO_IMSS_0735/2021|EPI_ISL_2402146|2021-04-22
>hCoV-19/USA/IN-CDC-STM-000073645/2021|EPI_ISL_2440421|2021-05-12
>hCoV-19/USA/MA-CDC-QDX25249478/2021|EPI_ISL_2440824|2021-05-21
>hCoV-19/USA/FL-BPHL-3969/2021|EPI_ISL_2443030|2021-05-18
>hCoV-19/USA/FL-BPHL-3970/2021|EPI_ISL_2443031|2021-05-18
>hCoV-19/Chile/RM-0263-04826696/2021|EPI_ISL_2467085|2021-04-02
>hCoV-19/Germany/NW-RKI-I-168840/2021|EPI_ISL_2469678|2021-05-29
>hCoV-19/USA/NV-CDC-LC0068026/2021|EPI_ISL_2482277|2021-05-30
>hCoV-19/Spain/MD-HGUGM-688740/2021|EPI_ISL_2483981|2021-06-02
>hCoV-19/Spain/MD-HGUGM-688741/2021|EPI_ISL_2483984|2021-06-02
>hCoV-19/Chile/RM-0263-04910682/2021|EPI_ISL_2490297|2021-04-20
>hCoV-19/Chile/RM-0263-04929386/2021|EPI_ISL_2490299|2021-04-24
>hCoV-19/Chile/RM-0263-04942254/2021|EPI_ISL_2490302|2021-04-27
>hCoV-19/Chile/RM-0263-04957671/2021|EPI_ISL_2490303|2021-04-30
>hCoV-19/Chile/RM-0263-04958844/2021|EPI_ISL_2490304|2021-05-01
>hCoV-19/Chile/RM-0705-04924030/2021|EPI_ISL_2490306|2021-04-23
>hCoV-19/Mexico/QUE-InDRE_FB15486_S2520/2021|EPI_ISL_2492441|2021-04-19
>hCoV-19/Mexico/QUE-InDRE_FB15540_S2521/2021|EPI_ISL_2492442|2021-04-21
>hCoV-19/Mexico/QUE-InDRE_FB15576_S2522/2021|EPI_ISL_2492443|2021-04-22
>hCoV-19/Mexico/QUE-InDRE_FB15577_S2523/2021|EPI_ISL_2492444|2021-04-22
>hCoV-19/Mexico/QUE-InDRE_FB15578_S2524/2021|EPI_ISL_2492445|2021-04-22
>hCoV-19/Mexico/QUE-InDRE_FB15579_S2525/2021|EPI_ISL_2492446|2021-04-22
>hCoV-19/Mexico/QUE-InDRE_FB15593_S2526/2021|EPI_ISL_2492447|2021-04-24
>hCoV-19/Mexico/QUE-InDRE_FB15601_S2527/2021|EPI_ISL_2492448|2021-04-25
>hCoV-19/Mexico/QUE-InDRE_FB15612_S2528/2021|EPI_ISL_2492449|2021-04-25
>hCoV-19/Mexico/QUE-InDRE_FB15633_S2529/2021|EPI_ISL_2492450|2021-04-26
>hCoV-19/Mexico/QUE-InDRE_FB15637_S2530/2021|EPI_ISL_2492451|2021-04-26
>hCoV-19/Mexico/QUE-InDRE_FB15639_S2531/2021|EPI_ISL_2492452|2021-04-27
>hCoV-19/Mexico/QUE-InDRE_FB15668_S2532/2021|EPI_ISL_2492453|2021-04-27
>hCoV-19/Mexico/QUE-InDRE_FB15669_S2533/2021|EPI_ISL_2492454|2021-04-27
>hCoV-19/Mexico/QUE-InDRE_FB15670_S2534/2021|EPI_ISL_2492455|2021-04-27
>hCoV-19/Mexico/QUE-InDRE_FB15671_S2535/2021|EPI_ISL_2492456|2021-04-27
>hCoV-19/Mexico/QUE-InDRE_FB15698_S2536/2021|EPI_ISL_2492457|2021-04-30
>hCoV-19/Mexico/QUE-InDRE_FB15752_S2537/2021|EPI_ISL_2492458|2021-05-03
>hCoV-19/Mexico/QUE-InDRE_FB15771_S2539/2021|EPI_ISL_2492459|2021-05-04
>hCoV-19/Mexico/QUE-InDRE_FB15780_S2541/2021|EPI_ISL_2492460|2021-05-04
>hCoV-19/Mexico/QUE-InDRE_FB15781_S2542/2021|EPI_ISL_2492461|2021-05-04
>hCoV-19/Mexico/CMX-InDRE_FD68553_S2554/2021|EPI_ISL_2492466|2021-05-15
>hCoV-19/Mexico/QUE-InDRE_FB16159_S2556/2021|EPI_ISL_2492468|2021-05-21
>hCoV-19/Mexico/QUE-InDRE_FB16151_S2557/2021|EPI_ISL_2492469|2021-05-18
>hCoV-19/Mexico/QUE-InDRE_FB16148_S2558/2021|EPI_ISL_2492470|2021-05-17
>hCoV-19/Mexico/CMX-InDRE_FD69166_S2588/2021|EPI_ISL_2492484|2021-05-17
>hCoV-19/Mexico/CMX-InDRE_FD68552_S2598/2021|EPI_ISL_2492490|2021-05-15
>hCoV-19/USA/MN-GMF-B00894/2021|EPI_ISL_2501017|2021-06-06
>hCoV-19/USA/CA-CDPH863/2021|EPI_ISL_2537434|2021-04-09
>hCoV-19/Chile/RM-96603/2021|EPI_ISL_2543503|2021-05-19
>hCoV-19/Chile/RM-97551/2021|EPI_ISL_2543506|2021-05-21
>hCoV-19/Chile/RM-97478/2021|EPI_ISL_2543508|2021-05-21
>hCoV-19/Chile/RM-97595/2021|EPI_ISL_2543514|2021-05-21
>hCoV-19/Chile/RM-97697/2021|EPI_ISL_2543516|2021-05-22
>hCoV-19/Chile/RM-97816/2021|EPI_ISL_2543518|2021-05-23
>hCoV-19/Chile/RM-98213/2021|EPI_ISL_2543521|2021-05-23
>hCoV-19/Chile/RM-98754/2021|EPI_ISL_2543530|2021-05-23
>hCoV-19/Chile/ML-98755/2021|EPI_ISL_2543531|2021-05-23
>hCoV-19/Chile/ML-98756/2021|EPI_ISL_2543532|2021-05-23
>hCoV-19/Chile/ML-98757/2021|EPI_ISL_2543533|2021-05-23
>hCoV-19/Chile/ML-98767/2021|EPI_ISL_2543535|2021-05-23
>hCoV-19/Chile/ML-98770/2021|EPI_ISL_2543537|2021-05-23
>hCoV-19/Chile/ML-98771/2021|EPI_ISL_2543538|2021-05-23
>hCoV-19/Chile/ML-98776/2021|EPI_ISL_2543539|2021-05-23
>hCoV-19/Chile/ML-98779/2021|EPI_ISL_2543541|2021-05-23
>hCoV-19/Chile/AP-98789/2021|EPI_ISL_2543550|2021-05-19
>hCoV-19/Chile/LL-98845/2021|EPI_ISL_2543556|2021-05-23
>hCoV-19/Chile/LL-101038/2021|EPI_ISL_2557281|2021-05-26
>hCoV-19/Chile/AR-101058/2021|EPI_ISL_2557292|2021-05-24
>hCoV-19/Chile/AR-101061/2021|EPI_ISL_2557293|2021-05-25
>hCoV-19/USA/WI-WSLH-214970/2021|EPI_ISL_2558177|2021-05-03
>hCoV-19/Chile/AR-83160/2021|EPI_ISL_2597300|2021-04-14
>hCoV-19/Chile/AR-83164/2021|EPI_ISL_2597302|2021-04-14
>hCoV-19/Chile/AI-83324/2021|EPI_ISL_2597303|2021-04-19
>hCoV-19/Chile/AI-83325/2021|EPI_ISL_2597304|2021-04-21
>hCoV-19/Chile/AI-83334/2021|EPI_ISL_2597307|2021-04-17
>hCoV-19/Chile/AI-83335/2021|EPI_ISL_2597308|2021-04-18
>hCoV-19/Chile/TA-83531/2021|EPI_ISL_2597309|2021-04-23
>hCoV-19/Chile/TA-83534/2021|EPI_ISL_2597310|2021-04-19
>hCoV-19/Chile/TA-83535/2021|EPI_ISL_2597311|2021-04-22
>hCoV-19/USA/MI-UM-MHM1480/2021|EPI_ISL_2598266|2021-04-20
>hCoV-19/USA/MI-UM-MHM1481/2021|EPI_ISL_2598267|2021-04-20
>hCoV-19/USA/CA-SEARCH-102121/2021|EPI_ISL_2628543|2021-05-25
>hCoV-19/USA/NJ-CDC-FG-037295/2021|EPI_ISL_2686454|2021-06-03
>hCoV-19/Spain/IB-HUSE-01046/2021|EPI_ISL_2710226|2021-06-18
>hCoV-19/Spain/IB-HUSE-01069/2021|EPI_ISL_2710246|2021-06-18
>hCoV-19/Mexico/TAB-InDRE_FB17656_S3419/2021|EPI_ISL_2736800|2021-06-11
>hCoV-19/Mexico/TAB-InDRE_FB17671_S3420/2021|EPI_ISL_2736802|2021-06-11
>hCoV-19/Mexico/TAB-InDRE_FB17686_S3421/2021|EPI_ISL_2736804|2021-06-14
>hCoV-19/Mexico/TAB-InDRE_FB17695_S3422/2021|EPI_ISL_2736807|2021-06-14
>hCoV-19/Mexico/TAB-InDRE_FB17705_S3423/2021|EPI_ISL_2736810|2021-06-14
>hCoV-19/Mexico/TAB-InDRE_FB17706_S3424/2021|EPI_ISL_2736811|2021-06-14
>hCoV-19/Mexico/TAB-InDRE_FB17707_S3425/2021|EPI_ISL_2736813|2021-06-14
>hCoV-19/Mexico/TAB-InDRE_FB17708_S3426/2021|EPI_ISL_2736815|2021-06-14
>hCoV-19/Mexico/TAB-InDRE_FB17709_S3427/2021|EPI_ISL_2736817|2021-06-14
>hCoV-19/Mexico/TAB-InDRE_FB17710_S3428/2021|EPI_ISL_2736819|2021-06-14
>hCoV-19/Mexico/TAB-InDRE_FB17795_S3429/2021|EPI_ISL_2736821|2021-06-10
>hCoV-19/Mexico/TAB-InDRE_FB17287_S3430/2021|EPI_ISL_2736823|2021-06-09
>hCoV-19/Chile/AT-109159/2021|EPI_ISL_2756270|2021-06-07
>hCoV-19/Chile/AT-109161/2021|EPI_ISL_2756271|2021-06-06
>hCoV-19/Chile/RM-109009/2021|EPI_ISL_2756275|2021-06-09
>hCoV-19/Chile/RM-104603/2021|EPI_ISL_2756285|2021-06-03
>hCoV-19/Italy/LOM-Va/2021|EPI_ISL_2759089|2021-06-11
>hCoV-19/Belgium/MBLGPF035244/2021|EPI_ISL_2778044|2021-06-20
>hCoV-19/USA/FL-Curative-025726/2021|EPI_ISL_2784050|2021-05-21
>hCoV-19/USA/FL-Curative-090237/2021|EPI_ISL_2784051|2021-05-21
>hCoV-19/USA/FL-Curative-034163/2021|EPI_ISL_2784070|2021-05-17
>hCoV-19/USA/FL-CDC-ASC210110047/2021|EPI_ISL_2784910|2021-06-18
>hCoV-19/cat/Peru/sc2_cat1/2021|EPI_ISL_2791488|2021-03-26
>hCoV-19/cat/Peru/sc2_cat2/2021|EPI_ISL_2791489|2021-03-26
>hCoV-19/cat/Peru/sc2_cat3/2021|EPI_ISL_2791490|2021-05-02
>hCoV-19/Mexico/TAB-INMEGEN-06-03-305/2021|EPI_ISL_2810265|2021-06-09
>hCoV-19/USA/NY-PRL-2021_0628_00B24/2021|EPI_ISL_2827511|2021-06-23
>hCoV-19/USA/NY-PRL-2021_0628_00C19/2021|EPI_ISL_2827519|2021-06-19
>hCoV-19/Peru/LIM-INS-731/2021|EPI_ISL_1138413|2021-01-12
>hCoV-19/Peru/LIM-INS-734/2021|EPI_ISL_1138416|2021-01-12
>hCoV-19/Peru/LIM-INS-737/2021|EPI_ISL_1138418|2021-01-12
>hCoV-19/Zimbabwe/ZW-41973/2020|EPI_ISL_1191912|2020-12-28
>hCoV-19/Germany/NW-RKI-I-036891/2021|EPI_ISL_1282738|2021-03-05
>hCoV-19/USA/FL-CDC-STM-000026576/2021|EPI_ISL_1283612|2021-02-27
>hCoV-19/Germany/BE-RKI-I-045737/2021|EPI_ISL_1353161|2021-02-19
>hCoV-19/USA/NY-PRL-2021_03_22_00B15/2021|EPI_ISL_1385107|2021-03-19
>hCoV-19/Germany/HH-RKI-I-056241/2021|EPI_ISL_1439856|2021-03-17
>hCoV-19/Brazil/SP-IAL-721591-NBD20/2021|EPI_ISL_1445272|2021-02-23
>hCoV-19/USA/CA-CDC-FG-010580/2021|EPI_ISL_1458062|2021-03-19
>hCoV-19/USA/CO-CDC-FG-014270/2021|EPI_ISL_1481705|2021-03-17
>hCoV-19/USA/CA-CDC-FG-014319/2021|EPI_ISL_1481734|2021-03-23
>hCoV-19/USA/PA-CDC-STM-000040663/2021|EPI_ISL_1512076|2021-03-18
>hCoV-19/USA/CA-CDC-FG-015611/2021|EPI_ISL_1525300|2021-03-29
>hCoV-19/USA/MI-CDC-QDX23313722/2021|EPI_ISL_1525937|2021-03-24
>hCoV-19/USA/WV-WVU-WV090948/2021|EPI_ISL_1529063|2021-03-28
>hCoV-19/Chile/RM-52145/2021|EPI_ISL_1540998|2021-03-14
>hCoV-19/Chile/BI-72828/2021|EPI_ISL_1541047|2021-04-04
>hCoV-19/Chile/BI-72829/2021|EPI_ISL_1541048|2021-04-04
>hCoV-19/Chile/BI-72830/2021|EPI_ISL_1541049|2021-04-04
>hCoV-19/Chile/BI-72831/2021|EPI_ISL_1541050|2021-04-04
>hCoV-19/Chile/BI-72834/2021|EPI_ISL_1541052|2021-04-04
>hCoV-19/Chile/AP-72869/2021|EPI_ISL_1541057|2021-04-05
>hCoV-19/Germany/NW-RKI-I-061214/2021|EPI_ISL_1566705|2021-03-25
>hCoV-19/USA/NY-CDC-LC0038051/2021|EPI_ISL_1611316|2021-03-31
>hCoV-19/USA/NC-CDC-LC0038332/2021|EPI_ISL_1611702|2021-04-02
>hCoV-19/USA/FL-CDC-QDX23527340/2021|EPI_ISL_1621968|2021-04-02
>hCoV-19/USA/FL-CDC-QDX23527341/2021|EPI_ISL_1621986|2021-04-02
>hCoV-19/USA/WA-UW-2021040208757/2021|EPI_ISL_1628186|2021-04-02
>hCoV-19/Chile/RM-68824/2021|EPI_ISL_1633501|2021-03-31
>hCoV-19/Chile/RM-69302/2021|EPI_ISL_1633503|2021-03-31
>hCoV-19/Chile/RM-69886/2021|EPI_ISL_1633505|2021-04-01
>hCoV-19/Chile/RM-69890/2021|EPI_ISL_1633506|2021-04-01
>hCoV-19/Chile/RM-70549/2021|EPI_ISL_1633513|2021-04-02
>hCoV-19/Chile/RM-70755/2021|EPI_ISL_1633515|2021-04-03
>hCoV-19/Chile/RM-70819/2021|EPI_ISL_1633517|2021-04-03
>hCoV-19/Chile/CO-70998/2021|EPI_ISL_1633519|2021-04-04
>hCoV-19/Chile/RM-71131/2021|EPI_ISL_1633520|2021-04-05
>hCoV-19/Chile/TA-73407/2021|EPI_ISL_1633527|2021-04-05
>hCoV-19/Chile/TA-73408/2021|EPI_ISL_1633528|2021-04-05
>hCoV-19/Chile/AP-73416/2021|EPI_ISL_1633534|2021-04-05
>hCoV-19/Chile/VS-73868/2021|EPI_ISL_1633535|2021-04-07
>hCoV-19/Chile/VS-73915/2021|EPI_ISL_1633536|2021-04-07
>hCoV-19/Chile/RM-73945/2021|EPI_ISL_1633542|2021-04-07
>hCoV-19/Chile/RM-73946/2021|EPI_ISL_1633543|2021-04-07
>hCoV-19/Chile/RM-74306/2021|EPI_ISL_1633545|2021-04-06
>hCoV-19/Chile/RM-74307/2021|EPI_ISL_1633546|2021-04-06
>hCoV-19/Chile/RM-73767/2021|EPI_ISL_1633547|2021-04-03
>hCoV-19/Chile/BI-73788/2021|EPI_ISL_1633548|2021-04-04
>hCoV-19/Ecuador/UEES-12976/2021|EPI_ISL_1633555|2021
>hCoV-19/USA/NY-PRL-2021_0412_02A21/2021|EPI_ISL_1636102|2021-04-10
>hCoV-19/USA/TN-CDC-ASC210019533/2021|EPI_ISL_1650756|2021-03-25
>hCoV-19/USA/CA-CDC-STM-000048658/2021|EPI_ISL_1679713|2021-03-31
>hCoV-19/USA/FL-CDC-LC0040117/2021|EPI_ISL_1680752|2021-04-04
>hCoV-19/USA/PA-CDC-ASC210026169/2021|EPI_ISL_1685597|2021-03-29
>hCoV-19/USA/TN-CDC-ASC210028262/2021|EPI_ISL_1688212|2021-03-30
>hCoV-19/Chile/AP-76579/2021|EPI_ISL_1712314|2021-04-09
>hCoV-19/Chile/AP-76580/2021|EPI_ISL_1712315|2021-04-09
>hCoV-19/Chile/BI-76594/2021|EPI_ISL_1712319|2021-04-10
>hCoV-19/Chile/BI-76598/2021|EPI_ISL_1712320|2021-04-10
>hCoV-19/Chile/ML-77129/2021|EPI_ISL_1712327|2021-04-12
>hCoV-19/Chile/ML-77130/2021|EPI_ISL_1712328|2021-04-12
>hCoV-19/Chile/ML-77133/2021|EPI_ISL_1712330|2021-04-12
>hCoV-19/Chile/ML-77134/2021|EPI_ISL_1712331|2021-04-12
>hCoV-19/Chile/ML-77136/2021|EPI_ISL_1712332|2021-04-12
>hCoV-19/Chile/ML-77137/2021|EPI_ISL_1712333|2021-04-12
>hCoV-19/Chile/ML-77138/2021|EPI_ISL_1712334|2021-04-12
>hCoV-19/Chile/MA-77140/2021|EPI_ISL_1712336|2021-03-29
>hCoV-19/Chile/MA-77141/2021|EPI_ISL_1712337|2021-03-29
>hCoV-19/Chile/TA-77983/2021|EPI_ISL_1712352|2021-04-11
>hCoV-19/Chile/TA-77986/2021|EPI_ISL_1712355|2021-04-11
>hCoV-19/Chile/TA-77987/2021|EPI_ISL_1712356|2021-04-11
>hCoV-19/Chile/TA-77992/2021|EPI_ISL_1712361|2021-04-11
>hCoV-19/Chile/TA-77994/2021|EPI_ISL_1712363|2021-04-12
>hCoV-19/Chile/RM-78024/2021|EPI_ISL_1712365|2021-04-11
>hCoV-19/Chile/RM-78661/2021|EPI_ISL_1712373|2021-04-13
>hCoV-19/Chile/RM-78662/2021|EPI_ISL_1712374|2021-04-13
>hCoV-19/USA/NY-PRL-2021_0422_01E10/2021|EPI_ISL_1718030|2021-04-20
>hCoV-19/Germany/NW-RKI-I-092493/2021|EPI_ISL_1726999|2021-04-14
>hCoV-19/Portugal/PT5576/2021|EPI_ISL_1738915|2021-04-06
>hCoV-19/USA/NY-Wadsworth-21043577-01/2021|EPI_ISL_1755988|2021-04-08
>hCoV-19/USA/NY-Wadsworth-21043578-01/2021|EPI_ISL_1755989|2021-04-08
>hCoV-19/USA/WA-UW-2021040855772/2021|EPI_ISL_1789273|2021-04-08
>hCoV-19/USA/AZ-ASU4307/2021|EPI_ISL_1789685|2021-04-10
>hCoV-19/USA/MA-CDCBI-CRSP_6XNVDTWZVHP437HT/2021|EPI_ISL_1825383|2021-04-24
>hCoV-19/USA/TX-DSHS-5962/2021|EPI_ISL_1856910|2021-04-01
>hCoV-19/USA/TX-DSHS-5965/2021|EPI_ISL_1856913|2021-04-02
>hCoV-19/USA/TX-DSHS-5966/2021|EPI_ISL_1856914|2021-04-02
>hCoV-19/USA/CA-CDC-QDX23997499/2021|EPI_ISL_1906332|2021-04-15
>hCoV-19/USA/FL-CDC-STM-000056739/2021|EPI_ISL_1907712|2021-04-14
>hCoV-19/USA/AZ-ASU4919/2021|EPI_ISL_1910812|2021-04-13
>hCoV-19/USA/AZ-ASU4935/2021|EPI_ISL_1910824|2021-04-13
>hCoV-19/USA/GA-CDC-STM-000058990/2021|EPI_ISL_1923350|2021-04-17
>hCoV-19/USA/CA-CDC-STM-000058935/2021|EPI_ISL_1923355|2021-04-17
>hCoV-19/USA/CO-CDC-LC0052721/2021|EPI_ISL_1930907|2021-04-20
>hCoV-19/Egypt/ARMY-44/2021|EPI_ISL_1936219|2021-03-27
>hCoV-19/Egypt/ARMY-50/2021|EPI_ISL_1936226|2021-03-27
>hCoV-19/Egypt/ARMY-361/2021|EPI_ISL_1936291|2021-04-04
>hCoV-19/Egypt/ARMY-362/2021|EPI_ISL_1936292|2021-04-04
>hCoV-19/Egypt/ARMY-363/2021|EPI_ISL_1936293|2021-04-04
>hCoV-19/Egypt/ARMY-364/2021|EPI_ISL_1936294|2021-04-04
>hCoV-19/Ecuador/UEES-14170/2021|EPI_ISL_1968639|2021-04-28
>hCoV-19/Germany/NW-HHU-5650/2021|EPI_ISL_1993607|2021-03-22
>hCoV-19/USA/TN-CDC-ASC210071040/2021|EPI_ISL_1999772|2021-04-15
>hCoV-19/USA/WA-UW-21041912808/2021|EPI_ISL_2002329|2021-04-19
>hCoV-19/USA/WA-UW-21042044491/2021|EPI_ISL_2002342|2021-04-20
>hCoV-19/Ecuador/USFQ-1200/2021|EPI_ISL_2004102|2021-04-27
>hCoV-19/USA/AZ-ASU5012/2021|EPI_ISL_2007185|2021-04-20
>hCoV-19/USA/FL-BPHL-2550/2021|EPI_ISL_2008569|2021-03-31
>hCoV-19/USA/MN-CDC-IBX326764023614/2021|EPI_ISL_2013097|2021-04-05
>hCoV-19/USA/SC-CDC-2-4309028/2021|EPI_ISL_2018305|2021-04-22
>hCoV-19/USA/CA-CDC-FG-025000/2021|EPI_ISL_2038735|2021-04-19
>hCoV-19/USA/CA-CDC-FG-031202/2021|EPI_ISL_2043714|2021-05-05
>hCoV-19/USA/CA-CDC-FG-031100/2021|EPI_ISL_2043732|2021-05-05
>hCoV-19/USA/CA-CDC-FG-031191/2021|EPI_ISL_2043733|2021-05-05
>hCoV-19/USA/CA-CDC-FG-031138/2021|EPI_ISL_2043742|2021-05-05
>hCoV-19/USA/FL-CDC-ASC210031988/2021|EPI_ISL_2090008|2021-04-23
>hCoV-19/Mexico/SLP_INER_IMSS_00935/2021|EPI_ISL_2091380|2021-04-13
>hCoV-19/USA/CT-CDCBI-CRSP_2GE4CKW3P4R3C3WM/2021|EPI_ISL_2096217|2021-05-03
>hCoV-19/USA/CT-CDCBI-CRSP_C3MSY6G5AC6TCSV5/2021|EPI_ISL_2096219|2021-05-04
>hCoV-19/USA/CT-CDCBI-CRSP_FZUPJWSNSKPNTYXW/2021|EPI_ISL_2096221|2021-05-03
>hCoV-19/USA/CT-CDCBI-CRSP_MR3FLH7YWXBVBNU6/2021|EPI_ISL_2096225|2021-05-04
>hCoV-19/USA/CT-CDCBI-CRSP_RXGRU2THEC3ONUCZ/2021|EPI_ISL_2096227|2021-05-02
>hCoV-19/USA/GA-EHC-1200F/2021|EPI_ISL_2107397|2021-04-06
>hCoV-19/Germany/SN-RKI-I-124727/2021|EPI_ISL_2109576|2021-04-19
>hCoV-19/Germany/MV-RKI-I-133005/2021|EPI_ISL_2115372|2021-04-26
>hCoV-19/Germany/ST-RKI-I-136987/2021|EPI_ISL_2120363|2021-05-04
>hCoV-19/USA/FL-CDC-FG-032295/2021|EPI_ISL_2134159|2021-05-04
>hCoV-19/Spain/IB-HUSE-00495/2021|EPI_ISL_2134947|2021-05-05
>hCoV-19/Argentina/INEI103228/2021|EPI_ISL_2135343|2021-04-03
>hCoV-19/Canada/ON-PHL-21-06498/2021|EPI_ISL_2141254|2021-03
>hCoV-19/USA/FL-CDC-ASC210038199/2021|EPI_ISL_2147834|2021-05-02
>hCoV-19/USA/NJ-CDC-ASC210036351/2021|EPI_ISL_2148706|2021-04-29
>hCoV-19/USA/AZ-ASU5414/2021|EPI_ISL_2153669|2021-04-18
>hCoV-19/USA/MD-CDC-LC0058153/2021|EPI_ISL_2184399|2021-05-04
>hCoV-19/USA/CA-CDC-LC0059127/2021|EPI_ISL_2185244|2021-05-06
>hCoV-19/USA/CA-CDC-LC0058972/2021|EPI_ISL_2185251|2021-05-06
>hCoV-19/USA/WA-CDC-UW21050606005/2021|EPI_ISL_2194183|2021-05-06
>hCoV-19/USA/WA-CDC-UW21050623390/2021|EPI_ISL_2194192|2021-05-06
>hCoV-19/USA/WV-WVU-WV118871/2021|EPI_ISL_2195855|2021-04-13
>hCoV-19/USA/FL-CDC-ASC210002036/2021|EPI_ISL_2243199|2021-03-04
>hCoV-19/USA/CO-CDC-ASC210017204/2021|EPI_ISL_2244480|2021-03-23
>hCoV-19/USA/FL-CDC-STM-000069381/2021|EPI_ISL_2247513|2021-05-04
>hCoV-19/USA/FL-CDC-QDX24713280/2021|EPI_ISL_2268463|2021-05-07
>hCoV-19/Argentina/PAIS-G0235/2021|EPI_ISL_2271686|2021-04-18
>hCoV-19/Argentina/PAIS-G0240/2021|EPI_ISL_2271691|2021-04-20
>hCoV-19/Argentina/PAIS-G0244/2021|EPI_ISL_2271695|2021-05-12
>hCoV-19/Argentina/PAIS-G0245/2021|EPI_ISL_2271696|2021-05-12
>hCoV-19/Argentina/PAIS-G0247/2021|EPI_ISL_2271698|2021-05-12
>hCoV-19/USA/KS-KHEL-1907/2021|EPI_ISL_2276097|2021-05-18
>hCoV-19/Spain/MD-HRYC-11839423/2021|EPI_ISL_2283637|2021-05-08
>hCoV-19/USA/SC-DHEC-1494/2021|EPI_ISL_2293413|2021-04-22
>hCoV-19/USA/SC-DHEC-1691/2021|EPI_ISL_2313040|2021-04-28
>hCoV-19/Germany/HE-RKI-I-159068/2021|EPI_ISL_2314336|2021-05-19
>hCoV-19/USA/TX-CDC-STM-000071866/2021|EPI_ISL_2321096|2021-05-08
>hCoV-19/France/PAC-LBM_ALPHABIO-5/2021|EPI_ISL_2332622|2021-05-10
>hCoV-19/USA/MS-UMMC-M552H7-504864/2021|EPI_ISL_2333926|2021-05-05
>hCoV-19/USA/LA-EVTL2823/2021|EPI_ISL_2343271|2021-05-13
>hCoV-19/USA/NJ-CDC-QDX24799205/2021|EPI_ISL_2367707|2021-05-06
>hCoV-19/Spain/CT-HUGTiPM017SA8A6/2021|EPI_ISL_2372695|2021-05-22
>hCoV-19/Germany/NW-RKI-I-164059/2021|EPI_ISL_2387702|2021-05-26
>hCoV-19/Germany/NW-RKI-I-165713/2021|EPI_ISL_2389092|2021-05-18
>hCoV-19/Chile/ML-91516/2021|EPI_ISL_2391304|2021-05-10
>hCoV-19/Chile/ML-91517/2021|EPI_ISL_2391305|2021-05-10
>hCoV-19/Chile/ML-91520/2021|EPI_ISL_2391307|2021-05-10
>hCoV-19/Chile/ML-91521/2021|EPI_ISL_2391308|2021-05-10
>hCoV-19/Chile/ML-91522/2021|EPI_ISL_2391309|2021-05-10
>hCoV-19/Chile/ML-91524/2021|EPI_ISL_2391311|2021-05-10
>hCoV-19/Chile/ML-91525/2021|EPI_ISL_2391312|2021-05-10
>hCoV-19/Chile/ML-91526/2021|EPI_ISL_2391313|2021-05-10
>hCoV-19/Chile/ML-91527/2021|EPI_ISL_2391314|2021-05-10
>hCoV-19/Chile/RM-73743/2021|EPI_ISL_2391380|2021-04-05
>hCoV-19/Chile/LI-73766/2021|EPI_ISL_2391381|2021-04-03
>hCoV-19/Chile/RM-76273/2021|EPI_ISL_2391382|2021-04-11
>hCoV-19/Chile/RM-79559/2021|EPI_ISL_2391383|2021-04-16
>hCoV-19/Chile/RM-79560/2021|EPI_ISL_2391384|2021-04-16
>hCoV-19/Chile/RM-82428/2021|EPI_ISL_2391385|2021-04-18
>hCoV-19/Chile/RM-83264/2021|EPI_ISL_2391386|2021-04-23
>hCoV-19/Chile/VS-91072/2021|EPI_ISL_2391387|2021-05-05
>hCoV-19/Chile/AR-82485/2021|EPI_ISL_2391388|2021-04-13
>hCoV-19/Chile/RM-87323/2021|EPI_ISL_2391389|2021-05-01
>hCoV-19/Chile/RM-87298/2021|EPI_ISL_2391392|2021-05-02
>hCoV-19/Chile/RM-87667/2021|EPI_ISL_2391397|2021-05-03
>hCoV-19/Chile/RM-87862/2021|EPI_ISL_2391399|2021-05-03
>hCoV-19/USA/PA-CDC-LC0063240/2021|EPI_ISL_2398442|2021-05-18
>hCoV-19/Ecuador/UEES-INTERLAB-6660161/2021|EPI_ISL_2405162|2021-05-27
>hCoV-19/Switzerland/GE-DIA011415826301/2021|EPI_ISL_2433660|2021-05-25
>hCoV-19/Switzerland/GE-DIA011415952501/2021|EPI_ISL_2433667|2021-05-26
>hCoV-19/USA/IN-CDC-STM-000073577/2021|EPI_ISL_2440340|2021-05-11
>hCoV-19/USA/FL-CDC-STM-000073547/2021|EPI_ISL_2440359|2021-05-11
>hCoV-19/USA/UT-UPHL-210528390734/2021|EPI_ISL_2458500|2021-03-31
>hCoV-19/USA/OH-2211/2021|EPI_ISL_2467869|2021-04-07
>hCoV-19/USA/WA-Altius-ALTCOV-JGXSRHYJFK4YMSX3/2021|EPI_ISL_2473285|2021-05-13
>hCoV-19/Mexico/NLE-InDRE_FB16184_S2574/2021|EPI_ISL_2479897|2021-05-19
>hCoV-19/USA/TX-CDC-FG-036500/2021|EPI_ISL_2480074|2021-05-08
>hCoV-19/Ecuador/NIC-INSPI-317077/2021|EPI_ISL_2488721|2021-05-11
>hCoV-19/Ecuador/NIC-INSPI-317529/2021|EPI_ISL_2488734|2021-05-13
>hCoV-19/Ecuador/NIC-INSPI-317514/2021|EPI_ISL_2488738|2021-05-13
>hCoV-19/Ecuador/NIC-INSPI-317071/2021|EPI_ISL_2488743|2021-05-10
>hCoV-19/Ecuador/NIC-INSPI-317496/2021|EPI_ISL_2488747|2021-05-13
>hCoV-19/Ecuador/NIC-INSPI-315453/2021|EPI_ISL_2488754|2021-05-10
>hCoV-19/Ecuador/USFQ-1463/2021|EPI_ISL_2492348|2021-05-27
>hCoV-19/Ecuador/USFQ-1467/2021|EPI_ISL_2492352|2021-05-27
>hCoV-19/USA/CA-CZB-33326/2021|EPI_ISL_2496888|2021-05-13
>hCoV-19/USA/CA-CZB-32423/2021|EPI_ISL_2497674|2021-05-06
>hCoV-19/USA/CA-CZB-32348/2021|EPI_ISL_2497684|2021-04-13
>hCoV-19/USA/CA-CZB-31927/2021|EPI_ISL_2500057|2021-04-29
>hCoV-19/Chile/RM-96858/2021|EPI_ISL_2509301|2021-05-19
>hCoV-19/Chile/AR-96881/2021|EPI_ISL_2509304|2021-05-13
>hCoV-19/Chile/AR-96964/2021|EPI_ISL_2509305|2021-05-09
>hCoV-19/Chile/AR-96967/2021|EPI_ISL_2509307|2021-05-18
>hCoV-19/Chile/LR-97014/2021|EPI_ISL_2509311|2021-05-16
>hCoV-19/Chile/LR-97016/2021|EPI_ISL_2509312|2021-05-17
>hCoV-19/Chile/LR-97020/2021|EPI_ISL_2509313|2021-05-17
>hCoV-19/Chile/LR-97022/2021|EPI_ISL_2509314|2021-05-17
>hCoV-19/Chile/LR-97024/2021|EPI_ISL_2509315|2021-05-17
>hCoV-19/Chile/LR-97028/2021|EPI_ISL_2509317|2021-05-17
>hCoV-19/USA/GA-CDC-ASC210106908/2021|EPI_ISL_2528402|2021-06-03
>hCoV-19/England/MILK-1647769/2021|EPI_ISL_2540182|2021-06-07
>hCoV-19/Chile/AN-95702/2021|EPI_ISL_2543567|2021-05-17
>hCoV-19/Chile/NB-98852/2021|EPI_ISL_2543572|2021-05-17
>hCoV-19/Chile/CO-98984/2021|EPI_ISL_2543578|2021-05-24
>hCoV-19/Chile/CO-98985/2021|EPI_ISL_2543579|2021-05-24
>hCoV-19/Chile/BI-99129/2021|EPI_ISL_2543587|2021-05-23
>hCoV-19/Chile/BI-99138/2021|EPI_ISL_2543589|2021-05-23
>hCoV-19/Chile/BI-99141/2021|EPI_ISL_2543590|2021-05-23
>hCoV-19/Chile/BI-99168/2021|EPI_ISL_2543592|2021-05-23
>hCoV-19/Chile/BI-99169/2021|EPI_ISL_2543593|2021-05-23
>hCoV-19/Chile/BI-99171/2021|EPI_ISL_2543595|2021-05-23
>hCoV-19/Chile/TA-99586/2021|EPI_ISL_2543597|2021-05-24
>hCoV-19/Chile/AR-99595/2021|EPI_ISL_2543599|2021-05-24
>hCoV-19/Mexico/YUC-InDRE_FB16604_S2847/2021|EPI_ISL_2545749|2021-05-20
>hCoV-19/USA/MD-MDH-2547/2021|EPI_ISL_2550769|2021-05-19
>hCoV-19/USA/MI-IVY-ZZX9LDCW/2021|EPI_ISL_2598289|2021-04-24
>hCoV-19/Brazil/RS-203_LABRESIS/2021|EPI_ISL_2617911|2021-05
>hCoV-19/Germany/SN-RKI-I-180200/2021|EPI_ISL_2636631|2021-05-30
>hCoV-19/Germany/SN-RKI-I-180241/2021|EPI_ISL_2636659|2021-05-30
>hCoV-19/Mexico/CHH_IBT_IMSS_1420/2021|EPI_ISL_2681201|2021-05-31
>hCoV-19/USA/CA-CDC-FG-037547/2021|EPI_ISL_2686593|2021-06-11
>hCoV-19/Mexico/HID-INMEGEN-06-02-233/2021|EPI_ISL_2692744|2021-06-16
>hCoV-19/Mexico/TAB-INMEGEN-06-02-287/2021|EPI_ISL_2692783|2021-06-08
>hCoV-19/England/MILK-172D276/2021|EPI_ISL_2703449|2021-06-18
>hCoV-19/USA/NY-PRL-2021_0621_52M10/2021|EPI_ISL_2715461|2021-01-28
>hCoV-19/Switzerland/AG-ETHZ-33222144/2021|EPI_ISL_2724364|2021-06-17
>hCoV-19/Mexico/TAB-InDRE_FB17303_S3415/2021|EPI_ISL_2736790|2021-06-09
>hCoV-19/Mexico/TAB-InDRE_FB17308_S3416/2021|EPI_ISL_2736792|2021-06-09
>hCoV-19/Mexico/TAB-InDRE_FB17317_S3417/2021|EPI_ISL_2736795|2021-06-09
>hCoV-19/Mexico/CAM-InDRE_FB17392_S3418/2021|EPI_ISL_2736797|2021-06-08
>hCoV-19/Argentina/INEIINBIRS-6/2021|EPI_ISL_2756541|2021-04-23
>hCoV-19/USA/MD-CDC-MMB09172379/2021|EPI_ISL_2786628|2021-06-14
>hCoV-19/Mexico/QUE-IBT_IMSS_1985/2021|EPI_ISL_2801843|2021-06-04
>hCoV-19/Mexico/QUE-IBT_IMSS_1986/2021|EPI_ISL_2801844|2021-06-04
>hCoV-19/Mexico/TAB-INMEGEN-06-03-344/2021|EPI_ISL_2810299|2021-06-09
>hCoV-19/Mexico/CMX-INMEGEN-06-03-350/2021|EPI_ISL_2810304|2021-06-09
>hCoV-19/Mexico/TAB-INMEGEN-06-03-368/2021|EPI_ISL_2810319|2021-06-09
>hCoV-19/USA/NY-PRL-2021_02_19_01K09/2021|EPI_ISL_1098160|2021-02-17
>hCoV-19/England/CAMC-13238EB/2021|EPI_ISL_1190007|2021-02-23
>hCoV-19/USA/NY-NYULH461/2021|EPI_ISL_1195754|2021-02-23
>hCoV-19/USA/WA-UW-65383/2021|EPI_ISL_1263536|2021-02-27
>hCoV-19/Chile/RM-40287/2021|EPI_ISL_1321480|2021-02-25
>hCoV-19/Chile/RM-40883/2021|EPI_ISL_1321481|2021-02-28
>hCoV-19/Chile/RM-41885/2021|EPI_ISL_1321482|2021-03-01
>hCoV-19/Chile/RM-45728/2021|EPI_ISL_1321483|2021-03-06
>hCoV-19/Chile/RM-34064/2021|EPI_ISL_1321484|2021-02-15
>hCoV-19/Chile/RM-43153/2021|EPI_ISL_1321485|2021-03-02
>hCoV-19/Chile/RM-44936/2021|EPI_ISL_1321486|2021-03-05
>hCoV-19/Chile/RM-45924/2021|EPI_ISL_1321487|2021-03-07
>hCoV-19/Chile/RM-48102/2021|EPI_ISL_1321488|2021-03-09
>hCoV-19/Argentina/PAIS-A0457/2021|EPI_ISL_1395787|2021-02-19
>hCoV-19/USA/FL-CDC-FG-011546/2021|EPI_ISL_1459078|2021-03-12
>hCoV-19/USA/NY-PRL-2021_04_01_00P02/2021|EPI_ISL_1472044|2021-03-31
>hCoV-19/USA/FL-CDC-QDX23271711/2021|EPI_ISL_1511736|2021-03-24
>hCoV-19/USA/AZ-CDC-LC0035336/2021|EPI_ISL_1515705|2021-03-26
>hCoV-19/USA/CO-CDC-ASC210010809/2021|EPI_ISL_1562908|2021-03-18
>hCoV-19/USA/NJ-CDC-ASC210010813/2021|EPI_ISL_1562911|2021-03-18
>hCoV-19/Germany/NW-RKI-I-068763/2021|EPI_ISL_1573164|2021-04-05
>hCoV-19/Germany/NW-RKI-I-068770/2021|EPI_ISL_1573171|2021-04-05
>hCoV-19/Germany/NW-RKI-I-068771/2021|EPI_ISL_1573172|2021-04-05
>hCoV-19/USA/GA-CDC-STM-000044025/2021|EPI_ISL_1581673|2021-03-25
>hCoV-19/USA/NJ-CDC-LC0038496/2021|EPI_ISL_1611581|2021-03-31
>hCoV-19/Peru/LIM-UPCH-0372/2021|EPI_ISL_1629764|2021-01-01
>hCoV-19/Chile/RM-74309/2021|EPI_ISL_1633361|2021-04-06
>hCoV-19/Chile/TA-74339/2021|EPI_ISL_1633363|2021-04-06
>hCoV-19/Chile/TA-74343/2021|EPI_ISL_1633366|2021-04-06
>hCoV-19/Chile/RM-74349/2021|EPI_ISL_1633369|2021-04-06
>hCoV-19/Chile/LR-74370/2021|EPI_ISL_1633370|2021-04-01
>hCoV-19/Chile/CO-73380/2021|EPI_ISL_1633378|2021-04-04
>hCoV-19/Chile/AP-74590/2021|EPI_ISL_1633380|2021-04-06
>hCoV-19/Chile/AP-74591/2021|EPI_ISL_1633381|2021-04-07
>hCoV-19/Chile/AP-74593/2021|EPI_ISL_1633383|2021-04-07
>hCoV-19/Chile/AP-74609/2021|EPI_ISL_1633386|2021-04-06
>hCoV-19/Chile/AP-74613/2021|EPI_ISL_1633390|2021-04-06
>hCoV-19/Chile/AP-74614/2021|EPI_ISL_1633391|2021-04-06
>hCoV-19/Chile/LL-75150/2021|EPI_ISL_1633395|2021-04-05
>hCoV-19/Chile/LL-75151/2021|EPI_ISL_1633397|2021-04-05
>hCoV-19/Chile/LL-75152/2021|EPI_ISL_1633398|2021-04-06
>hCoV-19/Germany/NW-RKI-I-080360/2021|EPI_ISL_1644902|2021-04-07
>hCoV-19/USA/TN-CDC-ASC210019562/2021|EPI_ISL_1650785|2021-03-25
>hCoV-19/USA/FL-CDC-STM-000049517/2021|EPI_ISL_1680175|2021-04-04
>hCoV-19/USA/NY-PRL-2021_0419_01K05/2021|EPI_ISL_1717598|2021-04-15
>hCoV-19/USA/MD-MDH-1905/2021|EPI_ISL_1731419|2021-04-05
>hCoV-19/USA/PA-CDC-QDX23760202/2021|EPI_ISL_1738051|2021-04-09
>hCoV-19/USA/CA-CDC-QDX23803845/2021|EPI_ISL_1798118|2021-04-11
>hCoV-19/USA/CA-CDC-LC0044747/2021|EPI_ISL_1798592|2021-04-07
>hCoV-19/USA/NY-PRL-2021_0426_00B07/2021|EPI_ISL_1828077|2021-04-21
>hCoV-19/USA/NJ-CDC-QDX23954364/2021|EPI_ISL_1906470|2021-04-10
>hCoV-19/USA/FL-CDC-LC0052271/2021|EPI_ISL_1930597|2021-04-26
>hCoV-19/Germany/BE-ChVir-LB-210305-8313/2021|EPI_ISL_1989298|2021-03-01
>hCoV-19/USA/CA-CDC-ASC210068269/2021|EPI_ISL_1999914|2021-04-12
>hCoV-19/USA/FL-CDC-STM-000061610/2021|EPI_ISL_2009762|2021-04-21
>hCoV-19/USA/FL-CDC-STM-000061212/2021|EPI_ISL_2010368|2021-04-21
>hCoV-19/USA/NY-PRL-2021_0503_01E06/2021|EPI_ISL_2036985|2021-05-02
>hCoV-19/USA/PA-CDC-ASC210074893/2021|EPI_ISL_2042377|2021-04-18
>hCoV-19/USA/PA-CDC-ASC210074916/2021|EPI_ISL_2042396|2021-04-18
>hCoV-19/USA/PA-CDC-LC0053355/2021|EPI_ISL_2044151|2021-04-26
>hCoV-19/USA/CA-CDC-ASC210032875/2021|EPI_ISL_2089896|2021-04-26
>hCoV-19/USA/CT-CDCBI-CRSP_UJ6AB7774KCBSQ5T/2021|EPI_ISL_2103833|2021-05-09
>hCoV-19/Germany/NW-RKI-I-138272/2021|EPI_ISL_2123056|2021-05-03
>hCoV-19/USA/AZ-CDC-QDX24518970/2021|EPI_ISL_2143050|2021-05-01
>hCoV-19/USA/MA-CDC-ASC210036373/2021|EPI_ISL_2148724|2021-04-29
>hCoV-19/USA/MA-CDC-ASC210036374/2021|EPI_ISL_2148725|2021-04-29
>hCoV-19/USA/MA-CDC-ASC210036375/2021|EPI_ISL_2148726|2021-04-29
>hCoV-19/USA/NJ-CDC-ASC210029937/2021|EPI_ISL_2149680|2021-04-22
>hCoV-19/USA/NJ-CDC-ASC210029938/2021|EPI_ISL_2149681|2021-04-22
>hCoV-19/USA/MA-CDC-ASC210031609/2021|EPI_ISL_2150683|2021-04-22
>hCoV-19/USA/NY-NYULH1762/2021|EPI_ISL_2161738|2021-05-04
>hCoV-19/Israel/CVL-13323/2021|EPI_ISL_2183528|2021-05-02
>hCoV-19/Israel/CVL-13386/2021|EPI_ISL_2183589|2021-05-04
>hCoV-19/Israel/CVL-13395/2021|EPI_ISL_2183598|2021-05-04
>hCoV-19/USA/MD-CDC-LC0058291/2021|EPI_ISL_2184435|2021-05-05
>hCoV-19/USA/MA-MASPHL-03617/2021|EPI_ISL_2229483|2021-04-28
>hCoV-19/Turkey/HSGM-B12478/2021|EPI_ISL_2232673|2021-05-07
>hCoV-19/USA/FL-CDC-QDX24564237/2021|EPI_ISL_2247278|2021-05-02
>hCoV-19/USA/CA-CDC-STM-000068823/2021|EPI_ISL_2248146|2021-05-05
>hCoV-19/USA/FL-CDC-STM-000069639/2021|EPI_ISL_2270061|2021-05-05
>hCoV-19/USA/MN-CDC-IBX490992373042/2021|EPI_ISL_2282483|2021-05-06
>hCoV-19/USA/WA-UW-21050513745/2021|EPI_ISL_2299343|2021-05-05
>hCoV-19/USA/FL-CDC-LC0061895/2021|EPI_ISL_2307066|2021-05-17
>hCoV-19/USA/VA-DCLS-4941/2021|EPI_ISL_2344463|2021-05-05
>hCoV-19/USA/NJ-CDC-ASC210031883/2021|EPI_ISL_2370312|2021-04-23
>hCoV-19/USA/CA-CDC-FG-035347/2021|EPI_ISL_2371640|2021-05-21
>hCoV-19/USA/CA-CDC-FG-035358/2021|EPI_ISL_2371643|2021-05-21
>hCoV-19/Germany/NW-RKI-I-166993/2021|EPI_ISL_2389795|2021-05-29
>hCoV-19/Germany/NW-RKI-I-168550/2021|EPI_ISL_2390741|2021-05-17
>hCoV-19/Chile/BI-88965/2021|EPI_ISL_2391201|2021-05-03
>hCoV-19/Chile/BI-88966/2021|EPI_ISL_2391202|2021-05-03
>hCoV-19/Chile/BI-88968/2021|EPI_ISL_2391204|2021-05-02
>hCoV-19/Chile/AT-89626/2021|EPI_ISL_2391212|2021-05-02
>hCoV-19/Chile/AT-89627/2021|EPI_ISL_2391213|2021-05-02
>hCoV-19/Chile/AT-89629/2021|EPI_ISL_2391215|2021-05-02
>hCoV-19/Chile/AT-89632/2021|EPI_ISL_2391218|2021-05-02
>hCoV-19/Chile/AT-89634/2021|EPI_ISL_2391220|2021-05-02
>hCoV-19/Chile/AT-89635/2021|EPI_ISL_2391221|2021-05-02
>hCoV-19/Chile/AT-89636/2021|EPI_ISL_2391222|2021-05-02
>hCoV-19/Chile/AT-89637/2021|EPI_ISL_2391223|2021-05-02
>hCoV-19/Chile/AT-89639/2021|EPI_ISL_2391225|2021-05-02
>hCoV-19/Chile/BI-89650/2021|EPI_ISL_2391226|2021-05-01
>hCoV-19/Chile/BI-89651/2021|EPI_ISL_2391227|2021-05-03
>hCoV-19/Chile/RM-89672/2021|EPI_ISL_2391231|2021-05-04
>hCoV-19/Chile/RM-89673/2021|EPI_ISL_2391232|2021-05-05
>hCoV-19/Chile/LR-89684/2021|EPI_ISL_2391233|2021-05-03
>hCoV-19/Chile/LR-89686/2021|EPI_ISL_2391234|2021-05-03
>hCoV-19/Chile/LR-89688/2021|EPI_ISL_2391236|2021-05-03
>hCoV-19/Chile/LI-89747/2021|EPI_ISL_2391242|2021-05-04
>hCoV-19/Chile/LI-89748/2021|EPI_ISL_2391243|2021-05-04
>hCoV-19/Chile/LI-89749/2021|EPI_ISL_2391244|2021-05-04
>hCoV-19/Chile/LI-89750/2021|EPI_ISL_2391245|2021-05-04
>hCoV-19/Chile/TA-89801/2021|EPI_ISL_2391257|2021-05-03
>hCoV-19/Spain/MD-HGUGM-678950/2021|EPI_ISL_2402462|2021-05-27
>hCoV-19/Spain/MD-HGUGM-678178/2021|EPI_ISL_2402466|2021-05-27
>hCoV-19/Spain/MD-HGUGM-670971/2021|EPI_ISL_2402482|2021-05-28
>hCoV-19/Spain/MD-HGUGM-670972/2021|EPI_ISL_2402495|2021-05-28
>hCoV-19/Spain/MD-HGUGM-678959/2021|EPI_ISL_2402498|2021-05-27
>hCoV-19/Switzerland/GE-011414837201/2021|EPI_ISL_2403757|2021-05-14
>hCoV-19/Switzerland/GE-011415044801/2021|EPI_ISL_2403771|2021-05-17
>hCoV-19/USA/PR-CDC-S420/2021|EPI_ISL_2426885|2021-04-12
>hCoV-19/USA/UT-UPHL-210528131288/2021|EPI_ISL_2458493|2021-04-16
>hCoV-19/Chile/RM-0705-04973921/2021|EPI_ISL_2467354|2021-05-05
>hCoV-19/Chile/RM-0705-04974822/2021|EPI_ISL_2467355|2021-05-05
>hCoV-19/Chile/RM-0705-04979575/2021|EPI_ISL_2467356|2021-05-06
>hCoV-19/Chile/RM-0705-04996304/2021|EPI_ISL_2467358|2021-05-10
>hCoV-19/Germany/NW-RKI-I-168734/2021|EPI_ISL_2469586|2021-05-29
>hCoV-19/USA/FL-CDC-LC0065369/2021|EPI_ISL_2480323|2021-05-26
>hCoV-19/USA/PA-CDC-ASC210106148/2021|EPI_ISL_2489151|2021-05-28
>hCoV-19/Chile/BI-96243/2021|EPI_ISL_2509278|2021-05-16
>hCoV-19/Chile/BI-96247/2021|EPI_ISL_2509281|2021-05-16
>hCoV-19/Chile/AT-96308/2021|EPI_ISL_2509289|2021-05-15
>hCoV-19/Chile/AT-96309/2021|EPI_ISL_2509290|2021-05-15
>hCoV-19/Chile/AP-96481/2021|EPI_ISL_2509293|2021-05-16
>hCoV-19/Chile/AI-96819/2021|EPI_ISL_2509295|2021-05-17
>hCoV-19/Chile/AI-96825/2021|EPI_ISL_2509298|2021-05-18
>hCoV-19/Chile/RM-96856/2021|EPI_ISL_2509299|2021-05-19
>hCoV-19/Canada/BC-BCCDC-26334/2021|EPI_ISL_2523104|2021-02-15
>hCoV-19/Peru/CAJ-INS-1063/2021|EPI_ISL_2536830|2021-04-10
>hCoV-19/Peru/CAJ-INS-1064/2021|EPI_ISL_2536831|2021-04-13
>hCoV-19/Peru/CAJ-INS-1065/2021|EPI_ISL_2536832|2021-04-17
>hCoV-19/Peru/PIU-INS-1069/2021|EPI_ISL_2536836|2021-04-03
>hCoV-19/Peru/ICA-INS-1076/2021|EPI_ISL_2536841|2021-04-06
>hCoV-19/Peru/ICA-INS-1077/2021|EPI_ISL_2536842|2021-04-07
>hCoV-19/Peru/ICA-INS-1078/2021|EPI_ISL_2536843|2021-04-16
>hCoV-19/Peru/ICA-INS-1079/2021|EPI_ISL_2536844|2021-04-16
>hCoV-19/Peru/AYA-INS-1080/2021|EPI_ISL_2536845|2021-04-02
>hCoV-19/Peru/AYA-INS-1081/2021|EPI_ISL_2536846|2021-03-31
>hCoV-19/Peru/AYA-INS-1082/2021|EPI_ISL_2536847|2021-03-31
>hCoV-19/Peru/AYA-INS-1084/2021|EPI_ISL_2536849|2021-04-08
>hCoV-19/Peru/AYA-INS-1085/2021|EPI_ISL_2536850|2021-04-10
>hCoV-19/Peru/AYA-INS-1087/2021|EPI_ISL_2536851|2021-04-16
>hCoV-19/Peru/AYA-INS-1088/2021|EPI_ISL_2536852|2021-04-06
>hCoV-19/Peru/APU-INS-1089/2021|EPI_ISL_2536853|2021-04-14
>hCoV-19/Peru/APU-INS-1090/2021|EPI_ISL_2536854|2021-04-15
>hCoV-19/Peru/APU-INS-1091/2021|EPI_ISL_2536855|2021-04-14
>hCoV-19/Peru/CAJ-INS-1092/2021|EPI_ISL_2536856|2021-04-11
>hCoV-19/Peru/LAM-INS-1095/2021|EPI_ISL_2536858|2021-04-07
>hCoV-19/Peru/LAM-INS-1096/2021|EPI_ISL_2536859|2021-04-06
>hCoV-19/Peru/LAM-INS-1097/2021|EPI_ISL_2536860|2021-03-29
>hCoV-19/Peru/LAM-INS-1098/2021|EPI_ISL_2536861|2021-03-29
>hCoV-19/Peru/LAM-INS-1099/2021|EPI_ISL_2536862|2021-03-29
>hCoV-19/Peru/LAM-INS-1100/2021|EPI_ISL_2536863|2021-03-30
>hCoV-19/Peru/LAM-INS-1101/2021|EPI_ISL_2536864|2021-04-13
>hCoV-19/Peru/LAM-INS-1103/2021|EPI_ISL_2536865|2021-04-07
>hCoV-19/Peru/LAM-INS-1104/2021|EPI_ISL_2536866|2021-04-13
>hCoV-19/Peru/AMA-INS-1106/2021|EPI_ISL_2536868|2021-04-02
>hCoV-19/Peru/CUS-INS-1107/2021|EPI_ISL_2536869|2021-04-13
>hCoV-19/Peru/PIU-INS-1108/2021|EPI_ISL_2536870|2021-04-13
>hCoV-19/Peru/CUS-INS-1109/2021|EPI_ISL_2536871|2021-04-09
>hCoV-19/Peru/TUM-INS-1110/2021|EPI_ISL_2536872|2021-04-10
>hCoV-19/Peru/CUS-INS-1111/2021|EPI_ISL_2536873|2021-04-08
>hCoV-19/Peru/CUS-INS-1112/2021|EPI_ISL_2536874|2021-04-12
>hCoV-19/Peru/CUS-INS-1113/2021|EPI_ISL_2536875|2021-04-09
>hCoV-19/Peru/CUS-INS-1114/2021|EPI_ISL_2536876|2021-04-12
>hCoV-19/Peru/CUS-INS-1115/2021|EPI_ISL_2536877|2021-04-13
>hCoV-19/Peru/CUS-INS-1116/2021|EPI_ISL_2536878|2021-04-08
>hCoV-19/Peru/CUS-INS-1117/2021|EPI_ISL_2536879|2021-04-08
>hCoV-19/Peru/CUS-INS-1118/2021|EPI_ISL_2536880|2021-04-07
>hCoV-19/Peru/PIU-INS-1119/2021|EPI_ISL_2536881|2021-04-15
>hCoV-19/Peru/PIU-INS-1120/2021|EPI_ISL_2536882|2021-04-05
>hCoV-19/Peru/CUS-INS-1121/2021|EPI_ISL_2536883|2021-04-08
>hCoV-19/Peru/PIU-INS-1122/2021|EPI_ISL_2536884|2021-04-07
>hCoV-19/Peru/PIU-INS-1123/2021|EPI_ISL_2536885|2021-04-03
>hCoV-19/Peru/CUS-INS-1124/2021|EPI_ISL_2536886|2021-04-07
>hCoV-19/Peru/PIU-INS-1125/2021|EPI_ISL_2536887|2021-04-05
>hCoV-19/Peru/TUM-INS-1126/2021|EPI_ISL_2536888|2021-04-09
>hCoV-19/Peru/CUS-INS-1127/2021|EPI_ISL_2536889|2021-04-07
>hCoV-19/Peru/TUM-INS-1128/2021|EPI_ISL_2536890|2021-04-10
>hCoV-19/Peru/PIU-INS-1129/2021|EPI_ISL_2536891|2021-04-05
>hCoV-19/Peru/TUM-INS-1130/2021|EPI_ISL_2536892|2021-04-10
>hCoV-19/Chile/AR-99596/2021|EPI_ISL_2543600|2021-05-18
>hCoV-19/Chile/AT-99608/2021|EPI_ISL_2543601|2021-05-23
>hCoV-19/Chile/AT-99610/2021|EPI_ISL_2543603|2021-05-23
>hCoV-19/Chile/AT-99613/2021|EPI_ISL_2543605|2021-05-23
>hCoV-19/Chile/AT-99617/2021|EPI_ISL_2543606|2021-05-23
>hCoV-19/Chile/AT-99622/2021|EPI_ISL_2543609|2021-05-23
>hCoV-19/Chile/AI-100211/2021|EPI_ISL_2543618|2021-05-21
>hCoV-19/Chile/AI-100216/2021|EPI_ISL_2543621|2021-05-21
>hCoV-19/Chile/VS-100338/2021|EPI_ISL_2543629|2021-05-25
>hCoV-19/Chile/AP-100362/2021|EPI_ISL_2543637|2021-05-24
>hCoV-19/Chile/CO-100490/2021|EPI_ISL_2543650|2021-05-26
>hCoV-19/Chile/CO-100492/2021|EPI_ISL_2543652|2021-05-26
>hCoV-19/Chile/LI-100607/2021|EPI_ISL_2543654|2021-05-25
>hCoV-19/Chile/LI-100609/2021|EPI_ISL_2543656|2021-05-24
>hCoV-19/Chile/LI-100612/2021|EPI_ISL_2543658|2021-05-25
>hCoV-19/Chile/LI-100614/2021|EPI_ISL_2543659|2021-05-25
>hCoV-19/Chile/LI-100615/2021|EPI_ISL_2543660|2021-05-24
>hCoV-19/Chile/LI-100618/2021|EPI_ISL_2543663|2021-05-26
>hCoV-19/Chile/LI-100621/2021|EPI_ISL_2543666|2021-05-24
>hCoV-19/Mexico/CMX-InDRE_FD71306_S2923/2021|EPI_ISL_2545818|2021-05-19
>hCoV-19/USA/MT-MTPHL-3787485/2021|EPI_ISL_2565808|2021-04-13
>hCoV-19/USA/MT-MTPHL-3787482/2021|EPI_ISL_2565809|2021-04-14
>hCoV-19/USA/LA-CDC-STM-000074377/2021|EPI_ISL_2599600|2021-05-14
>hCoV-19/France/ARA-HCL021106889701/2021|EPI_ISL_2629512|2021-06-04
>hCoV-19/France/ARA-HCL021106893701/2021|EPI_ISL_2629513|2021-06-04
>hCoV-19/France/ARA-HCL021106896801/2021|EPI_ISL_2629514|2021-06-03
>hCoV-19/France/ARA-HCL121013006001/2021|EPI_ISL_2629568|2021-06-10
>hCoV-19/Germany/SN-RKI-I-180287/2021|EPI_ISL_2636698|2021-06-05
>hCoV-19/USA/CA-SC-252695/2021|EPI_ISL_2650578|2021-05-26
>hCoV-19/USA/CA-SC-252696/2021|EPI_ISL_2650579|2021-05-26
>hCoV-19/Italy/PIE-15841024/2021|EPI_ISL_2650599|2021-04-20
>hCoV-19/USA/CT-CDC-QDX25704330/2021|EPI_ISL_2652305|2021-06-07
>hCoV-19/Chile/CO-102197/2021|EPI_ISL_2663408|2021-05-30
>hCoV-19/Chile/CO-102198/2021|EPI_ISL_2663409|2021-05-30
>hCoV-19/Chile/RM-102801/2021|EPI_ISL_2663418|2021-05-30
>hCoV-19/Chile/RM-102805/2021|EPI_ISL_2663421|2021-05-28
>hCoV-19/Chile/AR-102809/2021|EPI_ISL_2663423|2021-05-30
>hCoV-19/Chile/ML-102814/2021|EPI_ISL_2663424|2021-05-30
>hCoV-19/Chile/ML-102817/2021|EPI_ISL_2663425|2021-05-30
>hCoV-19/Chile/ML-102818/2021|EPI_ISL_2663426|2021-05-30
>hCoV-19/Chile/ML-102825/2021|EPI_ISL_2663431|2021-05-30
>hCoV-19/Chile/ML-102826/2021|EPI_ISL_2663432|2021-05-30
>hCoV-19/Chile/ML-102827/2021|EPI_ISL_2663433|2021-05-30
>hCoV-19/Chile/AT-103176/2021|EPI_ISL_2663436|2021-05-30
>hCoV-19/Chile/AT-103178/2021|EPI_ISL_2663437|2021-05-28
>hCoV-19/Chile/AT-103182/2021|EPI_ISL_2663438|2021-05-28
>hCoV-19/Chile/AT-103185/2021|EPI_ISL_2663439|2021-05-30
>hCoV-19/Chile/AT-103187/2021|EPI_ISL_2663440|2021-05-30
>hCoV-19/Chile/AT-103189/2021|EPI_ISL_2663441|2021-05-29
>hCoV-19/Chile/AT-103193/2021|EPI_ISL_2663443|2021-05-29
>hCoV-19/Chile/LI-104040/2021|EPI_ISL_2663454|2021-05-31
>hCoV-19/Chile/LI-104041/2021|EPI_ISL_2663455|2021-05-31
>hCoV-19/Spain/AS-252110069/2021|EPI_ISL_2663467|2021-05-12
>hCoV-19/Aruba/AW-RIVM-40498/2021|EPI_ISL_2673223|2021-06-02
>hCoV-19/Italy/SIC-186413300/2021|EPI_ISL_2731295|2021-06-21
>hCoV-19/Italy/SIC-186409753/2021|EPI_ISL_2731296|2021-06-16
>hCoV-19/Chile/AN-109389/2021|EPI_ISL_2756102|2021-06-08
>hCoV-19/Chile/AN-109391/2021|EPI_ISL_2756103|2021-06-08
>hCoV-19/Chile/AN-109408/2021|EPI_ISL_2756107|2021-06-07
>hCoV-19/Germany/SN-RKI-I-183935/2021|EPI_ISL_2762359|2021-06-06
>hCoV-19/USA/CA-CDPH-2000045308/2021|EPI_ISL_2778794|2021-04-19
>hCoV-19/Spain/GA-SCQ_21-525065/2021|EPI_ISL_2790432|2021-05-27
>hCoV-19/Portugal/PT9725/2021|EPI_ISL_2796112|2021-06-10
>hCoV-19/Mexico/CAM-IBT_IMSS_2101/2021|EPI_ISL_2801648|2021-06-08
>hCoV-19/Spain/IB-HUSE-01126/2021|EPI_ISL_2812747|2021-06-22
>hCoV-19/USA/MD-MDH-0957/2021|EPI_ISL_1038821|2021-01-28
>hCoV-19/Peru/LIM-INS-386/2021|EPI_ISL_1111284|2021-01-18
>hCoV-19/Peru/LIM-INS-387/2021|EPI_ISL_1111285|2021-01-18
>hCoV-19/Peru/LIM-INS-393/2021|EPI_ISL_1111291|2021-01-18
>hCoV-19/Peru/LIM-INS-397/2021|EPI_ISL_1111295|2021-01-18
>hCoV-19/Peru/LIM-INS-398/2021|EPI_ISL_1111296|2021-01-18
>hCoV-19/Germany/BE-RKI-I-024710/2021|EPI_ISL_1154883|2021-02-10
>hCoV-19/USA/FL-CDC-QDX22120927/2021|EPI_ISL_1159264|2021-02-17
>hCoV-19/USA/NC-CDC-LC0018544/2021|EPI_ISL_1160917|2021-02-17
>hCoV-19/USA/MD-MDH-1199/2021|EPI_ISL_1182004|2021-02-18
>hCoV-19/USA/NC-UNC-0260/2021|EPI_ISL_1240842|2021-02-15
>hCoV-19/Chile/RM-30972/2021|EPI_ISL_1300520|2021-02-09
>hCoV-19/USA/NY-PRL-2021_03_17_00H22/2021|EPI_ISL_1306295|2021-03-15
>hCoV-19/USA/NY-CDC-QDX22721843/2021|EPI_ISL_1314739|2021-03-06
>hCoV-19/Chile/RM-46113/2021|EPI_ISL_1321452|2021-03-07
>hCoV-19/Chile/CO-36319/2021|EPI_ISL_1321474|2021-02-19
>hCoV-19/Chile/RM-49624/2021|EPI_ISL_1321475|2021-03-11
>hCoV-19/Chile/RM-19105/2021|EPI_ISL_1321476|2021-01-20
>hCoV-19/Chile/CO-35720/2021|EPI_ISL_1321477|2021-02-16
>hCoV-19/Chile/RM-38165/2021|EPI_ISL_1321478|2021-02-23
>hCoV-19/Chile/RM-40396/2021|EPI_ISL_1321479|2021-02-26
>hCoV-19/USA/NJ-CDC-LC0027114/2021|EPI_ISL_1339565|2021-03-08
>hCoV-19/USA/VA-DCLS-3388/2021|EPI_ISL_1371734|2021-01-20
>hCoV-19/USA/CT-JAX-JAX000607/2021|EPI_ISL_1470709|2021-03-24
>hCoV-19/USA/NY-PRL-2021_03_31_00F05/2021|EPI_ISL_1471617|2021-03-28
>hCoV-19/Australia/NSW4431/2021|EPI_ISL_1494722|2021-04-03
>hCoV-19/USA/MI-MDHHS-SC25545/2021|EPI_ISL_1527684|2021-03-16
>hCoV-19/USA/NJ-CDC-ASC210005619/2021|EPI_ISL_1560214|2021-03-13
>hCoV-19/USA/NJ-CDC-ASC210006434/2021|EPI_ISL_1561153|2021-03-13
>hCoV-19/USA/NJ-CDC-ASC210006437/2021|EPI_ISL_1561156|2021-03-13
>hCoV-19/Germany/un-RKI-I-066300/2021|EPI_ISL_1571342|2021-03-25
>hCoV-19/Germany/NW-RKI-I-068756/2021|EPI_ISL_1573157|2021-04-05
>hCoV-19/USA/NJ-CDC-LC0036032/2021|EPI_ISL_1609359|2021-03-25
>hCoV-19/USA/FL-CDC-LC0037668/2021|EPI_ISL_1610726|2021-03-30
>hCoV-19/USA/CA-CDC-LC0039508/2021|EPI_ISL_1612510|2021-03-31
>hCoV-19/USA/WA-UW-2021040306246/2021|EPI_ISL_1620982|2021-04-03
>hCoV-19/Peru/LIM-UPCH-0431/2021|EPI_ISL_1629787|2021-02-02
>hCoV-19/Peru/LIM-UPCH-0434/2021|EPI_ISL_1629788|2021-01-30
>hCoV-19/Peru/LIM-UPCH-0438/2021|EPI_ISL_1629790|2021-01-30
>hCoV-19/Peru/LIM-UPCH-0446/2021|EPI_ISL_1629792|2021-02-13
>hCoV-19/Peru/LIM-UPCH-0449/2021|EPI_ISL_1629795|2021-03-01
>hCoV-19/Peru/LIM-UPCH-0452/2021|EPI_ISL_1629796|2021-02-13
>hCoV-19/Peru/LIM-UPCH-0459/2021|EPI_ISL_1629799|2021-03-11
>hCoV-19/Chile/AI-75399/2021|EPI_ISL_1633401|2021-04-06
>hCoV-19/Chile/AI-75403/2021|EPI_ISL_1633403|2021-04-05
>hCoV-19/Chile/AI-75405/2021|EPI_ISL_1633404|2021-04-07
>hCoV-19/Chile/LR-75413/2021|EPI_ISL_1633407|2021-04-06
>hCoV-19/Chile/LI-75457/2021|EPI_ISL_1633410|2021-04-09
>hCoV-19/Chile/RM-67019/2021|EPI_ISL_1633411|2021-03-28
>hCoV-19/Chile/RM-67031/2021|EPI_ISL_1633412|2021-03-29
>hCoV-19/Chile/AN-67457/2021|EPI_ISL_1633413|2021-03-22
>hCoV-19/Chile/RM-76070/2021|EPI_ISL_1633420|2021-04-07
>hCoV-19/Chile/RM-76073/2021|EPI_ISL_1633421|2021-04-09
>hCoV-19/Chile/AP-76085/2021|EPI_ISL_1633423|2021-04-08
>hCoV-19/Chile/AP-76087/2021|EPI_ISL_1633424|2021-04-08
>hCoV-19/Chile/AP-76091/2021|EPI_ISL_1633428|2021-04-08
>hCoV-19/USA/NY-PRL-2021_0414_00A19/2021|EPI_ISL_1633870|2021-04-12
>hCoV-19/USA/NY-PRL-2021_0412_00N18/2021|EPI_ISL_1635617|2021-04-10
>hCoV-19/USA/MI-UM-10039177218/2021|EPI_ISL_1648954|2021-04-08
>hCoV-19/USA/TN-CDC-ASC210019541/2021|EPI_ISL_1650764|2021-03-25
>hCoV-19/USA/AL-CDC-ASC210019543/2021|EPI_ISL_1650766|2021-03-25
>hCoV-19/USA/TN-CDC-ASC210019545/2021|EPI_ISL_1650768|2021-03-25
>hCoV-19/USA/VA-CDC-LC0044290/2021|EPI_ISL_1685065|2021-04-07
>hCoV-19/USA/AZ-CDC-ASC210028064/2021|EPI_ISL_1688569|2021-03-30
>hCoV-19/USA/NY-MSHSPSP-PV35915/2021|EPI_ISL_1709556|2021-03-21
>hCoV-19/Mexico/CMX-INMEGEN-04-05-58/2021|EPI_ISL_1711315|2021-04-14
>hCoV-19/Germany/ST-RKI-I-084811/2021|EPI_ISL_1722079|2021-04-12
>hCoV-19/Germany/NW-RKI-I-088594/2021|EPI_ISL_1725118|2021-04-07
>hCoV-19/USA/CT-CDC-QDX23678319/2021|EPI_ISL_1737945|2021-04-05
>hCoV-19/Ecuador/USFQ-ECU1044/2021|EPI_ISL_1738805|2021-04-12
>hCoV-19/Ecuador/USFQ-ECU1118/2021|EPI_ISL_1738806|2021-04-14
>hCoV-19/USA/VA-DCLS-4197/2021|EPI_ISL_1760301|2021-03-22
>hCoV-19/USA/CA-CDC-LC0044677/2021|EPI_ISL_1798560|2021-04-05
>hCoV-19/USA/MA-CDC-LC0044912/2021|EPI_ISL_1798895|2021-04-08
>hCoV-19/USA/CA-CDC-STM-000055214/2021|EPI_ISL_1804122|2021-04-12
>hCoV-19/USA/CA-CDC-ASC210051568/2021|EPI_ISL_1836580|2021-04-08
>hCoV-19/Ecuador/USFQ-1119/2021|EPI_ISL_1896678|2021-04-14
>hCoV-19/Ecuador/USFQ-1131/2021|EPI_ISL_1896680|2021-04-14
>hCoV-19/Ecuador/USFQ-1117/2021|EPI_ISL_1896686|2021-04-14
>hCoV-19/Ecuador/USFQ-1126/2021|EPI_ISL_1896690|2021-04-14
>hCoV-19/Spain/MD-HRYC-11814659/2021|EPI_ISL_1912313|2021-04-19
>hCoV-19/USA/CA-CDC-QDX23997498/2021|EPI_ISL_1924317|2021-04-15
>hCoV-19/USA/NY-CDC-LC0049730/2021|EPI_ISL_1926108|2021-04-19
>hCoV-19/USA/FL-CDC-LC0051943/2021|EPI_ISL_1929653|2021-04-21
>hCoV-19/Germany/un-ChVir-LB-210326-5708/2021|EPI_ISL_1982616|2021-03-16
>hCoV-19/Germany/NW-HHU-3243/2021|EPI_ISL_1988346|2021-03-03
>hCoV-19/Germany/BE-ChVir-LB-210226-8317/2021|EPI_ISL_1989386|2021-02-23
>hCoV-19/Argentina/PAIS-G0195/2021|EPI_ISL_2007538|2021-03-22
>hCoV-19/Argentina/PAIS-G0199/2021|EPI_ISL_2007539|2021-04-06
>hCoV-19/Argentina/PAIS-G0202/2021|EPI_ISL_2007540|2021-04-17
>hCoV-19/Argentina/PAIS-G0224/2021|EPI_ISL_2007541|2021-03-15
>hCoV-19/Argentina/PAIS-G0232/2021|EPI_ISL_2007542|2021-03-22
>hCoV-19/Chile/AR-79029/2021|EPI_ISL_2009238|2021-04-06
>hCoV-19/Chile/AR-79031/2021|EPI_ISL_2009240|2021-04-06
>hCoV-19/Chile/AR-79032/2021|EPI_ISL_2009241|2021-04-06
>hCoV-19/Chile/AR-79033/2021|EPI_ISL_2009242|2021-04-06
>hCoV-19/Chile/RM-79466/2021|EPI_ISL_2009294|2021-04-12
>hCoV-19/Chile/RM-79377/2021|EPI_ISL_2009297|2021-04-14
>hCoV-19/Chile/RM-79470/2021|EPI_ISL_2009298|2021-04-12
>hCoV-19/Chile/RM-79378/2021|EPI_ISL_2009301|2021-04-14
>hCoV-19/Chile/RM-79469/2021|EPI_ISL_2009302|2021-04-12
>hCoV-19/USA/CT-Yale-4433/2021|EPI_ISL_2023112|2021-04-23
>hCoV-19/USA/MT-CDC-ASC210034573/2021|EPI_ISL_2039115|2021-04-27
>hCoV-19/USA/AL-CDC-ASC210028968/2021|EPI_ISL_2041439|2021-04-20
>hCoV-19/USA/NJ-CDC-ASC210035099/2021|EPI_ISL_2043209|2021-04-28
>hCoV-19/Ecuador/USFQ-1044/2021|EPI_ISL_2086704|2021-04-12
>hCoV-19/Ecuador/USFQ-1130/2021|EPI_ISL_2086707|2021-04-14
>hCoV-19/Mexico/SIN_INER_IMSS_00840/2021|EPI_ISL_2091291|2021-04-09
>hCoV-19/USA/MA-CDCBI-CRSP_S4SOBCI3ELXGF5FC/2021|EPI_ISL_2096558|2021-05-01
>hCoV-19/USA/CA-CDC-STM-000063259/2021|EPI_ISL_2097899|2021-04-25
>hCoV-19/USA/CA-CZB-31355/2021|EPI_ISL_2103034|2021-04-17
>hCoV-19/USA/CA-CDC-QDX24392812/2021|EPI_ISL_2133799|2021-04-28
>hCoV-19/Argentina/INEI103731/2021|EPI_ISL_2135985|2021-04-07
>hCoV-19/Argentina/INEI103609/2021|EPI_ISL_2135995|2021-03-25
>hCoV-19/Argentina/INEI103617/2021|EPI_ISL_2135996|2021-04-04
>hCoV-19/Argentina/INEI104225/2021|EPI_ISL_2140038|2021-04-26
>hCoV-19/Argentina/INEI104230/2021|EPI_ISL_2140043|2021-04-23
>hCoV-19/Argentina/INEI104235/2021|EPI_ISL_2140048|2021-04-20
>hCoV-19/Argentina/INEI104237/2021|EPI_ISL_2140050|2021-04-20
>hCoV-19/Argentina/INEI104238/2021|EPI_ISL_2140051|2021-04-20
>hCoV-19/Argentina/INEI104245/2021|EPI_ISL_2140058|2021-04-22
>hCoV-19/Argentina/INEI104246/2021|EPI_ISL_2140059|2021-04-22
>hCoV-19/Argentina/INEI104248/2021|EPI_ISL_2140061|2021-04-22
>hCoV-19/Argentina/INEI104371/2021|EPI_ISL_2140092|2021-04-20
>hCoV-19/Argentina/INEI104374/2021|EPI_ISL_2140095|2021-04-20
>hCoV-19/Argentina/INEI104379/2021|EPI_ISL_2140099|2021-04-20
>hCoV-19/USA/MD-CDC-ASC210060585/2021|EPI_ISL_2147422|2021-05-06
>hCoV-19/USA/CA-CDC-ASC210031529/2021|EPI_ISL_2149605|2021-04-23
>hCoV-19/Switzerland/BL-ETHZ-610894/2021|EPI_ISL_2152050|2021-05-06
>hCoV-19/Colombia/VAC-INS-VG-2075/2021|EPI_ISL_2155040|2021-04-12
>hCoV-19/USA/MI-CDC-ASC210062343/2021|EPI_ISL_2181322|2021-05-11
>hCoV-19/USA/MD-CDC-LC0058364/2021|EPI_ISL_2184498|2021-05-06
>hCoV-19/Ecuador/USFQ-1320/2021|EPI_ISL_2228104|2021-05-01
>hCoV-19/USA/AZ-CDC-STM-000068391/2021|EPI_ISL_2247685|2021-05-04
>hCoV-19/Germany/NW-RKI-I-154265/2021|EPI_ISL_2265498|2021-05-11
>hCoV-19/Argentina/PAIS-G0250/2021|EPI_ISL_2271701|2021-05-12
>hCoV-19/Argentina/PAIS-G0256/2021|EPI_ISL_2271707|2021-05-12
>hCoV-19/USA/CA-CDC-ASC210064415/2021|EPI_ISL_2281111|2021-05-17
>hCoV-19/USA/OR-MAP000459/2021|EPI_ISL_2304001|2021-05-01
>hCoV-19/USA/FL-CDC-LC0061879/2021|EPI_ISL_2306691|2021-05-11
>hCoV-19/Germany/SN-RKI-I-158194/2021|EPI_ISL_2313387|2021-05-11
>hCoV-19/USA/AZ-CDC-STM-000071508/2021|EPI_ISL_2320917|2021-05-08
>hCoV-19/USA/MI-CDC-ASC210062642/2021|EPI_ISL_2321386|2021-05-12
>hCoV-19/USA/VA-DCLS-4940/2021|EPI_ISL_2344462|2021-05-05
>hCoV-19/Ecuador/USFQ-1432/2021|EPI_ISL_2361476|2021-05-18
>hCoV-19/Spain/AS-242188660/2021|EPI_ISL_2365418|2021-04-26
>hCoV-19/USA/CA-CDC-FG-035395/2021|EPI_ISL_2371659|2021-05-20
>hCoV-19/USA/CA-CDC-FG-035420/2021|EPI_ISL_2371689|2021-05-21
>hCoV-19/France/ARA-HCL021093714401/2021|EPI_ISL_2373879|2021-05-17
>hCoV-19/USA/AZ-ASPHL-4020/2021|EPI_ISL_2382372|2021-04-16
>hCoV-19/Germany/NW-RKI-I-162367/2021|EPI_ISL_2386328|2021-05-26
>hCoV-19/Germany/NW-RKI-I-163954/2021|EPI_ISL_2387607|2021-05-27
>hCoV-19/Chile/AT-89621/2021|EPI_ISL_2391207|2021-05-02
>hCoV-19/Chile/AT-89625/2021|EPI_ISL_2391211|2021-05-02
>hCoV-19/Chile/TA-89806/2021|EPI_ISL_2391262|2021-05-03
>hCoV-19/Chile/TA-89808/2021|EPI_ISL_2391264|2021-05-04
>hCoV-19/Chile/TA-89811/2021|EPI_ISL_2391267|2021-05-03
>hCoV-19/Chile/AP-91189/2021|EPI_ISL_2391290|2021-05-04
>hCoV-19/Chile/AP-91191/2021|EPI_ISL_2391292|2021-05-04
>hCoV-19/Chile/AP-91193/2021|EPI_ISL_2391294|2021-05-04
>hCoV-19/Chile/AP-91194/2021|EPI_ISL_2391295|2021-05-04
>hCoV-19/Mexico/CMX_IBT_IMSS_1287/2021|EPI_ISL_2391666|2021-04-27
>hCoV-19/USA/FL-CDC-QDX25025231/2021|EPI_ISL_2397426|2021-05-15
>hCoV-19/USA/KY-CDC-LC0063423/2021|EPI_ISL_2398157|2021-05-15
>hCoV-19/USA/FL-CDC-STM-000073404/2021|EPI_ISL_2440240|2021-05-13
>hCoV-19/Chile/RM-0263-04974436/2021|EPI_ISL_2467253|2021-05-05
>hCoV-19/Chile/RM-0263-04980376/2021|EPI_ISL_2467266|2021-05-06
>hCoV-19/Chile/RM-0263-04981233/2021|EPI_ISL_2467268|2021-05-06
>hCoV-19/Chile/RM-0263-04996632/2021|EPI_ISL_2467300|2021-05-10
>hCoV-19/Chile/RM-0705-04912465/2021|EPI_ISL_2467345|2021-04-21
>hCoV-19/Germany/NW-RKI-I-168665/2021|EPI_ISL_2469524|2021-05-29
>hCoV-19/Netherlands/UT-RIVM-37443/2021|EPI_ISL_2476296|2021-05-24
>hCoV-19/USA/CA-Stanford-20_S38/2021|EPI_ISL_2477504|2021-04-09
>hCoV-19/USA/WA-UW-21042676074/2021|EPI_ISL_2503084|2021-04-26
>hCoV-19/Spain/NC-CHN-01003416/2021|EPI_ISL_2516750|2021-06-02
>hCoV-19/USA/CO-CDC-MMB08758850/2021|EPI_ISL_2525248|2021-05-11
>hCoV-19/Peru/PIU-INS-1030/2021|EPI_ISL_2536800|2021-04-06
>hCoV-19/Peru/LIM-INS-1031/2021|EPI_ISL_2536801|2021-04-12
>hCoV-19/Peru/ARE-INS-1035/2021|EPI_ISL_2536804|2021-04-13
>hCoV-19/Peru/LIM-INS-1036/2021|EPI_ISL_2536805|2021-04-29
>hCoV-19/Peru/CAL-INS-1037/2021|EPI_ISL_2536806|2021-04-29
>hCoV-19/Peru/LAL-INS-1038/2021|EPI_ISL_2536807|2021-04-07
>hCoV-19/Peru/LAL-INS-1039/2021|EPI_ISL_2536808|2021-04-08
>hCoV-19/Peru/ANC-INS-1040/2021|EPI_ISL_2536809|2021-04-03
>hCoV-19/Peru/ANC-INS-1041/2021|EPI_ISL_2536810|2021-04-03
>hCoV-19/Peru/ANC-INS-1042/2021|EPI_ISL_2536811|2021-04-01
>hCoV-19/Peru/ANC-INS-1044/2021|EPI_ISL_2536812|2021-04-01
>hCoV-19/Peru/ANC-INS-1045/2021|EPI_ISL_2536813|2021-04-01
>hCoV-19/Peru/ANC-INS-1046/2021|EPI_ISL_2536814|2021-04-06
>hCoV-19/Peru/ANC-INS-1047/2021|EPI_ISL_2536815|2021-04-05
>hCoV-19/Peru/AMA-INS-1048/2021|EPI_ISL_2536816|2021-04-02
>hCoV-19/Peru/AMA-INS-1049/2021|EPI_ISL_2536817|2021-04-05
>hCoV-19/Peru/LIM-INS-1050/2021|EPI_ISL_2536818|2021-04-29
>hCoV-19/Peru/HUN-INS-1051/2021|EPI_ISL_2536819|2021-04-05
>hCoV-19/Peru/HUN-INS-1052/2021|EPI_ISL_2536820|2021-04-06
>hCoV-19/Peru/HUN-INS-1053/2021|EPI_ISL_2536821|2021-04-11
>hCoV-19/Peru/ANC-INS-1054/2021|EPI_ISL_2536822|2021-03-31
>hCoV-19/Peru/ANC-INS-1055/2021|EPI_ISL_2536823|2021-03-31
>hCoV-19/Peru/ANC-INS-1056/2021|EPI_ISL_2536824|2021-04-03
>hCoV-19/Peru/ANC-INS-1057/2021|EPI_ISL_2536825|2021-04-03
>hCoV-19/Peru/CAJ-INS-1060/2021|EPI_ISL_2536827|2021-04-04
>hCoV-19/Peru/CAJ-INS-1061/2021|EPI_ISL_2536828|2021-04-01
>hCoV-19/Peru/PIU-INS-1066/2021|EPI_ISL_2536833|2021-04-06
>hCoV-19/Peru/HUN-INS-1067/2021|EPI_ISL_2536834|2021-04-07
>hCoV-19/Peru/PIU-INS-1068/2021|EPI_ISL_2536835|2021-04-03
>hCoV-19/Peru/JUN-INS-1071/2021|EPI_ISL_2536837|2021-04-03
>hCoV-19/Peru/JUN-INS-1072/2021|EPI_ISL_2536838|2021-04-06
>hCoV-19/Peru/JUN-INS-1073/2021|EPI_ISL_2536839|2021-04-09
>hCoV-19/USA/FL-BPHL-4138/2021|EPI_ISL_2567228|2021-05-19
>hCoV-19/USA/FL-BPHL-4145/2021|EPI_ISL_2567235|2021-05-20
>hCoV-19/Germany/HE-RKI-I-177107/2021|EPI_ISL_2633661|2021-06-06
>hCoV-19/USA/NY-PRL-2021_0615_00B14/2021|EPI_ISL_2634961|2021-06-09
>hCoV-19/Germany/NW-RKI-I-178543/2021|EPI_ISL_2635407|2021-06-11
>hCoV-19/Germany/NW-RKI-I-178548/2021|EPI_ISL_2635411|2021-06-11
>hCoV-19/Israel/CVL-13396/2021|EPI_ISL_2636203|2021-05-03
>hCoV-19/Germany/NW-RKI-I-180391/2021|EPI_ISL_2636784|2021-06-07
>hCoV-19/Spain/AS-252104178/2021|EPI_ISL_2662995|2021-05-07
>hCoV-19/Chile/BI-103692/2021|EPI_ISL_2663594|2021-05-30
>hCoV-19/Chile/BI-103694/2021|EPI_ISL_2663595|2021-05-30
>hCoV-19/Chile/BI-103696/2021|EPI_ISL_2663596|2021-05-30
>hCoV-19/Chile/CO-103841/2021|EPI_ISL_2663598|2021-06-01
>hCoV-19/Chile/CO-103842/2021|EPI_ISL_2663599|2021-06-01
>hCoV-19/Spain/MD-HRYC-11886592/2021|EPI_ISL_2689694|2021-06-01
>hCoV-19/Mexico/TAB-INMEGEN-06-02-322/2021|EPI_ISL_2692809|2021-06-01
>hCoV-19/USA/WY-WYPHL-21041482/2021|EPI_ISL_2712943|2021-06-12
>hCoV-19/USA/NJ-PHEL-V21000549/2021|EPI_ISL_2727593|2021-06-09
>hCoV-19/Chile/RM-105618/2021|EPI_ISL_2756059|2021-06-04
>hCoV-19/Chile/RM-105781/2021|EPI_ISL_2756065|2021-06-04
>hCoV-19/Chile/RM-106630/2021|EPI_ISL_2756074|2021-06-07
>hCoV-19/Chile/RM-106707/2021|EPI_ISL_2756075|2021-06-07
>hCoV-19/Chile/RM-106722/2021|EPI_ISL_2756076|2021-06-07
>hCoV-19/Chile/LI-109272/2021|EPI_ISL_2756083|2021-06-07
>hCoV-19/Chile/LI-109273/2021|EPI_ISL_2756084|2021-06-07
>hCoV-19/Chile/LI-109275/2021|EPI_ISL_2756086|2021-06-08
>hCoV-19/Chile/LI-109278/2021|EPI_ISL_2756087|2021-06-08
>hCoV-19/Chile/LI-109280/2021|EPI_ISL_2756089|2021-06-07
>hCoV-19/Chile/LI-109281/2021|EPI_ISL_2756090|2021-06-08
>hCoV-19/Chile/LI-109282/2021|EPI_ISL_2756091|2021-06-07
>hCoV-19/Chile/LI-109284/2021|EPI_ISL_2756093|2021-06-08
>hCoV-19/Chile/LI-109287/2021|EPI_ISL_2756096|2021-06-07
>hCoV-19/Chile/LI-109290/2021|EPI_ISL_2756099|2021-06-07
>hCoV-19/Germany/NI-RKI-I-182237/2021|EPI_ISL_2760515|2021-06-17
>hCoV-19/Germany/SN-RKI-I-183896/2021|EPI_ISL_2762315|2021-06-04
>hCoV-19/Germany/SN-RKI-I-183905/2021|EPI_ISL_2762324|2021-06-06
>hCoV-19/Germany/SN-RKI-I-183939/2021|EPI_ISL_2762368|2021-06-05
>hCoV-19/USA/CA-LACPHL-AF01315/2021|EPI_ISL_2772511|2021-06-07
>hCoV-19/USA/FL-Curative-016956/2021|EPI_ISL_2783632|2021-05-20
>hCoV-19/USA/FL-CDC-ASC210110287/2021|EPI_ISL_2784991|2021-06-18
>hCoV-19/USA/CA-CDC-FG-038528/2021|EPI_ISL_2785898|2021-06-22
>hCoV-19/Mexico/CAM-IBT_IMSS_10392-NC/2021|EPI_ISL_2801567|2021-06-01
>hCoV-19/Mexico/CAM-IBT_IMSS_2066/2021|EPI_ISL_2801568|2021-06-01
>hCoV-19/USA/WA-CDC-UW21062357681/2021|EPI_ISL_2803040|2021-06-23
>hCoV-19/USA/CA-LACPHL-AF01366/2021|EPI_ISL_2811941|2021-06-21
>hCoV-19/USA/NY-PRL-2021_0628_00B11/2021|EPI_ISL_2827498|2021-06-19
>hCoV-19/USA/NY-NYCPHL-002910/2021|EPI_ISL_966386|2021-01-29
>hCoV-19/USA/NY-PRL-2021_0203_01H01/2021|EPI_ISL_994867|2021-01-31
>hCoV-19/USA/FL-CDC-QDX21609207/2021|EPI_ISL_1087562|2021-02-01
>hCoV-19/Peru/CAL-INS-668/2021|EPI_ISL_1111128|2021-01-18
>hCoV-19/USA/WA-UW-61613/2021|EPI_ISL_1180989|2021-02-18
>hCoV-19/USA/FL-CDC-LC0019951/2021|EPI_ISL_1221135|2021-02-22
>hCoV-19/Curacao/CW-RIVM-15593/2021|EPI_ISL_1232268|2021-02-17
>hCoV-19/USA/NJ-CDC-LC0027146/2021|EPI_ISL_1339500|2021-03-06
>hCoV-19/USA/FL-BPHL-1763/2021|EPI_ISL_1531049|2021-03-16
>hCoV-19/Chile/RM-55633/2021|EPI_ISL_1534549|2021-03-17
>hCoV-19/Chile/RM-51566/2021|EPI_ISL_1534554|2021-03-13
>hCoV-19/Chile/RM-57001/2021|EPI_ISL_1534559|2021-03-18
>hCoV-19/Chile/RM-51037/2021|EPI_ISL_1534560|2021-03-12
>hCoV-19/Chile/RM-51039/2021|EPI_ISL_1534561|2021-03-12
>hCoV-19/Chile/RM-51044/2021|EPI_ISL_1534562|2021-03-12
>hCoV-19/Chile/RM-52342/2021|EPI_ISL_1534564|2021-03-15
>hCoV-19/Chile/RM-64868/2021|EPI_ISL_1534568|2021-03-26
>hCoV-19/Chile/RM-64884/2021|EPI_ISL_1534569|2021-03-27
>hCoV-19/Chile/RM-64902/2021|EPI_ISL_1534571|2021-03-27
>hCoV-19/Chile/RM-64918/2021|EPI_ISL_1534573|2021-03-27
>hCoV-19/Chile/RM-64920/2021|EPI_ISL_1534574|2021-03-27
>hCoV-19/Chile/RM-65096/2021|EPI_ISL_1534580|2021-03-27
>hCoV-19/Chile/RM-65489/2021|EPI_ISL_1534582|2021-03-28
>hCoV-19/Chile/RM-65506/2021|EPI_ISL_1534583|2021-03-28
>hCoV-19/Chile/RM-65531/2021|EPI_ISL_1534584|2021-03-28
>hCoV-19/Chile/RM-66110/2021|EPI_ISL_1534586|2021-03-29
>hCoV-19/Chile/RM-68791/2021|EPI_ISL_1534594|2021-03-31
>hCoV-19/Chile/RM-68795/2021|EPI_ISL_1534597|2021-03-31
>hCoV-19/Chile/RM-68796/2021|EPI_ISL_1534598|2021-03-30
>hCoV-19/Chile/RM-68797/2021|EPI_ISL_1534599|2021-03-30
>hCoV-19/USA/CT-JAX-JAX000820/2021|EPI_ISL_1625626|2021-04-06
>hCoV-19/USA/CT-JAX-JAX000845/2021|EPI_ISL_1625627|2021-04-08
>hCoV-19/USA/CT-JAX-JAX000948/2021|EPI_ISL_1625628|2021-04-09
>hCoV-19/USA/NY-PRL-2021_0416_00L02/2021|EPI_ISL_1634155|2021-04-14
>hCoV-19/USA/MD-CDC-ASC210019396/2021|EPI_ISL_1650631|2021-03-24
>hCoV-19/USA/FL-CDC-FG-019933/2021|EPI_ISL_1667023|2021-04-02
>hCoV-19/USA/FL-CDC-FG-019942/2021|EPI_ISL_1667031|2021-04-02
>hCoV-19/France/CVL-IPP08994/2021|EPI_ISL_1675090|2021-04-06
>hCoV-19/USA/MD-IGS-012109006305A/2021|EPI_ISL_1696400|2021-03-31
>hCoV-19/Germany/NW-RKI-I-084635/2021|EPI_ISL_1721982|2021-04-08
>hCoV-19/USA/CA-CDC-STM-000055553/2021|EPI_ISL_1803709|2021-04-13
>hCoV-19/USA/TX-DSHS-5942/2021|EPI_ISL_1807291|2021-03-31
>hCoV-19/USA/TX-DSHS-5944/2021|EPI_ISL_1807293|2021-03-31
>hCoV-19/USA/GA-CDC-ASC210039703/2021|EPI_ISL_1834871|2021-03-31
>hCoV-19/USA/FL-CDC-FG-027039/2021|EPI_ISL_1839294|2021-04-17
>hCoV-19/Germany/SN-RKI-I-097886/2021|EPI_ISL_1844201|2021-04-13
>hCoV-19/USA/MI-MDHHS-SC27197/2021|EPI_ISL_1906153|2021-03-18
>hCoV-19/USA/AZ-TG832180/2021|EPI_ISL_1909670|2021-04-07
>hCoV-19/USA/CA-CDC-FG-028470/2021|EPI_ISL_1992109|2021-04-28
>hCoV-19/USA/FL-CDC-FG-029064/2021|EPI_ISL_1992595|2021-04-21
>hCoV-19/USA/VA-DCLS-4442/2021|EPI_ISL_2003502|2021-03-29
>hCoV-19/Chile/RM-75619/2021|EPI_ISL_2009211|2021-04-09
>hCoV-19/Chile/RM-76852/2021|EPI_ISL_2009217|2021-04-12
>hCoV-19/Chile/RM-77201/2021|EPI_ISL_2009219|2021-04-13
>hCoV-19/Chile/AP-79010/2021|EPI_ISL_2009244|2021-04-14
>hCoV-19/Chile/AP-79015/2021|EPI_ISL_2009246|2021-04-14
>hCoV-19/Chile/AP-79018/2021|EPI_ISL_2009249|2021-04-14
>hCoV-19/Chile/AP-79019/2021|EPI_ISL_2009250|2021-04-14
>hCoV-19/Chile/ML-80651/2021|EPI_ISL_2009257|2021-04-18
>hCoV-19/Chile/ML-80654/2021|EPI_ISL_2009258|2021-04-18
>hCoV-19/Chile/ML-80655/2021|EPI_ISL_2009259|2021-04-18
>hCoV-19/Chile/ML-80658/2021|EPI_ISL_2009261|2021-04-18
>hCoV-19/Chile/ML-80659/2021|EPI_ISL_2009262|2021-04-18
>hCoV-19/Chile/ML-80657/2021|EPI_ISL_2009263|2021-04-18
>hCoV-19/Chile/ML-80648/2021|EPI_ISL_2009265|2021-04-18
>hCoV-19/Chile/ML-80652/2021|EPI_ISL_2009268|2021-04-18
>hCoV-19/Chile/ML-80653/2021|EPI_ISL_2009269|2021-04-18
>hCoV-19/Chile/LL-79366/2021|EPI_ISL_2009273|2021-04-13
>hCoV-19/Chile/LL-79370/2021|EPI_ISL_2009275|2021-04-14
>hCoV-19/Chile/NB-78998/2021|EPI_ISL_2009279|2021-04-13
>hCoV-19/Chile/RM-79472/2021|EPI_ISL_2009288|2021-04-15
>hCoV-19/Chile/AP-81412/2021|EPI_ISL_2009630|2021-04-19
>hCoV-19/Chile/AP-81415/2021|EPI_ISL_2009631|2021-04-19
>hCoV-19/Chile/AP-81417/2021|EPI_ISL_2009632|2021-04-19
>hCoV-19/Chile/AP-81418/2021|EPI_ISL_2009633|2021-04-19
>hCoV-19/Chile/AP-81419/2021|EPI_ISL_2009634|2021-04-19
>hCoV-19/Chile/AT-81395/2021|EPI_ISL_2009635|2021-04-18
>hCoV-19/Chile/AT-81384/2021|EPI_ISL_2009636|2021-04-18
>hCoV-19/Chile/AT-81386/2021|EPI_ISL_2009637|2021-04-18
>hCoV-19/Chile/AT-81391/2021|EPI_ISL_2009638|2021-04-18
>hCoV-19/Chile/AT-81394/2021|EPI_ISL_2009639|2021-04-18
>hCoV-19/Chile/BI-81427/2021|EPI_ISL_2009640|2021-04-18
>hCoV-19/Chile/BI-81431/2021|EPI_ISL_2009641|2021-04-18
>hCoV-19/Chile/BI-81432/2021|EPI_ISL_2009642|2021-04-18
>hCoV-19/Chile/BI-81433/2021|EPI_ISL_2009643|2021-04-18
>hCoV-19/Chile/ML-80661/2021|EPI_ISL_2009644|2021-04-18
>hCoV-19/Chile/LL-81982/2021|EPI_ISL_2009645|2021-04-17
>hCoV-19/Chile/LL-81861/2021|EPI_ISL_2009646|2021-04-15
>hCoV-19/Chile/LR-81396/2021|EPI_ISL_2009647|2021-04-17
>hCoV-19/Chile/LR-81393/2021|EPI_ISL_2009648|2021-04-18
>hCoV-19/Chile/RM-80721/2021|EPI_ISL_2009649|2021-04-17
>hCoV-19/USA/CA-CDC-STM-000061005/2021|EPI_ISL_2010215|2021-04-22
>hCoV-19/Spain/VC-IBV-98026546/2021|EPI_ISL_2035916|2021-04-03
>hCoV-19/Spain/VC-IBV-98026547/2021|EPI_ISL_2035917|2021-04-12
>hCoV-19/Spain/VC-IBV-98026548/2021|EPI_ISL_2035918|2021-04-12
>hCoV-19/USA/UT-CDC-ASC210035395/2021|EPI_ISL_2042686|2021-04-28
>hCoV-19/USA/CO-CDC-LC0056279/2021|EPI_ISL_2046619|2021-05-01
>hCoV-19/USA/MN-CDC-LC0056307/2021|EPI_ISL_2046620|2021-05-01
>hCoV-19/USA/NY-CDC-QDX24325827/2021|EPI_ISL_2098274|2021-04-24
>hCoV-19/Argentina/INEI100632/2021|EPI_ISL_2104813|2021-01-29
>hCoV-19/Germany/NW-RKI-I-142279/2021|EPI_ISL_2126238|2021-05-04
>hCoV-19/Argentina/INEI102214/2021|EPI_ISL_2135148|2021-03-09
>hCoV-19/Argentina/INEI103836/2021|EPI_ISL_2136016|2021-04-05
>hCoV-19/Argentina/INEI104000/2021|EPI_ISL_2136026|2021-04-15
>hCoV-19/Argentina/INEI104055/2021|EPI_ISL_2136038|2021-04-07
>hCoV-19/Argentina/INEI104088/2021|EPI_ISL_2136047|2021-04-08
>hCoV-19/Argentina/INEI104089/2021|EPI_ISL_2136048|2021-04-07
>hCoV-19/Spain/CT-HUGTiPR016QP8A10/2021|EPI_ISL_2136855|2021-04-21
>hCoV-19/USA/MI-CDC-ASC210059380/2021|EPI_ISL_2147135|2021-05-04
>hCoV-19/USA/FL-CDC-ASC210037743/2021|EPI_ISL_2148499|2021-05-01
>hCoV-19/USA/MN-CDC-ASC210061659/2021|EPI_ISL_2181057|2021-05-10
>hCoV-19/USA/MN-CDC-ASC210061660/2021|EPI_ISL_2181058|2021-05-10
>hCoV-19/Israel/CVL-13402/2021|EPI_ISL_2183602|2021-05-04
>hCoV-19/Israel/CVL-13408/2021|EPI_ISL_2183611|2021-05-04
>hCoV-19/Israel/CVL-13472/2021|EPI_ISL_2183683|2021-05-06
>hCoV-19/Colombia/ANT-CWOHC-VG-SEC00472D/2021|EPI_ISL_2321630|2021-04-28
>hCoV-19/Ecuador/NIC-INSPI-317399/2021|EPI_ISL_2348759|2021-05-13
>hCoV-19/USA/FL-CDC-ASC210066282/2021|EPI_ISL_2370661|2021-05-23
>hCoV-19/Spain/VC-IBV-99029040/2021|EPI_ISL_2374151|2021-05-13
>hCoV-19/Germany/NW-RKI-I-166830/2021|EPI_ISL_2389627|2021-05-29
>hCoV-19/Germany/NW-RKI-I-166840/2021|EPI_ISL_2389648|2021-05-29
>hCoV-19/Chile/RM-86757/2021|EPI_ISL_2391103|2021-04-29
>hCoV-19/Chile/VS-88209/2021|EPI_ISL_2391129|2021-05-01
>hCoV-19/Chile/ML-88222/2021|EPI_ISL_2391134|2021-05-03
>hCoV-19/Chile/ML-88223/2021|EPI_ISL_2391135|2021-05-03
>hCoV-19/Chile/ML-88224/2021|EPI_ISL_2391136|2021-05-03
>hCoV-19/Chile/ML-88226/2021|EPI_ISL_2391138|2021-05-03
>hCoV-19/USA/NY-Wadsworth-21055235-01/2021|EPI_ISL_2421099|2021-05-11
>hCoV-19/Italy/EMR-UOM-PVS_9374647401/2021|EPI_ISL_2438751|2021-06-03
>hCoV-19/Italy/EMR-UOM-PVS_9374647501/2021|EPI_ISL_2438752|2021-06-03
>hCoV-19/USA/CA-CDC-FG-036290/2021|EPI_ISL_2441912|2021-05-27
>hCoV-19/Chile/RM-0263-04966118/2021|EPI_ISL_2467231|2021-05-03
>hCoV-19/Chile/RM-0263-04968553/2021|EPI_ISL_2467235|2021-05-04
>hCoV-19/Chile/RM-0263-04969051/2021|EPI_ISL_2467237|2021-05-04
>hCoV-19/Chile/RM-0263-04969181/2021|EPI_ISL_2467239|2021-05-04
>hCoV-19/Chile/RM-0263-04970128/2021|EPI_ISL_2467244|2021-05-04
>hCoV-19/Chile/RM-0263-04971210/2021|EPI_ISL_2467248|2021-05-04
>hCoV-19/Chile/RM-0263-04972558/2021|EPI_ISL_2467249|2021-05-05
>hCoV-19/Chile/RM-0263-04974990/2021|EPI_ISL_2467256|2021-05-05
>hCoV-19/Chile/RM-0263-04975362/2021|EPI_ISL_2467257|2021-05-05
>hCoV-19/Chile/RM-0263-04984492/2021|EPI_ISL_2467272|2021-05-07
>hCoV-19/Chile/RM-0263-04986039/2021|EPI_ISL_2467276|2021-05-07
>hCoV-19/Chile/RM-0263-04987221/2021|EPI_ISL_2467280|2021-05-07
>hCoV-19/Chile/RM-0263-04987333/2021|EPI_ISL_2467281|2021-05-07
>hCoV-19/Chile/RM-0263-04987524/2021|EPI_ISL_2467284|2021-05-07
>hCoV-19/Chile/RM-0263-04989840/2021|EPI_ISL_2467288|2021-05-08
>hCoV-19/Chile/RM-0263-04990631/2021|EPI_ISL_2467289|2021-05-09
>hCoV-19/Chile/RM-0263-04996258/2021|EPI_ISL_2467296|2021-05-10
>hCoV-19/Chile/RM-0263-04996532/2021|EPI_ISL_2467299|2021-05-10
>hCoV-19/USA/FL-CDC-LC0065323/2021|EPI_ISL_2480215|2021-05-21
>hCoV-19/USA/FL-CDC-LC0065484/2021|EPI_ISL_2480252|2021-05-26
>hCoV-19/USA/ME-HETL-H0152/2021|EPI_ISL_2501206|2021-04-22
>hCoV-19/Chile/AP-93279/2021|EPI_ISL_2509143|2021-05-10
>hCoV-19/Chile/RM-92393/2021|EPI_ISL_2509144|2021-05-11
>hCoV-19/Chile/RM-93103/2021|EPI_ISL_2509148|2021-05-12
>hCoV-19/Chile/RM-93360/2021|EPI_ISL_2509150|2021-05-13
>hCoV-19/Chile/ML-95603/2021|EPI_ISL_2509171|2021-05-15
>hCoV-19/Chile/ML-95604/2021|EPI_ISL_2509172|2021-05-16
>hCoV-19/Chile/ML-95606/2021|EPI_ISL_2509174|2021-05-16
>hCoV-19/Chile/ML-95607/2021|EPI_ISL_2509175|2021-05-16
>hCoV-19/Chile/ML-95608/2021|EPI_ISL_2509176|2021-05-16
>hCoV-19/Chile/ML-95609/2021|EPI_ISL_2509177|2021-05-16
>hCoV-19/Chile/ML-95610/2021|EPI_ISL_2509178|2021-05-16
>hCoV-19/Chile/ML-95612/2021|EPI_ISL_2509180|2021-05-16
>hCoV-19/Chile/ML-95613/2021|EPI_ISL_2509181|2021-05-16
>hCoV-19/Chile/ML-95614/2021|EPI_ISL_2509182|2021-05-16
>hCoV-19/Chile/ML-95615/2021|EPI_ISL_2509183|2021-05-16
>hCoV-19/Chile/ML-95616/2021|EPI_ISL_2509184|2021-05-15
>hCoV-19/Chile/RM-95748/2021|EPI_ISL_2509186|2021-05-18
>hCoV-19/USA/CA-CDC-FG-035584/2021|EPI_ISL_2525681|2021-05-27
>hCoV-19/Peru/CAL-INS-970/2021|EPI_ISL_2536743|2021-04-28
>hCoV-19/Peru/CAL-INS-971/2021|EPI_ISL_2536744|2021-04-28
>hCoV-19/Peru/LIM-INS-977/2021|EPI_ISL_2536750|2021-04-29
>hCoV-19/Peru/PAS-INS-978/2021|EPI_ISL_2536751|2021-04-14
>hCoV-19/Peru/PAS-INS-979/2021|EPI_ISL_2536752|2021-04-17
>hCoV-19/Peru/PAS-INS-980/2021|EPI_ISL_2536753|2021-04-17
>hCoV-19/Peru/PAS-INS-981/2021|EPI_ISL_2536754|2021-04-17
>hCoV-19/Peru/PAS-INS-982/2021|EPI_ISL_2536755|2021-04-16
>hCoV-19/Peru/PAS-INS-983/2021|EPI_ISL_2536756|2021-04-17
>hCoV-19/Peru/PAS-INS-986/2021|EPI_ISL_2536758|2021-04-17
>hCoV-19/Peru/PAS-INS-987/2021|EPI_ISL_2536759|2021-04-16
>hCoV-19/Peru/PAS-INS-988/2021|EPI_ISL_2536760|2021-04-19
>hCoV-19/Peru/PAS-INS-989/2021|EPI_ISL_2536761|2021-04-18
>hCoV-19/Peru/PAS-INS-990/2021|EPI_ISL_2536762|2021-04-18
>hCoV-19/Peru/PAS-INS-991/2021|EPI_ISL_2536763|2021-04-19
>hCoV-19/Peru/PAS-INS-992/2021|EPI_ISL_2536764|2021-04-19
>hCoV-19/Peru/LIM-INS-993/2021|EPI_ISL_2536765|2021-04-28
>hCoV-19/Peru/LIM-INS-994/2021|EPI_ISL_2536766|2021-04-28
>hCoV-19/Peru/LIM-INS-995/2021|EPI_ISL_2536767|2021-04-29
>hCoV-19/Peru/LIM-INS-996/2021|EPI_ISL_2536768|2021-04-30
>hCoV-19/Peru/LIM-INS-997/2021|EPI_ISL_2536769|2021-04-30
>hCoV-19/Peru/LIM-INS-998/2021|EPI_ISL_2536770|2021-04-30
>hCoV-19/Peru/LIM-INS-999/2021|EPI_ISL_2536771|2021-04-30
>hCoV-19/Peru/LIM-INS-1000/2021|EPI_ISL_2536772|2021-04-28
>hCoV-19/Peru/LIM-INS-1001/2021|EPI_ISL_2536773|2021-04-28
>hCoV-19/Peru/LIM-INS-1002/2021|EPI_ISL_2536774|2021-04-29
>hCoV-19/Peru/LIM-INS-1003/2021|EPI_ISL_2536775|2021-04-29
>hCoV-19/Peru/LIM-INS-1004/2021|EPI_ISL_2536776|2021-05-01
>hCoV-19/Peru/LIM-INS-1005/2021|EPI_ISL_2536777|2021-05-01
>hCoV-19/Peru/LIM-INS-1006/2021|EPI_ISL_2536778|2021-04-28
>hCoV-19/Peru/LIM-INS-1007/2021|EPI_ISL_2536779|2021-04-28
>hCoV-19/Peru/LIM-INS-1008/2021|EPI_ISL_2536780|2021-04-28
>hCoV-19/Peru/LIM-INS-1009/2021|EPI_ISL_2536781|2021-04-28
>hCoV-19/Peru/LIM-INS-1010/2021|EPI_ISL_2536782|2021-04-28
>hCoV-19/Peru/LIM-INS-1012/2021|EPI_ISL_2536783|2021-04-28
>hCoV-19/Peru/LIM-INS-1013/2021|EPI_ISL_2536784|2021-05-02
>hCoV-19/Peru/LIM-INS-1014/2021|EPI_ISL_2536785|2021-05-02
>hCoV-19/Peru/LIM-INS-1015/2021|EPI_ISL_2536786|2021-05-02
>hCoV-19/Peru/LIM-INS-1016/2021|EPI_ISL_2536787|2021-05-02
>hCoV-19/Peru/CAL-INS-1017/2021|EPI_ISL_2536788|2021-05-29
>hCoV-19/Peru/LIM-INS-1018/2021|EPI_ISL_2536789|2021-05-30
>hCoV-19/Peru/LIM-INS-1019/2021|EPI_ISL_2536790|2021-05-01
>hCoV-19/Peru/LIM-INS-1021/2021|EPI_ISL_2536792|2021-05-01
>hCoV-19/Peru/LIM-INS-1022/2021|EPI_ISL_2536793|2021-05-01
>hCoV-19/Peru/LIM-INS-1024/2021|EPI_ISL_2536794|2021-05-01
>hCoV-19/Peru/LIM-INS-1025/2021|EPI_ISL_2536795|2021-05-01
>hCoV-19/Peru/LIM-INS-1026/2021|EPI_ISL_2536796|2021-05-01
>hCoV-19/Peru/APU-INS-1027/2021|EPI_ISL_2536797|2021-04-05
>hCoV-19/Peru/PIU-INS-1028/2021|EPI_ISL_2536798|2021-04-02
>hCoV-19/Peru/PIU-INS-1029/2021|EPI_ISL_2536799|2021-04-06
>hCoV-19/Mexico/QUE-InDRE_FB16438_S2825/2021|EPI_ISL_2597997|2021-05-26
>hCoV-19/Mexico/QUE-InDRE_FB16439_S2826/2021|EPI_ISL_2597998|2021-05-26
>hCoV-19/Mexico/QUE-InDRE_FB16440_S2827/2021|EPI_ISL_2597999|2021-05-25
>hCoV-19/USA/MN-CDC-IBX594436075890/2021|EPI_ISL_2652862|2021-05-22
>hCoV-19/USA/MN-CDC-IBX688958982673/2021|EPI_ISL_2652881|2021-05-22
>hCoV-19/USA/CA-SC-211229/2021|EPI_ISL_2659014|2021-04-18
>hCoV-19/USA/CA-SC-211230/2021|EPI_ISL_2659015|2021-04-19
>hCoV-19/USA/NY-NYULH2291/2021|EPI_ISL_2663525|2021-06-03
>hCoV-19/Chile/RM-98909/2021|EPI_ISL_2663555|2021-05-25
>hCoV-19/Chile/RM-98946/2021|EPI_ISL_2663556|2021-05-25
>hCoV-19/Chile/RM-99330/2021|EPI_ISL_2663558|2021-05-25
>hCoV-19/Chile/RM-100563/2021|EPI_ISL_2663567|2021-05-27
>hCoV-19/Chile/RM-101523/2021|EPI_ISL_2663577|2021-05-29
>hCoV-19/Chile/RM-101570/2021|EPI_ISL_2663578|2021-05-29
>hCoV-19/Chile/RM-101992/2021|EPI_ISL_2663579|2021-05-30
>hCoV-19/Chile/RM-102543/2021|EPI_ISL_2663585|2021-05-31
>hCoV-19/Mexico/TAB-InDRE_FB16942_S3401/2021|EPI_ISL_2688824|2021-06-03
>hCoV-19/Mexico/TAB-InDRE_FB16945_S3402/2021|EPI_ISL_2688825|2021-06-03
>hCoV-19/Mexico/TAB-InDRE_FB16946_S3403/2021|EPI_ISL_2688826|2021-06-03
>hCoV-19/Mexico/TAB-InDRE_FB17011_S3404/2021|EPI_ISL_2688827|2021-06-04
>hCoV-19/Mexico/TAB-InDRE_FB17201_S3405/2021|EPI_ISL_2688828|2021-06-08
>hCoV-19/Mexico/QUE-InDRE_FB17255_S3406/2021|EPI_ISL_2688829|2021-06-07
>hCoV-19/Mexico/QUE-InDRE_FB17261_S3407/2021|EPI_ISL_2688830|2021-06-13
>hCoV-19/Mexico/VER-InDRE_FB17089_S3408/2021|EPI_ISL_2688831|2021-05-30
>hCoV-19/USA/MN-UMGC-3810/2021|EPI_ISL_2699501|2021-05-24
>hCoV-19/USA/MN-UMGC-3811/2021|EPI_ISL_2699502|2021-05-24
>hCoV-19/Poland/PZH-LUM-1470/2021|EPI_ISL_2726808|2021-06-09
>hCoV-19/Poland/PZH-LUM-1471/2021|EPI_ISL_2726809|2021-06-09
>hCoV-19/Chile/PUC_MVL_1045/2021|EPI_ISL_2728592|2021-02-24
>hCoV-19/Chile/PUC_MVL_1048/2021|EPI_ISL_2728594|2021-02-09
>hCoV-19/Chile/LI-108550/2021|EPI_ISL_2756225|2021-06-07
>hCoV-19/Chile/LI-108554/2021|EPI_ISL_2756227|2021-06-07
>hCoV-19/USA/CA-CDPH-2000046071/2021|EPI_ISL_2778866|2021-04-25
>hCoV-19/Spain/MD-59823954/2021|EPI_ISL_2801976|2021-06
>hCoV-19/Bolivia/LaPaz_GM3-4/2021|EPI_ISL_2802859|2021-06-02
>hCoV-19/Canada/ON-PHL-21-22716/2021|EPI_ISL_2823373|2021-06
>hCoV-19/USA/CA-CDPH-2000046087/2021|EPI_ISL_2825944|2021-04-27
>hCoV-19/USA/AL-UAB-GX114/2021|EPI_ISL_2827744|2021-03-20
>hCoV-19/Peru/CAL-INS-667/2021|EPI_ISL_1111127|2021-01-18
>hCoV-19/Peru/CAL-INS-670/2021|EPI_ISL_1111130|2021-01-17
>hCoV-19/USA/FL-CDC-QDX22062355/2021|EPI_ISL_1139522|2021-02-15
>hCoV-19/Germany/BE-RKI-I-023255/2021|EPI_ISL_1153422|2021-02-01
>hCoV-19/USA/FL-CDC-QDX22255170/2021|EPI_ISL_1220726|2021-02-22
>hCoV-19/USA/GA-CDC-STM-000014738/2021|EPI_ISL_1267724|2021-02-13
>hCoV-19/USA/NJ-CDC-LC0027038/2021|EPI_ISL_1339499|2021-03-06
>hCoV-19/Germany/NW-HHU-2606/2021|EPI_ISL_1347531|2021-02-27
>hCoV-19/USA/FL-CDC-QDX22947671/2021|EPI_ISL_1391649|2021-03-15
>hCoV-19/USA/FL-CDC-QDX22948883/2021|EPI_ISL_1391671|2021-03-15
>hCoV-19/USA/WV-WVU-WV090157/2021|EPI_ISL_1423249|2021-03-08
>hCoV-19/USA/NJ-CDC-LC0028147/2021|EPI_ISL_1461968|2021-03-12
>hCoV-19/Chile/ML-49421/2021|EPI_ISL_1470419|2021-03-09
>hCoV-19/Chile/TA-54510/2021|EPI_ISL_1470428|2021-03-15
>hCoV-19/Chile/LL-55656/2021|EPI_ISL_1470434|2021-03-15
>hCoV-19/Chile/RM-56655/2021|EPI_ISL_1470441|2021-03-17
>hCoV-19/Chile/RM-56660/2021|EPI_ISL_1470443|2021-03-18
>hCoV-19/Chile/RM-56662/2021|EPI_ISL_1470444|2021-03-18
>hCoV-19/Chile/RM-56622/2021|EPI_ISL_1470446|2021-03-17
>hCoV-19/Chile/RM-56623/2021|EPI_ISL_1470447|2021-03-17
>hCoV-19/Chile/TA-61444/2021|EPI_ISL_1470448|2021-03-22
>hCoV-19/Chile/RM-62174/2021|EPI_ISL_1470453|2021-03-22
>hCoV-19/Chile/RM-62180/2021|EPI_ISL_1470458|2021-03-22
>hCoV-19/Chile/RM-62199/2021|EPI_ISL_1470459|2021-03-21
>hCoV-19/Chile/ML-62232/2021|EPI_ISL_1470460|2021-03-24
>hCoV-19/Chile/ML-62234/2021|EPI_ISL_1470462|2021-03-24
>hCoV-19/Chile/ML-62240/2021|EPI_ISL_1470468|2021-03-23
>hCoV-19/Chile/ML-62241/2021|EPI_ISL_1470469|2021-03-24
>hCoV-19/Chile/NB-63487/2021|EPI_ISL_1470470|2021-03-22
>hCoV-19/Chile/NB-63488/2021|EPI_ISL_1470471|2021-03-22
>hCoV-19/Chile/NB-63489/2021|EPI_ISL_1470472|2021-03-24
>hCoV-19/Chile/NB-63491/2021|EPI_ISL_1470474|2021-03-22
>hCoV-19/Chile/RM-51508/2021|EPI_ISL_1470492|2021-03-13
>hCoV-19/Chile/RM-51558/2021|EPI_ISL_1470495|2021-03-13
>hCoV-19/Spain/MD-HGUGM-589641/2021|EPI_ISL_1476984|2021-03-27
>hCoV-19/Spain/MD-HGUGM-589585/2021|EPI_ISL_1477056|2021-03-27
>hCoV-19/USA/GA-CDC-ASC210018789/2021|EPI_ISL_1513624|2021-03-23
>hCoV-19/USA/AR-CDC-LC0034027/2021|EPI_ISL_1514932|2021-03-17
>hCoV-19/USA/WA-UW-58960/2021|EPI_ISL_1526920|2021-02-01
>hCoV-19/Germany/NW-RKI-I-067137/2021|EPI_ISL_1571932|2021-04-01
>hCoV-19/USA/FL-CDC-FG-017286/2021|EPI_ISL_1614190|2021-03-30
>hCoV-19/USA/NY-PRL-2021_0412_00H15/2021|EPI_ISL_1635495|2021-04-08
>hCoV-19/Spain/MD-HGUGM-590298/2021|EPI_ISL_1647954|2021-04-07
>hCoV-19/USA/FL-CDC-FG-019680/2021|EPI_ISL_1666641|2021-03-31
>hCoV-19/USA/OH-UHTL-556/2021|EPI_ISL_1714783|2021-04-12
>hCoV-19/USA/OH-PLMI-HVJ7C-01076/2021|EPI_ISL_1717023|2021-04
>hCoV-19/USA/WA-UW-2021041516200/2021|EPI_ISL_1785965|2021-04-15
>hCoV-19/USA/CA-CDC-STM-000052980/2021|EPI_ISL_1796275|2021-04-09
>hCoV-19/USA/CA-CDC-STM-000053414/2021|EPI_ISL_1796639|2021-04-12
>hCoV-19/USA/CA-CDC-LC0044732/2021|EPI_ISL_1798440|2021-04-04
>hCoV-19/USA/MT-CDC-2-4193960/2021|EPI_ISL_1798460|2021-04-03
>hCoV-19/USA/FL-CDC-LC0047255/2021|EPI_ISL_1801258|2021-04-15
>hCoV-19/USA/OH-PLMI-HVHNK-01236/2021|EPI_ISL_1824289|2021-04
>hCoV-19/Denmark/DCGC-67294/2021|EPI_ISL_1875865|2021-04-12
>hCoV-19/USA/FL-CDC-STM-000056180/2021|EPI_ISL_1907891|2021-04-14
>hCoV-19/USA/NJ-CDC-LC0049724/2021|EPI_ISL_1926234|2021-04-19
>hCoV-19/USA/NY-CUIMC-NP-6385/2021|EPI_ISL_1965756|2021-03-31
>hCoV-19/USA/VT-CDCBI-CRSP_KPJJ5Y72MC3J5VNF/2021|EPI_ISL_1972073|2021-04-28
>hCoV-19/USA/CA-CDC-QDX24125428/2021|EPI_ISL_1989807|2021-04-17
>hCoV-19/USA/CA-CDC-ASC210056478/2021|EPI_ISL_1996086|2021-04-11
>hCoV-19/USA/MI-CDC-ASC210054865/2021|EPI_ISL_1996552|2021-04-10
>hCoV-19/Argentina/PAIS-A0629/2021|EPI_ISL_2007480|2021-03-26
>hCoV-19/Argentina/PAIS-A0628/2021|EPI_ISL_2007489|2021-03-26
>hCoV-19/Argentina/PAIS-A0630/2021|EPI_ISL_2007496|2021-03-27
>hCoV-19/Chile/RM-71695/2021|EPI_ISL_2009194|2021-04-05
>hCoV-19/Chile/RM-72617/2021|EPI_ISL_2009197|2021-04-06
>hCoV-19/Chile/RM-72620/2021|EPI_ISL_2009198|2021-04-06
>hCoV-19/Chile/RM-72637/2021|EPI_ISL_2009199|2021-04-06
>hCoV-19/Chile/RM-72994/2021|EPI_ISL_2009200|2021-04-06
>hCoV-19/Chile/RM-73434/2021|EPI_ISL_2009202|2021-04-06
>hCoV-19/Chile/RM-75234/2021|EPI_ISL_2009205|2021-04-09
>hCoV-19/Chile/BI-76650/2021|EPI_ISL_2009209|2021-04-11
>hCoV-19/Chile/VS-81831/2021|EPI_ISL_2009626|2021-04-19
>hCoV-19/Chile/VS-81832/2021|EPI_ISL_2009627|2021-04-19
>hCoV-19/Chile/LL-81983/2021|EPI_ISL_2009628|2021-04-17
>hCoV-19/Chile/AP-81411/2021|EPI_ISL_2009629|2021-04-19
>hCoV-19/Chile/TA-81870/2021|EPI_ISL_2009650|2021-04-19
>hCoV-19/Chile/TA-81027/2021|EPI_ISL_2009651|2021-04-19
>hCoV-19/Chile/TA-81873/2021|EPI_ISL_2009652|2021-04-19
>hCoV-19/Chile/VS-81833/2021|EPI_ISL_2009653|2021-04-19
>hCoV-19/Chile/VS-81835/2021|EPI_ISL_2009654|2021-04-19
>hCoV-19/Spain/CT-HUB00607/2021|EPI_ISL_2017672|2021-04-27
>hCoV-19/USA/WI-WSLH-213820/2021|EPI_ISL_2018547|2021-04-07
>hCoV-19/USA/WA-UW-21042230023/2021|EPI_ISL_2031504|2021-04-22
>hCoV-19/USA/WA-UW-21042284255/2021|EPI_ISL_2031505|2021-04-22
>hCoV-19/USA/CA-CDC-ASC210054161/2021|EPI_ISL_2035069|2021-04-09
>hCoV-19/USA/TN-CDC-ASC210075885/2021|EPI_ISL_2039423|2021-04-20
>hCoV-19/Spain/MD-HGUGM-648259/2021|EPI_ISL_2080925|2021-05-07
>hCoV-19/USA/FL-CDC-STM-000062952/2021|EPI_ISL_2097767|2021-04-24
>hCoV-19/Mexico/MEX-INMEGEN-05-01-238/2021|EPI_ISL_2105757|2021-04-27
>hCoV-19/Germany/NW-RKI-I-126656/2021|EPI_ISL_2111108|2021-04-26
>hCoV-19/Germany/NW-RKI-I-133840/2021|EPI_ISL_2116095|2021-04-21
>hCoV-19/Germany/NW-RKI-I-142288/2021|EPI_ISL_2126254|2021-05-04
>hCoV-19/USA/RI-CDCBI-RIDOH_02311/2021|EPI_ISL_2133894|2021-04-30
>hCoV-19/Spain/VC-IBV-98027645/2021|EPI_ISL_2135542|2021-04-30
>hCoV-19/Argentina/INEI104111/2021|EPI_ISL_2136056|2021-04-12
>hCoV-19/USA/CA-CDC-QDX24476122/2021|EPI_ISL_2143246|2021-04-24
>hCoV-19/USA/TN-CDC-ASC210030333/2021|EPI_ISL_2149361|2021-04-22
>hCoV-19/USA/TN-CDC-ASC210030336/2021|EPI_ISL_2149364|2021-04-22
>hCoV-19/Mexico/CMX-InDRE_FD55116_S1861/2021|EPI_ISL_2157333|2021-04-21
>hCoV-19/Argentina/INEI096534/2020|EPI_ISL_2158693|2020-11-08
>hCoV-19/Argentina/INEI104500/2021|EPI_ISL_2158702|2021-04-22
>hCoV-19/Argentina/INEI104507/2021|EPI_ISL_2158708|2021-05-06
>hCoV-19/Argentina/INEI104516/2021|EPI_ISL_2158717|2021-04-20
>hCoV-19/Argentina/INEI104530/2021|EPI_ISL_2158728|2021-04-16
>hCoV-19/Argentina/INEI104556/2021|EPI_ISL_2158739|2021-04-26
>hCoV-19/Argentina/INEI104582/2021|EPI_ISL_2158744|2021-05-04
>hCoV-19/USA/TX-DSHS-6372/2021|EPI_ISL_2177428|2021-04-24
>hCoV-19/Israel/CVL-13415/2021|EPI_ISL_2183616|2021-05-04
>hCoV-19/Israel/CVL-13417/2021|EPI_ISL_2183619|2021-05-04
>hCoV-19/Israel/CVL-13419/2021|EPI_ISL_2183621|2021-05-04
>hCoV-19/USA/CO-CDC-LC0058870/2021|EPI_ISL_2184982|2021-05-04
>hCoV-19/USA/CT-CDCBI-CRSP_A6R57JOQHXCYOHMT/2021|EPI_ISL_2192589|2021-05-09
>hCoV-19/USA/CT-CDCBI-CRSP_GQFIFR3U5CAY4PEO/2021|EPI_ISL_2192590|2021-05-09
>hCoV-19/USA/CT-CDCBI-CRSP_SD5EN7M6MEMDX65P/2021|EPI_ISL_2192592|2021-05-11
>hCoV-19/USA/CT-CDCBI-CRSP_YIDQOUWNDVZIZMSF/2021|EPI_ISL_2192594|2021-05-09
>hCoV-19/USA/OH-UHTL-791/2021|EPI_ISL_2193432|2021-05-06
>hCoV-19/USA/OH-UHTL-792/2021|EPI_ISL_2193433|2021-05-06
>hCoV-19/USA/OH-UHTL-793/2021|EPI_ISL_2193434|2021-05-06
>hCoV-19/USA/CA-CDC-ASC210062740/2021|EPI_ISL_2321232|2021-05-12
>hCoV-19/Colombia/VAC-A011/2021|EPI_ISL_2339805|2021-04-12
>hCoV-19/Colombia/VAC-A015/2021|EPI_ISL_2339809|2021-04-12
>hCoV-19/Colombia/ANT-A030/2021|EPI_ISL_2339823|2021-04-09
>hCoV-19/Colombia/VAC-A033/2021|EPI_ISL_2339826|2021-04-09
>hCoV-19/Colombia/VAC-A034/2021|EPI_ISL_2339827|2021-04-09
>hCoV-19/Colombia/VAC-A035/2021|EPI_ISL_2339828|2021-04-09
>hCoV-19/Colombia/VAC-A039/2021|EPI_ISL_2339831|2021-04-09
>hCoV-19/Ecuador/NIC-INSPI-317421/2021|EPI_ISL_2348762|2021-05-13
>hCoV-19/Ecuador/NIC-INSPI-317775/2021|EPI_ISL_2348775|2021-05-12
>hCoV-19/Ecuador/NIC-INSPI-317785/2021|EPI_ISL_2348778|2021-05-13
>hCoV-19/Ecuador/NIC-INSPI-34277/2021|EPI_ISL_2348789|2021-05-23
>hCoV-19/Ecuador/NIC-INSPI-268325/2021|EPI_ISL_2348792|2021-03-23
>hCoV-19/USA/NY-PRL-2021_0521_00C05/2021|EPI_ISL_2349655|2021-05-19
>hCoV-19/USA/CA-CDC-FG-035540/2021|EPI_ISL_2371524|2021-05-22
>hCoV-19/USA/CA-CDC-FG-035495/2021|EPI_ISL_2371526|2021-05-22
>hCoV-19/USA/CA-CDC-FG-035511/2021|EPI_ISL_2371561|2021-05-24
>hCoV-19/USA/CA-CDC-QDX24940872/2021|EPI_ISL_2371967|2021-05-13
>hCoV-19/Germany/NW-RKI-I-168510/2021|EPI_ISL_2390702|2021-05-17
>hCoV-19/Chile/RM-86580/2021|EPI_ISL_2391101|2021-04-29
>hCoV-19/Chile/RM-87038/2021|EPI_ISL_2391112|2021-04-30
>hCoV-19/Chile/ML-88227/2021|EPI_ISL_2391139|2021-05-03
>hCoV-19/Chile/ML-88228/2021|EPI_ISL_2391140|2021-05-03
>hCoV-19/Chile/ML-88233/2021|EPI_ISL_2391143|2021-05-03
>hCoV-19/Chile/ML-88234/2021|EPI_ISL_2391144|2021-05-03
>hCoV-19/Chile/AN-88356/2021|EPI_ISL_2391149|2021-05-02
>hCoV-19/Chile/AN-88357/2021|EPI_ISL_2391150|2021-04-27
>hCoV-19/Chile/LI-88379/2021|EPI_ISL_2391160|2021-05-02
>hCoV-19/Chile/LI-88380/2021|EPI_ISL_2391161|2021-05-02
>hCoV-19/Chile/LL-88668/2021|EPI_ISL_2391170|2021-05-03
>hCoV-19/Chile/RM-88698/2021|EPI_ISL_2391174|2021-05-04
>hCoV-19/Chile/BI-88702/2021|EPI_ISL_2391175|2021-05-01
>hCoV-19/Chile/BI-88703/2021|EPI_ISL_2391176|2021-05-01
>hCoV-19/Chile/BI-88706/2021|EPI_ISL_2391179|2021-05-01
>hCoV-19/Chile/AP-88798/2021|EPI_ISL_2391184|2021-05-03
>hCoV-19/Chile/AP-88800/2021|EPI_ISL_2391186|2021-05-03
>hCoV-19/Chile/AP-88806/2021|EPI_ISL_2391188|2021-05-03
>hCoV-19/Chile/MA-88143/2021|EPI_ISL_2391192|2021-04-28
>hCoV-19/Chile/MA-88145/2021|EPI_ISL_2391194|2021-04-30
>hCoV-19/Chile/RM-88277/2021|EPI_ISL_2391195|2021-05-03
>hCoV-19/Chile/BI-88962/2021|EPI_ISL_2391199|2021-05-03
>hCoV-19/Mexico/MEX_IBT_IMSS_1293/2021|EPI_ISL_2391589|2021-04-27
>hCoV-19/USA/OH-PLMI-HWVT2-02060/2021|EPI_ISL_2433092|2021-05
>hCoV-19/USA/OH-PLMI-HWVT2-02061/2021|EPI_ISL_2433093|2021-05
>hCoV-19/USA/OH-PLMI-HWVT2-02065/2021|EPI_ISL_2433094|2021-05
>hCoV-19/USA/PA-CDC-ASC210044995/2021|EPI_ISL_2442304|2021-04-01
>hCoV-19/Mexico/MEX-INMEGEN-05-05-176/2021|EPI_ISL_2444505|2021-05-21
>hCoV-19/Canada/ON-PHL-21-17704/2021|EPI_ISL_2453021|2021-05
>hCoV-19/Germany/NW-RKI-I-170971/2021|EPI_ISL_2470820|2021-05-25
>hCoV-19/Germany/NW-RKI-I-170980/2021|EPI_ISL_2470829|2021-05-25
>hCoV-19/USA/WA-Altius-ALTCOV-MLQAQYNQ4M6OIEUL/2021|EPI_ISL_2473088|2021-04-20
>hCoV-19/USA/AZ-CDC-LC0068701/2021|EPI_ISL_2482012|2021-05-25
>hCoV-19/USA/NJ-NYGC-S-HU-4116-PSAG827/2021|EPI_ISL_2483370|2021-04-19
>hCoV-19/USA/NY-CUIMC-NP-5697/2021|EPI_ISL_2500734|2021-03-01
>hCoV-19/Chile/BI-93141/2021|EPI_ISL_2509113|2021-05-09
>hCoV-19/Chile/BI-93142/2021|EPI_ISL_2509114|2021-05-09
>hCoV-19/Chile/BI-93149/2021|EPI_ISL_2509115|2021-05-09
>hCoV-19/Italy/LAZ-INMI-970/2021|EPI_ISL_2522101|2021-05-28
>hCoV-19/USA/GA-CDC-ASC210106849/2021|EPI_ISL_2528293|2021-06-03
>hCoV-19/USA/UT-CDC-ASC210107039/2021|EPI_ISL_2534545|2021-06-01
>hCoV-19/Peru/AMA-INS-932/2021|EPI_ISL_2536706|2021-04-01
>hCoV-19/Peru/AMA-INS-933/2021|EPI_ISL_2536707|2021-04-05
>hCoV-19/Peru/AMA-INS-934/2021|EPI_ISL_2536708|2021-04-08
>hCoV-19/Peru/AMA-INS-935/2021|EPI_ISL_2536709|2021-03-31
>hCoV-19/Peru/AMA-INS-936/2021|EPI_ISL_2536710|2021-04-05
>hCoV-19/Peru/CAJ-INS-937/2021|EPI_ISL_2536711|2021-04-04
>hCoV-19/Peru/CAJ-INS-938/2021|EPI_ISL_2536712|2021-04-11
>hCoV-19/Peru/AMA-INS-939/2021|EPI_ISL_2536713|2021-04-06
>hCoV-19/Peru/AMA-INS-940/2021|EPI_ISL_2536714|2021-04-07
>hCoV-19/Peru/LAL-INS-944/2021|EPI_ISL_2536717|2021-04-04
>hCoV-19/Peru/LAL-INS-945/2021|EPI_ISL_2536718|2021-04-08
>hCoV-19/Peru/LAL-INS-946/2021|EPI_ISL_2536719|2021-04-06
>hCoV-19/Peru/LAL-INS-947/2021|EPI_ISL_2536720|2021-04-03
>hCoV-19/Peru/LIM-INS-948/2021|EPI_ISL_2536721|2021-03-30
>hCoV-19/Peru/LIM-INS-949/2021|EPI_ISL_2536722|2021-04-12
>hCoV-19/Peru/LIM-INS-951/2021|EPI_ISL_2536724|2021-04-07
>hCoV-19/Peru/LIM-INS-952/2021|EPI_ISL_2536725|2021-04-06
>hCoV-19/Peru/LIM-INS-953/2021|EPI_ISL_2536726|2021-04-07
>hCoV-19/Peru/LIM-INS-954/2021|EPI_ISL_2536727|2021-04-13
>hCoV-19/Peru/SAM-INS-955/2021|EPI_ISL_2536728|2021-04-14
>hCoV-19/Peru/SAM-INS-956/2021|EPI_ISL_2536729|2021-04-02
>hCoV-19/Peru/SAM-INS-957/2021|EPI_ISL_2536730|2021-04-11
>hCoV-19/Peru/SAM-INS-958/2021|EPI_ISL_2536731|2021-04-07
>hCoV-19/Peru/SAM-INS-959/2021|EPI_ISL_2536732|2021-04-06
>hCoV-19/Peru/SAM-INS-960/2021|EPI_ISL_2536733|2021-04-06
>hCoV-19/Peru/SAM-INS-961/2021|EPI_ISL_2536734|2021-04-10
>hCoV-19/Peru/APU-INS-962/2021|EPI_ISL_2536735|2021-04-15
>hCoV-19/Peru/LAL-INS-963/2021|EPI_ISL_2536736|2021-04-07
>hCoV-19/Peru/LIM-INS-964/2021|EPI_ISL_2536737|2021-04-13
>hCoV-19/Peru/CAL-INS-965/2021|EPI_ISL_2536738|2021-04-28
>hCoV-19/Peru/CAL-INS-966/2021|EPI_ISL_2536739|2021-04-28
>hCoV-19/Peru/CAL-INS-967/2021|EPI_ISL_2536740|2021-04-28
>hCoV-19/Peru/CAL-INS-968/2021|EPI_ISL_2536741|2021-04-29
>hCoV-19/Peru/CAL-INS-969/2021|EPI_ISL_2536742|2021-04-29
>hCoV-19/Peru/CAL-INS-972/2021|EPI_ISL_2536745|2021-04-28
>hCoV-19/Peru/CAL-INS-973/2021|EPI_ISL_2536746|2021-04-28
>hCoV-19/Peru/CAL-INS-974/2021|EPI_ISL_2536747|2021-04-28
>hCoV-19/Peru/CAL-INS-975/2021|EPI_ISL_2536748|2021-04-28
>hCoV-19/Peru/LIM-INS-976/2021|EPI_ISL_2536749|2021-04-29
>hCoV-19/France/ARA-HCL021093672401/2021|EPI_ISL_2567341|2021-05-19
>hCoV-19/Mexico/QUE-InDRE_FB16443_S2829/2021|EPI_ISL_2598001|2021-05-27
>hCoV-19/Mexico/CMX-InDRE_FD72696_S2930/2021|EPI_ISL_2598015|2021-05-21
>hCoV-19/USA/WV-WVU-WV120203/2021|EPI_ISL_2615956|2021-04-23
>hCoV-19/USA/WV-WVU-WV119306/2021|EPI_ISL_2615957|2021-06-04
>hCoV-19/Spain/IB-HUSE-00895/2021|EPI_ISL_2626109|2021-05-31
>hCoV-19/USA/FL-TGH-0524/2021|EPI_ISL_2626633|2021-04-14
>hCoV-19/USA/FL-TGH-0525/2021|EPI_ISL_2626634|2021-04-13
>hCoV-19/USA/SC-CDC-2-4462242/2021|EPI_ISL_2645316|2021-05-25
>hCoV-19/USA/GA-CDC-MMB08921118/2021|EPI_ISL_2647465|2021-05-24
>hCoV-19/Mexico/NLE-LANGEBIO_IMSS_0847/2021|EPI_ISL_2671629|2021-05-19
>hCoV-19/USA/NY-PRL-2021_0621_00A08/2021|EPI_ISL_2715673|2021-06-15
>hCoV-19/Chile/PUC_MVL_972/2021|EPI_ISL_2728537|2021-04-12
>hCoV-19/Chile/PUC_MVL_975/2021|EPI_ISL_2728539|2021-03-24
>hCoV-19/Chile/PUC_MVL_977/2021|EPI_ISL_2728540|2021-03-30
>hCoV-19/Chile/PUC_MVL_984/2021|EPI_ISL_2728542|2021-04-12
>hCoV-19/Chile/PUC_MVL_985/2021|EPI_ISL_2728543|2021-04-12
>hCoV-19/Chile/PUC_MVL_987/2021|EPI_ISL_2728545|2021-04-12
>hCoV-19/Chile/PUC_MVL_989/2021|EPI_ISL_2728547|2021-04-12
>hCoV-19/Chile/PUC_MVL_991/2021|EPI_ISL_2728549|2021-04-12
>hCoV-19/Chile/PUC_MVL_994/2021|EPI_ISL_2728551|2021-04-12
>hCoV-19/Chile/PUC_MVL_1000/2021|EPI_ISL_2728555|2021-04-29
>hCoV-19/Chile/PUC_MVL_1003/2021|EPI_ISL_2728558|2021-05-07
>hCoV-19/Chile/PUC_MVL_1004/2021|EPI_ISL_2728559|2021-05-13
>hCoV-19/Chile/PUC_MVL_1005/2021|EPI_ISL_2728560|2021-05-13
>hCoV-19/Chile/PUC_MVL_1009/2021|EPI_ISL_2728562|2021-05-13
>hCoV-19/Chile/PUC_MVL_1015/2021|EPI_ISL_2728567|2021-04-26
>hCoV-19/Chile/PUC_MVL_1010/2021|EPI_ISL_2728570|2021-04-06
>hCoV-19/Chile/PUC_MVL_1028/2021|EPI_ISL_2728577|2021-05-24
>hCoV-19/Chile/PUC_MVL_1038/2021|EPI_ISL_2728587|2021-02-19
>hCoV-19/USA/NJ-NYGC-S-JS-7917-TOFL216/2021|EPI_ISL_2738387|2021-03-29
>hCoV-19/Chile/LI-111009/2021|EPI_ISL_2756131|2021-06-13
>hCoV-19/Chile/LI-111011/2021|EPI_ISL_2756133|2021-06-12
>hCoV-19/Chile/LI-111013/2021|EPI_ISL_2756135|2021-06-12
>hCoV-19/Chile/LI-111014/2021|EPI_ISL_2756136|2021-06-12
>hCoV-19/Chile/LI-111062/2021|EPI_ISL_2756146|2021-06-13
>hCoV-19/Germany/SN-RKI-I-183968/2021|EPI_ISL_2762426|2021-06-05
>hCoV-19/USA/CA-CDPH-2000046161/2021|EPI_ISL_2825959|2021-04-26
>hCoV-19/USA/NC-CDC-STM-000022772/2021|EPI_ISL_1270516|2021-02-22
>hCoV-19/USA/CA-CDC-FG-010085/2021|EPI_ISL_1481945|2021-03-13
>hCoV-19/USA/CA-CDC-FG-010086/2021|EPI_ISL_1481946|2021-03-13
>hCoV-19/USA/CA-CDC-FG-010087/2021|EPI_ISL_1481947|2021-03-13
>hCoV-19/USA/AR-CDC-2-4105946/2021|EPI_ISL_1509928|2021-03-09
>hCoV-19/USA/AZ-CDC-LC0034754/2021|EPI_ISL_1515388|2021-03-23
>hCoV-19/Peru/un-CDC-2-4069919/2021|EPI_ISL_1591087|2021-01-20
>hCoV-19/Peru/un-CDC-2-4069939/2021|EPI_ISL_1591088|2021-01-22
>hCoV-19/Peru/un-CDC-2-4070018/2021|EPI_ISL_1591089|2021-01-22
>hCoV-19/Peru/un-CDC-2-4069926/2021|EPI_ISL_1591090|2021-01-22
>hCoV-19/Peru/un-CDC-2-4069940/2021|EPI_ISL_1591091|2021-01-20
>hCoV-19/Peru/un-CDC-2-4070017/2021|EPI_ISL_1591092|2021-01-29
>hCoV-19/Peru/un-CDC-2-4069921/2021|EPI_ISL_1591093|2021-01-30
>hCoV-19/Peru/un-CDC-2-4069920/2021|EPI_ISL_1591094|2021-02-10
>hCoV-19/Peru/un-CDC-2-4105929/2021|EPI_ISL_1591095|2021-02-16
>hCoV-19/Peru/un-CDC-2-4069945/2021|EPI_ISL_1591097|2021-02-20
>hCoV-19/Spain/MD-HGUGM-508044/2021|EPI_ISL_1647950|2021-04-11
>hCoV-19/USA/CA-CDC-FG-021133/2021|EPI_ISL_1666228|2021-04-09
>hCoV-19/USA/CA-CDC-STM-000050064/2021|EPI_ISL_1679523|2021-04-05
>hCoV-19/USA/TN-CDC-LC0040653/2021|EPI_ISL_1680919|2021-04-06
>hCoV-19/USA/MD-CDC-LC0043069/2021|EPI_ISL_1684031|2021-04-09
>hCoV-19/USA/CA-CDC-QDX23803870/2021|EPI_ISL_1761964|2021-04-11
>hCoV-19/France/BRE-IPP09890/2021|EPI_ISL_1789070|2021-04-13
>hCoV-19/USA/VA-DCLS-4506/2021|EPI_ISL_1805582|2021-04-04
>hCoV-19/USA/GA-CDC-ASC210039734/2021|EPI_ISL_1834900|2021-03-31
>hCoV-19/Germany/SN-RKI-I-096031/2021|EPI_ISL_1842997|2021-04-10
>hCoV-19/Germany/NW-HHU-3478/2021|EPI_ISL_1989376|2021-03-14
>hCoV-19/USA/FL-CDC-STM-000060165/2021|EPI_ISL_1991694|2021-04-18
>hCoV-19/USA/WA-UW-21042493464/2021|EPI_ISL_2037695|2021-04-24
>hCoV-19/USA/MA-CDCBI-CRSP_LKIACIO4GFPM3VSW/2021|EPI_ISL_2104086|2021-05-06
>hCoV-19/Germany/SN-RKI-I-124434/2021|EPI_ISL_2109323|2021-04-22
>hCoV-19/Argentina/INEI104127/2021|EPI_ISL_2136096|2021-04-22
>hCoV-19/Argentina/INEI104406/2021|EPI_ISL_2140107|2021-04-28
>hCoV-19/Argentina/INEI104414/2021|EPI_ISL_2140114|2021-04-12
>hCoV-19/Argentina/INEI104422/2021|EPI_ISL_2140120|2021-04-21
>hCoV-19/Argentina/INEI104423/2021|EPI_ISL_2140121|2021-04-21
>hCoV-19/Argentina/INEI104435/2021|EPI_ISL_2140131|2021-04-18
>hCoV-19/Argentina/INEI104451/2021|EPI_ISL_2140134|2021-04-23
>hCoV-19/Switzerland/GE-HUG-34114399/2021|EPI_ISL_2213596|2021-05-08
>hCoV-19/USA/CA-CDC-FG-034620/2021|EPI_ISL_2269500|2021-05-12
>hCoV-19/USA/IN-INSPHL-01289/2021|EPI_ISL_2361367|2021-05-01
>hCoV-19/USA/NY-Wadsworth-21059076-01/2021|EPI_ISL_2422326|2021-05-11
>hCoV-19/Spain/MD-14043957/2021|EPI_ISL_2439182|2021-05
>hCoV-19/Spain/MD-14043961/2021|EPI_ISL_2439183|2021-05
>hCoV-19/Spain/MD-14301557/2021|EPI_ISL_2439188|2021-05
>hCoV-19/USA/MA-CDC-QDX25309558/2021|EPI_ISL_2451299|2021-05-24
>hCoV-19/Chile/RM-0263-04957280/2021|EPI_ISL_2467213|2021-04-30
>hCoV-19/Chile/RM-0263-04959498/2021|EPI_ISL_2467224|2021-05-02
>hCoV-19/Chile/RM-0263-04960036/2021|EPI_ISL_2467225|2021-05-02
>hCoV-19/Chile/RM-0263-04962445/2021|EPI_ISL_2467226|2021-05-03
>hCoV-19/Germany/NW-RKI-I-170993/2021|EPI_ISL_2470840|2021-05-25
>hCoV-19/Germany/NI-RKI-I-172392/2021|EPI_ISL_2471711|2021-05-28
>hCoV-19/Germany/NI-RKI-I-172404/2021|EPI_ISL_2471722|2021-06-01
>hCoV-19/Mexico/NLE_INER_IMSS_1069/2021|EPI_ISL_2490405|2021-05-08
>hCoV-19/Mexico/NLE_INER_IMSS_1088/2021|EPI_ISL_2490406|2021-05-09
>hCoV-19/Mexico/CMX_INER_IMSS_1265/2021|EPI_ISL_2490407|2021-05-11
>hCoV-19/Mexico/CMX_INER_IMSS_1310/2021|EPI_ISL_2490408|2021-05-13
>hCoV-19/Chile/LL-93838/2021|EPI_ISL_2508600|2021-05-12
>hCoV-19/Chile/RM-93908/2021|EPI_ISL_2508607|2021-05-09
>hCoV-19/Spain/NC-CHN-01003346/2021|EPI_ISL_2516681|2021-05-26
>hCoV-19/USA/NJ-PHEL-21-15675/2021|EPI_ISL_2557156|2021-06-05
>hCoV-19/Spain/VC-IBV-98029221/2021|EPI_ISL_2600885|2021-05-26
>hCoV-19/Spain/MD-HGUGM-694399/2021|EPI_ISL_2601722|2021-06-08
>hCoV-19/Germany/NW-RKI-I-174605/2021|EPI_ISL_2631561|2021-06-05
>hCoV-19/USA/FL-CDC-ASC210108276/2021|EPI_ISL_2687123|2021-06-08
>hCoV-19/USA/CA-Curative-049422/2021|EPI_ISL_2755262|2021-05-10
>hCoV-19/Chile/AN-109423/2021|EPI_ISL_2756113|2021-06-09
>hCoV-19/Chile/RM-109836/2021|EPI_ISL_2756117|2021-06-07
>hCoV-19/Chile/RM-109837/2021|EPI_ISL_2756118|2021-06-10
>hCoV-19/Chile/RM-109842/2021|EPI_ISL_2756123|2021-06-10
>hCoV-19/Chile/LI-111091/2021|EPI_ISL_2756154|2021-06-13
>hCoV-19/Chile/LI-111094/2021|EPI_ISL_2756156|2021-06-13
>hCoV-19/Chile/ML-111505/2021|EPI_ISL_2756164|2021-06-13
>hCoV-19/Chile/ML-111508/2021|EPI_ISL_2756167|2021-06-13
>hCoV-19/Chile/ML-111511/2021|EPI_ISL_2756170|2021-06-13
>hCoV-19/Chile/ML-111516/2021|EPI_ISL_2756174|2021-06-13
>hCoV-19/France/IDF-HMN-21062280037/2021|EPI_ISL_2795719|2021-06-22
>hCoV-19/Italy/APU-IZSPB-1521PT/2021|EPI_ISL_2820729|2021-06-26
>hCoV-19/USA/CA-CDPH-2000046572/2021|EPI_ISL_2826019|2021-04-28
