# Supplementary material for: RASCL: Rapid Assessment of Selection in CLades through molecular sequence analysis
Source: PLoS One. 2022 Nov 2;17(11):e0275623. doi: 10.1371/journal.pone.0275623 (PMC9629619; doi:10.1371/journal.pone.0275623)
Supplement: S1 File — We also report the GISAID accession ID’s for our Nextstrain background dataset. (ZIP) [file pone.0275623.s001.zip › GISAID_TableS1/P.1-04-12-2021.txt]

>hCoV-19/England/MILK-12BE804/2021|EPI_ISL_1084155|2021-02-16
>hCoV-19/Brazil/SP-1674/2021|EPI_ISL_1096120|2021-01-15
>hCoV-19/Brazil/SP-1531/2021|EPI_ISL_1096121|2021-01-25
>hCoV-19/Brazil/SP-1673/2021|EPI_ISL_1096122|2021-01-26
>hCoV-19/Brazil/SP-1696/2021|EPI_ISL_1096124|2021-01-28
>hCoV-19/Brazil/SP-1676/2021|EPI_ISL_1096125|2021-02-02
>hCoV-19/Brazil/SP-1686/2021|EPI_ISL_1096127|2021-02-03
>hCoV-19/Brazil/SP-1699/2021|EPI_ISL_1096131|2021-02-08
>hCoV-19/Brazil/SP-1700/2021|EPI_ISL_1096132|2021-02-08
>hCoV-19/Brazil/SP-1704/2021|EPI_ISL_1096134|2021-02-08
>hCoV-19/Brazil/SP-1530/2021|EPI_ISL_1096135|2021-02-09
>hCoV-19/Brazil/SP-1678/2021|EPI_ISL_1096136|2021-02-10
>hCoV-19/Peru/LOR-INS-557/2021|EPI_ISL_1111450|2021-01-23
>hCoV-19/Peru/LOR-INS-558/2021|EPI_ISL_1111451|2021-01-22
>hCoV-19/Peru/LOR-INS-563/2021|EPI_ISL_1111456|2021-01-23
>hCoV-19/Peru/LOR-INS-564/2021|EPI_ISL_1111457|2021-01-08
>hCoV-19/Peru/LOR-INS-568/2021|EPI_ISL_1111461|2021-01-11
>hCoV-19/Peru/LOR-INS-573/2021|EPI_ISL_1111465|2021-01-15
>hCoV-19/Peru/LOR-INS-575/2020|EPI_ISL_1111467|2020-12-29
>hCoV-19/Peru/LOR-INS-577/2021|EPI_ISL_1111469|2021-01-13
>hCoV-19/Peru/LOR-INS-580/2021|EPI_ISL_1111472|2021-01-04
>hCoV-19/Peru/LOR-INS-582/2021|EPI_ISL_1111474|2021-01-05
>hCoV-19/Peru/LOR-INS-583/2021|EPI_ISL_1111475|2021-01-11
>hCoV-19/Peru/LOR-INS-591/2020|EPI_ISL_1111483|2020-12-29
>hCoV-19/Peru/LOR-INS-592/2020|EPI_ISL_1111484|2020-12-30
>hCoV-19/Peru/LOR-INS-594/2020|EPI_ISL_1111486|2020-12-30
>hCoV-19/Peru/LOR-INS-598/2021|EPI_ISL_1111490|2021-01-05
>hCoV-19/Peru/LOR-INS-604/2021|EPI_ISL_1111496|2021-01-07
>hCoV-19/Switzerland/ZH-ETHZ-500710/2021|EPI_ISL_1119344|2021-02-14
>hCoV-19/Belgium/ULG-12580/2021|EPI_ISL_1121200|2021-02-18
>hCoV-19/Italy/UMB-IZSGC-103976_1_7/2021|EPI_ISL_1166149|2021-02-18
>hCoV-19/Italy/UMB-IZSGC-103976_1_9/2021|EPI_ISL_1166151|2021-02-18
>hCoV-19/Italy/UMB-IZSGC-103976_1_14/2021|EPI_ISL_1166156|2021-02-18
>hCoV-19/Italy/UMB-IZSGC-103976_1_15/2021|EPI_ISL_1166157|2021-02-18
>hCoV-19/Italy/UMB-IZSGC-103976_1_18/2021|EPI_ISL_1166160|2021-02-18
>hCoV-19/Italy/UMB-IZSGC-103976_1_21/2021|EPI_ISL_1166163|2021-02-18
>hCoV-19/Italy/UMB-IZSGC-103976_1_22/2021|EPI_ISL_1166164|2021-02-18
>hCoV-19/Italy/UMB-IZSGC-103976_1_23/2021|EPI_ISL_1166165|2021-02-18
>hCoV-19/Italy/UMB-IZSGC-103976_1_25/2021|EPI_ISL_1166167|2021-02-18
>hCoV-19/Italy/UMB-IZSGC-103976_1_26/2021|EPI_ISL_1166168|2021-02-18
>hCoV-19/Italy/UMB-IZSGC-103976_1_28/2021|EPI_ISL_1166170|2021-02-18
>hCoV-19/Italy/UMB-IZSGC-103976_1_29/2021|EPI_ISL_1166171|2021-02-18
>hCoV-19/Portugal/PT4003/2021|EPI_ISL_1171967|2021-02-25
>hCoV-19/Italy/UMB-ISS-7290/2021|EPI_ISL_1178582|2021-02-22
>hCoV-19/Romania/B-4258/2021|EPI_ISL_1184825|2021-02-25
>hCoV-19/Italy/UMB-ISS-6882/2021|EPI_ISL_1200515|2021-01-27
>hCoV-19/Italy/UMB-ISS-6904/2021|EPI_ISL_1200517|2021-02-05
>hCoV-19/Brazil/SP-GRU-1465/2021|EPI_ISL_1201884|2021-01-21
>hCoV-19/Brazil/SP-1668/2021|EPI_ISL_1201893|2021-02-18
>hCoV-19/Brazil/PR-FIOCRUZ-5273/2021|EPI_ISL_1219133|2021-01-26
>hCoV-19/Brazil/AL-FIOCRUZ-4795/2021|EPI_ISL_1219134|2021-01-27
>hCoV-19/Brazil/AL-FIOCRUZ-4786/2021|EPI_ISL_1219135|2021-01-27
>hCoV-19/Brazil/BA-FIOCRUZ-7029/2021|EPI_ISL_1219136|2021-02-15
>hCoV-19/Belgium/UZA-UA-24892966/2021|EPI_ISL_1259270|2021-02-23
>hCoV-19/Mexico/CHH-INER-IMSS-00262/2021|EPI_ISL_1279276|2021-02-03
>hCoV-19/Germany/BY-RKI-I-040493/2021|EPI_ISL_1286854|2021-03-09
>hCoV-19/Germany/BY-RKI-I-040515/2021|EPI_ISL_1286876|2021-03-10
>hCoV-19/Switzerland/un-33486023/2021|EPI_ISL_1296218|2021-03-08
>hCoV-19/Switzerland/un-33486069/2021|EPI_ISL_1296219|2021-03-08
>hCoV-19/Canada/ON-PHL-21-04058/2021|EPI_ISL_1335015|2021-02
>hCoV-19/Canada/ON-PHL-21-04061/2021|EPI_ISL_1335016|2021-02
>hCoV-19/Canada/ON-PHL-21-03925/2021|EPI_ISL_1335017|2021-02
>hCoV-19/Canada/ON-PHL-21-04613/2021|EPI_ISL_1335018|2021-02
>hCoV-19/Canada/ON-PHL-21-04005/2021|EPI_ISL_1335019|2021-02
>hCoV-19/Canada/ON-PHL-21-04607/2021|EPI_ISL_1335020|2021-02
>hCoV-19/Canada/ON-PHL-21-04611/2021|EPI_ISL_1335021|2021-02
>hCoV-19/Canada/ON-PHL-21-04612/2021|EPI_ISL_1335022|2021-02
>hCoV-19/Canada/ON-PHL-21-04140/2021|EPI_ISL_1335023|2021-02
>hCoV-19/Canada/ON-PHL-21-04142/2021|EPI_ISL_1335024|2021-02
>hCoV-19/Canada/ON-PHL-21-04144/2021|EPI_ISL_1335025|2021-02
>hCoV-19/Canada/ON-PHL-21-04215/2021|EPI_ISL_1335026|2021-02
>hCoV-19/Canada/ON-PHL-21-04291/2021|EPI_ISL_1335027|2021-02
>hCoV-19/Canada/ON-PHL-21-04401/2021|EPI_ISL_1335028|2021-02
>hCoV-19/Canada/ON-PHL-21-04444/2021|EPI_ISL_1335029|2021-02
>hCoV-19/Canada/ON-PHL-21-04445/2021|EPI_ISL_1335030|2021-02
>hCoV-19/Canada/ON-PHL-21-04454/2021|EPI_ISL_1335031|2021-02
>hCoV-19/Canada/ON-PHL-21-04149/2021|EPI_ISL_1335032|2021-02
>hCoV-19/Canada/ON-PHL-21-04478/2021|EPI_ISL_1335033|2021-02
>hCoV-19/Canada/ON-PHL-21-04141/2021|EPI_ISL_1335034|2021-02
>hCoV-19/Canada/ON-PHL-21-04676/2021|EPI_ISL_1335035|2021-03
>hCoV-19/Canada/ON-PHL-21-04713/2021|EPI_ISL_1335036|2021-03
>hCoV-19/Canada/ON-PHL-21-04695/2021|EPI_ISL_1335037|2021-03
>hCoV-19/USA/IL-NM-6847/2021|EPI_ISL_1340837|2021-02-24
>hCoV-19/USA/IL-NM-6849/2021|EPI_ISL_1340838|2021-02-22
>hCoV-19/USA/IN-NM-6894/2021|EPI_ISL_1340849|2021-02-23
>hCoV-19/USA/IL-NM-6908/2021|EPI_ISL_1340856|2021-02-24
>hCoV-19/USA/WA-UW-64836/2021|EPI_ISL_1341741|2021-02-23
>hCoV-19/Germany/BY-RKI-I-045448/2021|EPI_ISL_1352872|2021-03-14
>hCoV-19/France/ARA-HCL021018423801/2021|EPI_ISL_1359892|2021-01-24
>hCoV-19/Canada/ON-PHL-21-05363/2021|EPI_ISL_1368380|2021-02
>hCoV-19/Canada/ON-PHL-21-05840/2021|EPI_ISL_1368383|2021-02
>hCoV-19/Canada/ON-PHL-21-05585/2021|EPI_ISL_1368399|2021-02
>hCoV-19/France/HDF-P353-21093M0702/2021|EPI_ISL_1369223|2021-02
>hCoV-19/France/HDF-P354-21093M0705/2021|EPI_ISL_1369224|2021-02
>hCoV-19/Belgium/Aalst-OLVZ-7988521/2021|EPI_ISL_1372420|2021-02-21
>hCoV-19/Belgium/Aalst-OLVZ-8026704/2021|EPI_ISL_1372421|2021-03-17
>hCoV-19/Belgium/Aalst-OLVZ-8029927/2021|EPI_ISL_1372422|2021-03-19
>hCoV-19/Belgium/rega-4816/2021|EPI_ISL_1382203|2021-03-16
>hCoV-19/Belgium/rega-4817/2021|EPI_ISL_1382204|2021-03-16
>hCoV-19/Belgium/rega-4818/2021|EPI_ISL_1382205|2021-03-16
>hCoV-19/Belgium/rega-5011/2021|EPI_ISL_1382211|2021-03-16
>hCoV-19/Belgium/rega-5012/2021|EPI_ISL_1382212|2021-03-16
>hCoV-19/Belgium/rega-5015/2021|EPI_ISL_1382215|2021-03-16
>hCoV-19/Belgium/rega-5075/2021|EPI_ISL_1382266|2021-03-15
>hCoV-19/Belgium/rega-4998/2021|EPI_ISL_1382288|2021-03-14
>hCoV-19/Belgium/rega-4999/2021|EPI_ISL_1382289|2021-03-14
>hCoV-19/Belgium/rega-5018/2021|EPI_ISL_1382681|2021-03-03
>hCoV-19/Belgium/rega-5019/2021|EPI_ISL_1382682|2021-03-03
>hCoV-19/Belgium/rega-5020/2021|EPI_ISL_1382683|2021-03-03
>hCoV-19/Belgium/rega-5021/2021|EPI_ISL_1382684|2021-03-03
>hCoV-19/Belgium/rega-5022/2021|EPI_ISL_1382685|2021-03-03
>hCoV-19/Belgium/rega-5026/2021|EPI_ISL_1382688|2021-03-03
>hCoV-19/Belgium/rega-5028/2021|EPI_ISL_1382689|2021-03-03
>hCoV-19/USA/NY-PRL-2021_03_25_00M23/2021|EPI_ISL_1385740|2021-03-24
>hCoV-19/USA/NY-PRL-2021_03_25_00O04/2021|EPI_ISL_1385758|2021-03-24
>hCoV-19/USA/NY-PRL-2021_03_25_00P01/2021|EPI_ISL_1385771|2021-03-24
>hCoV-19/Sweden/4010510864/2021|EPI_ISL_1418716|2021-02-27
>hCoV-19/Sweden/4007087364/2021|EPI_ISL_1418718|2021-02-08
>hCoV-19/Japan/PG-25455/2021|EPI_ISL_1427654|2021-02-22
>hCoV-19/Germany/BY-RKI-I-055210/2021|EPI_ISL_1438791|2021-03-19
>hCoV-19/Germany/BY-RKI-I-055717/2021|EPI_ISL_1439298|2021-03-20
>hCoV-19/Brazil/SP-731095-NBD05/2021|EPI_ISL_1445071|2021-03-02
>hCoV-19/Brazil/SP-731105-NBD06/2021|EPI_ISL_1445072|2021-03-02
>hCoV-19/Brazil/SP-731151-NBD12/2021|EPI_ISL_1445078|2021-03-02
>hCoV-19/Brazil/SP-731208-NBD17/2021|EPI_ISL_1445082|2021-02-28
>hCoV-19/Brazil/SP-731219-NBD19/2021|EPI_ISL_1445084|2021-03-02
>hCoV-19/Brazil/SP-731225-NBD23/2021|EPI_ISL_1445088|2021-02-28
>hCoV-19/Brazil/SP-757097-NBD04/2021|EPI_ISL_1445091|2021-03-08
>hCoV-19/Brazil/SP-757099-NBD05/2021|EPI_ISL_1445092|2021-03-08
>hCoV-19/Brazil/SP-757101-NBD06/2021|EPI_ISL_1445093|2021-03-08
>hCoV-19/Brazil/SP-757110-NBD07/2021|EPI_ISL_1445094|2021-03-08
>hCoV-19/Brazil/SP-757115-NBD08/2021|EPI_ISL_1445095|2021-03-08
>hCoV-19/Brazil/SP-757120-NBD09/2021|EPI_ISL_1445096|2021-03-08
>hCoV-19/Brazil/SP-757122-NBD10/2021|EPI_ISL_1445097|2021-03-08
>hCoV-19/Brazil/SP-757127-NBD11/2021|EPI_ISL_1445098|2021-03-08
>hCoV-19/USA/WA-UW-67214/2021|EPI_ISL_1448184|2021-03-12
>hCoV-19/Netherlands/NB-RIVM-19242/2021|EPI_ISL_1456631|2021-03-12
>hCoV-19/Netherlands/NB-RIVM-19254/2021|EPI_ISL_1456632|2021-03-11
>hCoV-19/Netherlands/GE-RIVM-19320/2021|EPI_ISL_1456633|2021-03-08
>hCoV-19/Netherlands/ZH-RIVM-19343/2021|EPI_ISL_1456634|2021-03-08
>hCoV-19/Netherlands/ZH-RIVM-19444/2021|EPI_ISL_1456635|2021-03-13
>hCoV-19/Netherlands/OV-RIVM-19450/2021|EPI_ISL_1456636|2021-03-13
>hCoV-19/Netherlands/GE-RIVM-19576/2021|EPI_ISL_1456637|2021-03-14
>hCoV-19/Netherlands/GE-RIVM-19649/2021|EPI_ISL_1456638|2021-03-15
>hCoV-19/Netherlands/OV-RIVM-19991/2021|EPI_ISL_1456639|2021-03-07
>hCoV-19/Italy/LAZ-INMI-417/2021|EPI_ISL_1464621|2021-03-15
>hCoV-19/Italy/LAZ-INMI-421/2021|EPI_ISL_1464625|2021-03-18
>hCoV-19/Brazil/SP-FIOCRUZ-12432/2021|EPI_ISL_1464627|2021-03-09
>hCoV-19/Brazil/SP-FIOCRUZ-12447/2021|EPI_ISL_1464628|2021-03-11
>hCoV-19/Brazil/SP-FIOCRUZ-12411/2021|EPI_ISL_1464630|2021-03-02
>hCoV-19/Brazil/SP-FIOCRUZ-12409/2021|EPI_ISL_1464631|2021-03-02
>hCoV-19/Brazil/SP-FIOCRUZ-12455/2021|EPI_ISL_1464632|2021-03-15
>hCoV-19/Brazil/SP-FIOCRUZ-12457/2021|EPI_ISL_1464633|2021-03-15
>hCoV-19/Brazil/SP-FIOCRUZ-12453/2021|EPI_ISL_1464634|2021-03-14
>hCoV-19/Brazil/SP-FIOCRUZ-12451/2021|EPI_ISL_1464635|2021-03-13
>hCoV-19/Brazil/SP-FIOCRUZ-12448/2021|EPI_ISL_1464636|2021-03-12
>hCoV-19/Brazil/SP-FIOCRUZ-12449/2021|EPI_ISL_1464637|2021-03-12
>hCoV-19/Brazil/SP-FIOCRUZ-12450/2021|EPI_ISL_1464638|2021-03-12
>hCoV-19/Brazil/SP-FIOCRUZ-12440/2021|EPI_ISL_1464639|2021-03-11
>hCoV-19/Brazil/SP-FIOCRUZ-12441/2021|EPI_ISL_1464640|2021-03-11
>hCoV-19/Brazil/SP-FIOCRUZ-12442/2021|EPI_ISL_1464641|2021-03-11
>hCoV-19/Brazil/SP-FIOCRUZ-12443/2021|EPI_ISL_1464642|2021-03-11
>hCoV-19/Brazil/SP-FIOCRUZ-12444/2021|EPI_ISL_1464643|2021-03-11
>hCoV-19/Brazil/SP-FIOCRUZ-12445/2021|EPI_ISL_1464644|2021-03-11
>hCoV-19/Brazil/SP-FIOCRUZ-12446/2021|EPI_ISL_1464645|2021-03-11
>hCoV-19/Brazil/SP-FIOCRUZ-12435/2021|EPI_ISL_1464646|2021-03-10
>hCoV-19/Brazil/SP-FIOCRUZ-12436/2021|EPI_ISL_1464647|2021-03-10
>hCoV-19/Brazil/SP-FIOCRUZ-12437/2021|EPI_ISL_1464648|2021-03-10
>hCoV-19/Brazil/SP-FIOCRUZ-12439/2021|EPI_ISL_1464649|2021-03-10
>hCoV-19/Brazil/SP-FIOCRUZ-12433/2021|EPI_ISL_1464650|2021-03-09
>hCoV-19/Brazil/SP-FIOCRUZ-12434/2021|EPI_ISL_1464651|2021-03-09
>hCoV-19/Brazil/SP-FIOCRUZ-12429/2021|EPI_ISL_1464652|2021-03-08
>hCoV-19/Brazil/SP-FIOCRUZ-12427/2021|EPI_ISL_1464653|2021-03-07
>hCoV-19/Brazil/SP-FIOCRUZ-12422/2021|EPI_ISL_1464654|2021-03-06
>hCoV-19/Brazil/SP-FIOCRUZ-12423/2021|EPI_ISL_1464655|2021-03-06
>hCoV-19/Brazil/SP-FIOCRUZ-12424/2021|EPI_ISL_1464656|2021-03-06
>hCoV-19/Brazil/SP-FIOCRUZ-12425/2021|EPI_ISL_1464657|2021-03-06
>hCoV-19/Brazil/SP-FIOCRUZ-12421/2021|EPI_ISL_1464659|2021-03-05
>hCoV-19/Brazil/SP-FIOCRUZ-12417/2021|EPI_ISL_1464660|2021-03-04
>hCoV-19/Brazil/SP-FIOCRUZ-12418/2021|EPI_ISL_1464661|2021-03-04
>hCoV-19/Brazil/SP-FIOCRUZ-12419/2021|EPI_ISL_1464662|2021-03-04
>hCoV-19/Brazil/SP-FIOCRUZ-12412/2021|EPI_ISL_1464663|2021-03-03
>hCoV-19/Brazil/SP-FIOCRUZ-12415/2021|EPI_ISL_1464664|2021-03-03
>hCoV-19/Brazil/SP-FIOCRUZ-12402/2021|EPI_ISL_1464665|2021-03-02
>hCoV-19/Brazil/SP-FIOCRUZ-12403/2021|EPI_ISL_1464666|2021-03-02
>hCoV-19/Brazil/SP-FIOCRUZ-12404/2021|EPI_ISL_1464667|2021-03-02
>hCoV-19/Brazil/SP-FIOCRUZ-12405/2021|EPI_ISL_1464668|2021-03-02
>hCoV-19/Brazil/SP-FIOCRUZ-12406/2021|EPI_ISL_1464669|2021-03-02
>hCoV-19/Brazil/SP-FIOCRUZ-12407/2021|EPI_ISL_1464670|2021-03-02
>hCoV-19/Brazil/SP-FIOCRUZ-12410/2021|EPI_ISL_1464671|2021-03-02
>hCoV-19/Mexico/CMX-InDRE_F33640_S909/2021|EPI_ISL_1469941|2021-03-15
>hCoV-19/Spain/GA-CHUVI-19250962/2021|EPI_ISL_1478843|2021-03-26
>hCoV-19/USA/IL-21WGS137/2021|EPI_ISL_1478879|2021-03-24
>hCoV-19/Ireland/WD-NVRL-e87IRL42212/2021|EPI_ISL_1499762|2021-03-16
>hCoV-19/Spain/CT-HUGTiPM009UD4G6/2021|EPI_ISL_1503906|2021-03-25
>hCoV-19/Brazil/SP-2084/2021|EPI_ISL_1509639|2021-02-25
>hCoV-19/Netherlands/GE-RIVM-21423/2021|EPI_ISL_1521300|2021-03-02
>hCoV-19/Netherlands/UT-RIVM-21435/2021|EPI_ISL_1521301|2021-03-03
>hCoV-19/Netherlands/GE-RIVM-21445/2021|EPI_ISL_1521302|2021-03-02
>hCoV-19/Netherlands/NB-RIVM-21605/2021|EPI_ISL_1521303|2021-03-21
>hCoV-19/Netherlands/NB-RIVM-21654/2021|EPI_ISL_1521304|2021-03-23
>hCoV-19/Netherlands/ZH-RIVM-21685/2021|EPI_ISL_1521305|2021-03-15
>hCoV-19/Netherlands/ZH-RIVM-21698/2021|EPI_ISL_1521306|2021-03-16
>hCoV-19/Netherlands/GE-RIVM-21717/2021|EPI_ISL_1521307|2021-03-15
>hCoV-19/Netherlands/OV-RIVM-21772/2021|EPI_ISL_1521308|2021-03-16
>hCoV-19/Netherlands/GE-RIVM-21779/2021|EPI_ISL_1521309|2021-03-17
>hCoV-19/Netherlands/GE-RIVM-21784/2021|EPI_ISL_1521310|2021-03-18
>hCoV-19/Netherlands/GE-RIVM-21785/2021|EPI_ISL_1521311|2021-03-23
>hCoV-19/Netherlands/GE-RIVM-21789/2021|EPI_ISL_1521312|2021-03-18
>hCoV-19/Netherlands/GE-RIVM-21794/2021|EPI_ISL_1521313|2021-03-18
>hCoV-19/Netherlands/GE-RIVM-21804/2021|EPI_ISL_1521314|2021-03-18
>hCoV-19/Netherlands/GE-RIVM-21809/2021|EPI_ISL_1521315|2021-03-19
>hCoV-19/Netherlands/GE-RIVM-21845/2021|EPI_ISL_1521316|2021-03-16
>hCoV-19/Netherlands/ZH-RIVM-22012/2021|EPI_ISL_1521317|2021-03-22
>hCoV-19/Netherlands/ZH-RIVM-22014/2021|EPI_ISL_1521318|2021-03-22
>hCoV-19/Netherlands/OV-RIVM-22107/2021|EPI_ISL_1521319|2021-03-22
>hCoV-19/Netherlands/ZH-RIVM-22109/2021|EPI_ISL_1521320|2021-03-22
>hCoV-19/Suriname/SR-RIVM-22465/2021|EPI_ISL_1521321|2021-02-23
>hCoV-19/Suriname/SR-RIVM-22480/2021|EPI_ISL_1521322|2021-03-22
>hCoV-19/Suriname/SR-RIVM-22481/2021|EPI_ISL_1521323|2021-03-20
>hCoV-19/Suriname/SR-RIVM-22500/2021|EPI_ISL_1521324|2021-03-01
>hCoV-19/Suriname/SR-RIVM-22503/2021|EPI_ISL_1521325|2021-03-05
>hCoV-19/Suriname/SR-RIVM-22510/2021|EPI_ISL_1521326|2021-02-22
>hCoV-19/Suriname/SR-RIVM-22541/2021|EPI_ISL_1521327|2021-03-23
>hCoV-19/Suriname/SR-RIVM-22553/2021|EPI_ISL_1521328|2021-03-23
>hCoV-19/Netherlands/OV-RIVM-22632/2021|EPI_ISL_1521329|2021-03-15
>hCoV-19/Netherlands/OV-RIVM-22633/2021|EPI_ISL_1521330|2021-03-16
>hCoV-19/Netherlands/LI-RIVM-22650/2021|EPI_ISL_1521331|2021-03-25
>hCoV-19/Netherlands/LI-RIVM-22659/2021|EPI_ISL_1521332|2021-03-22
>hCoV-19/Netherlands/OV-RIVM-22666/2021|EPI_ISL_1521333|2021-03-20
>hCoV-19/Netherlands/OV-RIVM-22684/2021|EPI_ISL_1521334|2021-03-21
>hCoV-19/Netherlands/OV-RIVM-22696/2021|EPI_ISL_1521335|2021-03-26
>hCoV-19/Netherlands/NH-RIVM-22748/2021|EPI_ISL_1521336|2021-03-28
>hCoV-19/Netherlands/NH-RIVM-22776/2021|EPI_ISL_1521337|2021-03-23
>hCoV-19/Netherlands/NB-RIVM-22823/2021|EPI_ISL_1521338|2021-03-25
>hCoV-19/Netherlands/NH-RIVM-22989/2021|EPI_ISL_1521339|2021-03-25
>hCoV-19/Spain/MD-HGUGM-21150513/2021|EPI_ISL_1524837|2021-04-01
>hCoV-19/Spain/MD-HGUGM-21150600/2021|EPI_ISL_1524839|2021-04-01
>hCoV-19/Spain/MD-HGUGM-21150641/2021|EPI_ISL_1524840|2021-04-01
>hCoV-19/Spain/MD-HGUGM-21150646/2021|EPI_ISL_1524841|2021-04-01
>hCoV-19/Spain/MD-HGUGM-21150647/2021|EPI_ISL_1524842|2021-04-01
>hCoV-19/Brazil/SP-2261/2021|EPI_ISL_1533720|2021-03-06
>hCoV-19/Brazil/SP-2263/2021|EPI_ISL_1533722|2021-03-09
>hCoV-19/Brazil/SP-2264/2021|EPI_ISL_1533723|2021-03-08
>hCoV-19/Brazil/SP-2266/2021|EPI_ISL_1533725|2021-03-03
>hCoV-19/Brazil/SP-2267/2021|EPI_ISL_1533726|2021-03-05
>hCoV-19/Brazil/SP-2268/2021|EPI_ISL_1533727|2021-03-13
>hCoV-19/Chile/RM-68800/2021|EPI_ISL_1534601|2021-03-30
>hCoV-19/Chile/TA-69306/2021|EPI_ISL_1534602|2021-03-29
>hCoV-19/Chile/TA-69307/2021|EPI_ISL_1534603|2021-03-30
>hCoV-19/Chile/VS-69325/2021|EPI_ISL_1534605|2021-03-28
>hCoV-19/Chile/VS-69326/2021|EPI_ISL_1534606|2021-03-29
>hCoV-19/USA/NY-PRL-2021_0407_00E24/2021|EPI_ISL_1543185|2021-04-05
>hCoV-19/USA/NY-PRL-2021_0407_00C12/2021|EPI_ISL_1543195|2021-04-06
>hCoV-19/Italy/TAA-IGA-1900545749/2021|EPI_ISL_1545715|2021-03-24
>hCoV-19/Japan/TY7-501/2021|EPI_ISL_833366|2021-01
>hCoV-19/Belgium/rega-3135/2021|EPI_ISL_1000993|2021-02-08
>hCoV-19/French_Guiana/IPP02886/2021|EPI_ISL_1001384|2021-01-31
>hCoV-19/French_Guiana/IPP02887/2021|EPI_ISL_1001385|2021-01-31
>hCoV-19/Italy/LOM-ISS-6784/2021|EPI_ISL_1012923|2021-01-21
>hCoV-19/Belgium/ULG-12102/2021|EPI_ISL_1015531|2021-02-08
>hCoV-19/Belgium/UZA-UA-8754/2021|EPI_ISL_1039161|2021-02-11
>hCoV-19/Switzerland/GE-33254304/2021|EPI_ISL_1084930|2021-02-12
>hCoV-19/Switzerland/FR-33261464/2021|EPI_ISL_1084931|2021-02-12
>hCoV-19/England/CAMC-1293C09/2021|EPI_ISL_1116310|2021-02-13
>hCoV-19/Germany/BY-RKI-I-021340/2021|EPI_ISL_1151505|2021-02-12
>hCoV-19/Belgium/UZA-UA-11736749/2021|EPI_ISL_1164848|2021-02-19
>hCoV-19/Brazil/RN-IEC-177512/2021|EPI_ISL_1166615|2021-01-18
>hCoV-19/Belgium/ULG-12789/2021|EPI_ISL_1171549|2021-02-24
>hCoV-19/Belgium/ULG-12812/2021|EPI_ISL_1171570|2021-02-23
>hCoV-19/Belgium/ULG-12813/2021|EPI_ISL_1171571|2021-02-22
>hCoV-19/Belgium/ULG-12826/2021|EPI_ISL_1171584|2021-02-24
>hCoV-19/Belgium/ULG-12834/2021|EPI_ISL_1171592|2021-02-26
>hCoV-19/Italy/UMB-ISS-7241/2021|EPI_ISL_1181352|2021-02-13
>hCoV-19/Canada/ON-PHL-21-01756/2021|EPI_ISL_1183131|2021-02
>hCoV-19/Italy/LAZ-INMI-317/2021|EPI_ISL_1195954|2021-02-20
>hCoV-19/Italy/TUS-AOUC-12/2021|EPI_ISL_1195963|2021-02-17
>hCoV-19/Sweden/SE00191011/2021|EPI_ISL_1199970|2021-01-27
>hCoV-19/Germany/BY-RKI-I-031232/2021|EPI_ISL_1215215|2021-02-26
>hCoV-19/Italy/LAZ-INMI-330/2021|EPI_ISL_1217383|2021-02-20
>hCoV-19/Italy/LAZ-INMI-339/2021|EPI_ISL_1217386|2021-02-20
>hCoV-19/Belgium/AZDelta-14509-2109R/2021|EPI_ISL_1222737|2021-03-02
>hCoV-19/Canada/ON-PHL-21-03433/2021|EPI_ISL_1230437|2021-02
>hCoV-19/Canada/ON-PHL-21-03784/2021|EPI_ISL_1230438|2021-02
>hCoV-19/Canada/ON-PHL-21-03747/2021|EPI_ISL_1230439|2021-02
>hCoV-19/Brazil/MG-FUNED-49355-21/2021|EPI_ISL_1239137|2021-03-01
>hCoV-19/Brazil/MG-FUNED-49910-21/2021|EPI_ISL_1239138|2021-03-02
>hCoV-19/Turkey/HSGM-6476/2021|EPI_ISL_1263298|2021-02-26
>hCoV-19/Belgium/UGent-2395/2021|EPI_ISL_1273117|2021-02-17
>hCoV-19/Belgium/UGent-2430/2021|EPI_ISL_1273136|2021-02-15
>hCoV-19/Germany/BY-RKI-I-034821/2021|EPI_ISL_1280655|2021-02-05
>hCoV-19/Brazil/SP-HCRP023/2021|EPI_ISL_1289960|2021-01-11
>hCoV-19/Switzerland/un-33485951/2021|EPI_ISL_1296220|2021-03-08
>hCoV-19/Italy/UMB-IZSGC-115976.1.10/2021|EPI_ISL_1296238|2021-02-07
>hCoV-19/Italy/UMB-IZSGC-115976.1.11/2021|EPI_ISL_1296239|2021-02-07
>hCoV-19/Italy/UMB-IZSGC-115976.1.12/2021|EPI_ISL_1296240|2021-02-07
>hCoV-19/Italy/UMB-IZSGC-115976.1.13/2021|EPI_ISL_1296241|2021-02-22
>hCoV-19/Italy/UMB-IZSGC-115976.1.14/2021|EPI_ISL_1296242|2021-02-23
>hCoV-19/Italy/UMB-IZSGC-115976.1.2/2021|EPI_ISL_1296248|2021-02-18
>hCoV-19/Italy/UMB-IZSGC-115976.1.20/2021|EPI_ISL_1296249|2021-02-17
>hCoV-19/Italy/UMB-IZSGC-115976.1.21/2021|EPI_ISL_1296250|2021-02-16
>hCoV-19/Italy/UMB-IZSGC-115976.1.22/2021|EPI_ISL_1296251|2021-02-16
>hCoV-19/Italy/UMB-IZSGC-115976.1.25/2021|EPI_ISL_1296253|2021-02-17
>hCoV-19/Italy/UMB-IZSGC-115976.1.26/2021|EPI_ISL_1296254|2021-02-17
>hCoV-19/Italy/UMB-IZSGC-115976.1.27/2021|EPI_ISL_1296255|2021-02-17
>hCoV-19/Italy/UMB-IZSGC-115976.1.28/2021|EPI_ISL_1296256|2021-02-17
>hCoV-19/Italy/UMB-IZSGC-115976.1.3/2021|EPI_ISL_1296258|2021-02-15
>hCoV-19/Italy/CAM-TIGEM-IZSM-COLLI-5450/2021|EPI_ISL_1307757|2021-03-13
>hCoV-19/England/QEUH-13AA73A/2021|EPI_ISL_1332747|2021-03-08
>hCoV-19/USA/FL-CDC-STM-000020625/2021|EPI_ISL_1337196|2021-02-17
>hCoV-19/Sweden/4006075564/2021|EPI_ISL_1364318|2021-02-18
>hCoV-19/Canada/ON-PHL-21-05927/2021|EPI_ISL_1368329|2021-02
>hCoV-19/Canada/ON-PHL-21-05583/2021|EPI_ISL_1368341|2021-02
>hCoV-19/Canada/ON-PHL-21-05481/2021|EPI_ISL_1368349|2021-02
>hCoV-19/Canada/ON-PHL-21-06936/2021|EPI_ISL_1368705|2021-03
>hCoV-19/Canada/ON-PHL-21-06172/2021|EPI_ISL_1368708|2021-03
>hCoV-19/Canada/ON-PHL-21-06173/2021|EPI_ISL_1368709|2021-03
>hCoV-19/Canada/ON-PHL-21-05197/2021|EPI_ISL_1368741|2021-02
>hCoV-19/Canada/ON-PHL-21-05209/2021|EPI_ISL_1368751|2021-02
>hCoV-19/Canada/ON-PHL-21-05211/2021|EPI_ISL_1368753|2021-02
>hCoV-19/Canada/ON-PHL-21-06183/2021|EPI_ISL_1368763|2021-02
>hCoV-19/Canada/ON-PHL-21-05316/2021|EPI_ISL_1368781|2021-02
>hCoV-19/Netherlands/GE-RIVM-18372/2021|EPI_ISL_1370615|2021-03-06
>hCoV-19/Netherlands/NB-RIVM-17964/2021|EPI_ISL_1371513|2021-03-10
>hCoV-19/Belgium/rega-4378/2021|EPI_ISL_1380807|2021-02-13
>hCoV-19/Belgium/rega-4380/2021|EPI_ISL_1380809|2021-02-13
>hCoV-19/Belgium/rega-4410/2021|EPI_ISL_1380839|2021-03-02
>hCoV-19/Belgium/rega-4416/2021|EPI_ISL_1380845|2021-03-02
>hCoV-19/Belgium/rega-4443/2021|EPI_ISL_1380872|2021-02-16
>hCoV-19/Belgium/rega-4445/2021|EPI_ISL_1380874|2021-02-22
>hCoV-19/Belgium/rega-4792/2021|EPI_ISL_1382630|2021-03-04
>hCoV-19/Brazil/AM-FIOCRUZ-3521-1P/2021|EPI_ISL_1402431|2021-01-07
>hCoV-19/USA/MA-MASPHL-02514/2021|EPI_ISL_1404617|2021-03-20
>hCoV-19/USA/MA-MASPHL-02518/2021|EPI_ISL_1404618|2021-03-18
>hCoV-19/USA/MA-MASPHL-02583/2021|EPI_ISL_1404620|2021-03-17
>hCoV-19/USA/MA-MASPHL-02584/2021|EPI_ISL_1404621|2021-03-21
>hCoV-19/Germany/BY-RKI-I-052750/2021|EPI_ISL_1436165|2021-03-12
>hCoV-19/Belgium/UZA-UA-CV2065179611/2021|EPI_ISL_1443701|2021-03-23
>hCoV-19/Belgium/UZA-UA-CV2085378445/2021|EPI_ISL_1443720|2021-03-26
>hCoV-19/Brazil/SP-757202-NBD23/2021|EPI_ISL_1445110|2021-03-08
>hCoV-19/Brazil/SP-757227-NBD22/2021|EPI_ISL_1445111|2021-03-08
>hCoV-19/Brazil/SP-757231-NBD01/2021|EPI_ISL_1445112|2021-03-08
>hCoV-19/Brazil/SP-757258-NBD04/2021|EPI_ISL_1445115|2021-03-05
>hCoV-19/Brazil/SP-757261-NBD05/2021|EPI_ISL_1445116|2021-03-08
>hCoV-19/Brazil/SP-757265-NBD06/2021|EPI_ISL_1445117|2021-03-08
>hCoV-19/Brazil/SP-757279-NBD07/2021|EPI_ISL_1445118|2021-03-08
>hCoV-19/Brazil/SP-757291-NBD09/2021|EPI_ISL_1445120|2021-03-08
>hCoV-19/Brazil/SP-757299-NBD10/2021|EPI_ISL_1445121|2021-03-08
>hCoV-19/Brazil/SP-757307-NBD11/2021|EPI_ISL_1445122|2021-03-08
>hCoV-19/Brazil/SP-757311-NBD12/2021|EPI_ISL_1445123|2021-03-08
>hCoV-19/Brazil/SP-757327-NBD13/2021|EPI_ISL_1445124|2021-03-08
>hCoV-19/Brazil/SP-757337-NBD15/2021|EPI_ISL_1445126|2021-03-08
>hCoV-19/Brazil/SP-757345-NBD16/2021|EPI_ISL_1445127|2021-03-08
>hCoV-19/Brazil/SP-757351-NBD17/2021|EPI_ISL_1445128|2021-03-08
>hCoV-19/Brazil/SP-757353-NBD18/2021|EPI_ISL_1445129|2021-03-08
>hCoV-19/Brazil/SP-765154-NBD20/2021|EPI_ISL_1445131|2021-03-08
>hCoV-19/Brazil/SP-765160-NBD21/2021|EPI_ISL_1445132|2021-03-08
>hCoV-19/Brazil/SP-765165-NBD22/2021|EPI_ISL_1445133|2021-03-09
>hCoV-19/Brazil/SP-765168-NBD23/2021|EPI_ISL_1445135|2021-03-02
>hCoV-19/Brazil/SP-765169-NBD01/2021|EPI_ISL_1445136|2021-03-09
>hCoV-19/Brazil/SP-765181-NBD03/2021|EPI_ISL_1445138|2021-03-07
>hCoV-19/Brazil/SP-765185-NBD04/2021|EPI_ISL_1445139|2021-03-07
>hCoV-19/Brazil/SP-765391-NBD01/2021|EPI_ISL_1445142|2021-03-08
>hCoV-19/Brazil/SP-765392-NBD02/2021|EPI_ISL_1445143|2021-03-08
>hCoV-19/Brazil/SP-765396-NBD04/2021|EPI_ISL_1445145|2021-03-09
>hCoV-19/Brazil/SP-765405-NBD06/2021|EPI_ISL_1445147|2021-03-08
>hCoV-19/Brazil/SP-765407-NBD07/2021|EPI_ISL_1445148|2021-03-08
>hCoV-19/Brazil/SP-765415-NBD09/2021|EPI_ISL_1445150|2021-03-08
>hCoV-19/Brazil/SP-765426-NBD10/2021|EPI_ISL_1445151|2021-03-08
>hCoV-19/Brazil/SP-765438-NBD11/2021|EPI_ISL_1445152|2021-03-08
>hCoV-19/Brazil/SP-765451-NBD12/2021|EPI_ISL_1445153|2021-03-09
>hCoV-19/Brazil/SP-765495-NBD15/2021|EPI_ISL_1445156|2021-03-08
>hCoV-19/Brazil/SP-770667-NBD07/2021|EPI_ISL_1445157|2021-03-09
>hCoV-19/Brazil/SP-770669-NBD08/2021|EPI_ISL_1445158|2021-03-09
>hCoV-19/Brazil/SP-770671-NBD09/2021|EPI_ISL_1445159|2021-03-09
>hCoV-19/Brazil/SP-770673-NBD10/2021|EPI_ISL_1445160|2021-03-09
>hCoV-19/Brazil/SP-770677-NBD12/2021|EPI_ISL_1445162|2021-03-05
>hCoV-19/Brazil/SP-770678-NBD13/2021|EPI_ISL_1445163|2021-03-05
>hCoV-19/Brazil/SP-770679-NBD14/2021|EPI_ISL_1445164|2021-03-05
>hCoV-19/Brazil/SP-770683-NBD15/2021|EPI_ISL_1445165|2021-03-05
>hCoV-19/Brazil/SP-770685-NBD16/2021|EPI_ISL_1445166|2021-03-05
>hCoV-19/Brazil/SP-770686-NBD17/2021|EPI_ISL_1445167|2021-03-05
>hCoV-19/Brazil/SP-770694-NBD19/2021|EPI_ISL_1445169|2021-03-09
>hCoV-19/Brazil/SP-770696-NBD20/2021|EPI_ISL_1445170|2021-03-09
>hCoV-19/Brazil/SP-772802-NBD19/2021|EPI_ISL_1445174|2021-03-10
>hCoV-19/Brazil/SP-772806-NBD23/2021|EPI_ISL_1445178|2021-03-09
>hCoV-19/Brazil/SP-772813-NBD01/2021|EPI_ISL_1445180|2021-03-08
>hCoV-19/Brazil/SP-772814-NBD02/2021|EPI_ISL_1445181|2021-03-10
>hCoV-19/Brazil/SP-772815-NBD03/2021|EPI_ISL_1445182|2021-03-09
>hCoV-19/Brazil/SP-783740-NBD01/2021|EPI_ISL_1445183|2021-03-15
>hCoV-19/Brazil/SP-787382-NBD12/2021|EPI_ISL_1445187|2021-03-14
>hCoV-19/Brazil/SP-787383-NBD13/2021|EPI_ISL_1445188|2021-03-14
>hCoV-19/Brazil/SP-787384-NBD14/2021|EPI_ISL_1445189|2021-03-14
>hCoV-19/Italy/CAM-TIGEM-IZSM-COLLI-6568/2021|EPI_ISL_1447712|2021-03-02
>hCoV-19/Italy/CAM-TIGEM-IZSM-COLLI-6569/2021|EPI_ISL_1447713|2021-03-02
>hCoV-19/Italy/CAM-TIGEM-IZSM-COLLI-6570/2021|EPI_ISL_1447714|2021-03-02
>hCoV-19/Italy/CAM-TIGEM-IZSM-COLLI-6571/2021|EPI_ISL_1447715|2021-03-02
>hCoV-19/Italy/CAM-TIGEM-IZSM-COLLI-6572/2021|EPI_ISL_1447716|2021-03-02
>hCoV-19/Italy/CAM-TIGEM-IZSM-COLLI-6573/2021|EPI_ISL_1447717|2021-03-02
>hCoV-19/Italy/CAM-TIGEM-IZSM-COLLI-6574/2021|EPI_ISL_1447718|2021-03-02
>hCoV-19/Italy/CAM-TIGEM-IZSM-COLLI-6577/2021|EPI_ISL_1447719|2021-03-02
>hCoV-19/Italy/CAM-TIGEM-IZSM-COLLI-6578/2021|EPI_ISL_1447720|2021-03-02
>hCoV-19/Italy/CAM-TIGEM-IZSM-COLLI-6579/2021|EPI_ISL_1447721|2021-03-02
>hCoV-19/Italy/CAM-TIGEM-IZSM-COLLI-6580/2021|EPI_ISL_1447722|2021-03-02
>hCoV-19/Italy/CAM-TIGEM-IZSM-COLLI-6581/2021|EPI_ISL_1447723|2021-03-02
>hCoV-19/Italy/CAM-TIGEM-IZSM-COLLI-6582/2021|EPI_ISL_1447724|2021-03-02
>hCoV-19/Italy/CAM-TIGEM-IZSM-COLLI-6583/2021|EPI_ISL_1447725|2021-03-02
>hCoV-19/Italy/CAM-TIGEM-IZSM-COLLI-6584/2021|EPI_ISL_1447726|2021-03-02
>hCoV-19/Italy/CAM-TIGEM-IZSM-COLLI-6585/2021|EPI_ISL_1447727|2021-03-02
>hCoV-19/Italy/CAM-TIGEM-IZSM-COLLI-6586/2021|EPI_ISL_1447728|2021-03-02
>hCoV-19/Italy/CAM-TIGEM-IZSM-COLLI-6588/2021|EPI_ISL_1447729|2021-03-02
>hCoV-19/USA/WA-UW-67182/2021|EPI_ISL_1448155|2021-03-13
>hCoV-19/Netherlands/GE-RIVM-20400/2021|EPI_ISL_1456651|2021-03-16
>hCoV-19/Netherlands/GE-RIVM-20410/2021|EPI_ISL_1456652|2021-03-16
>hCoV-19/Netherlands/GE-RIVM-20462/2021|EPI_ISL_1456653|2021-02-26
>hCoV-19/Netherlands/GE-RIVM-20473/2021|EPI_ISL_1456654|2021-02-27
>hCoV-19/Netherlands/GE-RIVM-20482/2021|EPI_ISL_1456655|2021-02-27
>hCoV-19/Netherlands/NH-RIVM-20870/2021|EPI_ISL_1456656|2021-03-17
>hCoV-19/Netherlands/NH-RIVM-20930/2021|EPI_ISL_1456657|2021-03-20
>hCoV-19/Netherlands/NH-RIVM-20960/2021|EPI_ISL_1456658|2021-03-21
>hCoV-19/Netherlands/NH-RIVM-21011/2021|EPI_ISL_1456659|2021-03-19
>hCoV-19/Netherlands/LI-RIVM-21155/2021|EPI_ISL_1456660|2021-03-20
>hCoV-19/Netherlands/GE-RIVM-21172/2021|EPI_ISL_1456661|2021-03-21
>hCoV-19/Brazil/SP-FIOCRUZ-12420/2021|EPI_ISL_1464658|2021-03-05
>hCoV-19/Brazil/MA-FIOCRUZ-11482/2021|EPI_ISL_1465191|2021-02-23
>hCoV-19/Brazil/MA-FIOCRUZ-11474/2021|EPI_ISL_1465192|2021-02-22
>hCoV-19/Brazil/MA-FIOCRUZ-11445/2021|EPI_ISL_1465194|2021-02-20
>hCoV-19/Brazil/MA-FIOCRUZ-11478/2021|EPI_ISL_1465195|2021-02-19
>hCoV-19/Brazil/MA-FIOCRUZ-11481/2021|EPI_ISL_1465196|2021-02-19
>hCoV-19/Brazil/MA-FIOCRUZ-11480/2021|EPI_ISL_1465198|2021-02-18
>hCoV-19/Brazil/MA-FIOCRUZ-11468/2021|EPI_ISL_1465199|2021-02-12
>hCoV-19/Belgium/AZDelta-02297-2107R/2021|EPI_ISL_1469127|2021-03-23
>hCoV-19/Chile/RM-53278/2021|EPI_ISL_1470501|2021-03-16
>hCoV-19/Chile/RM-54718/2021|EPI_ISL_1470506|2021-03-17
>hCoV-19/Chile/RM-57015/2021|EPI_ISL_1470508|2021-03-18
>hCoV-19/Chile/RM-59444/2021|EPI_ISL_1470517|2021-03-22
>hCoV-19/Chile/LL-66383/2021|EPI_ISL_1470542|2021-03-26
>hCoV-19/Chile/TA-68049/2021|EPI_ISL_1470548|2021-03-30
>hCoV-19/Chile/TA-68050/2021|EPI_ISL_1470549|2021-03-28
>hCoV-19/Chile/TA-68052/2021|EPI_ISL_1470550|2021-03-27
>hCoV-19/Chile/TA-68053/2021|EPI_ISL_1470551|2021-03-28
>hCoV-19/Chile/TA-68054/2021|EPI_ISL_1470552|2021-03-28
>hCoV-19/Chile/TA-68056/2021|EPI_ISL_1470554|2021-03-29
>hCoV-19/Chile/RM-63894/2021|EPI_ISL_1470558|2021-03-24
>hCoV-19/USA/NY-PRL-2021_03_31_00O23/2021|EPI_ISL_1471828|2021-03-28
>hCoV-19/Canada/ON-PHL-21-07446/2021|EPI_ISL_1478460|2021-03
>hCoV-19/Canada/ON-PHL-21-07458/2021|EPI_ISL_1478467|2021-03
>hCoV-19/Canada/ON-PHL-21-07467/2021|EPI_ISL_1478477|2021-03
>hCoV-19/USA/MI-UM-10038938872/2021|EPI_ISL_1491429|2021-03-24
>hCoV-19/Belgium/ULG-13465/2021|EPI_ISL_1492774|2021-03-20
>hCoV-19/Brazil/MG-LBI190/2021|EPI_ISL_1494986|2021-02-27
>hCoV-19/Brazil/MG-LBI194/2021|EPI_ISL_1494989|2021-02-27
>hCoV-19/Brazil/MG-LBI200/2021|EPI_ISL_1494994|2021-02-27
>hCoV-19/Brazil/MG-LBI206/2021|EPI_ISL_1494998|2021-02-27
>hCoV-19/Brazil/SP-AFIP_11_2021/2021|EPI_ISL_1498916|2021-02-17
>hCoV-19/Brazil/SP-2075/2021|EPI_ISL_1498917|2021-02-01
>hCoV-19/Italy/TUS-Siena-25/2021|EPI_ISL_1500427|2021-03-18
>hCoV-19/Italy/TUS-Siena-26/2021|EPI_ISL_1500428|2021-03-18
>hCoV-19/Italy/TUS-Siena-27/2021|EPI_ISL_1500429|2021-03-18
>hCoV-19/France/IDF-APHP-HEGP-14-63-2139001575/2021|EPI_ISL_1501265|2021-03-21
>hCoV-19/USA/MA-CDCBI-CRSP_01894/2021|EPI_ISL_1516720|2021-03-26
>hCoV-19/USA/FL-BPHL-1815/2021|EPI_ISL_1531101|2021-03-17
>hCoV-19/Brazil/SP-2241/2021|EPI_ISL_1533701|2021-02-15
>hCoV-19/Brazil/SP-2242/2021|EPI_ISL_1533702|2021-02-16
>hCoV-19/Brazil/SP-2243/2021|EPI_ISL_1533703|2021-02-20
>hCoV-19/Brazil/SP-2245/2021|EPI_ISL_1533704|2021-02-20
>hCoV-19/Brazil/SP-2247/2021|EPI_ISL_1533706|2021-02-23
>hCoV-19/Brazil/SP-2248/2021|EPI_ISL_1533707|2021-02-21
>hCoV-19/Brazil/SP-2250/2021|EPI_ISL_1533709|2021-03-02
>hCoV-19/Brazil/SP-2251/2021|EPI_ISL_1533710|2021-03-02
>hCoV-19/Brazil/SP-2252/2021|EPI_ISL_1533711|2021-02-24
>hCoV-19/Brazil/SP-2253/2021|EPI_ISL_1533712|2021-03-09
>hCoV-19/Brazil/SP-2254/2021|EPI_ISL_1533713|2021-03-08
>hCoV-19/Brazil/SP-2255/2021|EPI_ISL_1533714|2021-03-06
>hCoV-19/Brazil/SP-2256/2021|EPI_ISL_1533715|2021-03-11
>hCoV-19/Brazil/SP-2257/2021|EPI_ISL_1533716|2021-03-10
>hCoV-19/Brazil/SP-2258/2021|EPI_ISL_1533717|2021-03-07
>hCoV-19/Brazil/SP-2259/2021|EPI_ISL_1533718|2021-03-07
>hCoV-19/Brazil/SP-2260/2021|EPI_ISL_1533719|2021-03-07
>hCoV-19/Chile/TA-69308/2021|EPI_ISL_1534604|2021-03-30
>hCoV-19/USA/CT-JAX-JAX000753/2021|EPI_ISL_1540817|2021-04-01
>hCoV-19/USA/MA-JAX-JAX000770/2021|EPI_ISL_1540831|2021-04-01
>hCoV-19/USA/NY-PRL-2021_0406_00L23/2021|EPI_ISL_1542647|2021-04-05
>hCoV-19/USA/NY-PRL-2021_0408_00D04/2021|EPI_ISL_1543579|2021-04-06
>hCoV-19/Singapore/448/2021|EPI_ISL_1543939|2021-04-06
>hCoV-19/France/ARA-700000212817/2021|EPI_ISL_1547454|2021-03-29
>hCoV-19/Brazil/AM-FIOCRUZ-20143138FN-R2/2020|EPI_ISL_811149|2020-12-30
>hCoV-19/Brazil/PA-IEC-177365/2021|EPI_ISL_904120|2021-01-10
>hCoV-19/Brazil/PA-IEC-177366/2021|EPI_ISL_904121|2021-01-08
>hCoV-19/France/ARA-0011076/2021|EPI_ISL_925031|2021-01-25
>hCoV-19/France/ARA-0011082/2021|EPI_ISL_925032|2021-01-25
>hCoV-19/Brazil/AM-1059/2021|EPI_ISL_940614|2021-01-19
>hCoV-19/Brazil/AM-1060/2021|EPI_ISL_940615|2021-01-19
>hCoV-19/Brazil/AM-1061/2021|EPI_ISL_940616|2021-01-19
>hCoV-19/Brazil/AM-1063/2021|EPI_ISL_940617|2021-01-19
>hCoV-19/Brazil/AM-1064/2021|EPI_ISL_940618|2021-01-19
>hCoV-19/Brazil/SP-1065/2021|EPI_ISL_940619|2021-01-15
>hCoV-19/Brazil/AM-1069/2021|EPI_ISL_940623|2021-01-08
>hCoV-19/Brazil/AM-1070/2021|EPI_ISL_940624|2021-01-15
>hCoV-19/Brazil/SP-1071/2021|EPI_ISL_940625|2021-01-19
>hCoV-19/Brazil/AM-1073/2021|EPI_ISL_940626|2021-01-21
>hCoV-19/Brazil/AM-1074/2021|EPI_ISL_940627|2021-01-22
>hCoV-19/Brazil/RR-1079/2021|EPI_ISL_940630|2021-01-25
>hCoV-19/Switzerland/GE-33111104/2021|EPI_ISL_981706|2021-01-29
>hCoV-19/Switzerland/GE-33115015/2021|EPI_ISL_981707|2021-01-29
>hCoV-19/Switzerland/GE-33122070/2021|EPI_ISL_981708|2021-01-30
>hCoV-19/Switzerland/GE-33122304/2021|EPI_ISL_981709|2021-01-30
>hCoV-19/Switzerland/GE-33154798/2021|EPI_ISL_981710|2021-02-03
>hCoV-19/Switzerland/GE-33173437/2021|EPI_ISL_981711|2021-02-04
>hCoV-19/Switzerland/GE-33173470/2021|EPI_ISL_981712|2021-02-04
>hCoV-19/Switzerland/un-33124110/2021|EPI_ISL_981713|2021-01-30
>hCoV-19/Switzerland/un-33128319/2021|EPI_ISL_981714|2021-01-31
>hCoV-19/Italy/UMB-ISS-6678/2021|EPI_ISL_1014675|2021-01-07
>hCoV-19/USA/MD-MDH-0841/2021|EPI_ISL_1015571|2021-01-17
>hCoV-19/Brazil/GO-1202/2021|EPI_ISL_1039691|2021-01-19
>hCoV-19/Brazil/GO-1203/2021|EPI_ISL_1039692|2021-01-19
>hCoV-19/Brazil/GO-1204/2021|EPI_ISL_1039693|2021-01-19
>hCoV-19/Brazil/GO-1211/2021|EPI_ISL_1039694|2021-01-19
>hCoV-19/Brazil/GO-1212/2021|EPI_ISL_1039695|2021-01-19
>hCoV-19/Belgium/UZA-UA-CV2011134948/2021|EPI_ISL_1039956|2021-02-12
>hCoV-19/Brazil/GO-1214/2021|EPI_ISL_1041509|2021-01-20
>hCoV-19/Turkey/CTF_0001/2021|EPI_ISL_1061413|2021-02-03
>hCoV-19/Brazil/BA-58/2021|EPI_ISL_1067728|2021-01-08
>hCoV-19/Brazil/SP-1752/2021|EPI_ISL_1079162|2021-02-08
>hCoV-19/Brazil/SP-1521/2021|EPI_ISL_1086040|2021-02-09
>hCoV-19/Brazil/SP-1523/2021|EPI_ISL_1086041|2021-02-09
>hCoV-19/Brazil/SP-1525/2021|EPI_ISL_1086042|2021-02-09
>hCoV-19/Brazil/SP-1527/2021|EPI_ISL_1086043|2021-02-09
>hCoV-19/Brazil/SP-1728/2021|EPI_ISL_1086044|2021-02-08
>hCoV-19/Brazil/SP-1737/2021|EPI_ISL_1086045|2021-02-05
>hCoV-19/Brazil/SP-1734/2021|EPI_ISL_1086046|2021-02-04
>hCoV-19/Brazil/SP-1670/2021|EPI_ISL_1086047|2021-01-30
>hCoV-19/Brazil/SP-1669/2021|EPI_ISL_1086048|2021-01-14
>hCoV-19/Brazil/SP-1671/2021|EPI_ISL_1086049|2021-01-11
>hCoV-19/Italy/CAM-COTUGNO-IZSM-11276/2021|EPI_ISL_1095384|2021-02-18
>hCoV-19/French_Guiana/IPP03772/2021|EPI_ISL_1096262|2021-02-12
>hCoV-19/Italy/CAM-AMES-12-23/2021|EPI_ISL_1096962|2021-02-19
>hCoV-19/Belgium/Jessa_55-2108-000015/2021|EPI_ISL_1098878|2021-02-22
>hCoV-19/Portugal/PT3258/2021|EPI_ISL_1117051|2021-02-10
>hCoV-19/USA/FL-BPHL-0693/2021|EPI_ISL_1132281|2021-02-15
>hCoV-19/Brazil/RS-1RCSHCPA/2021|EPI_ISL_1133120|2021-02
>hCoV-19/Brazil/RS-3BPCHCPA/2021|EPI_ISL_1133121|2021-02
>hCoV-19/Brazil/RS-4BOGHCPA/2021|EPI_ISL_1133122|2021-02
>hCoV-19/Brazil/RS-5DSTHCPA/2021|EPI_ISL_1133123|2021-02
>hCoV-19/Brazil/RS-6JCMHCPA/2021|EPI_ISL_1133124|2021-02
>hCoV-19/Brazil/RS-7RMSGHCPA/2021|EPI_ISL_1133125|2021-02
>hCoV-19/Brazil/RS-8IKRSHCPA/2021|EPI_ISL_1133126|2021-02
>hCoV-19/Brazil/RS-9JMMHCPA/2021|EPI_ISL_1133127|2021-02
>hCoV-19/Brazil/RS-10EFMHCPA/2021|EPI_ISL_1133128|2021-02
>hCoV-19/Brazil/RS-11AGHCPA/2021|EPI_ISL_1133129|2021-02
>hCoV-19/Brazil/RS-12ACAHCPA/2021|EPI_ISL_1133130|2021-02
>hCoV-19/Brazil/RS-13VVBVHCPA/2021|EPI_ISL_1133131|2021-02
>hCoV-19/Brazil/RS-14MBMHCPA/2021|EPI_ISL_1133132|2021-02
>hCoV-19/Brazil/RS-16JMHCPA/2021|EPI_ISL_1133133|2021-01
>hCoV-19/Brazil/RS-26MRHCPA/2021|EPI_ISL_1133134|2021-02
>hCoV-19/Brazil/RS-31AWDHCPA/2021|EPI_ISL_1133135|2021-02
>hCoV-19/Brazil/RS-34VAMHCPA/2021|EPI_ISL_1133136|2021-02
>hCoV-19/Brazil/RS-35ASMHCPA/2021|EPI_ISL_1133137|2021-02
>hCoV-19/Brazil/RS-36FPPHCPA/2021|EPI_ISL_1133138|2021-02
>hCoV-19/Brazil/RS-37MMCHCPA/2021|EPI_ISL_1133139|2021-02
>hCoV-19/Brazil/RS-39SMHHCPA/2021|EPI_ISL_1133140|2021-02
>hCoV-19/Brazil/RS-41LNPLHCPA/2021|EPI_ISL_1133141|2021-02
>hCoV-19/Brazil/RS-42JBAHCPA/2021|EPI_ISL_1133142|2021-02
>hCoV-19/Brazil/RS-43RPAMHCPA/2021|EPI_ISL_1133143|2021-02
>hCoV-19/Brazil/RS-44JSLHCPA/2021|EPI_ISL_1133144|2021-02
>hCoV-19/Germany/BY-RKI-I-017557/2021|EPI_ISL_1147719|2021-02-09
>hCoV-19/Germany/BY-RKI-I-024319/2021|EPI_ISL_1154492|2021-02-16
>hCoV-19/Germany/BY-RKI-I-025610/2021|EPI_ISL_1155793|2021-02-19
>hCoV-19/Brazil/MG-FUNED-34996-21/2021|EPI_ISL_1182543|2021-02-08
>hCoV-19/Brazil/MG-FUNED-04-21/2021|EPI_ISL_1182544|2021-01-30
>hCoV-19/Brazil/MG-FUNED-03-21/2021|EPI_ISL_1182545|2021-01-30
>hCoV-19/Brazil/SP-1847O/2021|EPI_ISL_1219021|2021-02-24
>hCoV-19/Brazil/SP-1853/2021|EPI_ISL_1219025|2021-02-02
>hCoV-19/Brazil/SP-1516/2021|EPI_ISL_1219029|2021-01-23
>hCoV-19/Brazil/SP-1517/2021|EPI_ISL_1219030|2021-01-23
>hCoV-19/Brazil/SP-1498/2021|EPI_ISL_1219033|2021-01-22
>hCoV-19/Brazil/SP-1468/2021|EPI_ISL_1219036|2021-01-21
>hCoV-19/USA/TX-HMH-MCoV-27665/2021|EPI_ISL_1237447|2021-02-16
>hCoV-19/Slovenia/08-054017-MB/2021|EPI_ISL_1240606|2021-02-27
>hCoV-19/Spain/CT-HUVH-88432/2021|EPI_ISL_1250798|2021-03-04
>hCoV-19/France/IDF-IPP04665/2021|EPI_ISL_1262813|2021-03-02
>hCoV-19/France/PAC-HCL021032421001/2021|EPI_ISL_1265833|2021-02-16
>hCoV-19/Germany/BY-RKI-I-035190/2021|EPI_ISL_1281024|2021-03-03
>hCoV-19/Germany/BY-RKI-I-036455/2021|EPI_ISL_1282302|2021-03-03
>hCoV-19/Brazil/RO-1366/2021|EPI_ISL_1293053|2021-01-18
>hCoV-19/Brazil/RO-1367/2021|EPI_ISL_1293054|2021-01-18
>hCoV-19/Brazil/RO-1368/2021|EPI_ISL_1293055|2021-01-18
>hCoV-19/Brazil/SP-1857/2021|EPI_ISL_1293059|2021-02-02
>hCoV-19/Brazil/SP-1862/2021|EPI_ISL_1293063|2021-02-06
>hCoV-19/Brazil/SP-1866/2021|EPI_ISL_1293067|2021-02-08
>hCoV-19/Italy/LAZ-INMI-390/2021|EPI_ISL_1295608|2021-02-20
>hCoV-19/Italy/LAZ-INMI-384/2021|EPI_ISL_1295609|2021-03-08
>hCoV-19/Italy/LAZ-INMI-379/2021|EPI_ISL_1295610|2021-03-07
>hCoV-19/Italy/LAZ-INMI-377/2021|EPI_ISL_1295611|2021-03-11
>hCoV-19/Italy/LAZ-INMI-376/2021|EPI_ISL_1295612|2021-03-11
>hCoV-19/Italy/LAZ-INMI-374/2021|EPI_ISL_1295613|2021-03-10
>hCoV-19/Spain/MD-HGUGM-21106347/2021|EPI_ISL_1307715|2021-03-04
>hCoV-19/Italy/CAM-TIGEM-IZSM-COLLI-5511/2021|EPI_ISL_1307791|2021-03-13
>hCoV-19/Italy/CAM-TIGEM-IZSM-COLLI-5512/2021|EPI_ISL_1307792|2021-03-13
>hCoV-19/Italy/CAM-TIGEM-IZSM-COLLI-5517/2021|EPI_ISL_1307795|2021-03-13
>hCoV-19/Belgium/rega-3725/2021|EPI_ISL_1312245|2021-02-24
>hCoV-19/Belgium/rega-3746/2021|EPI_ISL_1312266|2021-02-19
>hCoV-19/Belgium/rega-3747/2021|EPI_ISL_1312267|2021-02-24
>hCoV-19/France/ARA-HCL021022318601/2021|EPI_ISL_1313158|2021-01-30
>hCoV-19/Belgium/UGent-2621/2021|EPI_ISL_1322021|2021-03-01
>hCoV-19/England/CAMC-13AFDE8/2021|EPI_ISL_1332711|2021-03-09
>hCoV-19/Belgium/UZA-UA-47788291/2021|EPI_ISL_1336264|2021-02-08
>hCoV-19/Belgium/UZA-UA-CV2006991129/2021|EPI_ISL_1336265|2021-02-12
>hCoV-19/Belgium/UZA-UA-CV2006869069/2021|EPI_ISL_1336269|2021-02-16
>hCoV-19/USA/FL-CDC-STM-000019344/2021|EPI_ISL_1337127|2021-02-20
>hCoV-19/USA/FL-CDC-STM-000019348/2021|EPI_ISL_1337128|2021-02-20
>hCoV-19/USA/FL-CDC-STM-000020960/2021|EPI_ISL_1337165|2021-02-22
>hCoV-19/Germany/BW-RKI-I-043314/2021|EPI_ISL_1350502|2021-03-02
>hCoV-19/Belgium/UGent-3167/2021|EPI_ISL_1369135|2021-03-02
>hCoV-19/Aruba/AW-RIVM-18318/2021|EPI_ISL_1370577|2021-03-10
>hCoV-19/Netherlands/GE-RIVM-19131/2021|EPI_ISL_1371081|2021-03-02
>hCoV-19/England/CAMC-13FC0A7/2021|EPI_ISL_1374108|2021-03-18
>hCoV-19/France/IDF-IPP05433/2021|EPI_ISL_1381213|2021-03-09
>hCoV-19/French_Guiana/IPP05437/2021|EPI_ISL_1381214|2021-02-26
>hCoV-19/French_Guiana/IPP05439/2021|EPI_ISL_1381216|2021-03-01
>hCoV-19/French_Guiana/IPP05440/2021|EPI_ISL_1381217|2021-03-03
>hCoV-19/French_Guiana/IPP05445/2021|EPI_ISL_1381222|2021-03-01
>hCoV-19/Belgium/rega-5322/2021|EPI_ISL_1382151|2021-03-19
>hCoV-19/Luxembourg/LNS0060536/2021|EPI_ISL_1383410|2021-02-02
>hCoV-19/USA/NY-PRL-2021_03_25_00G01/2021|EPI_ISL_1385656|2021-03-24
>hCoV-19/USA/WA-UW-65983/2021|EPI_ISL_1405128|2021-03-04
>hCoV-19/USA/WA-UW-66079/2021|EPI_ISL_1405162|2021-03-05
>hCoV-19/Japan/PG-23936/2021|EPI_ISL_1428640|2021-02-12
>hCoV-19/Belgium/UGent-3785/2021|EPI_ISL_1443424|2021-03-09
>hCoV-19/Brazil/SP-757140-NBD13/2021|EPI_ISL_1445100|2021-03-08
>hCoV-19/Brazil/SP-757150-NBD14/2021|EPI_ISL_1445101|2021-03-08
>hCoV-19/Brazil/SP-757159-NBD15/2021|EPI_ISL_1445102|2021-03-08
>hCoV-19/Brazil/SP-757161-NBD16/2021|EPI_ISL_1445103|2021-03-08
>hCoV-19/Brazil/SP-757164-NBD17/2021|EPI_ISL_1445104|2021-03-08
>hCoV-19/Brazil/SP-757169-NBD19/2021|EPI_ISL_1445106|2021-03-08
>hCoV-19/Brazil/SP-757195-NBD22/2021|EPI_ISL_1445109|2021-03-08
>hCoV-19/Brazil/SP-787390-NBD15/2021|EPI_ISL_1445190|2021-03-14
>hCoV-19/Brazil/SP-787392-NBD16/2021|EPI_ISL_1445191|2021-03-14
>hCoV-19/Brazil/SP-787398-NBD17/2021|EPI_ISL_1445192|2021-03-14
>hCoV-19/Brazil/SP-787411-NBD18/2021|EPI_ISL_1445193|2021-03-14
>hCoV-19/Brazil/SP-787412-NBD19/2021|EPI_ISL_1445194|2021-03-14
>hCoV-19/Brazil/SP-791241-NBD21/2021|EPI_ISL_1445196|2021-03-15
>hCoV-19/Brazil/SP-793905-NBD04/2021|EPI_ISL_1445198|2021-03-15
>hCoV-19/Italy/CAM-TIGEM-IZSM-COLLI-6589/2021|EPI_ISL_1447730|2021-03-02
>hCoV-19/Italy/CAM-TIGEM-IZSM-COLLI-6590/2021|EPI_ISL_1447731|2021-03-02
>hCoV-19/Switzerland/un-33620553/2021|EPI_ISL_1448613|2021-03-21
>hCoV-19/Netherlands/GE-RIVM-20197/2021|EPI_ISL_1456640|2021-02-24
>hCoV-19/Netherlands/GE-RIVM-20208/2021|EPI_ISL_1456641|2021-02-27
>hCoV-19/Netherlands/GE-RIVM-20219/2021|EPI_ISL_1456642|2021-03-03
>hCoV-19/Netherlands/GE-RIVM-20258/2021|EPI_ISL_1456643|2021-02-20
>hCoV-19/Netherlands/GE-RIVM-20264/2021|EPI_ISL_1456644|2021-03-17
>hCoV-19/Netherlands/GE-RIVM-20330/2021|EPI_ISL_1456645|2021-03-19
>hCoV-19/Netherlands/GE-RIVM-20354/2021|EPI_ISL_1456646|2021-03-11
>hCoV-19/Netherlands/OV-RIVM-20357/2021|EPI_ISL_1456647|2021-03-14
>hCoV-19/Netherlands/OV-RIVM-20376/2021|EPI_ISL_1456648|2021-03-14
>hCoV-19/Netherlands/GE-RIVM-20382/2021|EPI_ISL_1456649|2021-03-14
>hCoV-19/Netherlands/GE-RIVM-20390/2021|EPI_ISL_1456650|2021-03-15
>hCoV-19/Belgium/AZKLINA121-066430/2021|EPI_ISL_1457196|2021-03-23
>hCoV-19/Brazil/MA-FIOCRUZ-11476/2021|EPI_ISL_1465188|2021-02-24
>hCoV-19/Brazil/MA-FIOCRUZ-11475/2021|EPI_ISL_1465189|2021-02-23
>hCoV-19/Brazil/MA-FIOCRUZ-11469/2021|EPI_ISL_1465201|2021-02-12
>hCoV-19/Brazil/MA-FIOCRUZ-11470/2021|EPI_ISL_1465202|2021-02-11
>hCoV-19/Brazil/MA-FIOCRUZ-11457/2021|EPI_ISL_1465203|2021-02-09
>hCoV-19/Brazil/MA-FIOCRUZ-11479/2021|EPI_ISL_1465205|2021-02-08
>hCoV-19/Brazil/MA-FIOCRUZ-11458/2021|EPI_ISL_1465206|2021-02-07
>hCoV-19/Brazil/MA-FIOCRUZ-11464/2021|EPI_ISL_1465208|2021-02-07
>hCoV-19/Brazil/MA-FIOCRUZ-11465/2021|EPI_ISL_1465209|2021-02-07
>hCoV-19/Brazil/MA-FIOCRUZ-11466/2021|EPI_ISL_1465210|2021-02-06
>hCoV-19/Brazil/MA-FIOCRUZ-11460/2021|EPI_ISL_1465212|2021-02-05
>hCoV-19/Brazil/MA-FIOCRUZ-11459/2021|EPI_ISL_1465213|2021-02-04
>hCoV-19/Brazil/MA-FIOCRUZ-11450/2021|EPI_ISL_1465215|2021-02-03
>hCoV-19/Brazil/MA-FIOCRUZ-11483/2021|EPI_ISL_1465216|2021-02-01
>hCoV-19/Brazil/MA-FIOCRUZ-11446/2021|EPI_ISL_1465217|2021-01-30
>hCoV-19/Brazil/MA-FIOCRUZ-11491/2021|EPI_ISL_1465219|2021-01-23
>hCoV-19/Brazil/MA-FIOCRUZ-11493/2021|EPI_ISL_1465220|2021-01-23
>hCoV-19/Brazil/MA-FIOCRUZ-11487/2021|EPI_ISL_1465221|2021-01-19
>hCoV-19/Brazil/MA-FIOCRUZ-11509/2021|EPI_ISL_1465222|2021-01-18
>hCoV-19/Chile/RM-62251/2021|EPI_ISL_1470522|2021-03-24
>hCoV-19/Chile/RM-62321/2021|EPI_ISL_1470523|2021-03-24
>hCoV-19/Chile/ML-66342/2021|EPI_ISL_1470531|2021-03-28
>hCoV-19/Chile/ML-66348/2021|EPI_ISL_1470534|2021-03-28
>hCoV-19/USA/OH-UHTL-357/2021|EPI_ISL_1472387|2021-03-23
>hCoV-19/Canada/ON-PHL-21-07487/2021|EPI_ISL_1478495|2021-03
>hCoV-19/Canada/ON-PHL-21-07313/2021|EPI_ISL_1478536|2021-03
>hCoV-19/USA/IL-S21WGS169/2021|EPI_ISL_1478906|2021-03-25
>hCoV-19/USA/IL-S21WGS184/2021|EPI_ISL_1478920|2021-03-27
>hCoV-19/USA/SC-MUSC-0631/2021|EPI_ISL_1482931|2021-02-24
>hCoV-19/USA/UT-UPHL-2103915768/2021|EPI_ISL_1483098|2021-03-09
>hCoV-19/USA/UT-UPHL-2103426440/2021|EPI_ISL_1483099|2021-03-09
>hCoV-19/Belgium/ULG-13407/2021|EPI_ISL_1492716|2021-03-15
>hCoV-19/Belgium/ULG-13518/2021|EPI_ISL_1492827|2021-03-12
>hCoV-19/Brazil/SP-C2142/2021|EPI_ISL_1494923|2021-02-23
>hCoV-19/Brazil/RO-C2172/2021|EPI_ISL_1494924|2021-02-09
>hCoV-19/Brazil/MG-LBI173/2021|EPI_ISL_1494977|2021-02-26
>hCoV-19/Brazil/MG-LBI214/2021|EPI_ISL_1495005|2021-02-27
>hCoV-19/Brazil/MG-LBI226/2021|EPI_ISL_1495014|2021-03-03
>hCoV-19/Brazil/MG-LBI229/2021|EPI_ISL_1495016|2021-03-03
>hCoV-19/Brazil/MG-LBI240/2021|EPI_ISL_1495019|2021-03-02
>hCoV-19/Brazil/MG-LBI241/2021|EPI_ISL_1495020|2021-03-03
>hCoV-19/Brazil/MG-LBI243/2021|EPI_ISL_1495021|2021-03-03
>hCoV-19/Brazil/MG-LBI244/2021|EPI_ISL_1495022|2021-03-02
>hCoV-19/Brazil/MG-LBI245/2021|EPI_ISL_1495023|2021-03-02
>hCoV-19/Brazil/MG-LBI246/2021|EPI_ISL_1495024|2021-03-01
>hCoV-19/Brazil/MG-LBI247/2021|EPI_ISL_1495025|2021-03-03
>hCoV-19/Brazil/MG-LBI248/2021|EPI_ISL_1495026|2021-03-03
>hCoV-19/Brazil/MG-LBI263/2021|EPI_ISL_1495031|2021-03-03
>hCoV-19/Brazil/MG-LBI270/2021|EPI_ISL_1495035|2021-03-15
>hCoV-19/Brazil/MG-LBI273/2021|EPI_ISL_1495038|2021-03-04
>hCoV-19/USA/WA-UW-67978/2021|EPI_ISL_1498029|2021-03-22
>hCoV-19/USA/WA-UW-67977/2021|EPI_ISL_1498033|2021-03-22
>hCoV-19/Ireland/WD-NVRL-e87IRL29015/2021|EPI_ISL_1499863|2021-03-16
>hCoV-19/Ireland/KE-NVRL-e87IRL40558/2021|EPI_ISL_1499895|2021-03-16
>hCoV-19/Spain/MC-ISCIII-211915/2021|EPI_ISL_1510754|2021-02-24
>hCoV-19/USA/OR-OSPHL-00161/2021|EPI_ISL_1511642|2021-03-29
>hCoV-19/Brazil/SP-ACCLGBM2/2021|EPI_ISL_1511643|2021-01-29
>hCoV-19/France/HDF-IPP07063/2021|EPI_ISL_1516915|2021-03-16
>hCoV-19/France/IDF-IPP07073/2021|EPI_ISL_1516921|2021-03-19
>hCoV-19/Brazil/RO-2179/2021|EPI_ISL_1520108|2021-03-02
>hCoV-19/Brazil/RO-2180/2021|EPI_ISL_1520109|2021-03-03
>hCoV-19/Brazil/SP-2213/2021|EPI_ISL_1520123|2021-02-19
>hCoV-19/Brazil/SP-2220/2021|EPI_ISL_1520129|2021-02-19
>hCoV-19/Belgium/UZA-UA-24919359/2021|EPI_ISL_1524928|2021-03-20
>hCoV-19/Belgium/UZA-UA-24919457/2021|EPI_ISL_1524929|2021-03-21
>hCoV-19/Belgium/UZA-UA-24919623/2021|EPI_ISL_1524931|2021-03-21
>hCoV-19/Belgium/UZA-UA-24919705/2021|EPI_ISL_1524933|2021-03-20
>hCoV-19/Belgium/UZA-UA-24919813/2021|EPI_ISL_1524934|2021-03-21
>hCoV-19/Belgium/UZA-UA-24920333/2021|EPI_ISL_1524938|2021-03-22
>hCoV-19/Belgium/UZA-UA-24922676/2021|EPI_ISL_1524947|2021-03-24
>hCoV-19/USA/MN-MDH-4744/2021|EPI_ISL_1531676|2021-03-28
>hCoV-19/USA/MN-MDH-4752/2021|EPI_ISL_1531684|2021-03-30
>hCoV-19/Belgium/UGent-3977/2021|EPI_ISL_1533012|2021-03-12
>hCoV-19/Belgium/UGent-3944/2021|EPI_ISL_1533013|2021-03-09
>hCoV-19/Belgium/UGent-4067/2021|EPI_ISL_1533014|2021-03-15
>hCoV-19/Belgium/UGent-4103/2021|EPI_ISL_1533015|2021-03-16
>hCoV-19/Belgium/UGent-3911/2021|EPI_ISL_1533016|2021-03-10
>hCoV-19/Belgium/UGent-4047/2021|EPI_ISL_1533017|2021-03-12
>hCoV-19/Belgium/ULG-13733/2021|EPI_ISL_1533854|2021-03-22
>hCoV-19/Belgium/ULG-13744/2021|EPI_ISL_1533865|2021-03-22
>hCoV-19/Belgium/ULG-13754/2021|EPI_ISL_1533875|2021-03-24
>hCoV-19/Chile/RM-53085/2021|EPI_ISL_1541006|2021-03-15
>hCoV-19/Chile/RM-53090/2021|EPI_ISL_1541007|2021-03-15
>hCoV-19/Chile/AR-72033/2021|EPI_ISL_1541015|2021-03-29
>hCoV-19/Chile/AP-72875/2021|EPI_ISL_1541062|2021-04-05
>hCoV-19/Chile/RM-73220/2021|EPI_ISL_1541064|2021-04-04
>hCoV-19/USA/NY-PRL-2021_0407_00H24/2021|EPI_ISL_1543243|2021-04-06
>hCoV-19/USA/NY-PRL-2021_0409_00O06/2021|EPI_ISL_1543907|2021-04-07
>hCoV-19/Italy/ABR-IZSGC-TE30939/2021|EPI_ISL_875566|2021-01-18
>hCoV-19/Italy/ABR-IZSGC-TE30964/2021|EPI_ISL_875567|2021-01-18
>hCoV-19/Italy/ABR-IZSGC-TE30968/2021|EPI_ISL_875568|2021-01-18
>hCoV-19/Japan/TY7-503/2021|EPI_ISL_877769|2021-01
>hCoV-19/Brazil/SP-1034/2021|EPI_ISL_906068|2021-01-15
>hCoV-19/Brazil/AM-1035/2021|EPI_ISL_906069|2021-01-15
>hCoV-19/Brazil/AM-1062/2021|EPI_ISL_906071|2021-01-19
>hCoV-19/Brazil/AM-1031/2021|EPI_ISL_906075|2021-01-19
>hCoV-19/Brazil/AM-1036/2021|EPI_ISL_906076|2021-01-19
>hCoV-19/Brazil/AM-1037/2021|EPI_ISL_906077|2021-01-19
>hCoV-19/Brazil/AM-1047/2021|EPI_ISL_906080|2021-01-22
>hCoV-19/Brazil/AM-1048/2021|EPI_ISL_906081|2021-01-22
>hCoV-19/Brazil/AM-IEC-177290/2020|EPI_ISL_918499|2020-12-21
>hCoV-19/Brazil/AM-1066/2021|EPI_ISL_940620|2021-01-14
>hCoV-19/Brazil/SP-1067/2021|EPI_ISL_940621|2021-01-14
>hCoV-19/Brazil/SP-1068/2021|EPI_ISL_940622|2021-01-15
>hCoV-19/Netherlands/NH-RIVM-10915/2021|EPI_ISL_943045|2021-01-25
>hCoV-19/Netherlands/NH-RIVM-10916/2021|EPI_ISL_943046|2021-01-25
>hCoV-19/Brazil/RS-9116/2021|EPI_ISL_984619|2021-02-03
>hCoV-19/Brazil/RS-9108/2021|EPI_ISL_984620|2021-02-03
>hCoV-19/Brazil/RS-9109/2021|EPI_ISL_984621|2021-02-03
>hCoV-19/Belgium/ULG-11925/2021|EPI_ISL_984622|2021-01-31
>hCoV-19/Netherlands/GE-RIVM-11661/2021|EPI_ISL_1014338|2021-01-27
>hCoV-19/Brazil/AM-FIOCRUZ-21140415MR-R2/2021|EPI_ISL_1034304|2021-01-19
>hCoV-19/Brazil/AM-FIOCRUZ-21140646MJ-R2/2021|EPI_ISL_1034306|2021-01-29
>hCoV-19/Netherlands/NH-RIVM-12642/2021|EPI_ISL_1035203|2021-02-05
>hCoV-19/Japan/IC-0797/2021|EPI_ISL_1046769|2021-02-13
>hCoV-19/Brazil/BA-54/2021|EPI_ISL_1067729|2021-01-23
>hCoV-19/Brazil/BA-50/2021|EPI_ISL_1067730|2021-01-26
>hCoV-19/Brazil/BA-52/2021|EPI_ISL_1067731|2021-01-26
>hCoV-19/Brazil/BA-59/2021|EPI_ISL_1067732|2021-01-18
>hCoV-19/Brazil/BA-53/2021|EPI_ISL_1067733|2021-01-23
>hCoV-19/Brazil/BA-55/2021|EPI_ISL_1067734|2021-01-23
>hCoV-19/Brazil/BA-56/2021|EPI_ISL_1067735|2021-01-23
>hCoV-19/Brazil/BA-57/2021|EPI_ISL_1067736|2021-01-23
>hCoV-19/Brazil/BA-49/2021|EPI_ISL_1067737|2021-01-26
>hCoV-19/Brazil/BA-51/2021|EPI_ISL_1067738|2021-01-26
>hCoV-19/Brazil/AM-FIOCRUZ-20143088ER/2020|EPI_ISL_1068110|2020-12-28
>hCoV-19/Brazil/AM-FIOCRUZ-20143093FL/2020|EPI_ISL_1068111|2020-12-28
>hCoV-19/Brazil/AM-FIOCRUZ-20143105JJ/2020|EPI_ISL_1068112|2020-12-29
>hCoV-19/Brazil/AM-FIOCRUZ-20143297CR/2020|EPI_ISL_1068114|2020-12-23
>hCoV-19/Brazil/AM-FIOCRUZ-20843278FR/2020|EPI_ISL_1068154|2020-12-23
>hCoV-19/Brazil/AM-FIOCRUZ-20843312KD/2020|EPI_ISL_1068156|2020-12-27
>hCoV-19/Brazil/AM-FIOCRUZ-20843348JS/2020|EPI_ISL_1068157|2020-12-28
>hCoV-19/Brazil/AM-FIOCRUZ-20843351MC/2020|EPI_ISL_1068158|2020-12-28
>hCoV-19/Brazil/AM-FIOCRUZ-20843355YM/2020|EPI_ISL_1068159|2020-12-28
>hCoV-19/Brazil/AM-FIOCRUZ-20891068DS/2020|EPI_ISL_1068198|2020-12-24
>hCoV-19/USA/TX-HMH-MCoV-24624/2021|EPI_ISL_1079206|2021-01-19
>hCoV-19/USA/TX-HMH-MCoV-24664/2021|EPI_ISL_1079246|2021-01-19
>hCoV-19/France/un-HMN-21022170405/2021|EPI_ISL_1085912|2021-02-16
>hCoV-19/Brazil/SP-1526/2021|EPI_ISL_1086034|2021-02-11
>hCoV-19/Brazil/SP-1721/2021|EPI_ISL_1086035|2021-02-10
>hCoV-19/Brazil/SP-1722/2021|EPI_ISL_1086036|2021-02-10
>hCoV-19/Brazil/SP-1518/2021|EPI_ISL_1086037|2021-02-09
>hCoV-19/Brazil/SP-1519/2021|EPI_ISL_1086038|2021-02-09
>hCoV-19/Brazil/SP-1520/2021|EPI_ISL_1086039|2021-02-09
>hCoV-19/Belgium/rega-3210/2021|EPI_ISL_1091365|2021-02-11
>hCoV-19/Belgium/rega-3278/2021|EPI_ISL_1091366|2021-02-17
>hCoV-19/Italy/LAZ-INMI-280/2021|EPI_ISL_1091787|2021-02-22
>hCoV-19/Italy/LAZ-INMI-283/2021|EPI_ISL_1091790|2021-02-19
>hCoV-19/Italy/LAZ-INMI-287/2021|EPI_ISL_1091794|2021-02-20
>hCoV-19/Italy/LAZ-INMI-290/2021|EPI_ISL_1091797|2021-02-19
>hCoV-19/Italy/LAZ-INMI-303/2021|EPI_ISL_1091798|2021-02-19
>hCoV-19/Scotland/EDB14957/2021|EPI_ISL_1104214|2021-02-04
>hCoV-19/Scotland/EDB14960/2021|EPI_ISL_1104216|2021-02-04
>hCoV-19/Italy/ABR-IZSGC-102450/2021|EPI_ISL_1117510|2021-02-20
>hCoV-19/Italy/ABR-IZSGC-102430/2021|EPI_ISL_1117511|2021-02-20
>hCoV-19/Italy/ABR-IZSGC-102458/2021|EPI_ISL_1117512|2021-02-20
>hCoV-19/Italy/ABR-IZSGC-102435/2021|EPI_ISL_1117513|2021-02-20
>hCoV-19/Brazil/SP-1602/2021|EPI_ISL_1123373|2021-02-15
>hCoV-19/Germany/BY-RKI-I-021325/2021|EPI_ISL_1151490|2021-02-15
>hCoV-19/Italy/UMB-IZSGC-96118.1.26/2021|EPI_ISL_1163814|2021-02-11
>hCoV-19/Italy/UMB-IZSGC-96118.1.27/2021|EPI_ISL_1163815|2021-02-11
>hCoV-19/Italy/UMB-IZSGC-96118.1.30/2021|EPI_ISL_1163817|2021-02-03
>hCoV-19/Italy/UMB-IZSGC-96118.1.31/2021|EPI_ISL_1163818|2021-02-05
>hCoV-19/Italy/UMB-IZSGC-96118.1.32/2021|EPI_ISL_1163819|2021-02-09
>hCoV-19/Italy/UMB-IZSGC-96118.1.33/2021|EPI_ISL_1163820|2021-02-09
>hCoV-19/Italy/UMB-IZSGC-96118.1.34/2021|EPI_ISL_1163821|2021-02-06
>hCoV-19/Italy/UMB-IZSGC-96118.1.35/2021|EPI_ISL_1163822|2021-02-06
>hCoV-19/Italy/UMB-IZSGC-96118.1.37/2021|EPI_ISL_1163824|2021-02-01
>hCoV-19/Italy/UMB-IZSGC-96118.1.38/2021|EPI_ISL_1163825|2021-02-01
>hCoV-19/Italy/UMB-IZSGC-96118.1.41/2021|EPI_ISL_1163827|2021-01-13
>hCoV-19/Italy/UMB-IZSGC-96118.1.42/2021|EPI_ISL_1163828|2021-02-04
>hCoV-19/Italy/UMB-IZSGC-96118.1.45/2021|EPI_ISL_1163830|2021-02-16
>hCoV-19/Italy/UMB-IZSGC-103976/2021|EPI_ISL_1164754|2021-02-18
>hCoV-19/Italy/UMB-IZSGC-103976.1.2/2021|EPI_ISL_1164755|2021-02-18
>hCoV-19/Belgium/AZKLINA121-042086/2021|EPI_ISL_1176304|2021-02-24
>hCoV-19/Ireland/D-NVRL-21IRL42168/2021|EPI_ISL_1180388|2021-02-16
>hCoV-19/England/MILK-133E7E0/2021|EPI_ISL_1207532|2021-02-26
>hCoV-19/Germany/BY-RKI-I-031146/2021|EPI_ISL_1215072|2021-02-26
>hCoV-19/Germany/BY-RKI-I-031156/2021|EPI_ISL_1215088|2021-03-03
>hCoV-19/Germany/BY-RKI-I-031177/2021|EPI_ISL_1215122|2021-03-02
>hCoV-19/Germany/BY-RKI-I-031185/2021|EPI_ISL_1215136|2021-03-03
>hCoV-19/Germany/BY-RKI-I-031198/2021|EPI_ISL_1215159|2021-03-01
>hCoV-19/USA/TX-HMH-MCoV-28413/2021|EPI_ISL_1238196|2021-02-07
>hCoV-19/Brazil/AM-FIOCRUZ-IAM1504/2021|EPI_ISL_1239012|2021-01-26
>hCoV-19/Brazil/RJ-FUNED-56-21/2021|EPI_ISL_1239111|2021-02-13
>hCoV-19/Brazil/ES-FUNED-320300774/2021|EPI_ISL_1239119|2021-01-26
>hCoV-19/USA/FL-BPHL-1355/2021|EPI_ISL_1239974|2021-02-22
>hCoV-19/Belgium/ULG-12995/2021|EPI_ISL_1241802|2021-03-04
>hCoV-19/Italy/LAZ-IZSLT-21027680/2021|EPI_ISL_1259194|2021-02-27
>hCoV-19/Italy/LAZ-IZSLT-21027682/2021|EPI_ISL_1259195|2021-02-27
>hCoV-19/Italy/VEN-IZSVe-21RS331-3_VE/2021|EPI_ISL_1260963|2021-01-23
>hCoV-19/Italy/VEN-IZSVe-21RS333-1_PD/2021|EPI_ISL_1260964|2021-02-02
>hCoV-19/Italy/CAM-TIGEM-IZSM-COLLI-5247/2021|EPI_ISL_1287630|2021-03-14
>hCoV-19/Italy/CAM-TIGEM-IZSM-COLLI-5249/2021|EPI_ISL_1287632|2021-03-14
>hCoV-19/Italy/CAM-TIGEM-IZSM-COLLI-5250/2021|EPI_ISL_1287633|2021-03-14
>hCoV-19/Italy/CAM-TIGEM-IZSM-COLLI-5251/2021|EPI_ISL_1287634|2021-03-14
>hCoV-19/Italy/CAM-TIGEM-IZSM-COLLI-5252/2021|EPI_ISL_1287635|2021-03-14
>hCoV-19/Italy/CAM-TIGEM-IZSM-COLLI-5253/2021|EPI_ISL_1287636|2021-03-14
>hCoV-19/Italy/CAM-TIGEM-IZSM-COLLI-5254/2021|EPI_ISL_1287637|2021-03-14
>hCoV-19/Italy/CAM-TIGEM-IZSM-COLLI-5255/2021|EPI_ISL_1287638|2021-03-14
>hCoV-19/Italy/CAM-TIGEM-IZSM-COLLI-5256/2021|EPI_ISL_1287639|2021-03-14
>hCoV-19/Italy/CAM-TIGEM-IZSM-COLLI-5257/2021|EPI_ISL_1287640|2021-03-14
>hCoV-19/Italy/CAM-TIGEM-IZSM-COLLI-5258/2021|EPI_ISL_1287641|2021-03-14
>hCoV-19/Italy/LAZ-INMI-216isl/2021|EPI_ISL_1290803|2021-02-05
>hCoV-19/Brazil/SP-1876/2021|EPI_ISL_1293075|2021-02-03
>hCoV-19/Brazil/SP-1880/2021|EPI_ISL_1293077|2021-02-03
>hCoV-19/Brazil/SP-1883/2021|EPI_ISL_1293080|2021-02-01
>hCoV-19/Italy/UMB-IZSGC-130930.1.4/2021|EPI_ISL_1299532|2021-02-24
>hCoV-19/Italy/UMB-IZSGC-130930.1.43/2021|EPI_ISL_1299536|2021-03-02
>hCoV-19/Italy/UMB-IZSGC-130930.1.47/2021|EPI_ISL_1299540|2021-03-02
>hCoV-19/Italy/UMB-IZSGC-130930.1.5/2021|EPI_ISL_1299543|2021-02-23
>hCoV-19/Italy/UMB-IZSGC-130930.1.50/2021|EPI_ISL_1299544|2021-03-02
>hCoV-19/Italy/UMB-IZSGC-130930.1.52/2021|EPI_ISL_1299546|2021-02-24
>hCoV-19/Italy/UMB-IZSGC-130930.1.53/2021|EPI_ISL_1299547|2021-02-24
>hCoV-19/Italy/UMB-IZSGC-130930.1.54/2021|EPI_ISL_1299548|2021-02-24
>hCoV-19/Italy/UMB-IZSGC-130930.1.59/2021|EPI_ISL_1299553|2021-02-26
>hCoV-19/Italy/UMB-IZSGC-130930.1.6/2021|EPI_ISL_1299554|2021-02-23
>hCoV-19/Italy/UMB-IZSGC-130930.1.60/2021|EPI_ISL_1299555|2021-02-23
>hCoV-19/Italy/UMB-IZSGC-130930.1.61/2021|EPI_ISL_1299556|2021-02-27
>hCoV-19/Italy/UMB-IZSGC-130930.1.62/2021|EPI_ISL_1299557|2021-02-22
>hCoV-19/Italy/UMB-IZSGC-130930.1.63/2021|EPI_ISL_1299558|2021-02-22
>hCoV-19/Italy/UMB-IZSGC-130930.1.66/2021|EPI_ISL_1299559|2021-02-26
>hCoV-19/Italy/UMB-IZSGC-130930.1.67/2021|EPI_ISL_1299560|2021-02-25
>hCoV-19/Italy/UMB-IZSGC-130930.1.68/2021|EPI_ISL_1299561|2021-02-25
>hCoV-19/Italy/UMB-IZSGC-130930.1.69/2021|EPI_ISL_1299562|2021-03-02
>hCoV-19/Italy/UMB-IZSGC-130930.1.70/2021|EPI_ISL_1299564|2021-03-02
>hCoV-19/Italy/UMB-IZSGC-130930.1.71/2021|EPI_ISL_1299565|2021-03-02
>hCoV-19/Italy/UMB-IZSGC-130930.1.72/2021|EPI_ISL_1299566|2021-03-02
>hCoV-19/Ireland/D-NVRL-86IRL84462/2021|EPI_ISL_1301964|2021-03-06
>hCoV-19/Netherlands/NB-EMC-835/2021|EPI_ISL_1311309|2021
>hCoV-19/Ireland/WD-NVRL-21IRL70760/2021|EPI_ISL_1323769|2021-03-11
>hCoV-19/Germany/BY-RKI-I-041875/2021|EPI_ISL_1349052|2021-02-12
>hCoV-19/Germany/BY-RKI-I-041889/2021|EPI_ISL_1349066|2021-02-09
>hCoV-19/Germany/BY-RKI-I-041896/2021|EPI_ISL_1349073|2021-02-11
>hCoV-19/Germany/BY-RKI-I-043726/2021|EPI_ISL_1350914|2021-03-11
>hCoV-19/Germany/SN-RKI-I-046593/2021|EPI_ISL_1354017|2021-03-01
>hCoV-19/Sweden/9431512363/2021|EPI_ISL_1364274|2021-02-17
>hCoV-19/England/CAMC-13E7537/2021|EPI_ISL_1365182|2021-03-13
>hCoV-19/Canada/ON-PHL-21-05460/2021|EPI_ISL_1368206|2021-02
>hCoV-19/Canada/ON-PHL-21-05455/2021|EPI_ISL_1368210|2021-02
>hCoV-19/Canada/ON-PHL-21-05946/2021|EPI_ISL_1368639|2021-02
>hCoV-19/Canada/ON-PHL-21-06377/2021|EPI_ISL_1368647|2021-03
>hCoV-19/Canada/ON-PHL-21-06360/2021|EPI_ISL_1368681|2021-03
>hCoV-19/Canada/ON-PHL-21-06165/2021|EPI_ISL_1368694|2021-03
>hCoV-19/Canada/ON-PHL-21-06166/2021|EPI_ISL_1368695|2021-03
>hCoV-19/Switzerland/GE-33538531/2021|EPI_ISL_1369506|2021-03-09
>hCoV-19/Switzerland/GE-33545885/2021|EPI_ISL_1369512|2021-03-13
>hCoV-19/Switzerland/GE-33546751/2021|EPI_ISL_1369531|2021-03-13
>hCoV-19/Switzerland/un-33548249/2021|EPI_ISL_1369541|2021-03-13
>hCoV-19/Netherlands/NB-RIVM-18867/2021|EPI_ISL_1370903|2021-02-08
>hCoV-19/Belgium/rega-4302/2021|EPI_ISL_1380742|2021-03-08
>hCoV-19/Belgium/rega-4334/2021|EPI_ISL_1380774|2021-03-03
>hCoV-19/Belgium/rega-4838/2021|EPI_ISL_1382510|2021-03-09
>hCoV-19/Italy/CAM-TIGEM-IZSM-COLLI-5932/2021|EPI_ISL_1390539|2021-03-18
>hCoV-19/Italy/CAM-TIGEM-IZSM-COLLI-5940/2021|EPI_ISL_1390547|2021-03-18
>hCoV-19/Italy/ABR-IZSGC-152091/2021|EPI_ISL_1391403|2021-03-12
>hCoV-19/USA/WA-UW-67488/2021|EPI_ISL_1400374|2021-03-17
>hCoV-19/USA/WA-UW-67491/2021|EPI_ISL_1400375|2021-03-17
>hCoV-19/USA/WA-UW-67495/2021|EPI_ISL_1400376|2021-03-17
>hCoV-19/USA/WA-UW-67539/2021|EPI_ISL_1400377|2021-03-17
>hCoV-19/USA/WA-UW-65632/2021|EPI_ISL_1400378|2021-03-02
>hCoV-19/USA/WA-UW-67515/2021|EPI_ISL_1400380|2021-03-16
>hCoV-19/Netherlands/GR-UMCG-MMB-1/2021|EPI_ISL_1402560|2021-03-19
>hCoV-19/USA/UT-UPHL-2103636224/2021|EPI_ISL_1403867|2021-02-24
>hCoV-19/Belgium/UGent-3535/2021|EPI_ISL_1404234|2021-03-05
>hCoV-19/Australia/NSW4406/2021|EPI_ISL_1406435|2021-03-27
>hCoV-19/Italy/ABR-IZSGC-158087/2021|EPI_ISL_1415422|2021-03-15
>hCoV-19/France/IDF-IPP06529/2021|EPI_ISL_1417191|2021-03-16
>hCoV-19/Japan/PG-23480/2021|EPI_ISL_1428639|2021-02-09
>hCoV-19/Belgium/CHUNamur1321634701/2021|EPI_ISL_1438462|2021-03-09
>hCoV-19/Belgium/CHUNamur1322081901/2021|EPI_ISL_1438464|2021-03-11
>hCoV-19/Italy/EMR-077287-003-01/2021|EPI_ISL_1442128|2021-02
>hCoV-19/Italy/EMR-077287-004-01/2021|EPI_ISL_1442134|2021-02
>hCoV-19/Italy/EMR-077287-005-01/2021|EPI_ISL_1442138|2021-02
>hCoV-19/Italy/EMR-077287-006-01/2021|EPI_ISL_1442141|2021-02
>hCoV-19/Italy/EMR-077287-007-01/2021|EPI_ISL_1442145|2021-02
>hCoV-19/Italy/EMR-099996-001-01/2021|EPI_ISL_1442147|2021-03-18
>hCoV-19/Italy/EMR-099408-003-01/2021|EPI_ISL_1443006|2021-03-18
>hCoV-19/Italy/EMR-099408-005-01/2021|EPI_ISL_1443008|2021-03-18
>hCoV-19/Brazil/SP-802000-NBD18/2021|EPI_ISL_1445220|2021-03-15
>hCoV-19/Brazil/SP-802009-NBD19/2021|EPI_ISL_1445221|2021-03-15
>hCoV-19/Brazil/SP-802025-NBD01/2021|EPI_ISL_1445226|2021-03-15
>hCoV-19/Brazil/SP-802028-NBD02/2021|EPI_ISL_1445227|2021-03-15
>hCoV-19/Brazil/SP-802030-NBD03/2021|EPI_ISL_1445228|2021-03-15
>hCoV-19/Brazil/SP-IAL-718199-NBD02/2021|EPI_ISL_1445230|2021-02-27
>hCoV-19/Brazil/SP-IAL-718202-NBD03/2021|EPI_ISL_1445231|2021-02-27
>hCoV-19/Brazil/SP-IAL-718205-NBD05/2021|EPI_ISL_1445233|2021-02-27
>hCoV-19/Brazil/SP-IAL-718208-NBD06/2021|EPI_ISL_1445234|2021-02-27
>hCoV-19/Brazil/SP-IAL-718214-NBD08/2021|EPI_ISL_1445236|2021-02-27
>hCoV-19/Brazil/SP-IAL-718220-NBD09/2021|EPI_ISL_1445237|2021-02-27
>hCoV-19/Brazil/SP-IAL-718226-NBD10/2021|EPI_ISL_1445238|2021-02-26
>hCoV-19/Brazil/SP-IAL-718227-NBD11/2021|EPI_ISL_1445239|2021-02-26
>hCoV-19/Brazil/SP-IAL-718235-NBD12/2021|EPI_ISL_1445240|2021-02-26
>hCoV-19/Brazil/SP-IAL-718273-NBD18/2021|EPI_ISL_1445246|2021-02-26
>hCoV-19/Brazil/SP-IAL-718279-NBD19/2021|EPI_ISL_1445247|2021-02-26
>hCoV-19/Brazil/SP-IAL-721445-NBD22/2021|EPI_ISL_1445250|2021-02-26
>hCoV-19/Brazil/SP-IAL-721497-NBD02/2021|EPI_ISL_1445254|2021-02-28
>hCoV-19/Brazil/SP-IAL-721502-NBD03/2021|EPI_ISL_1445255|2021-02-28
>hCoV-19/Brazil/SP-IAL-721513-NBD05/2021|EPI_ISL_1445257|2021-02-28
>hCoV-19/Brazil/SP-IAL-721517-NBD06/2021|EPI_ISL_1445258|2021-02-28
>hCoV-19/Brazil/SP-IAL-721520-NBD07/2021|EPI_ISL_1445259|2021-02-28
>hCoV-19/Brazil/SP-IAL-721523-NBD08/2021|EPI_ISL_1445260|2021-02-24
>hCoV-19/Brazil/SP-IAL-721527-NBD09/2021|EPI_ISL_1445261|2021-02-25
>hCoV-19/Brazil/SP-IAL-721554-NBD11/2021|EPI_ISL_1445263|2021-02-26
>hCoV-19/Brazil/SP-IAL-721557-NBD12/2021|EPI_ISL_1445264|2021-02-27
>hCoV-19/Brazil/SP-IAL-721558-NBD13/2021|EPI_ISL_1445265|2021-02-26
>hCoV-19/Brazil/SP-IAL-721559-NBD14/2021|EPI_ISL_1445266|2021-02-27
>hCoV-19/Brazil/SP-IAL-721560-NBD15/2021|EPI_ISL_1445267|2021-02-27
>hCoV-19/Brazil/SP-IAL-721565-NBD16/2021|EPI_ISL_1445268|2021-02-24
>hCoV-19/Brazil/SP-IAL-721576-NBD17/2021|EPI_ISL_1445269|2021-02-24
>hCoV-19/Brazil/SP-IAL-721580-NBD19/2021|EPI_ISL_1445271|2021-02-23
>hCoV-19/Brazil/SP-IAL-721600-NBD22/2021|EPI_ISL_1445274|2021-02-26
>hCoV-19/USA/IL-CDC-2-4014786/2021|EPI_ISL_1446979|2021-02-25
>hCoV-19/USA/NY-PRL-2021_03_31_00K13/2021|EPI_ISL_1471500|2021-03-27
>hCoV-19/USA/OH-UHTL-370/2021|EPI_ISL_1472400|2021-03-27
>hCoV-19/Canada/ON-PHL-21-07367/2021|EPI_ISL_1478583|2021-03
>hCoV-19/Canada/ON-PHL-21-07379/2021|EPI_ISL_1478593|2021-03
>hCoV-19/USA/MA-CDC-STM-000029211/2021|EPI_ISL_1480020|2021-03-04
>hCoV-19/USA/MA-CDC-STM-000031173/2021|EPI_ISL_1480420|2021-03-08
>hCoV-19/USA/MA-CDC-STM-000031170/2021|EPI_ISL_1480437|2021-03-08
>hCoV-19/USA/FL-CDC-STM-000031204/2021|EPI_ISL_1480453|2021-03-05
>hCoV-19/USA/FL-CDC-STM-000031285/2021|EPI_ISL_1480464|2021-03-06
>hCoV-19/USA/FL-CDC-LC0026602/2021|EPI_ISL_1481292|2021-03-10
>hCoV-19/USA/OR-OSPHL-00115/2021|EPI_ISL_1482647|2021-03-20
>hCoV-19/USA/FL-CDC-STM-000038118/2021|EPI_ISL_1493791|2021-02-14
>hCoV-19/Brazil/MG-LBI221/2021|EPI_ISL_1495010|2021-03-03
>hCoV-19/Brazil/MG-LBI222/2021|EPI_ISL_1495011|2021-03-05
>hCoV-19/Brazil/MG-LBI228/2021|EPI_ISL_1495015|2021-03-02
>hCoV-19/Italy/UMB-IZSGC-179786.1.19/2021|EPI_ISL_1499483|2021-03-17
>hCoV-19/Ireland/LK-NVRL-e87IRL47770/2021|EPI_ISL_1499806|2021-03-17
>hCoV-19/Ireland/LK-NVRL-e87IRL47772/2021|EPI_ISL_1499807|2021-03-17
>hCoV-19/Brazil/SP-2088/2021|EPI_ISL_1509720|2021-02-16
>hCoV-19/USA/MA-CDCBI-CRSP_01607/2021|EPI_ISL_1516491|2021-03-20
>hCoV-19/USA/MA-CDCBI-CRSP_01608/2021|EPI_ISL_1516492|2021-03-20
>hCoV-19/USA/MA-CDCBI-CRSP_01614/2021|EPI_ISL_1516498|2021-03-20
>hCoV-19/Italy/UMB-IZSGC-179786-1-53/2021|EPI_ISL_1520098|2021-03-23
>hCoV-19/Brazil/SP-2221/2021|EPI_ISL_1520130|2021-02-19
>hCoV-19/Brazil/SP-2222/2021|EPI_ISL_1520131|2021-02-19
>hCoV-19/Brazil/SP-2227/2021|EPI_ISL_1520136|2021-02-19
>hCoV-19/Italy/VEN-IZSVe-21RS246-7-PD/2021|EPI_ISL_1524455|2021-02-03
>hCoV-19/Italy/VEN-IZSVe-21RS604-7-RO/2021|EPI_ISL_1524491|2021-03-17
>hCoV-19/Italy/VEN-IZSVe-21RS604-1-RO/2021|EPI_ISL_1524497|2021-03-17
>hCoV-19/USA/FL-BPHL-1953/2021|EPI_ISL_1531237|2021-03-26
>hCoV-19/USA/MN-MDH-4896/2021|EPI_ISL_1531600|2021-03-16
>hCoV-19/Switzerland/GE-33711948/2021|EPI_ISL_1533404|2021-03-17
>hCoV-19/Switzerland/GE-33711973/2021|EPI_ISL_1533405|2021-03-22
>hCoV-19/Switzerland/VD-33712028/2021|EPI_ISL_1533406|2021-03-22
>hCoV-19/Chile/ML-72073/2021|EPI_ISL_1541031|2021-04-04
>hCoV-19/Chile/AP-72409/2021|EPI_ISL_1541036|2021-04-01
>hCoV-19/Chile/RM-72486/2021|EPI_ISL_1541038|2021-04-03
>hCoV-19/Chile/RM-72488/2021|EPI_ISL_1541040|2021-04-03
>hCoV-19/Chile/LL-72504/2021|EPI_ISL_1541042|2021-04-03
>hCoV-19/Chile/LL-72505/2021|EPI_ISL_1541043|2021-04-03
>hCoV-19/Chile/LL-72507/2021|EPI_ISL_1541045|2021-04-03
>hCoV-19/Chile/AP-72866/2021|EPI_ISL_1541054|2021-04-05
>hCoV-19/Chile/AP-72867/2021|EPI_ISL_1541055|2021-04-05
>hCoV-19/Chile/AP-72868/2021|EPI_ISL_1541056|2021-04-05
>hCoV-19/Chile/AP-72872/2021|EPI_ISL_1541059|2021-04-05
>hCoV-19/USA/NY-PRL-2021_0405_01I03/2021|EPI_ISL_1542302|2021-04-03
>hCoV-19/USA/NY-PRL-2021_0406_00J04/2021|EPI_ISL_1542380|2021-04-05
>hCoV-19/USA/NY-PRL-2021_0407_00E03/2021|EPI_ISL_1543223|2021-04-06
>hCoV-19/USA/NY-PRL-2021_0408_00D06/2021|EPI_ISL_1543615|2021-04-06
>hCoV-19/Brazil/SP-1029/2021|EPI_ISL_872191|2021-01-15
>hCoV-19/Brazil/SP-1030/2021|EPI_ISL_872192|2021-01-18
>hCoV-19/Brazil/SP-999/2021|EPI_ISL_875688|2021-01-04
>hCoV-19/Brazil/SP-1014/2021|EPI_ISL_875689|2021-01-15
>hCoV-19/Belgium/rega-3088/2021|EPI_ISL_1001041|2021-02-06
>hCoV-19/Switzerland/GE-33233730/2021|EPI_ISL_1040362|2021-02-10
>hCoV-19/Switzerland/GE-33242357/2021|EPI_ISL_1040363|2021-02-11
>hCoV-19/USA/AK-PHL6891/2021|EPI_ISL_1061282|2021-02-08
>hCoV-19/Brazil/AM-FIOCRUZ-20843185MR/2020|EPI_ISL_1068149|2020-12-18
>hCoV-19/Brazil/AM-FIOCRUZ-20843187NC/2020|EPI_ISL_1068150|2020-12-18
>hCoV-19/Brazil/AM-FIOCRUZ-20843198JS/2020|EPI_ISL_1068151|2020-12-21
>hCoV-19/Brazil/AM-FIOCRUZ-20843374ML/2020|EPI_ISL_1068160|2020-12-29
>hCoV-19/Brazil/AM-FIOCRUZ-20890057CR/2020|EPI_ISL_1068169|2020-12-28
>hCoV-19/Brazil/AM-FIOCRUZ-20892199FT/2020|EPI_ISL_1068221|2020-12-21
>hCoV-19/Brazil/AM-FIOCRUZ-20892204FL/2020|EPI_ISL_1068222|2020-12-21
>hCoV-19/Brazil/AM-FIOCRUZ-20892251AR/2020|EPI_ISL_1068225|2020-12-23
>hCoV-19/USA/TX-HMH-MCoV-24400/2021|EPI_ISL_1078954|2021-01-17
>hCoV-19/Brazil/SP-1747/2021|EPI_ISL_1078992|2021-01-15
>hCoV-19/Belgium/rega-3532/2021|EPI_ISL_1103616|2021-02-09
>hCoV-19/Belgium/rega-3536/2021|EPI_ISL_1103617|2021-02-19
>hCoV-19/Peru/LIM-INS-383/2021|EPI_ISL_1111281|2021-01-18
>hCoV-19/Germany/BY-RKI-I-020695/2021|EPI_ISL_1150858|2021-02-08
>hCoV-19/USA/IL-NM-6678/2021|EPI_ISL_1157408|2021-02-11
>hCoV-19/USA/OH-JML-NCH-FEB08/2021|EPI_ISL_1164183|2021-02-24
>hCoV-19/Italy/CAM-AMES-26-41/2021|EPI_ISL_1169456|2021-02-26
>hCoV-19/USA/OR-CDC-2-3846542/2021|EPI_ISL_1169498|2021-01-27
>hCoV-19/USA/FL-CDC-STM-000012931/2021|EPI_ISL_1194849|2021-02-11
>hCoV-19/USA/FL-CDC-STM-000013062/2021|EPI_ISL_1194852|2021-02-10
>hCoV-19/Sweden/SE00196249/2021|EPI_ISL_1200011|2021-01-29
>hCoV-19/Sweden/SE00196099/2021|EPI_ISL_1200012|2021-01-29
>hCoV-19/Sweden/SE00193875/2021|EPI_ISL_1200015|2021-01-28
>hCoV-19/Spain/CT-HUGTiPM003KH2A3/2021|EPI_ISL_1208676|2021-02-10
>hCoV-19/USA/WA-UW-61198/2021|EPI_ISL_1209127|2021-02-05
>hCoV-19/Germany/BY-RKI-I-031096/2021|EPI_ISL_1214989|2021-02-26
>hCoV-19/Germany/NW-RKI-I-032891/2021|EPI_ISL_1217110|2021-02-26
>hCoV-19/Belgium/CHUNamur1320614001/2021|EPI_ISL_1220088|2021-03-08
>hCoV-19/Belgium/CHUNamur1320585301/2021|EPI_ISL_1220089|2021-03-04
>hCoV-19/Belgium/CHUNamur1321085101/2021|EPI_ISL_1220090|2021-03-07
>hCoV-19/Belgium/CHUNamur1320092901/2021|EPI_ISL_1220091|2021-03-02
>hCoV-19/Belgium/CHUNamur1320834901/2021|EPI_ISL_1220092|2021-03-05
>hCoV-19/Italy/LAZ-INMI-345/2021|EPI_ISL_1229132|2021-02-26
>hCoV-19/Italy/LAZ-INMI-350/2021|EPI_ISL_1229136|2021-02-25
>hCoV-19/Italy/LAZ-INMI-356/2021|EPI_ISL_1229141|2021-03-01
>hCoV-19/New_Zealand/21MV0159/2021|EPI_ISL_1250700|2021-03-06
>hCoV-19/Belgium/CHUNamur1321719301/2021|EPI_ISL_1255064|2021-03-03
>hCoV-19/Belgium/CHUNamur1321397901/2021|EPI_ISL_1255085|2021-03-08
>hCoV-19/Italy/EMR-083721-001-01/2021|EPI_ISL_1259020|2021-03
>hCoV-19/Italy/EMR-083721-002-01/2021|EPI_ISL_1259021|2021-03
>hCoV-19/Italy/EMR-083721-003-01/2021|EPI_ISL_1259022|2021-03
>hCoV-19/Italy/EMR-083721-004-01/2021|EPI_ISL_1259023|2021-03
>hCoV-19/Italy/EMR-083721-005-01/2021|EPI_ISL_1259024|2021-03
>hCoV-19/Italy/LAZ-INMI-368/2021|EPI_ISL_1259412|2021-03-09
>hCoV-19/Germany/BY-RKI-I-036372/2021|EPI_ISL_1282219|2021-03-03
>hCoV-19/Germany/BY-RKI-I-036447/2021|EPI_ISL_1282294|2021-03-03
>hCoV-19/Italy/UMB-IZSGC-130930/2021|EPI_ISL_1299500|2021-02-24
>hCoV-19/Italy/UMB-IZSGC-130930.1.11/2021|EPI_ISL_1299502|2021-02-26
>hCoV-19/Italy/UMB-IZSGC-130930.1.12/2021|EPI_ISL_1299503|2021-02-27
>hCoV-19/Italy/UMB-IZSGC-130930.1.21/2021|EPI_ISL_1299512|2021-02-23
>hCoV-19/Italy/UMB-IZSGC-130930.1.22/2021|EPI_ISL_1299513|2021-02-23
>hCoV-19/Italy/UMB-IZSGC-130930.1.26/2021|EPI_ISL_1299517|2021-02-23
>hCoV-19/Italy/UMB-IZSGC-130930.1.27/2021|EPI_ISL_1299518|2021-02-23
>hCoV-19/Belgium/rega-3630/2021|EPI_ISL_1312150|2021-02-23
>hCoV-19/Belgium/rega-3633/2021|EPI_ISL_1312153|2021-02-23
>hCoV-19/Belgium/rega-3667/2021|EPI_ISL_1312187|2021-02-15
>hCoV-19/France/NAQ-HCL021042932801/2021|EPI_ISL_1313008|2021-02-23
>hCoV-19/Scotland/CAMC-13D2BE2/2021|EPI_ISL_1315652|2021-03-11
>hCoV-19/England/CAMC-13D2C0D/2021|EPI_ISL_1327636|2021-03-11
>hCoV-19/England/CAMC-13D2BF1/2021|EPI_ISL_1327671|2021-03-11
>hCoV-19/Italy/UMB-IZSGC-149306-1-44/2021|EPI_ISL_1336178|2021-03-01
>hCoV-19/Belgium/UZA-UA-CV2096557188/2021|EPI_ISL_1337455|2021-03-12
>hCoV-19/Brazil/TO-1940/2021|EPI_ISL_1358300|2021-02-22
>hCoV-19/Brazil/TO-1941/2021|EPI_ISL_1358301|2021-02-22
>hCoV-19/Brazil/MS-1953/2021|EPI_ISL_1358304|2021-02-10
>hCoV-19/Brazil/SP-1937/2021|EPI_ISL_1358318|2021-02-27
>hCoV-19/Brazil/SP-1939/2021|EPI_ISL_1358319|2021-02-27
>hCoV-19/Brazil/SP-1936/2021|EPI_ISL_1358320|2021-02-26
>hCoV-19/Brazil/SP-1930/2021|EPI_ISL_1358321|2021-02-16
>hCoV-19/Turkey/HSGM-9228/2021|EPI_ISL_1358351|2021-03-08
>hCoV-19/Turkey/HSGM-9234/2021|EPI_ISL_1358352|2021-03-08
>hCoV-19/Canada/ON-PHL-21-05789/2021|EPI_ISL_1368121|2021-02
>hCoV-19/Canada/ON-PHL-21-05780/2021|EPI_ISL_1368128|2021-02
>hCoV-19/Canada/ON-PHL-21-05741/2021|EPI_ISL_1368129|2021-02
>hCoV-19/Canada/ON-PHL-21-05634/2021|EPI_ISL_1368164|2021-02
>hCoV-19/Canada/ON-PHL-21-05421-v2/2021|EPI_ISL_1368187|2021-02
>hCoV-19/Canada/ON-PHL-21-05177/2021|EPI_ISL_1368556|2021-02
>hCoV-19/Canada/ON-PHL-21-05270/2021|EPI_ISL_1368593|2021-02
>hCoV-19/Canada/ON-PHL-21-05274/2021|EPI_ISL_1368596|2021-02
>hCoV-19/Canada/ON-PHL-21-05997/2021|EPI_ISL_1369023|2021-03
>hCoV-19/Canada/ON-PHL-21-06000/2021|EPI_ISL_1369024|2021-03
>hCoV-19/Canada/ON-PHL-21-05996/2021|EPI_ISL_1369025|2021-03
>hCoV-19/Canada/ON-PHL-21-05998/2021|EPI_ISL_1369026|2021-03
>hCoV-19/Canada/ON-PHL-21-05999/2021|EPI_ISL_1369027|2021-03
>hCoV-19/Canada/ON-PHL-21-06016/2021|EPI_ISL_1369034|2021-03
>hCoV-19/Netherlands/NB-RIVM-18855/2021|EPI_ISL_1370893|2021-02-08
>hCoV-19/Netherlands/NH-RIVM-18279/2021|EPI_ISL_1371701|2021-02-23
>hCoV-19/Netherlands/GE-RIVM-18280/2021|EPI_ISL_1371702|2021-02-14
>hCoV-19/France/ARA-HCL021017354801/2021|EPI_ISL_1371772|2021-01-25
>hCoV-19/France/ARA-HCL021017380601/2021|EPI_ISL_1371773|2021-01-25
>hCoV-19/USA/ME-HETL-J1991/2021|EPI_ISL_1372646|2021-03-02
>hCoV-19/England/CAMC-13EE4CA/2021|EPI_ISL_1377092|2021-03-15
>hCoV-19/England/CAMC-13EE56D/2021|EPI_ISL_1377095|2021-03-15
>hCoV-19/Belgium/rega-4227/2021|EPI_ISL_1380667|2021-02-26
>hCoV-19/Belgium/ULG-13351/2021|EPI_ISL_1382059|2021-03-16
>hCoV-19/Belgium/ULG-13362/2021|EPI_ISL_1382060|2021-03-16
>hCoV-19/Belgium/ULG-13363/2021|EPI_ISL_1382061|2021-03-16
>hCoV-19/Belgium/ULG-13308/2021|EPI_ISL_1382062|2021-03-17
>hCoV-19/Belgium/ULG-13330/2021|EPI_ISL_1382063|2021-03-16
>hCoV-19/Belgium/ULG-13347/2021|EPI_ISL_1382064|2021-03-16
>hCoV-19/Belgium/rega-5048/2021|EPI_ISL_1382426|2021-03-11
>hCoV-19/Belgium/rega-5049/2021|EPI_ISL_1382468|2021-03-10
>hCoV-19/USA/NY-PRL-2021_03_24_00P23/2021|EPI_ISL_1385576|2021-03-23
>hCoV-19/Italy/ABR-IZSGC-157464/2021|EPI_ISL_1392679|2021-03-15
>hCoV-19/USA/WA-UW-66343/2021|EPI_ISL_1405283|2021-03-03
>hCoV-19/Jordan/AM-Biolab010/2021|EPI_ISL_1406151|2021-03-09
>hCoV-19/Spain/AS-242140310/2021|EPI_ISL_1406598|2021-03-19
>hCoV-19/USA/RI-CDCBI-RIDOH_00736/2021|EPI_ISL_1407415|2021-03-03
>hCoV-19/England/CAMC-142E524/2021|EPI_ISL_1409655|2021-03-22
>hCoV-19/Italy/TUS-Siena-13/2021|EPI_ISL_1416312|2021-03-15
>hCoV-19/Italy/TUS-Siena-17/2021|EPI_ISL_1416316|2021-03-12
>hCoV-19/Italy/TUS-Siena-19/2021|EPI_ISL_1416317|2021-03-11
>hCoV-19/Italy/TUS-Siena-21/2021|EPI_ISL_1416319|2021-03-12
>hCoV-19/Australia/WA644/2021|EPI_ISL_1416322|2021-03-27
>hCoV-19/France/IDF-IPP06543/2021|EPI_ISL_1417204|2021-03-16
>hCoV-19/France/IDF-IPP06544/2021|EPI_ISL_1417205|2021-03-16
>hCoV-19/Sweden/75684130R9/2021|EPI_ISL_1418135|2021-02-23
>hCoV-19/USA/AZ-CDC-STM-000023349/2021|EPI_ISL_1420855|2021-02-24
>hCoV-19/USA/FL-CDC-STM-000023348/2021|EPI_ISL_1420865|2021-02-24
>hCoV-19/USA/FL-CDC-LC0021578/2021|EPI_ISL_1421776|2021-03-01
>hCoV-19/Japan/PG-26736/2021|EPI_ISL_1430687|2021-02-24
>hCoV-19/Japan/PG-26737/2021|EPI_ISL_1430688|2021-02-24
>hCoV-19/Japan/PG-26738/2021|EPI_ISL_1430689|2021-02-24
>hCoV-19/Japan/PG-26739/2021|EPI_ISL_1430690|2021-02-24
>hCoV-19/Japan/PG-26749/2021|EPI_ISL_1430691|2021
>hCoV-19/Japan/PG-26750/2021|EPI_ISL_1430692|2021
>hCoV-19/Japan/PG-26751/2021|EPI_ISL_1430693|2021
>hCoV-19/Japan/PG-26752/2021|EPI_ISL_1430694|2021
>hCoV-19/Japan/PG-26753/2021|EPI_ISL_1430695|2021-02-22
>hCoV-19/Japan/PG-26765/2021|EPI_ISL_1430696|2021-02-28
>hCoV-19/Japan/PG-26814/2021|EPI_ISL_1430697|2021-02-24
>hCoV-19/Japan/PG-27531/2021|EPI_ISL_1430698|2021-03-05
>hCoV-19/Italy/EMR-099996-017-01/2021|EPI_ISL_1442187|2021-03-18
>hCoV-19/Italy/EMR-095318-003-01/2021|EPI_ISL_1442218|2021-03
>hCoV-19/Italy/EMR-095318-004-01/2021|EPI_ISL_1442220|2021-03
>hCoV-19/Italy/EMR-095318-005-01/2021|EPI_ISL_1442222|2021-03
>hCoV-19/Italy/EMR-099408-010-01/2021|EPI_ISL_1443012|2021-03-18
>hCoV-19/Italy/EMR-099408-011-01/2021|EPI_ISL_1443013|2021-03-18
>hCoV-19/Italy/EMR-099408-018-01/2021|EPI_ISL_1443019|2021-03-18
>hCoV-19/Italy/EMR-099408-020-01/2021|EPI_ISL_1443021|2021-03
>hCoV-19/Italy/EMR-100003-002-01/2021|EPI_ISL_1443025|2021-03
>hCoV-19/Italy/EMR-100003-003-01/2021|EPI_ISL_1443026|2021-03
>hCoV-19/Brazil/SP-794377-NBD23/2021|EPI_ISL_1445200|2021-03-14
>hCoV-19/Brazil/SP-801021-NBD09/2021|EPI_ISL_1445202|2021-03-15
>hCoV-19/Brazil/SP-801029-NBD06/2021|EPI_ISL_1445203|2021-03-15
>hCoV-19/Brazil/SP-801035-NBD07/2021|EPI_ISL_1445204|2021-03-15
>hCoV-19/Brazil/SP-801054-NBD11/2021|EPI_ISL_1445205|2021-03-15
>hCoV-19/Brazil/SP-801065-NBD03/2021|EPI_ISL_1445206|2021-03-16
>hCoV-19/Brazil/SP-801092-NBD05/2021|EPI_ISL_1445207|2021-03-15
>hCoV-19/Brazil/SP-801125-NBD12/2021|EPI_ISL_1445209|2021-03-15
>hCoV-19/Brazil/SP-801129-NBD04/2021|EPI_ISL_1445210|2021-03-15
>hCoV-19/Brazil/SP-801143-NBD06/2021|EPI_ISL_1445211|2021-03-15
>hCoV-19/Brazil/SP-801145-NBD07/2021|EPI_ISL_1445212|2021-03-15
>hCoV-19/Brazil/SP-801155-NBD10/2021|EPI_ISL_1445213|2021-03-15
>hCoV-19/Brazil/SP-801164-NBD08/2021|EPI_ISL_1445214|2021-03-15
>hCoV-19/Brazil/SP-801981-NBD13/2021|EPI_ISL_1445215|2021-03-15
>hCoV-19/Brazil/SP-801983-NBD14/2021|EPI_ISL_1445216|2021-03-15
>hCoV-19/Brazil/SP-801987-NBD15/2021|EPI_ISL_1445217|2021-03-15
>hCoV-19/Brazil/SP-801993-NBD16/2021|EPI_ISL_1445218|2021-03-16
>hCoV-19/Brazil/SP-801996-NBD17/2021|EPI_ISL_1445219|2021-03-15
>hCoV-19/Brazil/SP-802012-NBD21/2021|EPI_ISL_1445223|2021-03-16
>hCoV-19/Brazil/SP-802015-NBD22/2021|EPI_ISL_1445224|2021-03-15
>hCoV-19/Brazil/SP-802016-NBD23/2021|EPI_ISL_1445225|2021-03-15
>hCoV-19/Italy/CAM-TIGEM-IZSM-COLLI-6754/2021|EPI_ISL_1447876|2021-03-17
>hCoV-19/USA/NY-Wadsworth-21033894-01/2021|EPI_ISL_1465755|2021-03-11
>hCoV-19/USA/NY-Wadsworth-21033899-01/2021|EPI_ISL_1465756|2021-03-11
>hCoV-19/USA/NY-PRL-2021_03_29_02H12/2021|EPI_ISL_1471160|2021-03-26
>hCoV-19/Canada/ON-PHL-21-08330/2021|EPI_ISL_1478563|2021-03
>hCoV-19/Canada/ON-PHL-21-08350/2021|EPI_ISL_1478572|2021-03
>hCoV-19/Canada/ON-PHL-21-07319/2021|EPI_ISL_1478604|2021-03
>hCoV-19/Canada/ON-PHL-21-08227/2021|EPI_ISL_1478626|2021-03
>hCoV-19/Canada/ON-PHL-21-08236/2021|EPI_ISL_1478634|2021-03
>hCoV-19/Canada/ON-PHL-21-08238/2021|EPI_ISL_1478636|2021-03
>hCoV-19/Canada/ON-PHL-21-08239/2021|EPI_ISL_1478637|2021-03
>hCoV-19/Canada/ON-PHL-21-08240/2021|EPI_ISL_1478638|2021-03
>hCoV-19/Canada/ON-PHL-21-08244/2021|EPI_ISL_1478642|2021-03
>hCoV-19/Canada/ON-PHL-21-08245/2021|EPI_ISL_1478643|2021-03
>hCoV-19/USA/AK-PHL7574/2021|EPI_ISL_1483589|2021-02-13
>hCoV-19/USA/MI-UM-10038972021/2021|EPI_ISL_1491508|2021-03-26
>hCoV-19/Belgium/ULG-13530/2021|EPI_ISL_1492839|2021-03-15
>hCoV-19/Brazil/SP-AFIP_13_2021/2021|EPI_ISL_1499105|2021-02-15
>hCoV-19/Italy/UMB-IZSGC-179786.1.11/2021|EPI_ISL_1499475|2021-03-16
>hCoV-19/Italy/UMB-IZSGC-179786.1.12/2021|EPI_ISL_1499476|2021-03-16
>hCoV-19/Italy/UMB-IZSGC-179786.1.23/2021|EPI_ISL_1499488|2021-03-17
>hCoV-19/Italy/UMB-IZSGC-179786.1.24/2021|EPI_ISL_1499489|2021-03-17
>hCoV-19/Italy/UMB-IZSGC-179786.1.25/2021|EPI_ISL_1499490|2021-03-17
>hCoV-19/Italy/UMB-IZSGC-179786.1.27/2021|EPI_ISL_1499492|2021-03-17
>hCoV-19/Italy/UMB-IZSGC-179786.1.5/2021|EPI_ISL_1499500|2021-03-15
>hCoV-19/Portugal/PT5418/2021|EPI_ISL_1499576|2021-03-19
>hCoV-19/Portugal/PT5419/2021|EPI_ISL_1499577|2021-03-19
>hCoV-19/Portugal/PT5427/2021|EPI_ISL_1499585|2021-03-20
>hCoV-19/Portugal/PT5430/2021|EPI_ISL_1499588|2021-03-19
>hCoV-19/Ireland/WD-NVRL-e87IRL42286/2021|EPI_ISL_1499924|2021-03-16
>hCoV-19/USA/IL-S21WGS268/2021|EPI_ISL_1500221|2021-03-29
>hCoV-19/USA/IL-S21WGS270/2021|EPI_ISL_1500223|2021-03-30
>hCoV-19/USA/IL-S21WGS271/2021|EPI_ISL_1500224|2021-03-30
>hCoV-19/USA/IL-S21WGS272/2021|EPI_ISL_1500225|2021-03-29
>hCoV-19/USA/IL-S21WGS280/2021|EPI_ISL_1500233|2021-03-30
>hCoV-19/USA/IL-S21WGS292/2021|EPI_ISL_1500243|2021-03-31
>hCoV-19/Italy/CAM-TIGEM-IZSM-COLLI-7094/2021|EPI_ISL_1509455|2021-03-23
>hCoV-19/England/CAMC-14A519A/2021|EPI_ISL_1519280|2021-03-31
>hCoV-19/USA/MA-MASPHL-02897/2021|EPI_ISL_1528149|2021-03-31
>hCoV-19/USA/MA-MASPHL-02899/2021|EPI_ISL_1528150|2021-03-31
>hCoV-19/Belgium/CHUNamur1323418601/2021|EPI_ISL_1528177|2021-03-17
>hCoV-19/Belgium/CHUNamur1323442801/2021|EPI_ISL_1528180|2021-03-17
>hCoV-19/USA/CA-ALSR-8294/2021|EPI_ISL_1531783|2021-03-16
>hCoV-19/Brazil/SC-FIOCRUZ-13111/2021|EPI_ISL_1533992|2021-01-27
>hCoV-19/Brazil/SC-FIOCRUZ-13114/2021|EPI_ISL_1533993|2021-01-28
>hCoV-19/Brazil/SC-FIOCRUZ-13109/2021|EPI_ISL_1533994|2021-01-28
>hCoV-19/Brazil/SC-FIOCRUZ-13113/2021|EPI_ISL_1533996|2021-02-01
>hCoV-19/Brazil/PR-FIOCRUZ-12967/2021|EPI_ISL_1533999|2021-02-18
>hCoV-19/Brazil/PR-FIOCRUZ-12964/2021|EPI_ISL_1534000|2021-02-19
>hCoV-19/Brazil/PR-FIOCRUZ-12966/2021|EPI_ISL_1534001|2021-02-19
>hCoV-19/Brazil/SC-FIOCRUZ-12975/2021|EPI_ISL_1534002|2021-02-23
>hCoV-19/Brazil/SC-FIOCRUZ-11195/2021|EPI_ISL_1534003|2021-02-23
>hCoV-19/Brazil/SE-FIOCRUZ-10220/2021|EPI_ISL_1534004|2021-02-23
>hCoV-19/Brazil/SC-FIOCRUZ-11194/2021|EPI_ISL_1534007|2021-02-26
>hCoV-19/Brazil/SC-FIOCRUZ-12972/2021|EPI_ISL_1534008|2021-02-26
>hCoV-19/Brazil/SC-FIOCRUZ-12973/2021|EPI_ISL_1534009|2021-02-26
>hCoV-19/Turkey/HSGM-15477/2021|EPI_ISL_1534482|2021-03-19
>hCoV-19/Turkey/HSGM-15497/2021|EPI_ISL_1534483|2021-03-19
>hCoV-19/Turkey/HSGM-15465/2021|EPI_ISL_1534486|2021-03-19
>hCoV-19/Chile/RM-52143/2021|EPI_ISL_1540997|2021-03-14
>hCoV-19/USA/OR-OHSU-10887/2021|EPI_ISL_1542030|2021-03-26
>hCoV-19/USA/NY-PRL-2021_0406_00O23/2021|EPI_ISL_1542458|2021-04-05
>hCoV-19/USA/NY-PRL-2021_0405_02M24/2021|EPI_ISL_1542830|2021-04-01
>hCoV-19/USA/NY-PRL-2021_0407_00E04/2021|EPI_ISL_1543366|2021-04-05
>hCoV-19/USA/NY-PRL-2021_0407_00F09/2021|EPI_ISL_1543367|2021-04-06
>hCoV-19/Italy/CAL-TIGEM-IZSM-COLLI-7370/2021|EPI_ISL_1545520|2021-03
>hCoV-19/Spain/CT-HUGTiPR011GI2B4/2021|EPI_ISL_1547724|2021-03-29
>hCoV-19/Spain/CT-HUGTiPR011GI2F12/2021|EPI_ISL_1547769|2021-03-24
>hCoV-19/Spain/CT-HUGTiPR011GI2G12/2021|EPI_ISL_1547780|2021-03-23
>hCoV-19/Brazil/AM-FIOCRUZ-20143103JT/2020|EPI_ISL_833136|2020-12-29
>hCoV-19/Brazil/AM-FIOCRUZ-20842882CA/2020|EPI_ISL_833137|2020-12-04
>hCoV-19/Brazil/AM-FIOCRUZ-20843201ML/2020|EPI_ISL_833138|2020-12-21
>hCoV-19/Brazil/AM-FIOCRUZ-20843228ZC/2020|EPI_ISL_833139|2020-12-22
>hCoV-19/Brazil/AM-FIOCRUZ-20843269RC/2020|EPI_ISL_833140|2020-12-23
>hCoV-19/Brazil/AM-987/2020|EPI_ISL_833167|2020-12-16
>hCoV-19/Brazil/AM-989/2020|EPI_ISL_833169|2020-12-23
>hCoV-19/Brazil/AM-990/2020|EPI_ISL_833170|2020-12-23
>hCoV-19/Brazil/AM-991/2020|EPI_ISL_833171|2020-12-17
>hCoV-19/Brazil/AM-992/2020|EPI_ISL_833172|2020-12-17
>hCoV-19/Brazil/AM-993/2020|EPI_ISL_833173|2020-12-18
>hCoV-19/Brazil/AM-994/2020|EPI_ISL_833174|2020-12-22
>hCoV-19/USA/MN-MDH-2575/2021|EPI_ISL_913587|2021-01-11
>hCoV-19/Peru/LIM-INS-175/2021|EPI_ISL_943570|2021-01-28
>hCoV-19/Brazil/AM-1192/2021|EPI_ISL_943990|2021-01-19
>hCoV-19/Colombia/AMA-INS-VG-631/2021|EPI_ISL_956287|2021-01-23
>hCoV-19/Colombia/AMA-INS-VG-633/2021|EPI_ISL_956289|2021-01-12
>hCoV-19/Colombia/AMA-INS-VG-367/2021|EPI_ISL_956297|2021-01-04
>hCoV-19/Brazil/RS-8680/2021|EPI_ISL_983865|2021-02-01
>hCoV-19/Spain/MD-HGUGM-21048605/2021|EPI_ISL_985404|2021-01-29
>hCoV-19/Brazil/SP-BT13035/2021|EPI_ISL_1000671|2021-01-22
>hCoV-19/Brazil/SP-BT13022/2021|EPI_ISL_1000673|2021-01-22
>hCoV-19/Italy/ABR-DM989/2021|EPI_ISL_1036239|2021-02-10
>hCoV-19/Belgium/UZA-UA-3523/2021|EPI_ISL_1036621|2021-02-11
>hCoV-19/Italy/LAZ-INMI-221/2021|EPI_ISL_1039785|2021-02-11
>hCoV-19/Brazil/AM-FIOCRUZ-20892262DR/2020|EPI_ISL_1068226|2020-12-23
>hCoV-19/Brazil/AM-FIOCRUZ-20893866MN/2020|EPI_ISL_1068243|2020-12-23
>hCoV-19/Brazil/AM-FIOCRUZ-20894927MS/2020|EPI_ISL_1068248|2020-12-28
>hCoV-19/Brazil/AM-FIOCRUZ-20895217CM/2020|EPI_ISL_1068249|2020-12-22
>hCoV-19/Brazil/AM-FIOCRUZ-21142481RG/2021|EPI_ISL_1068258|2021-01-13
>hCoV-19/Brazil/AM-FIOCRUZ-21143321SM/2021|EPI_ISL_1068260|2021-01-04
>hCoV-19/Brazil/AM-FIOCRUZ-21143333CC/2021|EPI_ISL_1068261|2021-01-05
>hCoV-19/Brazil/AM-FIOCRUZ-21143339MM/2021|EPI_ISL_1068262|2021-01-05
>hCoV-19/Brazil/AM-FIOCRUZ-21143395RC/2021|EPI_ISL_1068263|2021-01-06
>hCoV-19/Brazil/AM-FIOCRUZ-21143402KJ/2021|EPI_ISL_1068264|2021-01-06
>hCoV-19/Brazil/AM-FIOCRUZ-21143420WC/2021|EPI_ISL_1068266|2021-01-07
>hCoV-19/Brazil/AM-FIOCRUZ-21143455VM/2021|EPI_ISL_1068268|2021-01-08
>hCoV-19/Brazil/AM-FIOCRUZ-21143459HF/2021|EPI_ISL_1068269|2021-01-08
>hCoV-19/Brazil/AM-FIOCRUZ-21143496CM/2021|EPI_ISL_1068270|2021-01-11
>hCoV-19/Brazil/AM-FIOCRUZ-21143504VA/2021|EPI_ISL_1068271|2021-01-11
>hCoV-19/Brazil/AM-FIOCRUZ-21143537SL/2021|EPI_ISL_1068272|2021-01-12
>hCoV-19/Brazil/AM-FIOCRUZ-21143541HC/2021|EPI_ISL_1068273|2021-01-12
>hCoV-19/Brazil/AM-FIOCRUZ-21143575RS/2021|EPI_ISL_1068274|2021-01-08
>hCoV-19/Brazil/AM-FIOCRUZ-21143580DO/2021|EPI_ISL_1068275|2021-01-08
>hCoV-19/Brazil/AM-FIOCRUZ-21143603CF/2021|EPI_ISL_1068276|2021-01-13
>hCoV-19/Brazil/AM-FIOCRUZ-21143608MV/2021|EPI_ISL_1068278|2021-01-13
>hCoV-19/Brazil/AM-FIOCRUZ-21843439LC/2021|EPI_ISL_1068279|2021-01-07
>hCoV-19/Brazil/AM-FIOCRUZ-21843511WC/2021|EPI_ISL_1068280|2021-01-06
>hCoV-19/Brazil/AM-FIOCRUZ-21843518RA/2021|EPI_ISL_1068281|2021-01-06
>hCoV-19/Brazil/AM-FIOCRUZ-21843667JC/2021|EPI_ISL_1068282|2021-01-11
>hCoV-19/Brazil/AM-FIOCRUZ-21843677AF/2021|EPI_ISL_1068283|2021-01-12
>hCoV-19/Brazil/AM-FIOCRUZ-21843807PS/2021|EPI_ISL_1068284|2021-01-13
>hCoV-19/Brazil/AM-FIOCRUZ-21890002SP/2021|EPI_ISL_1068285|2021-01-04
>hCoV-19/Brazil/AM-FIOCRUZ-21890006JG/2021|EPI_ISL_1068286|2021-01-04
>hCoV-19/Brazil/AM-FIOCRUZ-21890017IF/2021|EPI_ISL_1068287|2021-01-05
>hCoV-19/Brazil/AM-FIOCRUZ-21890017MD/2021|EPI_ISL_1068288|2021-01-05
>hCoV-19/Brazil/AM-FIOCRUZ-21890025RM/2021|EPI_ISL_1068289|2021-01-05
>hCoV-19/Brazil/AM-FIOCRUZ-21890031RC/2021|EPI_ISL_1068290|2021-01-05
>hCoV-19/Brazil/AM-FIOCRUZ-21890365EC/2021|EPI_ISL_1068291|2021-01-07
>hCoV-19/Brazil/AM-FIOCRUZ-21890474MD/2021|EPI_ISL_1068292|2021-01-06
>hCoV-19/Belgium/ULG-12361/2021|EPI_ISL_1076418|2021-02-09
>hCoV-19/USA/TX-HMH-MCoV-25288/2021|EPI_ISL_1079917|2021-01-20
>hCoV-19/England/MILK-12BE813/2021|EPI_ISL_1084042|2021-02-16
>hCoV-19/Belgium/rega-3385/2021|EPI_ISL_1093256|2021-02-15
>hCoV-19/Italy/CAM-COTUGNO-IZSM-11897/2021|EPI_ISL_1095449|2021-02-18
>hCoV-19/Belgium/UGent-2072/2021|EPI_ISL_1109859|2021-02-11
>hCoV-19/Brazil/SP-1600/2021|EPI_ISL_1121307|2021-02-13
>hCoV-19/Brazil/SP-1599/2021|EPI_ISL_1121308|2021-02-11
>hCoV-19/Brazil/SP-1598/2021|EPI_ISL_1121309|2021-02-10
>hCoV-19/Brazil/SP-1710/2021|EPI_ISL_1121310|2021-02-08
>hCoV-19/Brazil/SP-1414/2021|EPI_ISL_1121311|2021-02-06
>hCoV-19/Brazil/SP-1708/2021|EPI_ISL_1121312|2021-02-05
>hCoV-19/Brazil/SP-1714/2021|EPI_ISL_1121313|2021-02-05
>hCoV-19/Brazil/SP-1715/2021|EPI_ISL_1121314|2021-02-05
>hCoV-19/Brazil/SP-1768/2021|EPI_ISL_1121315|2021-01-16
>hCoV-19/Brazil/RS-1769/2021|EPI_ISL_1121316|2021-01-10
>hCoV-19/Australia/NSW4318/2021|EPI_ISL_1121976|2021-03-01
>hCoV-19/Italy/EMR-064126-004/2021|EPI_ISL_1132668|2021-02-18
>hCoV-19/Brazil/SP-1590/2021|EPI_ISL_1139070|2021-01-20
>hCoV-19/Germany/BY-RKI-I-019890/2021|EPI_ISL_1150052|2021-02-13
>hCoV-19/Germany/SH-RKI-I-023336/2021|EPI_ISL_1153503|2021-02-12
>hCoV-19/Germany/BY-RKI-I-023384/2021|EPI_ISL_1153551|2021-02-17
>hCoV-19/Italy/UMB-IZSGC-96118.1.2/2021|EPI_ISL_1163795|2021-02-06
>hCoV-19/Italy/UMB-IZSGC-96118.1.5/2021|EPI_ISL_1163796|2021-02-08
>hCoV-19/Italy/UMB-IZSGC-96118.1.6/2021|EPI_ISL_1163797|2021-02-08
>hCoV-19/Sint_Maarten/SX-RIVM-14870/2021|EPI_ISL_1165565|2021-02-15
>hCoV-19/Italy/TUS-Siena22/2021|EPI_ISL_1169908|2021-02-17
>hCoV-19/Italy/TUS-Siena23/2021|EPI_ISL_1169909|2021-02-17
>hCoV-19/Italy/TUS-Siena26/2021|EPI_ISL_1169910|2021-02-06
>hCoV-19/Brazil/SP-1416/2021|EPI_ISL_1196296|2021-02-05
>hCoV-19/Brazil/SP-1651/2021|EPI_ISL_1196299|2021-02-04
>hCoV-19/Italy/UMB-ISS-7240/2021|EPI_ISL_1198007|2021-02-13
>hCoV-19/Brazil/PB-00781/2021|EPI_ISL_1213201|2021-01-21
>hCoV-19/Brazil/AM-00700/2021|EPI_ISL_1213202|2021-01-18
>hCoV-19/Brazil/AM-00702/2021|EPI_ISL_1213204|2021-01-18
>hCoV-19/Brazil/AM-00703/2021|EPI_ISL_1213206|2021-01-18
>hCoV-19/Brazil/PB-00776/2021|EPI_ISL_1213207|2021-01-11
>hCoV-19/USA/FL-BPHL-1101/2021|EPI_ISL_1218902|2021-02-22
>hCoV-19/USA/FL-BPHL-1140/2021|EPI_ISL_1218939|2021-02-24
>hCoV-19/Belgium/ULG-12982/2021|EPI_ISL_1241789|2021-03-05
>hCoV-19/Portugal/PT4067/2021|EPI_ISL_1260858|2021-03-02
>hCoV-19/Portugal/PT4069/2021|EPI_ISL_1260860|2021-02-28
>hCoV-19/Netherlands/GE-RIVM-16699/2021|EPI_ISL_1289218|2021-03-02
>hCoV-19/Netherlands/GE-RIVM-16718/2021|EPI_ISL_1289219|2021-02-27
>hCoV-19/Netherlands/GE-RIVM-17074/2021|EPI_ISL_1289220|2021-03-03
>hCoV-19/Netherlands/GE-RIVM-17090/2021|EPI_ISL_1289221|2021-03-04
>hCoV-19/Netherlands/GE-RIVM-17112/2021|EPI_ISL_1289222|2021-03-03
>hCoV-19/Netherlands/NH-RIVM-16687/2021|EPI_ISL_1289223|2021-02-25
>hCoV-19/Netherlands/NH-RIVM-16816/2021|EPI_ISL_1289224|2021-03-02
>hCoV-19/USA/CT-Yale-2077/2021|EPI_ISL_1293215|2021-03-03
>hCoV-19/USA/OH-JML-COHMAR004/2021|EPI_ISL_1310787|2021-03-11
>hCoV-19/USA/OH-JML-COHMAR005/2021|EPI_ISL_1310788|2021-03-10
>hCoV-19/Chile/ML-24640/2021|EPI_ISL_1321468|2021-01-28
>hCoV-19/Chile/ML-39482/2021|EPI_ISL_1321469|2021-02-25
>hCoV-19/Chile/ML-39486/2021|EPI_ISL_1321470|2021-02-24
>hCoV-19/Chile/VS-42090/2021|EPI_ISL_1321471|2021-02-28
>hCoV-19/Chile/RM-48937/2021|EPI_ISL_1321472|2021-03-10
>hCoV-19/Chile/RM-50263/2021|EPI_ISL_1321473|2021-03-11
>hCoV-19/Italy/UMB-IZSGC-149306.1.77/2021|EPI_ISL_1321803|2021-03-09
>hCoV-19/Italy/UMB-IZSGC-149306.1.9/2021|EPI_ISL_1321805|2021-03-01
>hCoV-19/Italy/UMB-IZSGC-149306/2021|EPI_ISL_1321806|2021-03-03
>hCoV-19/England/CAMC-13DCC5E/2021|EPI_ISL_1327150|2021-03-12
>hCoV-19/England/CAMC-13DCD88/2021|EPI_ISL_1327174|2021-03-15
>hCoV-19/USA/FL-CDC-STM-000022255/2021|EPI_ISL_1337346|2021-02-22
>hCoV-19/USA/FL-CDC-STM-000022208/2021|EPI_ISL_1337348|2021-02-22
>hCoV-19/Germany/BW-RKI-I-041029/2021|EPI_ISL_1348076|2021-03-04
>hCoV-19/Germany/BY-RKI-I-043607/2021|EPI_ISL_1350795|2021-03-12
>hCoV-19/Brazil/SP-1972/2021|EPI_ISL_1358290|2021-03-04
>hCoV-19/Brazil/SP-1975/2021|EPI_ISL_1358292|2021-02-12
>hCoV-19/Brazil/SP-1979/2021|EPI_ISL_1358293|2021-02-11
>hCoV-19/Canada/ON-PHL-21-05987/2021|EPI_ISL_1368511|2021-02
>hCoV-19/Canada/ON-PHL-21-05966/2021|EPI_ISL_1368525|2021-02
>hCoV-19/Canada/ON-PHL-21-06901/2021|EPI_ISL_1368901|2021-03
>hCoV-19/Canada/ON-PHL-21-06927/2021|EPI_ISL_1368970|2021-03
>hCoV-19/Canada/ON-PHL-21-05350/2021|EPI_ISL_1368971|2021-03
>hCoV-19/Canada/ON-PHL-21-05349/2021|EPI_ISL_1368972|2021-03
>hCoV-19/Canada/ON-PHL-21-06986/2021|EPI_ISL_1368985|2021-03
>hCoV-19/Canada/ON-PHL-21-06987/2021|EPI_ISL_1368986|2021-03
>hCoV-19/Canada/ON-PHL-21-06988/2021|EPI_ISL_1368987|2021-03
>hCoV-19/Canada/ON-PHL-21-06989/2021|EPI_ISL_1368988|2021-03
>hCoV-19/Canada/ON-PHL-21-06991/2021|EPI_ISL_1368990|2021-03
>hCoV-19/Netherlands/NB-RIVM-18782/2021|EPI_ISL_1370834|2021-02-28
>hCoV-19/Netherlands/LI-RIVM-17657/2021|EPI_ISL_1371282|2021-03-06
>hCoV-19/Netherlands/GE-RIVM-18285/2021|EPI_ISL_1371705|2021-02-11
>hCoV-19/Belgium/MBLGg0385/2021|EPI_ISL_1372185|2021-02-16
>hCoV-19/USA/NC-UNC-0612/2021|EPI_ISL_1373447|2021-03-17
>hCoV-19/USA/NC-UNC-0624/2021|EPI_ISL_1373457|2021-03-18
>hCoV-19/USA/CT-Yale-2182/2021|EPI_ISL_1378750|2021-03-07
>hCoV-19/Brazil/SP-2004/2021|EPI_ISL_1381060|2021-02-10
>hCoV-19/Brazil/SP-2005/2021|EPI_ISL_1381061|2021-02-10
>hCoV-19/Brazil/SP-2006/2021|EPI_ISL_1381062|2021-02-10
>hCoV-19/Brazil/SP-2007/2021|EPI_ISL_1381063|2021-02-10
>hCoV-19/Brazil/SP-2011/2021|EPI_ISL_1381065|2021-02-10
>hCoV-19/Brazil/SP-2044/2021|EPI_ISL_1381070|2021-03-12
>hCoV-19/Brazil/SP-2045/2021|EPI_ISL_1381071|2021-03-12
>hCoV-19/Belgium/rega-5249/2021|EPI_ISL_1382391|2021-03-12
>hCoV-19/Belgium/rega-4738/2021|EPI_ISL_1382809|2021-02-22
>hCoV-19/Belgium/rega-4729/2021|EPI_ISL_1382818|2021-02-21
>hCoV-19/Belgium/rega-4732/2021|EPI_ISL_1382821|2021-02-21
>hCoV-19/Belgium/rega-4727/2021|EPI_ISL_1382828|2021-02-20
>hCoV-19/Luxembourg/LNS7161175/2021|EPI_ISL_1384156|2021-02-26
>hCoV-19/USA/NY-PRL-2021_03_24_00E13/2021|EPI_ISL_1385487|2021-03-21
>hCoV-19/Portugal/PT4071/2021|EPI_ISL_1399624|2021-03-06
>hCoV-19/Portugal/PT4072/2021|EPI_ISL_1399625|2021-03-06
>hCoV-19/Portugal/PT4073/2021|EPI_ISL_1399626|2021-03-06
>hCoV-19/Portugal/PT4341/2021|EPI_ISL_1399627|2021-03-04
>hCoV-19/Portugal/PT4423/2021|EPI_ISL_1399628|2021-03-15
>hCoV-19/Portugal/PT4456/2021|EPI_ISL_1399629|2021-03-08
>hCoV-19/Portugal/PT4633/2021|EPI_ISL_1399630|2021-03-02
>hCoV-19/Portugal/PT4882/2021|EPI_ISL_1399631|2021-03-06
>hCoV-19/Portugal/PT4886/2021|EPI_ISL_1399632|2021-03-11
>hCoV-19/Jordan/AM-Biolab011/2021|EPI_ISL_1406179|2021-03-09
>hCoV-19/Jordan/AM-Biolab012/2021|EPI_ISL_1406183|2021-03-13
>hCoV-19/USA/MA-MASPHL-02458/2021|EPI_ISL_1406698|2021-03-12
>hCoV-19/USA/MA-MASPHL-02459/2021|EPI_ISL_1406699|2021-03-13
>hCoV-19/USA/MA-CDCBI-CRSP_01526/2021|EPI_ISL_1413799|2021-03-21
>hCoV-19/Belgium/UZA-UA-CV2007761772/2021|EPI_ISL_1416805|2021-03-22
>hCoV-19/Germany/BW-RKI-I-050380/2021|EPI_ISL_1432466|2021-03-12
>hCoV-19/Brazil/BA-HA01/2020|EPI_ISL_1443196|2020-12-28
>hCoV-19/Brazil/BA-HA02/2020|EPI_ISL_1443197|2020-12-28
>hCoV-19/Brazil/BA-HA03/2020|EPI_ISL_1443198|2020-12-28
>hCoV-19/USA/CT-Yale-2445/2021|EPI_ISL_1447557|2021-03-09
>hCoV-19/Italy/CAM-TIGEM-IZSM-COLLI-6882/2021|EPI_ISL_1447987|2021-03-01
>hCoV-19/England/CAMC-143E002/2021|EPI_ISL_1454248|2021-03-22
>hCoV-19/Belgium/AZKLINA121-066241/2021|EPI_ISL_1456450|2021-03-23
>hCoV-19/Belgium/AZKLINA121-067563/2021|EPI_ISL_1457775|2021-03-24
>hCoV-19/Belgium/AZKLINA121-071381/2021|EPI_ISL_1457782|2021-03-28
>hCoV-19/Brazil/GO-2014/2021|EPI_ISL_1468413|2021-03-16
>hCoV-19/Brazil/GO-2015/2021|EPI_ISL_1468414|2021-03-16
>hCoV-19/Brazil/GO-2016/2021|EPI_ISL_1468415|2021-03-16
>hCoV-19/Brazil/SP-2047/2021|EPI_ISL_1468416|2021-02-22
>hCoV-19/Brazil/SP-2049/2021|EPI_ISL_1468417|2021-02-02
>hCoV-19/Brazil/SP-2054/2021|EPI_ISL_1468418|2021-01-11
>hCoV-19/Brazil/SP-2059/2021|EPI_ISL_1468419|2021-02-24
>hCoV-19/Brazil/SP-2064/2021|EPI_ISL_1468420|2021-02-22
>hCoV-19/Brazil/SP-2065/2021|EPI_ISL_1468421|2021-02-22
>hCoV-19/Brazil/SP-2067/2021|EPI_ISL_1468422|2021-02-17
>hCoV-19/Brazil/SP-2068/2021|EPI_ISL_1468423|2021-02-17
>hCoV-19/Brazil/SP-2083/2021|EPI_ISL_1468424|2021-02-22
>hCoV-19/Brazil/SP-2086/2021|EPI_ISL_1468425|2021-02-16
>hCoV-19/Brazil/SP-2093/2021|EPI_ISL_1468426|2021-02-18
>hCoV-19/Brazil/SP-2097/2021|EPI_ISL_1468427|2021-02-09
>hCoV-19/Brazil/SP-2107/2021|EPI_ISL_1468428|2021-01-31
>hCoV-19/Brazil/SP-2110/2021|EPI_ISL_1468429|2021-02-23
>hCoV-19/Brazil/SP-2117/2021|EPI_ISL_1468430|2021-02-03
>hCoV-19/USA/CA-SEARCH-8128/2021|EPI_ISL_1468940|2021-03-18
>hCoV-19/USA/CA-SEARCH-8130/2021|EPI_ISL_1468941|2021-03-13
>hCoV-19/USA/CA-SEARCH-8132/2021|EPI_ISL_1468942|2021-03-18
>hCoV-19/USA/CA-SEARCH-8136/2021|EPI_ISL_1468943|2021-03-17
>hCoV-19/USA/CA-SEARCH-8139/2021|EPI_ISL_1468944|2021-03-12
>hCoV-19/USA/CA-SEARCH-8142/2021|EPI_ISL_1468945|2021-03-12
>hCoV-19/USA/CA-SEARCH-8143/2021|EPI_ISL_1468946|2021-03-13
>hCoV-19/USA/CA-SEARCH-8122/2021|EPI_ISL_1468948|2021-03-16
>hCoV-19/Canada/ON-PHL-21-03780-v2/2021|EPI_ISL_1478237|2021-02
>hCoV-19/Canada/ON-PHL-21-08096/2021|EPI_ISL_1478295|2021-02
>hCoV-19/Canada/ON-PHL-21-05585-v2/2021|EPI_ISL_1478297|2021-02
>hCoV-19/Canada/ON-PHL-21-08198/2021|EPI_ISL_1478678|2021-03
>hCoV-19/Canada/ON-PHL-21-08208/2021|EPI_ISL_1478685|2021-03
>hCoV-19/Canada/ON-PHL-21-08474/2021|EPI_ISL_1478740|2021-03
>hCoV-19/USA/TX-HHD-03308558/2021|EPI_ISL_1479113|2021-03-27
>hCoV-19/USA/FL-CDC-STM-000028328/2021|EPI_ISL_1480124|2021-03-03
>hCoV-19/USA/WA-UW-66815/2021|EPI_ISL_1490863|2021-03-08
>hCoV-19/Italy/LAZ-INMI-412/2021|EPI_ISL_1492564|2021-03-12
>hCoV-19/Italy/LAZ-INMI-396/2021|EPI_ISL_1492571|2021-03-20
>hCoV-19/Italy/LAZ-INMI-404/2021|EPI_ISL_1492573|2021-03-23
>hCoV-19/Belgium/ULG-13680/2021|EPI_ISL_1492989|2021-03-26
>hCoV-19/USA/CA-CDC-STM-000032977/2021|EPI_ISL_1493886|2021-03-10
>hCoV-19/Belgium/UZA-UA-CV2065248622/2021|EPI_ISL_1498298|2021-03-20
>hCoV-19/Belgium/UZA-UA-CV2006909182/2021|EPI_ISL_1498299|2021-03-19
>hCoV-19/Belgium/UZA-UA-CV2010228101/2021|EPI_ISL_1498358|2021-03-26
>hCoV-19/Belgium/UZA-UA-CV2012409082/2021|EPI_ISL_1498359|2021-03-24
>hCoV-19/USA/IL-S21WGS204/2021|EPI_ISL_1500158|2021-03-18
>hCoV-19/USA/IL-S21WGS221/2021|EPI_ISL_1500175|2021-03-29
>hCoV-19/USA/IL-S21WGS223/2021|EPI_ISL_1500177|2021-03-27
>hCoV-19/USA/IL-S21WGS230/2021|EPI_ISL_1500184|2021-03-27
>hCoV-19/USA/CA-CASC210440/2021|EPI_ISL_1508964|2021-03-30
>hCoV-19/Costa_Rica/HNN-0388/2021|EPI_ISL_1517432|2021-03-29
>hCoV-19/Costa_Rica/HNN-0389/2021|EPI_ISL_1517433|2021-03-29
>hCoV-19/Italy/LAZ-INMI-425/2021|EPI_ISL_1524727|2021-03-27
>hCoV-19/Italy/LAZ-INMI-426/2021|EPI_ISL_1524728|2021-03-27
>hCoV-19/France/PAC-HCL021056641501/2021|EPI_ISL_1526351|2021-03-16
>hCoV-19/USA/MA-MASPHL-02666/2021|EPI_ISL_1527217|2021-03-23
>hCoV-19/USA/MA-MASPHL-02710/2021|EPI_ISL_1527218|2021-03-22
>hCoV-19/USA/MA-MASPHL-02814/2021|EPI_ISL_1527219|2021-03-26
>hCoV-19/USA/MA-MASPHL-02822/2021|EPI_ISL_1527220|2021-03-22
>hCoV-19/USA/MA-MASPHL-02690/2021|EPI_ISL_1527221|2021-03-17
>hCoV-19/USA/MN-MDH-4780/2021|EPI_ISL_1531712|2021-03-25
>hCoV-19/Brazil/SP-2229/2021|EPI_ISL_1533689|2021-02-19
>hCoV-19/Brazil/SP-2230/2021|EPI_ISL_1533690|2021-02-19
>hCoV-19/Brazil/SP-2235/2021|EPI_ISL_1533695|2021-02-11
>hCoV-19/Brazil/SP-2236/2021|EPI_ISL_1533696|2021-01-28
>hCoV-19/Belgium/ULG-13833/2021|EPI_ISL_1533954|2021-03-29
>hCoV-19/Chile/RM-55829/2021|EPI_ISL_1534546|2021-03-18
>hCoV-19/Chile/RM-55565/2021|EPI_ISL_1534547|2021-03-17
>hCoV-19/USA/NY-PRL-2021_0405_02F04/2021|EPI_ISL_1542411|2021-04-01
>hCoV-19/USA/NY-PRL-2021_0406_00I03/2021|EPI_ISL_1542899|2021-04-05
>hCoV-19/Faroe_Islands/HFS-193/2021|EPI_ISL_854594|2021-01-12
>hCoV-19/Brazil/AM-IEC-177291/2020|EPI_ISL_918500|2020-12-28
>hCoV-19/Brazil/AM-IEC-177292/2020|EPI_ISL_918501|2020-12-28
>hCoV-19/Brazil/AM-IEC-177293/2020|EPI_ISL_918502|2020-12-29
>hCoV-19/Brazil/AM-IEC-177294/2020|EPI_ISL_918503|2020-12-28
>hCoV-19/Brazil/AM-IEC-177301/2020|EPI_ISL_918504|2020-12-21
>hCoV-19/Brazil/AM-IEC-177310/2020|EPI_ISL_918505|2020-12-30
>hCoV-19/Brazil/AM-IEC-177312/2020|EPI_ISL_918506|2020-12-30
>hCoV-19/Brazil/AM-IEC-177314/2021|EPI_ISL_918507|2021-01-05
>hCoV-19/Brazil/AM-IEC-177320/2021|EPI_ISL_918508|2021-01-05
>hCoV-19/Brazil/AM-IEC-177322/2021|EPI_ISL_918509|2021-01-06
>hCoV-19/Brazil/AM-IEC-177323/2021|EPI_ISL_918510|2021-01-07
>hCoV-19/Brazil/AM-IEC-177328/2020|EPI_ISL_918511|2020-12-30
>hCoV-19/Brazil/RR-1081/2021|EPI_ISL_943967|2021-01-25
>hCoV-19/Brazil/RR-1083/2021|EPI_ISL_943968|2021-01-25
>hCoV-19/Brazil/RR-1084/2021|EPI_ISL_943969|2021-01-25
>hCoV-19/Brazil/RR-1085/2021|EPI_ISL_943970|2021-01-25
>hCoV-19/Brazil/RR-1087/2021|EPI_ISL_943971|2021-01-25
>hCoV-19/Brazil/TO-1188/2021|EPI_ISL_943987|2021-01-20
>hCoV-19/France/PAC-IHU-3192/2021|EPI_ISL_982899|2021
>hCoV-19/France/IDF-CERBAHC-20210206-S51/2021|EPI_ISL_1005684|2021-01-27
>hCoV-19/France/IDF-CERBAHC-20210206-S62/2021|EPI_ISL_1005685|2021-01-27
>hCoV-19/Mexico/JAL-InDRE_245/2021|EPI_ISL_1008714|2021-01-28
>hCoV-19/Italy/LAZ-INMI-216/2021|EPI_ISL_1023524|2021-02-05
>hCoV-19/Italy/TOS-ISS-6908/2021|EPI_ISL_1035900|2021-02-03
>hCoV-19/Ireland/D-NVRL-21IRL30005/2021|EPI_ISL_1055106|2021-02-02
>hCoV-19/Belgium/ULG-12382/2021|EPI_ISL_1076419|2021-02-14
>hCoV-19/Belgium/ULG-12443/2021|EPI_ISL_1076421|2021-02-17
>hCoV-19/France/un-HMN-21022220528/2021|EPI_ISL_1085358|2021-02-22
>hCoV-19/France/un-HMN-21022180257/2021|EPI_ISL_1085359|2021-02-16
>hCoV-19/Peru/HUA-INS-677/2020|EPI_ISL_1111137|2020-12-23
>hCoV-19/Peru/HUA-INS-683/2020|EPI_ISL_1111143|2020-12-25
>hCoV-19/Peru/HUA-INS-691/2020|EPI_ISL_1111151|2020-12-17
>hCoV-19/Peru/HUA-INS-692/2020|EPI_ISL_1111152|2020-12-27
>hCoV-19/Peru/HUA-INS-700/2021|EPI_ISL_1111160|2021-01-05
>hCoV-19/Germany/BY-RKI-I-027412/2021|EPI_ISL_1157727|2021-02-24
>hCoV-19/Germany/BY-RKI-I-027418/2021|EPI_ISL_1157733|2021-02-24
>hCoV-19/Brazil/SP-1836/2021|EPI_ISL_1171619|2021-02-15
>hCoV-19/Brazil/SP-1771/2021|EPI_ISL_1171648|2021-01-05
>hCoV-19/Brazil/SP-1772/2021|EPI_ISL_1171649|2021-01-05
>hCoV-19/Brazil/SP-1773/2021|EPI_ISL_1171650|2021-01-07
>hCoV-19/Brazil/SP-1808/2021|EPI_ISL_1171653|2021-02-05
>hCoV-19/Brazil/SP-1812/2021|EPI_ISL_1171656|2021-02-17
>hCoV-19/Brazil/SP-1831/2021|EPI_ISL_1171672|2021-01-26
>hCoV-19/Brazil/SP-1834/2021|EPI_ISL_1171674|2021-02-12
>hCoV-19/USA/AK-PHL7306/2021|EPI_ISL_1182734|2021-02-08
>hCoV-19/USA/AK-PHL7135/2021|EPI_ISL_1182768|2021-02-15
>hCoV-19/USA/AK-PHL7166/2021|EPI_ISL_1182769|2021-02-15
>hCoV-19/England/CAMC-13289B6/2021|EPI_ISL_1187189|2021-02-17
>hCoV-19/France/ARA-HCL021027707001/2021|EPI_ISL_1200661|2021-02-06
>hCoV-19/Italy/UMB-IZSGC-70799_1_20/2021|EPI_ISL_1212659|2021-02-01
>hCoV-19/Italy/UMB-IZSGC-70799_1_21/2021|EPI_ISL_1212661|2021-02-01
>hCoV-19/Italy/UMB-IZSGC-70799_1_23/2021|EPI_ISL_1212664|2021-02-01
>hCoV-19/Italy/UMB-IZSGC-70799_1_24/2021|EPI_ISL_1212666|2021-02-01
>hCoV-19/Italy/UMB-IZSGC-70799_1_25/2021|EPI_ISL_1212668|2021-02-01
>hCoV-19/Italy/UMB-IZSGC-70799_1_26/2021|EPI_ISL_1212670|2021-02-01
>hCoV-19/Brazil/AM-IEC-177881/2021|EPI_ISL_1261683|2021-01-19
>hCoV-19/Brazil/CE-IEC-177841/2021|EPI_ISL_1261684|2021-02-15
>hCoV-19/Brazil/AM-IEC-177889/2021|EPI_ISL_1261685|2021-01-20
>hCoV-19/Brazil/AP-IEC-178171/2021|EPI_ISL_1261686|2021-01-31
>hCoV-19/Brazil/RR-IEC-178209/2021|EPI_ISL_1261687|2021-02-15
>hCoV-19/Brazil/AP-IEC-178179/2021|EPI_ISL_1261688|2021-02-15
>hCoV-19/Brazil/AP-IEC-178180/2021|EPI_ISL_1261689|2021-02-15
>hCoV-19/Brazil/AM-IEC-178078/2021|EPI_ISL_1261690|2021-01-11
>hCoV-19/Brazil/PA-IEC-177834/2021|EPI_ISL_1261691|2021-02-11
>hCoV-19/Brazil/AP-IEC-178175/2021|EPI_ISL_1261692|2021-02-08
>hCoV-19/Brazil/CE-IEC-177837/2021|EPI_ISL_1261693|2021-02-15
>hCoV-19/Brazil/AM-IEC-177911/2021|EPI_ISL_1261694|2021-01-12
>hCoV-19/France/IDF-IPP04907/2021|EPI_ISL_1262988|2021-03-01
>hCoV-19/Scotland/QEUH-134BAC9/2021|EPI_ISL_1277629|2021-02-27
>hCoV-19/Brazil/GO-1445/2021|EPI_ISL_1303512|2021-01-25
>hCoV-19/Brazil/GO-1447/2021|EPI_ISL_1303513|2021-01-13
>hCoV-19/Brazil/GO-1449/2021|EPI_ISL_1303514|2021-01-19
>hCoV-19/Brazil/GO-1535/2021|EPI_ISL_1303515|2021-01-13
>hCoV-19/Brazil/GO-1546/2021|EPI_ISL_1303517|2021-02-05
>hCoV-19/Brazil/SP-1894/2021|EPI_ISL_1303520|2021-02-10
>hCoV-19/Brazil/SP-1897/2021|EPI_ISL_1303522|2021-02-12
>hCoV-19/Brazil/SP-1901/2021|EPI_ISL_1303525|2021-02-16
>hCoV-19/Brazil/SP-1906/2021|EPI_ISL_1303529|2021-02-12
>hCoV-19/Brazil/SP-1913/2021|EPI_ISL_1303536|2021-02-15
>hCoV-19/Brazil/SP-1914/2021|EPI_ISL_1303537|2021-02-15
>hCoV-19/Brazil/SP-1917/2021|EPI_ISL_1303539|2021-02-15
>hCoV-19/Brazil/SP-1919/2021|EPI_ISL_1303541|2021-02-15
>hCoV-19/Brazil/SP-1920/2021|EPI_ISL_1303542|2021-02-15
>hCoV-19/Brazil/SP-1921/2021|EPI_ISL_1303543|2021-02-15
>hCoV-19/Brazil/SP-1923/2021|EPI_ISL_1303545|2021-02-15
>hCoV-19/Brazil/SP-1924/2021|EPI_ISL_1303546|2021-02-15
>hCoV-19/Brazil/SP-1927/2021|EPI_ISL_1303547|2021-02-15
>hCoV-19/Brazil/SP-1928/2021|EPI_ISL_1303548|2021-02-15
>hCoV-19/Brazil/SP-1929/2021|EPI_ISL_1303549|2021-02-16
>hCoV-19/Belgium/ULG-13101/2021|EPI_ISL_1318194|2021-03-09
>hCoV-19/Belgium/rega-3897/2021|EPI_ISL_1322690|2021-02-22
>hCoV-19/Italy/SAR-AOUSS-117/2021|EPI_ISL_1324019|2021-03
>hCoV-19/England/CAMC-13D4A4D/2021|EPI_ISL_1327504|2021-03-14
>hCoV-19/England/CAMC-13D2BD3/2021|EPI_ISL_1327564|2021-03-11
>hCoV-19/Italy/UMB-IZSGC-164630.1.70/2021|EPI_ISL_1336863|2021-03-07
>hCoV-19/Italy/UMB-IZSGC-164630.1.71/2021|EPI_ISL_1336864|2021-03-09
>hCoV-19/Italy/UMB-IZSGC-164630.1.72/2021|EPI_ISL_1336865|2021-03-09
>hCoV-19/Italy/UMB-IZSGC-164630.1.73/2021|EPI_ISL_1336866|2021-03-11
>hCoV-19/Italy/UMB-IZSGC-164630.1.74/2021|EPI_ISL_1336867|2021-03-08
>hCoV-19/Italy/UMB-IZSGC-164630.1.75/2021|EPI_ISL_1336868|2021-03-08
>hCoV-19/Italy/UMB-IZSGC-164630.1.76/2021|EPI_ISL_1336869|2021-03-12
>hCoV-19/USA/MA-CDC-STM-000022124/2021|EPI_ISL_1337333|2021-02-23
>hCoV-19/Germany/BY-RKI-I-045486/2021|EPI_ISL_1352910|2021-03-16
>hCoV-19/Japan/TY8-886-P0/2021|EPI_ISL_1358215|2021-02
>hCoV-19/Japan/TY8-886-P1/2021|EPI_ISL_1358216|2021-02
>hCoV-19/Brazil/SP-1934/2021|EPI_ISL_1358285|2021-02-24
>hCoV-19/Brazil/SP-1935/2021|EPI_ISL_1358286|2021-02-24
>hCoV-19/Brazil/SP-1945/2021|EPI_ISL_1358287|2021-03-07
>hCoV-19/Brazil/SP-1970/2021|EPI_ISL_1358288|2021-03-04
>hCoV-19/Brazil/SP-1971/2021|EPI_ISL_1358289|2021-03-04
>hCoV-19/Switzerland/ZH-ETHZ-530322/2021|EPI_ISL_1361446|2021-03-10
>hCoV-19/Canada/ON-PHL-21-06035/2021|EPI_ISL_1368464|2021-02
>hCoV-19/Canada/ON-PHL-21-06040/2021|EPI_ISL_1368469|2021-02
>hCoV-19/Switzerland/VD-GEN3447/2021|EPI_ISL_1370399|2021-03-08
>hCoV-19/Netherlands/OV-RIVM-17533/2021|EPI_ISL_1371204|2021-03-08
>hCoV-19/Belgium/rega-4578/2021|EPI_ISL_1381007|2021-02-16
>hCoV-19/Belgium/rega-4593/2021|EPI_ISL_1381022|2021-02-23
>hCoV-19/Belgium/rega-4606/2021|EPI_ISL_1381035|2021-02-05
>hCoV-19/Belgium/rega-4607/2021|EPI_ISL_1381036|2021-02-05
>hCoV-19/Brazil/SP-1985/2021|EPI_ISL_1381045|2021-02-11
>hCoV-19/Brazil/SP-1987/2021|EPI_ISL_1381047|2021-02-10
>hCoV-19/Brazil/SP-1988/2021|EPI_ISL_1381048|2021-02-10
>hCoV-19/Brazil/SP-1990/2021|EPI_ISL_1381050|2021-02-11
>hCoV-19/Brazil/SP-1993/2021|EPI_ISL_1381052|2021-02-11
>hCoV-19/Brazil/SP-1996/2021|EPI_ISL_1381055|2021-02-11
>hCoV-19/Brazil/SP-1997/2021|EPI_ISL_1381056|2021-02-11
>hCoV-19/Brazil/SP-2000/2021|EPI_ISL_1381057|2021-02-11
>hCoV-19/Brazil/SP-2002/2021|EPI_ISL_1381059|2021-02-11
>hCoV-19/Brazil/SP-2039/2021|EPI_ISL_1381068|2021-03-02
>hCoV-19/Brazil/SP-2040/2021|EPI_ISL_1381069|2021-03-02
>hCoV-19/Belgium/rega-4810/2021|EPI_ISL_1382312|2021-03-13
>hCoV-19/Belgium/rega-4859/2021|EPI_ISL_1382314|2021-03-13
>hCoV-19/Belgium/rega-5003/2021|EPI_ISL_1382316|2021-03-13
>hCoV-19/Belgium/rega-5007/2021|EPI_ISL_1382319|2021-03-13
>hCoV-19/Belgium/rega-5222/2021|EPI_ISL_1382345|2021-03-13
>hCoV-19/Belgium/rega-4852/2021|EPI_ISL_1382354|2021-03-12
>hCoV-19/Belgium/rega-4874/2021|EPI_ISL_1382739|2021-02-28
>hCoV-19/Belgium/rega-5025/2021|EPI_ISL_1382740|2021-02-28
>hCoV-19/Belgium/rega-4977/2021|EPI_ISL_1382753|2021-02-27
>hCoV-19/Belgium/rega-4980/2021|EPI_ISL_1382756|2021-02-27
>hCoV-19/Belgium/rega-4969/2021|EPI_ISL_1382767|2021-02-26
>hCoV-19/Belgium/rega-4961/2021|EPI_ISL_1382787|2021-02-25
>hCoV-19/Belgium/rega-4962/2021|EPI_ISL_1382788|2021-02-25
>hCoV-19/USA/NY-PRL-2021_03_18_00H01/2021|EPI_ISL_1384919|2021-03-16
>hCoV-19/Italy/MOL-2021031837255/2021|EPI_ISL_1385803|2021-03-18
>hCoV-19/Italy/MOL-20210337253/2021|EPI_ISL_1385805|2021-03-18
>hCoV-19/Belgium/AZDelta-9539/2021|EPI_ISL_1389392|2021-02-10
>hCoV-19/Italy/ABR-IZSGC-165590/2021|EPI_ISL_1391241|2021-03-18
>hCoV-19/Italy/ABR-IZSGC-165637/2021|EPI_ISL_1391245|2021-03-18
>hCoV-19/Italy/ABR-IZSGC-165646/2021|EPI_ISL_1391246|2021-03-18
>hCoV-19/Italy/ABR-IZSGC-165648/2021|EPI_ISL_1391247|2021-03-18
>hCoV-19/Italy/UMB-IZSGC-172028_1_10/2021|EPI_ISL_1394738|2021-03-18
>hCoV-19/Italy/UMB-IZSGC-172028_1_16/2021|EPI_ISL_1394743|2021-03-18
>hCoV-19/Italy/UMB-IZSGC-172028_1_7/2021|EPI_ISL_1394757|2021-03-18
>hCoV-19/Italy/ABR-IZSGC-169519/2021|EPI_ISL_1403584|2021-03-20
>hCoV-19/Belgium/AZDelta-24076-2111R/2021|EPI_ISL_1404433|2021-03-23
>hCoV-19/Spain/AS-242140314/2021|EPI_ISL_1406689|2021-03-19
>hCoV-19/USA/IL-CDC-2-4021524/2021|EPI_ISL_1408896|2021-02-28
>hCoV-19/England/CAMC-141D1F7/2021|EPI_ISL_1409701|2021-03-16
>hCoV-19/USA/MA-CDCBI-CRSP_01527/2021|EPI_ISL_1413803|2021-03-21
>hCoV-19/USA/MA-CDCBI-CRSP_01528/2021|EPI_ISL_1413805|2021-03-21
>hCoV-19/France/ARA-HCL021049278701/2021|EPI_ISL_1418235|2021-03-16
>hCoV-19/France/NAQ-HCL021050002901/2021|EPI_ISL_1418241|2021-03-12
>hCoV-19/France/ARA-HCL021050669301/2021|EPI_ISL_1418249|2021-03-12
>hCoV-19/France/ARA-HCL021050671601/2021|EPI_ISL_1418250|2021-03-17
>hCoV-19/USA/WI-WSLH-211779/2021|EPI_ISL_1420978|2021-03-01
>hCoV-19/USA/NY-NYCPHL-003986/2021|EPI_ISL_1447144|2021-03-19
>hCoV-19/England/CAMC-13EE415/2021|EPI_ISL_1455639|2021-03-16
>hCoV-19/USA/CA-SEARCH-8091/2021|EPI_ISL_1468923|2021-03-12
>hCoV-19/USA/CA-SEARCH-8092/2021|EPI_ISL_1468924|2021-03-14
>hCoV-19/USA/CA-SEARCH-8097/2021|EPI_ISL_1468925|2021-03-19
>hCoV-19/USA/CA-SEARCH-8100/2021|EPI_ISL_1468926|2021-03-14
>hCoV-19/USA/CA-SEARCH-8105/2021|EPI_ISL_1468927|2021-03-12
>hCoV-19/USA/CA-SEARCH-8107/2021|EPI_ISL_1468928|2021-03-19
>hCoV-19/USA/CA-SEARCH-8111/2021|EPI_ISL_1468929|2021-03-16
>hCoV-19/USA/CA-SEARCH-8112/2021|EPI_ISL_1468930|2021-03-18
>hCoV-19/USA/CA-SEARCH-8113/2021|EPI_ISL_1468931|2021-03-19
>hCoV-19/USA/CA-SEARCH-8116/2021|EPI_ISL_1468932|2021-03-12
>hCoV-19/USA/CA-SEARCH-8117/2021|EPI_ISL_1468933|2021-03-16
>hCoV-19/USA/CA-SEARCH-8118/2021|EPI_ISL_1468934|2021-03-18
>hCoV-19/USA/CA-SEARCH-8119/2021|EPI_ISL_1468935|2021-03-19
>hCoV-19/USA/CA-SEARCH-8121/2021|EPI_ISL_1468936|2021-03-08
>hCoV-19/USA/CA-SEARCH-8123/2021|EPI_ISL_1468937|2021-03-18
>hCoV-19/USA/CA-SEARCH-8126/2021|EPI_ISL_1468938|2021-03-13
>hCoV-19/USA/CA-SEARCH-8127/2021|EPI_ISL_1468939|2021-03-16
>hCoV-19/USA/NY-PRL-2021_03_29_02P23/2021|EPI_ISL_1471230|2021-03-26
>hCoV-19/Spain/MD-HGUGM-21145054/2021|EPI_ISL_1476981|2021-03-27
>hCoV-19/Canada/ON-PHL-21-08466/2021|EPI_ISL_1478734|2021-03
>hCoV-19/USA/MA-CDC-STM-000029912/2021|EPI_ISL_1480193|2021-03-05
>hCoV-19/USA/WA-UW-68403/2021|EPI_ISL_1490895|2021-03-09
>hCoV-19/USA/IL-CDC-ASC210000133/2021|EPI_ISL_1493499|2021-03-02
>hCoV-19/USA/WA-UW-68450/2021|EPI_ISL_1497853|2021-03-23
>hCoV-19/USA/WA-UW-68483/2021|EPI_ISL_1497884|2021-03-22
>hCoV-19/Belgium/UZA-UA-CV2047790440/2021|EPI_ISL_1498360|2021-03-27
>hCoV-19/Belgium/UZA-UA-CV2050954155/2021|EPI_ISL_1498361|2021-03-29
>hCoV-19/Belgium/UZA-UA-CV2066388471/2021|EPI_ISL_1498362|2021-03-29
>hCoV-19/Belgium/UZA-UA-CV2066737772/2021|EPI_ISL_1498363|2021-03-25
>hCoV-19/Belgium/UZA-UA-CV2066740907/2021|EPI_ISL_1498364|2021-03-25
>hCoV-19/Belgium/UZA-UA-CV2067044031/2021|EPI_ISL_1498365|2021-03-25
>hCoV-19/Belgium/UZA-UA-CV2067349680/2021|EPI_ISL_1498366|2021-03-29
>hCoV-19/Belgium/UZA-UA-CV2085199603/2021|EPI_ISL_1498367|2021-03-26
>hCoV-19/Belgium/UZA-UA-CV2116428953/2021|EPI_ISL_1498368|2021-03-28
>hCoV-19/Belgium/UZA-UA-CV2116437441/2021|EPI_ISL_1498369|2021-03-28
>hCoV-19/Belgium/UZA-UA-CV2136209879/2021|EPI_ISL_1498370|2021-03-28
>hCoV-19/Belgium/UZA-UA-CV2136267877/2021|EPI_ISL_1498371|2021-03-29
>hCoV-19/Belgium/UZA-UA-CV2140460907/2021|EPI_ISL_1498372|2021-03-29
>hCoV-19/Belgium/UZA-UA-MI21131204/2021|EPI_ISL_1498373|2021-03-30
>hCoV-19/Italy/UMB-IZSGC-179786.1.40/2021|EPI_ISL_1499628|2021-03-23
>hCoV-19/Italy/UMB-IZSGC-179786.1.41/2021|EPI_ISL_1499629|2021-03-23
>hCoV-19/Italy/UMB-IZSGC-179786.1.44/2021|EPI_ISL_1499632|2021-03-23
>hCoV-19/Italy/UMB-IZSGC-179786.1.47/2021|EPI_ISL_1499635|2021-03-23
>hCoV-19/Italy/UMB-IZSGC-179786.1.51/2021|EPI_ISL_1499639|2021-03-23
>hCoV-19/Italy/UMB-IZSGC-179786.1.52/2021|EPI_ISL_1499640|2021-03-23
>hCoV-19/Italy/UMB-IZSGC-179786.1.58/2021|EPI_ISL_1499645|2021-03-17
>hCoV-19/Italy/UMB-IZSGC-179786.1.59/2021|EPI_ISL_1499646|2021-03-19
>hCoV-19/Italy/UMB-IZSGC-179786.1.60/2021|EPI_ISL_1499647|2021-03-19
>hCoV-19/Italy/UMB-IZSGC-179786.1.61/2021|EPI_ISL_1499648|2021-03-19
>hCoV-19/Italy/UMB-IZSGC-179786.1.62/2021|EPI_ISL_1499649|2021-03-19
>hCoV-19/Italy/UMB-IZSGC-179786.1.63/2021|EPI_ISL_1499650|2021-03-19
>hCoV-19/Italy/UMB-IZSGC-179786.1.64/2021|EPI_ISL_1499651|2021-03-18
>hCoV-19/USA/MA-CDCBI-CRSP_01871/2021|EPI_ISL_1516700|2021-03-25
>hCoV-19/USA/MA-CDCBI-CRSP_01872/2021|EPI_ISL_1516701|2021-03-25
>hCoV-19/England/CAMC-14B5AE7/2021|EPI_ISL_1518006|2021-03-30
>hCoV-19/Singapore/408/2021|EPI_ISL_1519355|2021-04-04
>hCoV-19/Netherlands/NB-RIVM-21299/2021|EPI_ISL_1521295|2021-03-19
>hCoV-19/Netherlands/GE-RIVM-21387/2021|EPI_ISL_1521296|2021-02-17
>hCoV-19/Netherlands/GE-RIVM-21399/2021|EPI_ISL_1521297|2021-02-19
>hCoV-19/Netherlands/GE-RIVM-21410/2021|EPI_ISL_1521298|2021-02-21
>hCoV-19/Netherlands/GE-RIVM-21411/2021|EPI_ISL_1521299|2021-02-19
>hCoV-19/USA/WA-UW-68523/2021|EPI_ISL_1523801|2021-03-23
>hCoV-19/Italy/UMB-IZSGC-179786-1-6/2021|EPI_ISL_1524709|2021-03-15
>hCoV-19/Italy/LAZ-INMI-438/2021|EPI_ISL_1524740|2021-03-20
>hCoV-19/Italy/LAZ-INMI-446/2021|EPI_ISL_1524746|2021-03-27
>hCoV-19/Italy/LAZ-INMI-447/2021|EPI_ISL_1524747|2021-03-27
>hCoV-19/Italy/LAZ-INMI-451/2021|EPI_ISL_1524750|2021-03-28
>hCoV-19/Belgium/WHT-UMONS-CV2105708938/2021|EPI_ISL_1524773|2021-03-29
>hCoV-19/Brazil/AM-FIOCRUZ-21140861HC/2021|EPI_ISL_1533609|2021-02-09
>hCoV-19/Brazil/SP-2239/2021|EPI_ISL_1533699|2021-02-10
>hCoV-19/Turkey/HSGM-15505/2021|EPI_ISL_1534518|2021-03-29
>hCoV-19/Chile/RM-62449/2021|EPI_ISL_1534544|2021-03-24
>hCoV-19/Chile/RM-55861/2021|EPI_ISL_1534555|2021-03-17
>hCoV-19/Chile/RM-55862/2021|EPI_ISL_1534556|2021-03-17
>hCoV-19/Chile/RM-50921/2021|EPI_ISL_1534563|2021-03-12
>hCoV-19/Chile/RM-64854/2021|EPI_ISL_1534567|2021-03-26
>hCoV-19/Chile/RM-64891/2021|EPI_ISL_1534570|2021-03-27
>hCoV-19/Chile/RM-64914/2021|EPI_ISL_1534572|2021-03-27
>hCoV-19/Chile/RM-64935/2021|EPI_ISL_1534575|2021-03-27
>hCoV-19/Chile/RM-65040/2021|EPI_ISL_1534578|2021-03-27
>hCoV-19/Chile/RM-65480/2021|EPI_ISL_1534581|2021-03-28
>hCoV-19/Chile/RM-58241/2021|EPI_ISL_1534589|2021-03-20
>hCoV-19/Chile/RM-62264/2021|EPI_ISL_1534590|2021-03-24
>hCoV-19/Chile/RM-68790/2021|EPI_ISL_1534593|2021-03-29
>hCoV-19/Chile/RM-68794/2021|EPI_ISL_1534596|2021-03-30
>hCoV-19/USA/NY-PRL-2021_0405_01D23/2021|EPI_ISL_1542585|2021-04-03
>hCoV-19/USA/NY-PRL-2021_0408_00A04/2021|EPI_ISL_1543423|2021-04-06
>hCoV-19/Brazil/SP-1390/2021|EPI_ISL_981383|2021-01-20
>hCoV-19/Brazil/SP-1391/2021|EPI_ISL_981385|2021-01-25
>hCoV-19/Brazil/SP-1392/2021|EPI_ISL_981387|2021-01-18
>hCoV-19/Brazil/GO-1193/2021|EPI_ISL_985303|2021-01-19
>hCoV-19/Brazil/GO-1194/2021|EPI_ISL_985304|2021-01-19
>hCoV-19/Brazil/GO-1195/2021|EPI_ISL_985305|2021-01-19
>hCoV-19/Brazil/GO-1196/2021|EPI_ISL_985306|2021-01-19
>hCoV-19/Brazil/GO-1197/2021|EPI_ISL_985307|2021-01-19
>hCoV-19/Brazil/GO-1198/2021|EPI_ISL_985308|2021-01-19
>hCoV-19/Brazil/GO-1199/2021|EPI_ISL_985309|2021-01-19
>hCoV-19/Brazil/GO-1200/2021|EPI_ISL_985310|2021-01-19
>hCoV-19/Brazil/GO-1201/2021|EPI_ISL_985311|2021-01-19
>hCoV-19/Brazil/GO-1205/2021|EPI_ISL_985312|2021-01-19
>hCoV-19/Brazil/GO-1206/2021|EPI_ISL_985313|2021-01-19
>hCoV-19/Brazil/GO-1207/2021|EPI_ISL_985314|2021-01-19
>hCoV-19/Brazil/GO-1208/2021|EPI_ISL_985315|2021-01-19
>hCoV-19/Brazil/GO-1209/2021|EPI_ISL_985316|2021-01-19
>hCoV-19/Brazil/GO-1210/2021|EPI_ISL_985317|2021-01-19
>hCoV-19/Brazil/SC-1326/2021|EPI_ISL_985318|2021-01-08
>hCoV-19/Brazil/SC-1327/2021|EPI_ISL_985319|2021-01-12
>hCoV-19/Italy/UMB-ISS-6677/2021|EPI_ISL_1014545|2021-01-07
>hCoV-19/Belgium/rega-3157/2021|EPI_ISL_1014940|2021-02-09
>hCoV-19/Italy/TOS-ISS-6907/2021|EPI_ISL_1035871|2021-02-03
>hCoV-19/Portugal/PT3062/2021|EPI_ISL_1055003|2021-02-14
>hCoV-19/Italy/LAZ-INMI-222/2021|EPI_ISL_1063909|2021-02-09
>hCoV-19/Italy/LAZ-INMI-223/2021|EPI_ISL_1063910|2021-02-14
>hCoV-19/Turkey/HSGM-3302/2021|EPI_ISL_1063969|2021-01-28
>hCoV-19/Brazil/SP-1762/2021|EPI_ISL_1079002|2021-02-05
>hCoV-19/Brazil/SP-1719/2021|EPI_ISL_1079008|2021-02-11
>hCoV-19/Italy/TUS-Siena12/2021|EPI_ISL_1163690|2021-02-16
>hCoV-19/Italy/TUS-Siena28/2021|EPI_ISL_1163691|2021-02-18
>hCoV-19/Brazil/CE-IEC-177783/2021|EPI_ISL_1164970|2021-02-05
>hCoV-19/Brazil/CE-IEC-177784/2021|EPI_ISL_1164971|2021-02-05
>hCoV-19/Brazil/PA-IEC-177628/2021|EPI_ISL_1164972|2021-02-02
>hCoV-19/Brazil/CE-IEC-177782/2021|EPI_ISL_1164973|2021-01-29
>hCoV-19/Brazil/PA-IEC-177678/2021|EPI_ISL_1164978|2021-01-19
>hCoV-19/Brazil/CE-IEC-177433/2021|EPI_ISL_1164980|2021-01-18
>hCoV-19/Brazil/AP-IEC-177669/2021|EPI_ISL_1164984|2021-01-16
>hCoV-19/Brazil/PB-IEC-177564/2021|EPI_ISL_1164991|2021-01-07
>hCoV-19/Brazil/SP-1813/2021|EPI_ISL_1171657|2021-02-17
>hCoV-19/Brazil/SP-1814/2021|EPI_ISL_1171658|2021-02-15
>hCoV-19/Brazil/SP-1823/2021|EPI_ISL_1171666|2021-02-16
>hCoV-19/Italy/CAM-TIGEM-4497/2021|EPI_ISL_1196991|2021-02-10
>hCoV-19/Italy/CAM-TIGEM-4507/2021|EPI_ISL_1197001|2021-02-10
>hCoV-19/Italy/CAM-TIGEM-4508/2021|EPI_ISL_1197002|2021-02-10
>hCoV-19/Italy/CAM-TIGEM-4511/2021|EPI_ISL_1197005|2021-02-10
>hCoV-19/Brazil/BA-00716/2021|EPI_ISL_1213168|2021-02-14
>hCoV-19/Brazil/BA-00736/2021|EPI_ISL_1213170|2021-02-08
>hCoV-19/Brazil/RJ-00818/2021|EPI_ISL_1213171|2021-02-03
>hCoV-19/Brazil/RN-00851/2021|EPI_ISL_1213173|2021-02-01
>hCoV-19/Brazil/RN-00852/2021|EPI_ISL_1213175|2021-02-01
>hCoV-19/Brazil/RN-00853/2021|EPI_ISL_1213177|2021-02-01
>hCoV-19/Brazil/RN-00855/2021|EPI_ISL_1213178|2021-02-01
>hCoV-19/Brazil/RN-00862/2021|EPI_ISL_1213180|2021-02-01
>hCoV-19/Brazil/RN-00876/2021|EPI_ISL_1213182|2021-02-01
>hCoV-19/Brazil/RN-00878/2021|EPI_ISL_1213183|2021-01-29
>hCoV-19/Brazil/RN-00860/2021|EPI_ISL_1213185|2021-01-28
>hCoV-19/Brazil/RN-00873/2021|EPI_ISL_1213187|2021-01-28
>hCoV-19/Brazil/PB-00774/2021|EPI_ISL_1213189|2021-01-27
>hCoV-19/Brazil/AM-00701/2021|EPI_ISL_1213190|2021-01-26
>hCoV-19/Brazil/RN-00841/2021|EPI_ISL_1213192|2021-01-26
>hCoV-19/Brazil/RN-00847/2021|EPI_ISL_1213194|2021-01-26
>hCoV-19/Brazil/RN-00857/2021|EPI_ISL_1213196|2021-01-26
>hCoV-19/Brazil/RN-00880/2021|EPI_ISL_1213197|2021-01-26
>hCoV-19/Brazil/RN-00884/2021|EPI_ISL_1213199|2021-01-26
>hCoV-19/Canada/ON-PHL-21-03611/2021|EPI_ISL_1230440|2021-02
>hCoV-19/Canada/ON-PHL-21-03793/2021|EPI_ISL_1230441|2021-02
>hCoV-19/Canada/ON-PHL-21-03795/2021|EPI_ISL_1230442|2021-02
>hCoV-19/Canada/ON-PHL-21-03796/2021|EPI_ISL_1230443|2021-02
>hCoV-19/Italy/ABR-IZSGC-100857/2021|EPI_ISL_1251002|2021-02-19
>hCoV-19/Italy/ABR-IZSGC-106026/2021|EPI_ISL_1251005|2021-02-22
>hCoV-19/Italy/ABR-IZSGC-106022/2021|EPI_ISL_1251006|2021-02-22
>hCoV-19/USA/WA-UW-64638/2021|EPI_ISL_1263461|2021-03-03
>hCoV-19/Germany/BY-RKI-I-038054/2021|EPI_ISL_1284388|2021-03-08
>hCoV-19/Italy/UMB-IZSGC-115976.1.36/2021|EPI_ISL_1296264|2021-02-16
>hCoV-19/Italy/UMB-IZSGC-115976.1.4/2021|EPI_ISL_1296268|2021-02-22
>hCoV-19/Italy/UMB-IZSGC-115976.1.43/2021|EPI_ISL_1296272|2021-02-19
>hCoV-19/Italy/UMB-IZSGC-115976.1.5/2021|EPI_ISL_1296279|2021-02-13
>hCoV-19/Italy/UMB-IZSGC-115976.1.56/2021|EPI_ISL_1296285|2021-02-18
>hCoV-19/Italy/UMB-IZSGC-115976.1.57/2021|EPI_ISL_1296286|2021-02-18
>hCoV-19/Italy/UMB-IZSGC-115976.1.59/2021|EPI_ISL_1296287|2021-02-18
>hCoV-19/Italy/UMB-IZSGC-115976.1.6/2021|EPI_ISL_1296288|2021-02-07
>hCoV-19/Italy/UMB-IZSGC-115976.1.8/2021|EPI_ISL_1296289|2021-02-07
>hCoV-19/Italy/UMB-IZSGC-115976.1.9/2021|EPI_ISL_1296290|2021-02-07
>hCoV-19/Italy/UMB-IZSGC-115976/2021|EPI_ISL_1296291|2021-02-18
>hCoV-19/Brazil/RO-1372/2021|EPI_ISL_1303502|2021-01-19
>hCoV-19/Brazil/RO-1373/2021|EPI_ISL_1303503|2021-01-18
>hCoV-19/Brazil/DF-1381/2021|EPI_ISL_1303506|2021-01-22
>hCoV-19/Brazil/TO-1420/2021|EPI_ISL_1303509|2021-02-01
>hCoV-19/USA/TX-HMH-MCoV-30672/2021|EPI_ISL_1305221|2021-02-25
>hCoV-19/USA/TX-HMH-MCoV-30673/2021|EPI_ISL_1305222|2021-02-25
>hCoV-19/USA/TX-HMH-MCoV-30677/2021|EPI_ISL_1305226|2021-02-25
>hCoV-19/USA/NY-PRL-2021_03_12_00F21/2021|EPI_ISL_1307416|2021-03-10
>hCoV-19/USA/CA-ALSR-7944/2021|EPI_ISL_1315073|2021-03-11
>hCoV-19/Belgium/ULG-13121/2021|EPI_ISL_1318167|2021-03-09
>hCoV-19/Italy/UMB-IZSGC-149306.1.10/2021|EPI_ISL_1321734|2021-03-01
>hCoV-19/Italy/UMB-IZSGC-149306.1.11/2021|EPI_ISL_1321735|2021-03-03
>hCoV-19/Italy/UMB-IZSGC-149306.1.12/2021|EPI_ISL_1321736|2021-03-04
>hCoV-19/Italy/UMB-IZSGC-149306.1.13/2021|EPI_ISL_1321737|2021-03-04
>hCoV-19/Italy/UMB-IZSGC-149306.1.14/2021|EPI_ISL_1321738|2021-03-04
>hCoV-19/Italy/UMB-IZSGC-149306.1.15/2021|EPI_ISL_1321739|2021-03-04
>hCoV-19/Italy/UMB-IZSGC-149306.1.16/2021|EPI_ISL_1321740|2021-03-04
>hCoV-19/Italy/UMB-IZSGC-149306.1.17/2021|EPI_ISL_1321741|2021-03-04
>hCoV-19/Italy/UMB-IZSGC-149306.1.18/2021|EPI_ISL_1321742|2021-03-04
>hCoV-19/Italy/UMB-IZSGC-149306.1.2/2021|EPI_ISL_1321743|2021-02-26
>hCoV-19/Italy/UMB-IZSGC-149306.1.23/2021|EPI_ISL_1321747|2021-03-09
>hCoV-19/Italy/UMB-IZSGC-149306.1.24/2021|EPI_ISL_1321748|2021-03-09
>hCoV-19/Italy/UMB-IZSGC-149306.1.26/2021|EPI_ISL_1321750|2021-03-09
>hCoV-19/Italy/UMB-IZSGC-149306.1.27/2021|EPI_ISL_1321751|2021-03-09
>hCoV-19/Italy/UMB-IZSGC-149306.1.28/2021|EPI_ISL_1321752|2021-03-09
>hCoV-19/Italy/UMB-IZSGC-149306.1.35/2021|EPI_ISL_1321759|2021-03-04
>hCoV-19/Italy/UMB-IZSGC-149306.1.37/2021|EPI_ISL_1321761|2021-03-02
>hCoV-19/Italy/UMB-IZSGC-149306.1.40/2021|EPI_ISL_1321765|2021-03-01
>hCoV-19/Italy/UMB-IZSGC-149306.1.53/2021|EPI_ISL_1321778|2021-03-02
>hCoV-19/Italy/UMB-IZSGC-149306.1.56/2021|EPI_ISL_1321781|2021-03-03
>hCoV-19/Italy/UMB-IZSGC-149306.1.64/2021|EPI_ISL_1321790|2021-03-01
>hCoV-19/Belgium/rega-4028/2021|EPI_ISL_1322682|2021-02-27
>hCoV-19/Belgium/rega-4023/2021|EPI_ISL_1322684|2021-02-26
>hCoV-19/Belgium/rega-3801/2021|EPI_ISL_1322685|2021-02-24
>hCoV-19/Belgium/rega-3898/2021|EPI_ISL_1322686|2021-02-24
>hCoV-19/Belgium/rega-3899/2021|EPI_ISL_1322687|2021-02-24
>hCoV-19/Belgium/rega-3900/2021|EPI_ISL_1322688|2021-02-24
>hCoV-19/Belgium/rega-3901/2021|EPI_ISL_1322689|2021-02-24
>hCoV-19/France/HDF-P280-21091M0489/2021|EPI_ISL_1323574|2021-03
>hCoV-19/England/CAMC-13B80D4/2021|EPI_ISL_1329244|2021-03-09
>hCoV-19/England/CAMC-13B77A3/2021|EPI_ISL_1329280|2021-03-06
>hCoV-19/Italy/UMB-IZSGC-164630/2021|EPI_ISL_1336800|2021-03-12
>hCoV-19/Italy/UMB-IZSGC-164630.1.17/2021|EPI_ISL_1336808|2021-03-09
>hCoV-19/Italy/UMB-IZSGC-164630.1.2/2021|EPI_ISL_1336810|2021-03-12
>hCoV-19/Italy/UMB-IZSGC-164630.1.39/2021|EPI_ISL_1336831|2021-03-12
>hCoV-19/Italy/UMB-IZSGC-164630.1.40/2021|EPI_ISL_1336833|2021-03-12
>hCoV-19/Italy/UMB-IZSGC-164630.1.41/2021|EPI_ISL_1336834|2021-03-12
>hCoV-19/Italy/UMB-IZSGC-164630.1.56/2021|EPI_ISL_1336849|2021-03-09
>hCoV-19/Italy/UMB-IZSGC-164630.1.77/2021|EPI_ISL_1336870|2021-03-13
>hCoV-19/Italy/UMB-IZSGC-164630.1.79/2021|EPI_ISL_1336872|2021-03-11
>hCoV-19/Italy/UMB-IZSGC-164630.1.8/2021|EPI_ISL_1336873|2021-03-11
>hCoV-19/Italy/UMB-IZSGC-164630.1.80/2021|EPI_ISL_1336874|2021-03-16
>hCoV-19/Italy/UMB-IZSGC-164630.1.82/2021|EPI_ISL_1336876|2021-03-16
>hCoV-19/Italy/UMB-IZSGC-164630.1.83/2021|EPI_ISL_1336877|2021-03-15
>hCoV-19/Ireland/D-NVRL-t21IRL62259/2021|EPI_ISL_1357775|2021-03-04
>hCoV-19/Ireland/D-NVRL-t21IRL63045/2021|EPI_ISL_1357776|2021-03-04
>hCoV-19/Belgium/ULG-13220/2021|EPI_ISL_1360098|2021-03-12
>hCoV-19/Belgium/ULG-13203/2021|EPI_ISL_1360099|2021-03-10
>hCoV-19/Spain/PV-HUG2/2021|EPI_ISL_1366655|2021-03-05
>hCoV-19/Spain/PV-HUG3/2021|EPI_ISL_1366657|2021-03-13
>hCoV-19/Canada/ON-PHL-21-05582/2021|EPI_ISL_1368400|2021-02
>hCoV-19/Canada/ON-PHL-21-04359-v2/2021|EPI_ISL_1368431|2021-02
>hCoV-19/Canada/ON-PHL-21-04365-v2/2021|EPI_ISL_1368435|2021-02
>hCoV-19/Canada/ON-PHL-21-04381-v2/2021|EPI_ISL_1368448|2021-02
>hCoV-19/Canada/ON-PHL-21-05242/2021|EPI_ISL_1368815|2021-02
>hCoV-19/Canada/ON-PHL-21-06106/2021|EPI_ISL_1368820|2021-02
>hCoV-19/Canada/ON-PHL-21-06001/2021|EPI_ISL_1368825|2021-02
>hCoV-19/Canada/ON-PHL-21-06002/2021|EPI_ISL_1368826|2021-02
>hCoV-19/Canada/ON-PHL-21-06100/2021|EPI_ISL_1368858|2021-02
>hCoV-19/Canada/ON-PHL-21-05994/2021|EPI_ISL_1368861|2021-03
>hCoV-19/Canada/ON-PHL-21-05995/2021|EPI_ISL_1368862|2021-03
>hCoV-19/Canada/ON-PHL-21-06004/2021|EPI_ISL_1368863|2021-03
>hCoV-19/Canada/ON-PHL-21-06005/2021|EPI_ISL_1368864|2021-03
>hCoV-19/Canada/ON-PHL-21-06885/2021|EPI_ISL_1368866|2021-03
>hCoV-19/Canada/ON-PHL-21-06886/2021|EPI_ISL_1368867|2021-03
>hCoV-19/Canada/ON-PHL-21-06879/2021|EPI_ISL_1368873|2021-03
>hCoV-19/Netherlands/OV-RIVM-18124/2021|EPI_ISL_1371610|2021-03-03
>hCoV-19/England/RAND-13FE1B1/2021|EPI_ISL_1374280|2021-03-02
>hCoV-19/Belgium/rega-4480/2021|EPI_ISL_1380909|2021-02-06
>hCoV-19/Belgium/rega-4481/2021|EPI_ISL_1380910|2021-02-06
>hCoV-19/Belgium/rega-4503/2021|EPI_ISL_1380932|2021-02-08
>hCoV-19/Belgium/rega-4552/2021|EPI_ISL_1380981|2021-02-18
>hCoV-19/Belgium/rega-4559/2021|EPI_ISL_1380988|2021-02-19
>hCoV-19/Belgium/rega-4563/2021|EPI_ISL_1380992|2021-02-19
>hCoV-19/Spain/MD-HGUGM-21126286/2021|EPI_ISL_1381872|2021-03-15
>hCoV-19/Belgium/rega-4875/2021|EPI_ISL_1382702|2021-03-01
>hCoV-19/Belgium/rega-4882/2021|EPI_ISL_1382709|2021-03-01
>hCoV-19/Belgium/rega-4887/2021|EPI_ISL_1382714|2021-03-01
>hCoV-19/Belgium/rega-5027/2021|EPI_ISL_1382721|2021-03-01
>hCoV-19/Italy/CAM-TIGEM-IZSM-COLLI-6130/2021|EPI_ISL_1390716|2021-03-18
>hCoV-19/Spain/MD-HGUGM-21136330/2021|EPI_ISL_1401466|2021-03-22
>hCoV-19/Spain/MD-HGUGM-21136517/2021|EPI_ISL_1401467|2021-03-22
>hCoV-19/Italy/LOM-Pavia-VR10856/2021|EPI_ISL_1403611|2021-01-27
>hCoV-19/Belgium/AZKLINA121-063238/2021|EPI_ISL_1403617|2021-03-20
>hCoV-19/Belgium/AZKLINA121-064432/2021|EPI_ISL_1403623|2021-03-22
>hCoV-19/France/IDF-HMN-21032150782/2021|EPI_ISL_1404536|2021-03-15
>hCoV-19/France/IDF-HMN-21032160006/2021|EPI_ISL_1404538|2021-03-15
>hCoV-19/USA/MA-MASPHL-02470/2021|EPI_ISL_1406704|2021-03-15
>hCoV-19/USA/MA-CDCBI-CRSP_01531/2021|EPI_ISL_1413813|2021-03-21
>hCoV-19/USA/MA-CDCBI-CRSP_01535/2021|EPI_ISL_1413823|2021-03-21
>hCoV-19/USA/MA-CDCBI-CRSP_01537/2021|EPI_ISL_1413829|2021-03-21
>hCoV-19/USA/MA-CDCBI-CRSP_01540/2021|EPI_ISL_1413837|2021-03-21
>hCoV-19/USA/MA-CDCBI-CRSP_01541/2021|EPI_ISL_1413840|2021-03-21
>hCoV-19/USA/MA-CDCBI-CRSP_01544/2021|EPI_ISL_1413842|2021-03-21
>hCoV-19/USA/MA-CDCBI-CRSP_01545/2021|EPI_ISL_1413845|2021-03-21
>hCoV-19/USA/MA-CDCBI-CRSP_01551/2021|EPI_ISL_1413861|2021-03-21
>hCoV-19/USA/MA-CDCBI-CRSP_01552/2021|EPI_ISL_1413864|2021-03-21
>hCoV-19/USA/FL-CDC-STM-000025861/2021|EPI_ISL_1420952|2021-02-26
>hCoV-19/USA/FL-CDC-STM-000027423/2021|EPI_ISL_1421440|2021-03-01
>hCoV-19/Germany/BW-RKI-I-050661/2021|EPI_ISL_1433067|2021-03-16
>hCoV-19/USA/CT-Yale-2497/2021|EPI_ISL_1447603|2021-03-12
>hCoV-19/Switzerland/GE-33611035/2021|EPI_ISL_1448560|2021-03-19
>hCoV-19/Netherlands/ZH-RIVM-19334/2021|EPI_ISL_1455682|2021-03-10
>hCoV-19/Belgium/AZKLINA121-066634/2021|EPI_ISL_1457409|2021-03-23
>hCoV-19/Chile/NB-50310/2021|EPI_ISL_1470421|2021-03-08
>hCoV-19/Chile/TA-54511/2021|EPI_ISL_1470429|2021-03-15
>hCoV-19/Chile/TA-54512/2021|EPI_ISL_1470430|2021-03-15
>hCoV-19/Chile/RM-56650/2021|EPI_ISL_1470436|2021-03-17
>hCoV-19/Chile/RM-56651/2021|EPI_ISL_1470437|2021-03-17
>hCoV-19/Chile/RM-56653/2021|EPI_ISL_1470439|2021-03-17
>hCoV-19/Chile/RM-56654/2021|EPI_ISL_1470440|2021-03-17
>hCoV-19/Chile/RM-56658/2021|EPI_ISL_1470442|2021-03-17
>hCoV-19/Chile/RM-62170/2021|EPI_ISL_1470451|2021-03-22
>hCoV-19/Chile/RM-62171/2021|EPI_ISL_1470452|2021-03-22
>hCoV-19/Chile/RM-62175/2021|EPI_ISL_1470454|2021-03-22
>hCoV-19/Chile/RM-62177/2021|EPI_ISL_1470456|2021-03-22
>hCoV-19/Chile/RM-62178/2021|EPI_ISL_1470457|2021-03-21
>hCoV-19/Chile/ML-62235/2021|EPI_ISL_1470463|2021-03-24
>hCoV-19/Chile/ML-62237/2021|EPI_ISL_1470465|2021-03-24
>hCoV-19/Chile/LL-63507/2021|EPI_ISL_1470477|2021-03-23
>hCoV-19/Chile/LL-63508/2021|EPI_ISL_1470478|2021-03-23
>hCoV-19/Chile/RM-51186/2021|EPI_ISL_1470491|2021-03-12
>hCoV-19/Chile/RM-52387/2021|EPI_ISL_1470497|2021-03-15
>hCoV-19/USA/NY-PRL-2021_03_29_00J02/2021|EPI_ISL_1470859|2021-03-23
>hCoV-19/USA/NY-PRL-2021_03_29_01G16/2021|EPI_ISL_1470879|2021-03-24
>hCoV-19/USA/NY-PRL-2021_03_29_01D15/2021|EPI_ISL_1470898|2021-03-25
>hCoV-19/Spain/MD-HGUGM-21138490/2021|EPI_ISL_1477052|2021-03-23
>hCoV-19/Spain/MD-HGUGM-21138487/2021|EPI_ISL_1477053|2021-03-23
>hCoV-19/Spain/MD-HGUGM-21126285/2021|EPI_ISL_1477061|2021-03-15
>hCoV-19/USA/MA-CDC-STM-000030720/2021|EPI_ISL_1480204|2021-03-07
>hCoV-19/USA/MA-CDC-STM-000030724/2021|EPI_ISL_1480211|2021-03-07
>hCoV-19/USA/FL-CDC-STM-000030285/2021|EPI_ISL_1480288|2021-03-05
>hCoV-19/USA/FL-CDC-STM-000030293/2021|EPI_ISL_1480289|2021-03-05
>hCoV-19/USA/MA-CDC-LC0025017/2021|EPI_ISL_1481062|2021-03-08
>hCoV-19/France/ARA-700000201614/2021|EPI_ISL_1483773|2021-03-28
>hCoV-19/USA/IL-CDC-ASC210000134/2021|EPI_ISL_1493500|2021-03-02
>hCoV-19/USA/IL-CDC-ASC210000136/2021|EPI_ISL_1493501|2021-03-02
>hCoV-19/USA/IL-CDC-ASC210000562/2021|EPI_ISL_1493553|2021-03-03
>hCoV-19/Brazil/GO-C2155/2021|EPI_ISL_1493573|2021-03-13
>hCoV-19/Brazil/GO-C2153/2021|EPI_ISL_1493574|2021-03-13
>hCoV-19/Brazil/GO-C2149/2021|EPI_ISL_1493575|2021-02-28
>hCoV-19/Brazil/GO-C2148/2021|EPI_ISL_1493576|2021-02-27
>hCoV-19/Brazil/GO-C2147/2021|EPI_ISL_1493577|2021-02-27
>hCoV-19/Brazil/RO-C2177/2021|EPI_ISL_1493578|2021-02-26
>hCoV-19/Brazil/RO-C2176/2021|EPI_ISL_1493579|2021-02-25
>hCoV-19/Brazil/SP-C2136/2021|EPI_ISL_1493580|2021-02-09
>hCoV-19/Brazil/SP-C2125/2021|EPI_ISL_1493581|2021-02-07
>hCoV-19/Brazil/SP-C2141/2021|EPI_ISL_1493582|2021-01-31
>hCoV-19/USA/WA-UW-68471/2021|EPI_ISL_1497872|2021-03-22
>hCoV-19/USA/WA-UW-68478/2021|EPI_ISL_1497879|2021-03-22
>hCoV-19/USA/WA-UW-68485/2021|EPI_ISL_1497886|2021-03-22
>hCoV-19/USA/WA-UW-68114/2021|EPI_ISL_1497945|2021-03-20
>hCoV-19/USA/WA-UW-67962/2021|EPI_ISL_1497947|2021-03-20
>hCoV-19/France/IDF-APHP-HEGP-11-49-2139001086/2021|EPI_ISL_1501135|2021-02-25
>hCoV-19/USA/IL-LCH-0415/2021|EPI_ISL_1502021|2021-02-08
>hCoV-19/USA/IL-LCH-0422/2021|EPI_ISL_1502027|2021-03-06
>hCoV-19/USA/IL-NM-7022/2021|EPI_ISL_1502062|2021-03-05
>hCoV-19/Italy/ABR-IZSGC-176309/2021|EPI_ISL_1502478|2021-03-23
>hCoV-19/USA/IL-CDC-2-4106028/2021|EPI_ISL_1509934|2021-03-09
>hCoV-19/USA/IL-CDC-2-4106029/2021|EPI_ISL_1509935|2021-03-17
>hCoV-19/USA/RI-CDCBI-RIDOH_01114/2021|EPI_ISL_1516633|2021-03-20
>hCoV-19/Italy/LAZ-INMI-436/2021|EPI_ISL_1524738|2021-03-27
>hCoV-19/Brazil/SC-FIOCRUZ-12971/2021|EPI_ISL_1534010|2021-02-26
>hCoV-19/Brazil/RJ-FIOCRUZ-10775/2021|EPI_ISL_1534011|2021-03-11
>hCoV-19/Brazil/RJ-FIOCRUZ-13104/2021|EPI_ISL_1534012|2021-03-13
>hCoV-19/Brazil/RS-FIOCRUZ-14243/2021|EPI_ISL_1534013|2021-03-15
>hCoV-19/Brazil/RJ-FIOCRUZ-11768/2021|EPI_ISL_1534014|2021-03-16
>hCoV-19/Brazil/RJ-FIOCRUZ-13039/2021|EPI_ISL_1534015|2021-03-22
>hCoV-19/Brazil/RJ-FIOCRUZ-13297/2021|EPI_ISL_1534016|2021-03-23
>hCoV-19/Turkey/HSGM-15382/2021|EPI_ISL_1534522|2021-03-19
>hCoV-19/Turkey/HSGM-15495/2021|EPI_ISL_1534523|2021-03-19
>hCoV-19/Turkey/HSGM-15383/2021|EPI_ISL_1534524|2021-03-19
>hCoV-19/Spain/PV-HUB-51231078/2021|EPI_ISL_1538412|2021-03-15
>hCoV-19/Spain/PV-HUB-51231077/2021|EPI_ISL_1538413|2021-03-15
>hCoV-19/Ecuador/USFQ-Ecu1034/2021|EPI_ISL_1540707|2021-04-06
>hCoV-19/USA/NY-PRL-2021_0409_00I05/2021|EPI_ISL_1543808|2021-04-07
>hCoV-19/Japan/IC-0561/2021|EPI_ISL_792680|2021-01-02
>hCoV-19/Japan/IC-0562/2021|EPI_ISL_792681|2021-01-02
>hCoV-19/Japan/IC-0563/2021|EPI_ISL_792682|2021-01-02
>hCoV-19/Japan/IC-0564/2021|EPI_ISL_792683|2021-01-02
>hCoV-19/USA/MN-MDH-2399/2021|EPI_ISL_873257|2021-01-09
>hCoV-19/Italy/ABR-IZSGC-82976/2021|EPI_ISL_1034144|2021-02-11
>hCoV-19/Switzerland/GE-33356678/2021|EPI_ISL_1166788|2021-02-23
>hCoV-19/Sweden/SE00208037/2021|EPI_ISL_1198303|2021-02-01
>hCoV-19/Sweden/SE00208284/2021|EPI_ISL_1198304|2021-02-01
>hCoV-19/USA/WA-UW-61159/2021|EPI_ISL_1209089|2021-02-06
>hCoV-19/French_Guiana/IPP04809/2021|EPI_ISL_1262913|2021-02-21
>hCoV-19/England/CAMC-13D4A2F/2021|EPI_ISL_1327496|2021-03-14
>hCoV-19/Sweden/3913406364/2021|EPI_ISL_1364406|2021-02-02
>hCoV-19/Italy/SIC-AOUP-UNIPA_62582/2021|EPI_ISL_1365746|2021-03-18
>hCoV-19/Brazil/SP-AFIP/2021|EPI_ISL_1365747|2021-03-12
>hCoV-19/Belgium/rega-5010/2021|EPI_ISL_1382293|2021-03-14
>hCoV-19/Luxembourg/LNS6371298/2021|EPI_ISL_1384478|2021-03-05
>hCoV-19/USA/MA-CDCBI-CRSP_01547/2021|EPI_ISL_1413851|2021-03-21
>hCoV-19/USA/MA-CDCBI-CRSP_01549/2021|EPI_ISL_1413856|2021-03-21
>hCoV-19/USA/MA-CDCBI-CRSP_01550/2021|EPI_ISL_1413859|2021-03-21
>hCoV-19/France/HDF-IPP06164/2021|EPI_ISL_1416919|2021-03-16
>hCoV-19/USA/CT-Yale-2516/2021|EPI_ISL_1447620|2021-03-12
>hCoV-19/Brazil/SP-AFIP_04_2021/2021|EPI_ISL_1498380|2021-02-17
>hCoV-19/USA/IL-LCH-0435/2021|EPI_ISL_1502040|2021-03-12
>hCoV-19/Spain/PV-HUB-56696432/2021|EPI_ISL_1538414|2021-03-15
>hCoV-19/USA/NY-PRL-2021_0405_00C06/2021|EPI_ISL_1542943|2021-03-30
>hCoV-19/Portugal/PT5440/2021|EPI_ISL_1547381|2021-03-03
