# Supplementary material for: RASCL: Rapid Assessment of Selection in CLades through molecular sequence analysis
Source: PLoS One. 2022 Nov 2;17(11):e0275623. doi: 10.1371/journal.pone.0275623 (PMC9629619; doi:10.1371/journal.pone.0275623)
Supplement: S1 Table — Coordinate (SARS-CoV-2): the starting coordinate of the codon in the NCBI reference SARS-CoV-2 genome. Gene/ORF: which gene or ORF does this site belong to. Codon (in gene/ORF): the location of the codon in the corresponding Gene/ORF. % Of branches with omega>1: the fraction of tree branches (internal branches BA.1 clade) that have evidence of diversifying positive selection at this site (100%—pervasive selection, <100% –episodic selection). p-value: the p-value for the likelihood ratio test that a non-zero fraction of branches have omega > 1 (i.e., episodic diversifying selection at this branch). This is not corrected for multiple testing; the MEME test is generally conservative on real data. q-value: multiple-test corrected q-value (Benjamini-Hochberg). Properties: which, if any, of the five compositive biochemical properties from [52] are conserved or changed at this site. (CSV) [file pone.0275623.s002.csv]

Coordinate (SARS-CoV-2)	Gene/ORF	Codon (in gene/ORF)	# of selected branches	p-value	q-value	Properties
21574	S	5	4	0.01584364050144349	0.13269048919958923
13492	RdRp	9	1	0.00002288383615078882	0.000882761315756187
13495	RdRp	10	1	0.001016046394412995	0.01796426472344087
310	leader	16	3	0.02948301270732678	0.22340401890730352
26627	M	36	1	0.0004992344933369974	0.011149570351192942
26630	M	37	1	0.01300490587201286	0.11658623362727022
21700	S	47	1	0.0120037865833571	0.10837461220293323
13627	RdRp	54	1	0.0290079098574606	0.22245222438883944
27375	ORF6	59	2	0.04960727163195544	0.3157502839373964
25572	ORF3a	61	2	0.0002784254163686883	0.007088711100746804
27381	ORF6	61	2	0.004123658218250781	0.05047516261378119
21748	S	63	1	0.007204822563464774	0.07839093267769792
21760	S	67	6	0.00372593985378511	0.047431214338684455
475	leader	71	2	0.04007054481626138	0.26847265026895123
26777	M	86	1	0.008945607399959532	0.08827719550502701
520	leader	86	1	0.01482967345541153	0.12842295448121685
21820	S	87	1	0.01487781768029039	0.12796933720952477
21829	S	90	2	0.00173619574259043	0.02662864072671828
21832	S	91	3	0.000125692849293535	0.0036365226625152285
21835	S	92	2	0.001630601238138296	0.025314089953049398
21838	S	93	3	0.001476992113476849	0.02380013873994973
21844	S	95	7	0.0007405194998796327	0.014069870497713022
21850	S	97	3	0.0003417829564731356	0.008531170658633366
21853	S	98	0	0.01895192743473917	0.156661062496253
21868	S	103	1	0.01057622083542353	0.09899653767275111
21886	S	109	2	0.01179552330082412	0.10725500829963647
21895	S	112	2	0.008226695296846942	0.08445631542650127
21898	S	113	1	0.01760471007527431	0.14647579036486405
21901	S	114	1	0.003993583076410512	0.04984148290461354
21913	S	118	2	0.03371732488560986	0.24113569988416492
21916	S	119	1	0.01085714083826705	0.10088423567236464
21919	S	120	2	0.002841385464616875	0.03974817248854156
28253		121	0	0.0006237360081279286	0.01323359897244755
21925	S	122	1	0.001541715553697753	0.024229677776015302
21931	S	124	1	0.003304149092097752	0.04427559783410988
21952	S	131	1	0.01513890612682067	0.12934112415733365
26927	M	136	2	0.01311773148204443	0.11596439011557333
21970	S	137	1	0.0003435206964174098	0.008409650894987743
21985	S	142	3	0.001499753642452251	0.023864829835521444
21988	S	143	0	0.0004892445090697306	0.01112157607224584
21991	S	144	1	0.006734211319254335	0.07586416822487406
21994	S	145	1	0.008682443816480312	0.08634961701858936
709	leader	149	1	0.003024192258873959	0.04139566393060806
22012	S	151	1	0.0002262977016692647	0.006001603629686957
25854	ORF3a	155	1	0.01559310267209701	0.1314570841164205
22027	S	156	8	9.340304085725393e-10	1.6986010144469178e-7
22033	S	158	0	0.003539757726271131	0.0464547586138469
22036	S	159	0	0.03819626431898371	0.2600205587062367
22042	S	161	0	0.007428377704281064	0.07880270681291494
22045	S	162	1	0.007383733228993217	0.07965671525854547
13957	RdRp	164	1	0.03098848354651673	0.22541908316980452
22054	S	165	1	0.000838217524208873	0.015464505917650655
22060	S	167	2	0.0003958166692993315	0.009161356727600892
22063	S	168	1	0.00296428917612146	0.04101674044785455
22075	S	172	2	0.003277239529911657	0.04438219065508021
22078	S	173	1	0.00003267968692266532	0.0011886068986443701
22081	S	174	1	0.008959386142005088	0.08773306583671137
22084	S	175	2	2.239606833320806e-9	3.167799443130429e-7
808	nsp2	182	1	0.0366151217210674	0.2533209236462978
22138	S	193	5	0.0001154691409700481	0.0034184236384853773
27137	M	206	2	0.02960398509090645	0.22299333148357342
27140	M	207	1	0.009761808137023653	0.0927371773017247
27146	M	209	2	0.03187138099117581	0.2305242500100387
22192	S	211	7	1.370271673906132e-10	3.488711681765012e-8
22195	S	212	20	1.110223024625157e-15	7.066569551739123e-13
22198	S	213	3	0.00007819889767424204	0.002370171350935955
22201	S	214	5	0.006607247107173975	0.07509844256636133
14107	RdRp	214	2	0.03076187089520699	0.22635758178958668
27176	M	219	0	0.003363567083866315	0.04460230101835228
27185	M	222	0	0.03613820225368203	0.25138760365539464
22237	S	226	1	0.0002239207400239751	0.006064917064904687
26076	ORF3a	229	0	0.04294696704904877	0.2847473388199952
22267	S	236	1	0.00001350922314580227	0.0005547497117614932
22270	S	237	1	0.003577187249967917	0.04646693233886896
22279	S	240	1	0.000005396558432235743	0.0003122644947380046
1084	nsp2	274	1	0.02674653727300813	0.2101749502996256
1105	nsp2	281	1	0.009651391392913822	0.09237760333217515
14407	RdRp	314	2	0.006850770984618393	0.07650027599490539
22576	S	339	13	3.487058521933761e-7	0.000034146349987859055
22597	S	346	41	0	0
22624	S	355	1	0.000003901537294903612	0.000261402998758542
22630	S	357	1	0.001302244130878871	0.022402118629848686
22639	S	360	1	0.0008439622082763165	0.015348055587653585
22648	S	363	1	0.009608921640907209	0.0926678579460218
22672	S	371	4	0.00002566237987167153	0.0009608296934305251
22675	S	372	3	7.046664679544179e-7	0.00005980269424706493
22678	S	373	7	0.00001559379505666758	0.0006203406595980572
22684	S	375	9	0.000006869085951488607	0.00033632101600942295
22687	S	376	3	0.002358688719741653	0.0337371993284396
22777	S	406	1	0.000009522360995606327	0.00043292734097881625
22810	S	417	23	1.129201621097309e-9	1.796842079571093e-7
22855	S	432	1	0.001836576527488032	0.02783287999395553
22879	S	440	18	3.919192748114142e-10	8.315220613915504e-8
22897	S	446	13	2.915367884881448e-7	0.00003092719431211736
22915	S	452	8	8.848896393409689e-9	0.0000011264645108810533
22930	S	457	1	0.0006950677058707999	0.01382533108708638
14857	RdRp	464	1	0.04596267359247652	0.2985228749144011
22990	S	477	16	1.119103698599133e-10	3.5615475207917406e-8
22993	S	478	14	0.000003336623682126394	0.0002359734415192722
23008	S	483	1	0.0003484559409849819	0.008369517224035509
23011	S	484	12	0.000004598028263913534	0.0002926644989980964
23020	S	487	1	0.0005833910303819634	0.01280442727027999
23038	S	493	8	0.00000550625623618739	0.0002920610078611061
23047	S	496	6	0.001314583514421486	0.02201927386655989
23053	S	498	7	0.0000774871872485372	0.0024058826674972647
23059	S	500	1	0.001027937954772074	0.017925548170203427
23062	S	501	5	0.001914577902271231	0.02867361964225032
23071	S	504	3	3.002936843632398e-8	0.0000034752169108582205
23074	S	505	10	4.820923196202642e-7	0.00004383596591975688
23098	S	513	1	0.001383112178123369	0.02257310003526986
23101	S	514	1	0.000005824919413477403	0.00029660489653426936
15196	RdRp	577	1	0.04678857912908663	0.30081748096629934
2035	nsp2	591	2	0.01170987111453092	0.10801931832462218
23488	S	643	5	0.03947288679846872	0.2672818345449504
23524	S	655	3	0.03698439119469621	0.2544925945451258
15451	RdRp	662	2	0.005996614563884006	0.069397184907494
23596	S	679	9	0.00006125537850820706	0.002107516130836421
23602	S	681	11	0.00001018270130437315	0.0004469854744988628
2305	nsp2	681	2	0.01552154385515825	0.13172616885077634
15520	RdRp	685	1	0.04577924469569439	0.2988562999877895
23662	S	701	20	3.683220395345188e-11	1.5629131877581415e-8
2449	nsp2	729	1	0.03503549594318589	0.24777881297597576
23821	S	754	1	0.00006646647458985466	0.0021695339013560254
23851	S	764	10	0.0002728416397376199	0.007088314436448778
15763	RdRp	766	1	0.0117545642954211	0.10765151329547526
15826	RdRp	787	1	0.001302940601303093	0.022115245139451165
23947	S	796	11	0.0001480333282111168	0.004096661452451124
2830	nsp3	856	4	0.008043854876622958	0.08325062811334166
24127	S	856	3	0.02042271945022456	0.16772981845248947
24262	S	901	1	0.0006853057110615124	0.014070873712601698
2980	nsp3	906	1	0.02996010310218722	0.2230363230940604
2989	nsp3	909	1	0.01355380672833295	0.1189930756218472
2992	nsp3	910	1	0.00568839707347335	0.06704934698640347
3016	nsp3	918	2	8.80715673057253e-7	0.00007007194073761769
24421	S	954	4	0.02793263731419193	0.2168185811034532
24460	S	967	1	0.000004697629340744136	0.00028476581670320406
24466	S	969	4	0.00980033726855467	0.09241355068792664
24502	S	981	5	0.005357049014552362	0.06373386350958091
24802	S	1081	3	0.008456725336354776	0.08612329082543703
3544	nsp3	1094	1	0.00196553544103073	0.029094495539908366
24943	S	1128	2	0.02581048902892313	0.20535470333636965
3652	nsp3	1130	2	0.0204529130507225	0.16690101483057526
3682	nsp3	1140	1	0.003660210305875156	0.0470651284785765
3829	nsp3	1189	1	0.003998650488152067	0.04942021428560758
25342	S	1261	1	0.005912828386434588	0.06905532601771772
4087	nsp3	1275	1	0.035537626147219	0.2499414258862419
17409	helicase	1314	2	0.0216224819858889	0.17532114374545585
4258	nsp3	1332	1	0.004306441820305706	0.05221048035475393
17820	helicase	1451	2	0.04055795069803225	0.27031555622301073
18021	helicase	1518	2	0.02797584952799026	0.21583791787352485
18027	helicase	1520	2	0.00006931200594173514	0.0022058545890957207
18030	helicase	1521	2	0.01303360057125791	0.11602638830217706
18267	exonuclease	1600	2	0.0007144622629459141	0.013992468626617672
5260	nsp3	1666	2	0.000005477968982536829	0.0003031936745551906
5263	nsp3	1667	0	0.0070309579533262	0.07715870236710562
5266	nsp3	1668	1	0.0006088114990090432	0.013135882004042577
5272	nsp3	1670	0	0.03222763965162889	0.23178409760747784
5278	nsp3	1672	1	0.0003881881692368028	0.009151176656267593
5701	nsp3	1813	1	0.02599168962360421	0.20551193099905687
5818	nsp3	1852	1	0.002396788589038912	0.033901243042739275
5830	nsp3	1856	1	0.04686857037541226	0.2998175381301498
5923	nsp3	1887	3	0.002337788848474465	0.03381824095577266
19218	exonuclease	1917	2	0.02342365145115244	0.18872347023618388
6055	nsp3	1931	1	0.000008607649559899677	0.00040583473665749216
19281	exonuclease	1938	2	0.005997104641828899	0.06877760548692062
19332	exonuclease	1955	0	0.00006253737549621885	0.0020950020791233315
19338	exonuclease	1957	0	0.0007304708682589478	0.01408923356505516
6367	nsp3	2035	1	0.0000108612587537138	0.0004608794131159222
6400	nsp3	2046	3	0.0086405807403237	0.08660991560970134
6445	nsp3	2061	1	0.0006918508421938085	0.013979779716074893
6448	nsp3	2062	2	0.03473104166692298	0.24699785498320084
6460	nsp3	2066	2	0.000001391737208478183	0.00010421655684663099
6511	nsp3	2083	1	0.003735089447830631	0.047076919476122706
6514	nsp3	2084	2	0.009006366645795572	0.08751988351219667
6562	nsp3	2100	1	0.002270257307770418	0.0332188224458821
6577	nsp3	2105	2	0.0008822603358792369	0.015818555036257304
19998	endornase	2177	2	0.04416268214483021	0.2912906444060563
20016	endornase	2183	1	0.00687989173106951	0.07615741020566509
6883	nsp3	2207	1	0.001362922095996422	0.022532465301343445
20283	endornase	2272	1	0.007401578669245068	0.07917823231889892
7333	nsp3	2357	1	0.00005112969234899456	0.0018080027322297245
7924	nsp3	2554	2	0.03086732054575558	0.22582815548705087
21135		2556	2	0.04426950296726651	0.29049008905840346
21168		2567	1	0.03571697888450376	0.24982260505479828
21303		2612	0	0.02787970286294794	0.21773534812596765
21534		2689	1	0.0298452448458929	0.22348821581659803
21543		2692	1	0.01444243242676102	0.12592614026895055
8392	nsp3	2710	3	0.02540198827092555	0.20337566709992594
10447		3395	3	0.007662327497566679	0.08061275127605275
10624		3454	1	0.005073541296674366	0.06093035915723082
10630		3456	1	0.008006068050096071	0.08353872645714999
10633		3457	3	0.0007871224764479656	0.014735395772327355
10891		3543	1	0.02946631385654186	0.22461447628369932
11080	nsp6	3606	2	0.008495711513110238	0.08583365679515344
11278	nsp6	3672	1	0.0372866128834034	0.2551927860245835
11281	nsp6	3673	1	0.03008475813026701	0.22266219244087154
11284	nsp6	3674	0	0.000645240681953152	0.013465432592235451
11287	nsp6	3675	1	0.0001319046399471668	0.0037314357033942963
11290	nsp6	3676	1	0.04635733566621292	0.29955780864512205
11635	nsp6	3791	1	0.03980183782370894	0.26808327804011367
