# Supplementary material for: RASCL: Rapid Assessment of Selection in CLades through molecular sequence analysis
Source: PLoS One. 2022 Nov 2;17(11):e0275623. doi: 10.1371/journal.pone.0275623 (PMC9629619; doi:10.1371/journal.pone.0275623)
Supplement: S2 Table — Coordinate (SARS-CoV-2): the starting coordinate of the codon in the NCBI reference SARS-CoV-2 genome. Gene/ORF: which gene or ORF does this site belong to. Codon (in gene/ORF): the location of the codon in the corresponding Gene/ORF. % Of branches with omega>1: the fraction of tree branches (internal branches BA.1 clade) that have evidence of diversifying positive selection at this site (100%—pervasive selection, <100% –episodic selection). p-value: the p-value for the likelihood ratio test that a non-zero fraction of branches have omega > 1 (i.e., episodic diversifying selection at this branch). This is not corrected for multiple testing; the MEME test is generally conservative on real data. q-value: multiple-test corrected q-value (Benjamini-Hochberg). Properties: which, if any, of the five compositive biochemical properties from [52] are conserved or changed at this site. (CSV) [file pone.0275623.s003.csv]

Coordinate (SARS-CoV-2)	Gene/ORF	Codon (in gene/ORF)	# of selected branches	p-value	p-value	q-value	Properties
25395	ORF3a	2	3	0.002831518	0.666666667	0.017844173
21568	S	3	3	0.001605223	0.666666667	0.011949991
21574	S	5	14	0.003256009	0.015843641	0.020120872
21580	S	7	1	0.01615345	0.666666667	0.071153434
21583	S	8	1	0.002091121	0.666666667	0.014159561
286	ORF1a	8	4	0.019011977	0.068105963	0.081215593
13492	ORF1b	9	3	0.000312865	2.28838E-05	0.003793117
25425	ORF3a	12	3	5.84073E-05	0.248579175	0.001161757
21595	S	12	2	0.000538091	0.666666667	0.005393625
21598	S	13	1	0.018267574	0.666666667	0.078562911
13519	ORF1b	18	1	0.002334459	0.666666667	0.015477949
316	ORF1a	18	1	0.015555949	0.197438727	0.069240291
21616	S	19	7	0.036496132	0.165796049	0.139938484
21637	S	26	5	0.036118449	0.666666667	0.138908718
26627	M	36	3	0.000951996	0.000499234	0.007920857
25515	ORF3a	42	5	0.02856836	0.06760933	0.114004772
25527	ORF3a	46	2	0.007163307	0.666666667	0.037837716
21700	S	47	1	0.016443668	0.012003787	0.071933985
27564	ORF7a	58	2	0.007837154	0.666666667	0.040067055
25572	ORF3a	61	3	0.001419712	0.000278425	0.010887308
27381	ORF6	61	1	0.043465942	0.004123658	0.15809184
21748	S	63	1	0.010338232	0.007204823	0.05023118
21760	S	67	13	0.005261748	0.00372594	0.029638079
27591	ORF7a	67	1	0.044243969	0.666666667	0.16000731
469	ORF1a	69	3	0.042171433	0.666666667	0.154709608
13675	ORF1b	70	1	2.30E-07	0.666666667	1.94882E-05
21769	S	70	0	0.005098538	0.130610197	0.028975173
21784	S	75	2	0.004092561	0.666666667	0.024459298
21790	S	77	1	0.000417601	0.666666667	0.00450514
21793	S	78	3	0.002187817	0.666666667	0.014735929
21799	S	80	1	0.012160256	0.666666667	0.056703319
21805	S	82	1	0.000124075	0.666666667	0.002134432
508	ORF1a	82	2	0.015915651	0.310556661	0.070594506
26765	M	82	6	0.039033483	0.136748617	0.147010721
21814	S	85	4	0.001340103	0.104073708	0.010402139
520	ORF1a	86	4	0.011659455	0.014829673	0.055382409
21820	S	87	4	1.37138E-05	0.014877818	0.000396764
21829	S	90	3	0.001757289	0.001736196	0.012638578
21832	S	91	2	0.001311628	0.000125693	0.010243573
21835	S	92	2	0.001138071	0.001630601	0.009227798
21838	S	93	2	0.007332861	0.001476992	0.038414537
21844	S	95	14	2.20309E-05	0.000740519	0.000519358
27675	ORF7a	95	4	0.020635113	0.364172958	0.086694714
21850	S	97	3	1.0718E-05	0.000341783	0.000341101
21853	S	98	2	0.027610905	0.018951927	0.111230006
26816	M	99	2	0.024211134	0.666666667	0.100067446
25695	ORF3a	102	3	0.037981297	0.666666667	0.144761053
21895	S	112	4	0.01634439	0.008226695	0.071746236
21898	S	113	2	0.009122155	0.01760471	0.045361342
21901	S	114	0	0.012637159	0.003993583	0.058498558
26864	M	115	1	0.000523065	0.666666667	0.005326894
21910	S	117	1	0.012546817	0.666666667	0.058292329
27741	ORF7a	117	2	0.034795001	0.666666667	0.134632328
27744	ORF7a	118	1	0.01092015	0.666666667	0.052656632
21916	S	119	1	0.049578807	0.010857141	0.175804518
21919	S	120	2	0.025315211	0.002841385	0.103955689
21925	S	122	1	0.003836472	0.001541716	0.023367599
21931	S	124	1	0.008839132	0.003304149	0.044126332
25767	ORF3a	126	1	0.017015064	0.666666667	0.073674068
21946	S	129	1	3.8795E-06	0.666666667	0.000176378
21952	S	131	1	0.013625818	0.015138906	0.061509455
21955	S	132	1	0.040261762	0.051956737	0.149426307
25797	ORF3a	136	2	0.000384306	0.666666667	0.004254097
26927	M	136	3	0.004945121	0.013117731	0.028229324
21970	S	137	1	0.000339689	0.000343521	0.003895717
21976	S	139	2	8.38386E-06	0.666666667	0.000296463
685	ORF1a	141	2	0.038370926	0.666666667	0.145375562
25815	ORF3a	142	5	0.011472686	0.666666667	0.05469936
21988	S	143	0	0.000323618	0.000489245	0.003850146
26951	M	144	2	0.000686094	0.13469417	0.006283433
21991	S	144	1	0.012882022	0.006734211	0.058988538
25821	ORF3a	144	5	0.024793718	0.087388099	0.1021437
21994	S	145	3	0.000310835	0.008682444	0.003804739
709	ORF1a	149	3	0.005149721	0.003024192	0.029135979
22012	S	151	3	0.000319714	0.000226298	0.003839582
25845	ORF3a	152	3	0.016917013	0.666666667	0.073499515
25854	ORF3a	155	6	0.00069536	0.015593103	0.006322811
22024	S	155	2	0.013113834	0.666666667	0.059621109
22030	S	157	2	1.32932E-05	0.450036567	0.000393541
22033	S	158	4	0.004856795	0.003539758	0.02797602
22042	S	161	0	0.034425134	0.007428378	0.133607302
22045	S	162	2	0.023030592	0.007383733	0.095810275
22048	S	163	1	0.000271401	0.666666667	0.00367546
22051	S	164	1	0.040272763	0.666666667	0.149032636
22054	S	165	1	0.004456736	0.000838218	0.026024885
25884	ORF3a	165	4	0.047364231	0.066380502	0.168892623
22060	S	167	4	0.00553362	0.000395817	0.03076113
22063	S	168	5	0.027424009	0.002964289	0.111180776
22069	S	170	4	0.011698321	0.398533464	0.055360458
22072	S	171	1	0.000129691	0.666666667	0.002172328
22075	S	172	4	0.008288064	0.00327724	0.041702391
22078	S	173	4	1.53312E-05	3.26797E-05	0.000433702
27038	M	173	2	0.001919032	0.231892503	0.013349333
22081	S	174	2	0.000171169	0.008959386	0.002625286
22084	S	175	3	5.33E-09	2.24E-09	9.69E-07
22087	S	176	2	0.0035911	0.255798206	0.0220844
25929	ORF3a	180	2	0.000229713	0.666666667	0.003285668
22138	S	193	8	0.000286341	0.000115469	0.003645126
22144	S	195	3	3.12601E-05	0.666666667	0.000686106
22150	S	197	2	0.001658831	0.666666667	0.012277279
26001	ORF3a	204	3	0.047038253	0.666666667	0.168201394
27137	M	206	3	0.008181942	0.029603985	0.041331792
22180	S	207	1	4.2241E-05	0.666666667	0.000853537
27140	M	207	3	0.005489577	0.009761808	0.030650137
22183	S	208	2	0.000676841	0.666666667	0.006335433
27146	M	209	3	0.020348405	0.031871381	0.086058206
22189	S	210	2	0.002696734	0.666666667	0.017164711
22192	S	211	2	9.62E-09	1.37E-10	1.3606E-06
22195	S	212	30	2.92E-12	1.11E-15	1.86E-09
22198	S	213	5	0.000941297	7.81989E-05	0.007883363
22201	S	214	9	0.000156597	0.006607247	0.00255574
22204	S	215	1	0.005666419	0.633016031	0.031362397
22207	S	216	1	0.043484689	0.666666667	0.157709428
22213	S	218	2	0.010052056	0.472619716	0.049216413
27176	M	219	0	0.006461447	0.003363567	0.034706423
27182	M	221	3	4.33256E-06	0.666666667	0.000177914
22225	S	222	6	0.013803291	0.666666667	0.062090422
931	ORF1a	223	2	8.33596E-05	0.666666667	0.001583833
937	ORF1a	225	2	0.00059891	0.666666667	0.005819945
22237	S	226	1	0.000292122	0.000223921	0.003681892
22243	S	228	2	0.002248848	0.666666667	0.015067282
22246	S	229	2	0.000785225	0.15073348	0.00689373
26076	ORF3a	229	7	0.033619653	0.042946967	0.130880179
22267	S	236	2	1.31929E-05	1.35092E-05	0.000399872
22270	S	237	2	0.002633661	0.003577187	0.016847488
22279	S	240	3	1.59599E-05	5.39656E-06	0.000423269
22315	S	252	1	0.000632791	0.666666667	0.006102602
1045	ORF1a	261	2	0.001011188	0.666666667	0.00830479
1084	ORF1a	274	1	0.03554281	0.026746537	0.137109083
1105	ORF1a	281	2	0.021264027	0.009651391	0.089043113
22417	S	286	1	1.92373E-06	0.666666667	0.000106474
22576	S	339	31	3.38E-08	3.49E-07	3.58858E-06
22597	S	346	69	2.35E-14	0	3.00E-11
22624	S	355	2	8.89788E-06	3.90154E-06	0.000306135
22630	S	357	1	0.001203003	0.001302244	0.009631593
22639	S	360	1	0.001578125	0.000843962	0.011817368
22648	S	363	1	0.017815101	0.009608922	0.07687669
22672	S	371	10	7.89E-07	2.56624E-05	5.57975E-05
22675	S	372	3	2.39E-07	7.05E-07	1.89875E-05
22678	S	373	15	0.000247144	1.55938E-05	0.003382947
22684	S	375	18	3.08173E-06	6.86909E-06	0.000150886
22687	S	376	3	0.012037406	0.002358689	0.056544716
22708	S	383	1	0.000106125	0.666666667	0.001902768
14620	ORF1b	385	2	0.00165927	0.666666667	0.012209542
14623	ORF1b	386	1	0.007523628	0.666666667	0.038933248
22777	S	406	2	3.00133E-06	9.52236E-06	0.000152828
22810	S	417	38	2.45E-08	1.13E-09	3.12024E-06
1516	ORF1a	418	1	0.001896005	0.666666667	0.013261617
22855	S	432	1	0.001242518	0.001836577	0.009885783
22873	S	438	2	1.64353E-06	0.666666667	9.51004E-05
22879	S	440	28	6.46E-08	3.92E-10	6.32646E-06
22894	S	445	1	0.00084342	0.666666667	0.007157824
22897	S	446	24	3.83E-07	2.92E-07	2.86596E-05
14806	ORF1b	447	1	0.031310264	0.666666667	0.123018413
14809	ORF1b	448	1	0.000434017	0.666666667	0.004642883
22906	S	449	2	0.000303036	0.666666667	0.00378201
14812	ORF1b	449	1	0.010867363	0.666666667	0.052601342
14818	ORF1b	451	1	0.000781583	0.666666667	0.006909413
22915	S	452	18	4.43E-12	8.85E-09	1.88E-09
22930	S	457	1	0.000772778	0.000695068	0.006879347
22981	S	474	2	0.004130749	0.666666667	0.024572164
22990	S	477	1	4.15E-09	1.12E-10	8.81E-07
22993	S	478	21	0.000127414	3.33662E-06	0.002162643
22999	S	480	2	2.13143E-05	0.087690139	0.000511946
23002	S	481	2	0.031896626	0.234057481	0.12493663
23008	S	483	1	0.000353026	0.000348456	0.003977008
23011	S	484	31	9.45E-08	4.59803E-06	8.59562E-06
23020	S	487	2	0.001850231	0.000583391	0.013012954
14932	ORF1b	489	1	0.010061298	0.666666667	0.049072922
14935	ORF1b	490	2	0.001276911	0.293425861	0.010033999
23038	S	493	20	8.09E-09	5.50626E-06	1.28797E-06
14944	ORF1b	493	1	0.002462614	0.666666667	0.016076452
23041	S	494	1	0.00091517	0.666666667	0.007715309
23047	S	496	11	0.000836302	0.001314584	0.007145054
23053	S	498	11	0.000549663	7.74872E-05	0.005382467
23059	S	500	2	2.92094E-06	0.001027938	0.000154931
23062	S	501	15	0.000121377	0.001914578	0.002146006
23071	S	504	4	2.91E-08	3.00E-08	3.36285E-06
23074	S	505	29	2.12E-10	4.82E-07	6.73E-08
14998	ORF1b	511	3	0.000352538	0.666666667	0.004006969
23098	S	513	1	0.001811111	0.001383112	0.012808581
23101	S	514	1	4.30036E-06	5.82492E-06	0.000182479
15016	ORF1b	517	3	0.005476154	0.666666667	0.030709884
23128	S	523	3	0.039849447	0.070430448	0.148763478
15037	ORF1b	524	2	0.001727043	0.666666667	0.012635203
15043	ORF1b	526	1	0.001508744	0.666666667	0.01143233
23143	S	528	1	9.22251E-05	0.666666667	0.001726508
15163	ORF1b	566	1	0.001464241	0.666666667	0.011161546
23320	S	587	2	0.004697878	0.666666667	0.027183632
23473	S	638	1	0.002536467	0.666666667	0.016390469
23524	S	655	11	0.029542597	0.036984391	0.117524143
2233	ORF1a	657	1	0.0001637	0.666666667	0.002637849
15454	ORF1b	663	1	7.68902E-06	0.666666667	0.000279661
23554	S	665	1	2.78496E-05	0.666666667	0.000621975
2269	ORF1a	669	3	0.044930126	0.666666667	0.16202847
23596	S	679	18	0.000168101	6.12554E-05	0.002609661
2302	ORF1a	680	2	0.000534063	0.666666667	0.005395733
23602	S	681	21	3.92447E-05	1.01827E-05	0.000805783
23662	S	701	43	3.37E-10	3.68E-11	8.57E-08
2428	ORF1a	722	1	0.008115564	0.666666667	0.041159815
23821	S	754	2	0.000276077	6.64665E-05	0.00362315
23851	S	764	18	0.002547233	0.000272842	0.016376904
23908	S	783	2	0.04013229	0.666666667	0.1493813
15826	ORF1b	787	2	0.001951757	0.001302941	0.013430196
23947	S	796	22	0.000510494	0.000148033	0.005283401
24004	S	815	2	0.029662786	0.666666667	0.117634661
24127	S	856	15	0.003217386	0.020422719	0.019979181
2905	ORF1a	881	3	0.007334796	0.666666667	0.038267193
24262	S	901	2	0.001752489	0.000685306	0.012675673
2989	ORF1a	909	1	0.016026138	0.013553807	0.070837755
3016	ORF1a	918	2	9.66E-07	8.81E-07	6.47013E-05
24409	S	950	7	0.019033536	0.055631882	0.081035756
24421	S	954	12	0.007635047	0.027932637	0.039349856
24460	S	967	1	5.55414E-06	4.69763E-06	0.000214255
24466	S	969	10	0.027783649	0.009800337	0.111572823
24475	S	972	2	0.000279769	0.666666667	0.003597428
24481	S	974	1	0.000174447	0.666666667	0.002612594
24490	S	977	1	0.00226315	0.666666667	0.01508372
24493	S	978	1	0.014581358	0.666666667	0.065130065
24496	S	979	1	0.007232994	0.666666667	0.038047942
24499	S	980	1	0.004070639	0.666666667	0.024443035
24502	S	981	17	0.000246189	0.005357049	0.003406504
3343	ORF1a	1027	1	0.006303734	0.666666667	0.034147462
24649	S	1030	1	0.001742381	0.666666667	0.012674577
3415	ORF1a	1051	2	0.042213809	0.666666667	0.154420054
3424	ORF1a	1054	3	0.045402786	0.666666667	0.16327047
24781	S	1074	3	0.048971658	0.666666667	0.174136651
24802	S	1081	15	0.000338412	0.008456725	0.003916352
3544	ORF1a	1094	2	1.2373E-05	0.001965535	0.000384167
16782	ORF1b	1105	1	0.000390548	0.666666667	0.004285928
3634	ORF1a	1124	1	1.18766E-06	0.666666667	7.19949E-05
3640	ORF1a	1126	2	0.000164702	0.666666667	0.002620817
24943	S	1128	4	0.027390589	0.025810489	0.111400063
25048	S	1163	2	0.000829328	0.666666667	0.007181864
17031	ORF1b	1188	1	0.003711669	0.666666667	0.022716126
3829	ORF1a	1189	1	0.013829772	0.00399865	0.061990494
25162	S	1201	2	0.000835281	0.666666667	0.007184543
25183	S	1208	2	6.57706E-06	0.666666667	0.000246253
3943	ORF1a	1227	1	0.000400668	0.666666667	0.004359402
25285	S	1242	1	0.000274212	0.666666667	0.003674438
17205	ORF1b	1246	2	0.002841586	0.666666667	0.017819406
25342	S	1261	1	0.007423754	0.005912828	0.03857322
4258	ORF1a	1332	1	0.004885333	0.004306442	0.028013646
17478	ORF1b	1337	2	1.56891E-05	0.666666667	0.00043418
17574	ORF1b	1369	1	0.000669994	0.666666667	0.0063178
4420	ORF1a	1386	3	0.000824005	0.666666667	0.007184647
4510	ORF1a	1416	1	0.000360618	0.666666667	0.004026901
17781	ORF1b	1438	1	0.004213817	0.666666667	0.024949719
4630	ORF1a	1456	1	0.000307366	0.666666667	0.003798799
18027	ORF1b	1520	4	9.97379E-05	6.9312E-05	0.001813805
18030	ORF1b	1521	2	0.045872306	0.013033601	0.164494212
4897	ORF1a	1545	3	0.039089185	0.050136235	0.146786232
18258	ORF1b	1597	3	0.007812724	0.666666667	0.040103216
18261	ORF1b	1598	2	0.000701753	0.666666667	0.006335681
18267	ORF1b	1600	3	0.002368202	0.000714462	0.015620317
5119	ORF1a	1619	1	0.027496355	0.666666667	0.111120189
5122	ORF1a	1620	1	0.005937616	0.666666667	0.032580107
5269	ORF1a	1669	2	0.012807781	0.583413408	0.058860306
5275	ORF1a	1671	4	0.000185718	0.423608349	0.002749051
5278	ORF1a	1672	2	0.001005685	0.000388188	0.008313224
5281	ORF1a	1673	4	0.009245314	0.21560339	0.045794884
5284	ORF1a	1674	2	0.010038974	0.177373606	0.049342137
18549	ORF1b	1694	1	0.000470931	0.666666667	0.004995798
18555	ORF1b	1696	2	0.001122038	0.666666667	0.009156118
5671	ORF1a	1803	8	0.026607453	0.109786977	0.108910895
5728	ORF1a	1822	7	0.018548891	0.08845328	0.079504168
18990	ORF1b	1841	1	0.000277393	0.666666667	0.003603272
19005	ORF1b	1846	2	0.001943261	0.666666667	0.013444407
19089	ORF1b	1874	1	0.000122229	0.666666667	0.002131477
19095	ORF1b	1876	2	0.00205162	0.666666667	0.013966375
5923	ORF1a	1887	10	0.004061194	0.002337789	0.024501897
19194	ORF1b	1909	1	0.000274298	0.666666667	0.003637303
19257	ORF1b	1930	1	0.00024159	0.666666667	0.003379608
6055	ORF1a	1931	1	8.97471E-06	8.60765E-06	0.000300653
19281	ORF1b	1938	2	0.006730641	0.005997105	0.035849814
6115	ORF1a	1951	1	3.51838E-06	0.666666667	0.000165885
19320	ORF1b	1951	2	1.75757E-05	0.666666667	0.000438703
19323	ORF1b	1952	2	0.020375346	0.666666667	0.085886805
19332	ORF1b	1955	4	0.000165922	6.25374E-05	0.002607639
19338	ORF1b	1957	2	0.00048964	0.000730471	0.005151336
6133	ORF1a	1957	1	0.027118839	0.666666667	0.110648341
6136	ORF1a	1958	1	0.000329217	0.666666667	0.003844895
6169	ORF1a	1969	1	0.000328799	0.666666667	0.003875572
19545	ORF1b	2026	2	0.011373264	0.666666667	0.054429192
19548	ORF1b	2027	5	2.08599E-05	0.208442593	0.000510666
6349	ORF1a	2029	2	6.10594E-05	0.666666667	0.001195826
19557	ORF1b	2030	1	0.004495528	0.666666667	0.026131542
6367	ORF1a	2035	1	3.6244E-05	1.08613E-05	0.00075637
6379	ORF1a	2039	2	0.000686068	0.666666667	0.00632873
6400	ORF1a	2046	12	0.005974425	0.008640581	0.032641386
6460	ORF1a	2066	2	3.88895E-06	1.39174E-06	0.000170712
6475	ORF1a	2071	1	0.005981004	0.666666667	0.032537685
6511	ORF1a	2083	4	0.000549368	0.003735089	0.005421281
6562	ORF1a	2100	1	0.004435379	0.002270257	0.026019529
6589	ORF1a	2109	1	0.0017659	0.666666667	0.012629162
6739	ORF1a	2159	1	5.51592E-06	0.666666667	0.00021943
6742	ORF1a	2160	1	0.00051957	0.666666667	0.005333972
6802	ORF1a	2180	1	0.000190899	0.666666667	0.002793272
6817	ORF1a	2185	1	0.000171571	0.666666667	0.002600111
20022	ORF1b	2185	3	0.00691352	0.666666667	0.036670464
6883	ORF1a	2207	2	0.000740139	0.001362922	0.006635186
6886	ORF1a	2208	2	0.019377076	0.666666667	0.082223392
6997	ORF1a	2245	1	0.001778842	0.666666667	0.012650648
7003	ORF1a	2247	1	0.009594009	0.666666667	0.047337882
20277	ORF1b	2270	1	2.67326E-05	0.666666667	0.00060769
20283	ORF1b	2272	1	0.008111653	0.007401579	0.041304538
20301	ORF1b	2278	1	7.02965E-05	0.666666667	0.001355871
20385	ORF1b	2306	1	0.008400078	0.666666667	0.042099605
7186	ORF1a	2308	1	0.000668924	0.666666667	0.006354777
20445	ORF1b	2326	1	0.006340928	0.666666667	0.034203396
7333	ORF1a	2357	2	0.000218705	5.11297E-05	0.003163762
20622	ORF1b	2385	3	0.001966068	0.666666667	0.013455937
7579	ORF1a	2439	1	0.028218007	0.666666667	0.112960762
7582	ORF1a	2440	1	0.012727812	0.666666667	0.058704725
21168	ORF1b	2567	2	0.04031678	0.035716979	0.148763074
21276	ORF1b	2603	1	0.001259253	0.666666667	0.0099567
8077	ORF1a	2605	2	3.54147E-05	0.666666667	0.000751381
8080	ORF1a	2606	1	0.00023111	0.666666667	0.003268916
8083	ORF1a	2607	3	0.023362239	0.666666667	0.096873387
8086	ORF1a	2608	1	0.01097695	0.666666667	0.052730785
8101	ORF1a	2613	1	0.011702581	0.666666667	0.0551755
21534	ORF1b	2689	1	0.030048263	0.029845245	0.118793288
21543	ORF1b	2692	2	0.001176147	0.014442432	0.009476171
21546	ORF1b	2693	1	0.000684466	0.666666667	0.006360036
8449	ORF1a	2729	1	3.20701E-05	0.666666667	0.000691954
8452	ORF1a	2730	1	1.59305E-05	0.666666667	0.00043148
8455	ORF1a	2731	1	0.012150942	0.666666667	0.056868197
8554	ORF1a	2764	2	0.00013431	0.666666667	0.002220468
8557	ORF1a	2765	1	0.004054944	0.666666667	0.024580684
8614	ORF1a	2784	2	1.68139E-05	0.666666667	0.000436819
8653	ORF1a	2797	4	0.004312554	0.666666667	0.025416117
8656	ORF1a	2798	2	0.002418738	0.166278993	0.015871412
8920	ORF1a	2886	2	0.001409777	0.666666667	0.010876643
9934	ORF1a	3224	3	0.000547043	0.666666667	0.005440509
9937	ORF1a	3225	1	0.016765713	0.666666667	0.073091618
9940	ORF1a	3226	1	0.033013116	0.666666667	0.12891318
10054	ORF1a	3264	1	0.005690704	0.666666667	0.031360458
10618	ORF1a	3452	1	0.001560239	0.666666667	0.011752569
10621	ORF1a	3453	3	0.037568832	0.145090205	0.14361899
10630	ORF1a	3456	1	0.038031654	0.008006068	0.144520283
10633	ORF1a	3457	4	0.002511728	0.000787122	0.016313419
10891	ORF1a	3543	3	0.041421781	0.029466314	0.152398633
10987	ORF1a	3575	2	0.038846183	0.666666667	0.146739438
11080	ORF1a	3606	5	0.022711523	0.008495712	0.094792684
11176	ORF1a	3638	1	1.04717E-05	0.666666667	0.000341806
11281	ORF1a	3673	1	0.030057048	0.030084758	0.118460132
11284	ORF1a	3674	1	0.00278212	0.000645241	0.017620092
11287	ORF1a	3675	0	0.000639789	0.000131905	0.00612369
11290	ORF1a	3676	2	0.013008805	0.046357336	0.059355589
11635	ORF1a	3791	1	0.043122212	0.039801838	0.157291049
11833	ORF1a	3857	1	0.00648484	0.666666667	0.03468572
12340	ORF1a	4026	1	2.31372E-05	0.666666667	0.000535521
12706	ORF1a	4148	1	9.81574E-05	0.666666667	0.001810934
13066	ORF1a	4268	2	0.003094839	0.666666667	0.019312401
13345	ORF1a	4361	1	0.039413788	0.666666667	0.147569859
13441	ORF1a	4393	2	1.15517E-06	0.666666667	7.35264E-05
13444	ORF1a	4394	3	1.69655E-05	0.666666667	0.000431942
13447	ORF1a	4395	1	0.013224008	0.666666667	0.059908049
13453	ORF1a	4397	1	0.000499795	0.666666667	0.005215074
