# Supplementary material for: RASCL: Rapid Assessment of Selection in CLades through molecular sequence analysis
Source: PLoS One. 2022 Nov 2;17(11):e0275623. doi: 10.1371/journal.pone.0275623 (PMC9629619; doi:10.1371/journal.pone.0275623)
Supplement: S3 Table — Coordinate (SARS-CoV-2): the starting coordinate of the codon in the NCBI reference SARS-CoV-2 genome. Gene/ORF: which gene or ORF does this site belong to. Codon (in gene/ORF): the location of the codon in the corresponding Gene/ORF. Ratio of omega (BA.1: reference): the ratio of site-level omega estimates for the two sets of branches. If this ratio is > 1, then selection on BA.1 is stronger. These values are highly imprecise and should be viewed as qualitative measures. p-value: the p-value for the likelihood ratio test that omega ratios between the internal branches of the two clades are different. This is not corrected for multiple testing. q-value: multiple-test corrected q-value (Benjamini-Hochberg). (CSV) [file pone.0275623.s004.csv]

Coordinate (SARS-CoV-2)	Gene/ORF	Codon (in gene/ORF)	Ratio of &omega; (BA.1-01022022 : reference)	p	q
286	ORF1a	8	NaN	0.009256961450927803	0.8331265305835023
712	ORF1a	150	NaN	0.03567344450394427	0.9173171443871385
1189	ORF1a	309	NaN	0.003527271618746997	1
11275	ORF1a	3671	NaN	0.02273905016008693	1
11290	ORF1a	3676	NaN	0.01233850285948501	0.8945414573126633
12169	ORF1a	3969	NaN	0.03597750489341356	1
16974	ORF1b	1169	NaN	0.004806670603443197	1
21814	S	85	NaN	0.002092255731417247	0.07833651606159282
21823	S	88	NaN	0.002741265847159835	0.09431436279552621
21832	S	91	NaN	0.01248708578635482	0.2445547724004568
21901	S	114	NaN	0.03115816430671503	0.3741919166268701
21973	S	138	NaN	0.009672845557277987	0.1954528951494425
22066	S	169	NaN	0.007004322000589758	0.1748333707206032
22198	S	213	NaN	0.01700071308968221	0.3136508371473253
22591	S	344	NaN	0.02126759935306766	0.2975126810599464
23116	S	519	NaN	0.03477500961795277	0.4137251144266718
23584	S	675	NaN	0.0009959839089719313	0.04372025917659547
24925	S	1122	NaN	0.01946811025381956	0.3394918404535932
25695	ORF3a	102	NaN	0.03175293932880763	0.9702287017135665
26061	ORF3a	224	NaN	0.0190715995136691	1
26457	E	72	NaN	0.0289046209391024	1
