# Supplementary material for: RASCL: Rapid Assessment of Selection in CLades through molecular sequence analysis
Source: PLoS One. 2022 Nov 2;17(11):e0275623. doi: 10.1371/journal.pone.0275623 (PMC9629619; doi:10.1371/journal.pone.0275623)
Supplement: S4 Table — The BA.1 tree was rooted on the genome reference sequence for this analysis. Coordinate (SARS-CoV-2): the starting coordinate of the codon in the NCBI reference SARS-CoV-2 genome Gene/ORF: which gene or ORF does this site belong to. Codon (in gene/ORF): the location of the codon in the corresponding Gene/ORF. Target amino-acid: which amino-acids have statistical support (Bayes Factor ≥ 100) for accelerated evolution towards them. (CSV) [file pone.0275623.s005.csv]

Coordinate (SARS-CoV-2)	Gene/ORF	Codon (in gene/ORF)	Target amino-acids
1384	ORF1a	374	Y
3094	ORF1a	944	L
4180	ORF1a	1306	S
5923	ORF1a	1887	I
6400	ORF1a	2046	L
6514	ORF1a	2084	I
7726	ORF1a	2488	F
10027	ORF1a	3255	I
15520	ORF1b	685	Y
21574	S	5	F
21616	S	19	R
22027	S	156	G
22033	S	158	G
22090	S	177	V
22138	S	193	L
22195	S	212	L
22597	S	346	K
22897	S	446	S
22990	S	477	N
22993	S	478	K
23011	S	484	A
23047	S	496	S
23116	S	519	L
23200	S	547	T
23443	S	628	K
23596	S	679	N
23662	S	701	V
24409	S	950	N
24802	S	1081	V
25611	ORF3a	74	F
27381	ORF6	61	D
