# Supplementary material for: RASCL: Rapid Assessment of Selection in CLades through molecular sequence analysis
Source: PLoS One. 2022 Nov 2;17(11):e0275623. doi: 10.1371/journal.pone.0275623 (PMC9629619; doi:10.1371/journal.pone.0275623)
Supplement: S5 Table — Gene/ORF: which gene or ORF does this site belong to. Codon 1/2 (in gene/ORF): the location of the two interacting codons in the corresponding Gene/ORF. Posterior probability of non-independence: estimated posterior probability that substitutions which occur on the interior branches of the BA.1 clade are not independent. (CSV) [file pone.0275623.s006.csv]

Gene/ORF	Codon 1 (in gene/ORF)	Codon 2 (in gene/ORF)	Posterior probability of non-independence
ORF1b	2183	2254	0.9631731872667277
ORF1b	1600	1601	0.7247535109689469
ORF1b	1600	1602	0.5980171939135668
ORF1b	1601	1602	0.6363948020783543
ORF1b	1913	1914	0.9018973153059042
ORF1b	1913	1916	0.5155231739556708
ORF1b	1914	1916	0.5168068361261252
ORF1b	1938	1953	0.9141667066747083
ORF1b	1955	1960	0.9225130715429872
ORF1b	1520	1522	0.5528219607073459
ORF1b	1522	1523	0.8742592675736776
ORF1a	148	149	0.7550086777827508
M	36	37	0.8643171969122481
M	36	38	0.8697136025701695
M	136	187	0.5433694214178526
M	140	170	0.8936618888367289
M	165	170	0.7677118670671306
M	165	171	0.7133314416138625
M	205	207	0.9221300048551638
M	206	209	0.7052480877734347
M	206	210	0.6274877473875586
M	209	210	0.6268317127817862
M	219	222	0.8194516297381008
ORF1a	909	910	0.8763191047584181
ORF1a	971	2105	0.7555808993586652
ORF1a	1004	2153	0.8784981513816332
ORF1a	1140	1141	0.8871635466523483
ORF1a	1361	2255	0.8798327062051174
ORF1a	1667	1668	0.6043950073967681
ORF1a	1667	1670	0.5755496135873983
ORF1a	1672	1673	0.7305029448842362
ORF1a	1813	1814	0.8808394212008002
ORF1a	1852	1929	0.5989714804072878
ORF1a	1852	1931	0.6335608279072078
ORF1a	1920	1921	0.8833530118673578
ORF1a	1929	1931	0.6208279420133626
ORF1a	2035	2036	0.7492189545445418
ORF1a	2060	2061	0.8804438720225085
ORF1a	2287	2307	0.8845248235832037
ORF1a	2881	2908	0.9616691418931863
ORF1a	3674	3675	0.5083102622768296
ORF1a	3675	3676	0.5728326196757966
ORF6	58	59	0.689751332676745
ORF7a	1	3	0.6221127954626734
ORF7a	1	6	0.5937981054450224
ORF7a	3	6	0.5997166395291802
ORF7a	54	61	0.8673497889033795
ORF7a	119	121	0.874435039541071
S	30	191	0.8815766703831671
S	81	500	0.5824198489076869
S	81	502	0.5720480455702641
S	85	114	0.6805367364891205
S	88	93	0.9388899299174417
S	89	98	0.9977479707884709
S	90	108	0.7204406457026189
S	92	101	0.6740948524695083
S	99	109	0.5142724625781777
S	119	120	0.5010164040621383
S	119	121	0.5120531783515423
S	167	168	0.5820366504128291
S	167	170	0.6377333068368308
S	168	170	0.6216578066398553
S	172	173	0.5298861813310036
S	177	517	0.567613556765815
S	211	212	0.5098647750534668
S	236	240	0.7487292502454701
S	238	239	0.6152334601798455
S	320	628	0.8802514801334794
S	405	408	0.781826948381527
S	406	523	0.8902149649310906
S	410	411	0.8852029652466951
S	452	478	0.7487392249957011
S	496	498	0.6559580259141788
S	500	502	0.5776582884501001
S	517	519	0.7086310847737003
S	679	681	0.9985783666784731
S	684	1199	0.8850163029656786
S	721	722	0.8830272335828535
S	777	996	0.8865567676815825
S	849	939	0.8774654748018171
S	1251	1252	0.8852910059548752
