# Supplementary material for: RASCL: Rapid Assessment of Selection in CLades through molecular sequence analysis
Source: PLoS One. 2022 Nov 2;17(11):e0275623. doi: 10.1371/journal.pone.0275623 (PMC9629619; doi:10.1371/journal.pone.0275623)
Supplement: S6 Table — Coordinate (SARS-CoV-2): the starting coordinate of the codon in the NCBI reference SARS-CoV-2 genome. Gene/ORF: which gene or ORF does this site belong to. Codon (in gene/ORF): the location of the codon in the corresponding Gene/ORF. Synonymous rate: Site estimate for the synonymous substitution rate (alpha). These values are highly imprecise and should be viewed as qualitative measures. Non-synonymous rate: Site estimate for the non-synonymous substitution rate (beta). These values are highly imprecise and should be viewed as qualitative measures. p-value: the p-value for the likelihood ratio test that beta / alpha ≠ 1. q-value: multiple-test corrected q-value (Benjamini-Hochberg). (CSV) [file pone.0275623.s007.csv]

Coordinate (SARS-CoV-2)	Gene/ORF	Codon (in gene/ORF)	Synonymous rate	Non-synonymous rate	p-value	q-value
21562	S	1	10000	0.1856006349387748	0.00003621375137807803	0.015366701834764443
25392	ORF3a	1	463.9979606304133	7.365597990848596	0.0002983406906111874	0.09494692478701039
27201	ORF6	1	33.93004853607786	1.875029639220069	0.02158518274380261	1
27899	ORF8	3	2.321653028359025	0	0.02104000214654889	1
27902	ORF8	4	3.246805528380454	0	0.0245440602460798	1
27402	ORF7a	4	1.685688401654955	0	0.02754018817294268	1
21592	S	11	31.64783612892715	0	3.095123943808176e-7	0.0003940092780467808
27255	ORF6	19	55.9245635858561	0.9541670185360086	0.02248876131026856	1
27279	ORF6	27	25.50938485944497	0	0.0104211190835195	0.8291302870825202
26642	M	41	3.084009021128765	0	0.04199721677422252	1
25524	ORF3a	45	186.4883904722159	0	0.005221024247987094	0.51125875905289
26678	M	53	3.683197958949204	0	0.01424719559885057	1
21733	S	58	4.282355955321702	0	0.0472242633627471	1
27378	ORF6	60	2.683319355739065	0	0.004556672754669311	0.5273313106085484
27591	ORF7a	67	2.607672097395654	0	0.04637873296799	1
21763	S	68	14.56174048121973	2.300287637453224	0.01751690804289674	1
27600	ORF7a	70	1.919623846426543	0	0.04594295971168161	1
26744	M	75	249.9905806290776	0.8746620608236949	0.0007251111965804746	0.15384442554115735
26756	M	79	3.653489405603408	0	0.03051135512472125	1
21811	S	84	7.910204568945712	0	0.02621499960105655	1
27684	ORF7a	98	2.231684952882313	0	0.04692644727754536	1
21871	S	104	217.6416909729431	3.732461710778939	0.02382127668120182	1
26846	M	109	162.9927227392261	0.7184116822605907	0.005075470681651928	0.538422848145242
28235	ORF8	115	2.121799505057484	0	0.03573607588852956	1
28250	ORF8	120	1.304367138368735	0.0675522784710138	0.008149950631143543	0.6916591435630487
25773	ORF3a	128	93.36817551627021	0	0.01077036385396668	0.8065101874176225
25782	ORF3a	131	104.57555345666	3.045736977812473	0.02034610961230598	1
26924	M	135	5.083786402646415	0	0.02302947387435406	1
22018	S	153	214.7277967185632	0.4532608086943032	0.01824307735838215	1
27044	M	175	2.831370565895911	0	0.04944244104028095	1
25968	ORF3a	193	327.1657542117758	0	0.002535797607969736	0.40350879436818426
14164	ORF1b	233	10000	0	0.0004724438253123076	0.12028419792451352
22567	S	336	5.088154360304797	0	0.03576132532481402	1
23188	S	543	4.207589689501457	0	0.04886337441895738	1
24259	S	900	8925.37440886359	1.395566319481782	0.0007822503065080255	0.1422578057406738
3034	ORF1a	924	30.2793578409468	0	0.01534649366139484	1
24646	S	1029	10000	0	0.005877298131210407	0.5344143229307748
24997	S	1146	28.7368180912002	0	0.00000546994706362991	0.0034816213060004375
25270	S	1237	805.0740523221965	1.390289259579231	0.002998156501660576	0.4240725807348793
18981	ORF1b	1838	1284.941593517857	2.185727187356818	0.003247982783772585	0.4134682083742501
19836	ORF1b	2123	10.74522494311519	0	0.03605874368786643	1
20160	ORF1b	2231	11.72923812551424	0	0.04580144318575041	1
20997	ORF1b	2510	9.269928548552741	0	0.03444225070244478	1
8080	ORF1a	2606	142.8994579671778	0.3861525350859896	0.01642104890587326	1
21540	ORF1b	2691	6.95453390576546	0	0.04165593395448086	1
12025	ORF1a	3921	24.60215937902014	0	0.01918700579577548	1
12253	ORF1a	3997	359.2106485309983	3.651190427687935	0.01676337403799	1
