# Supplementary material for: RASCL: Rapid Assessment of Selection in CLades through molecular sequence analysis
Source: PLoS One. 2022 Nov 2;17(11):e0275623. doi: 10.1371/journal.pone.0275623 (PMC9629619; doi:10.1371/journal.pone.0275623)
Supplement: S7 Table — Segment corresponds to the gene or ORF does under analysis. Omega1 refers to the first omega rate class, p1 refers to proportion of sites which fit this rate class. Omega2 refers to the first omega rate class, p2 refers to proportion of sites which fit this rate class. Omega3 refers to the first omega rate class which captures the episodic diversifying features, p3 refers to proportion of sites which fit this rate class. P-value, the p-value for the likelihood ratio test. Q-value refers to the multiple-test corrected q-value (Benjamini-Hochberg). (CSV) [file pone.0275623.s008.csv]

Segment	⍵1	p1	⍵2	p2	⍵3	p3	p-value	q-value
exonuclease	0	0.9776269535354765	0	0.01316765297641682	67.3641774300483	0.009205393488106716	0	0
M	0	0.8096548107039258	0	0.1121703447371304	8.95622385570359	0.07817484455894382	0	0
nsp3	0	0.04259422111029179	0.5098163609693426	0.9569915346004974	1548.363100162844	0.0004142442892108585	0	0
ORF3a	0.03361014221528962	0.9219317209129285	0.03994646384362238	0.02522138519704334	20.52543181383733	0.05284689389002814	0	0
RdRp	0.03935895698276614	0.1594086201320627	0.1549439510021023	0.836359203678744	97.84894901976374	0.004232176189193389	0	0
S	0.7485246994687037	0.9899750194964614	1	0.008125297338694201	368.1641274931901	0.001899683164844415	0	0
nsp4	0	0.8966210736595247	0	0.08139993306473849	25.37751471533934	0.02197899327573681	2.775557561562891e-16	6.740639792367021e-16
nsp2	0	0.5838282999145518	0	0.3743630380513514	20.50531865920178	0.04180866203409682	2.679523269932815e-13	5.693986948607232e-13
nsp6	0.021029000976041	0.9254709171252543	0.1617618684940302	0.04864797265281974	21.76419430468926	0.02588111022192595	3.786512214887239e-10	7.152300850342562e-10
helicase	0	0.7162785235963701	0	0.2613691838883931	21.24430438170683	0.02235229251523681	1.648595981951217e-9	2.802613169317069e-9
endornase	0.02557005992284913	0.01813554617523219	0.2120650686317271	0.9734329500797878	41.59099795126496	0.008431503744980008	4.010419996092196e-9	6.197921812142485e-9
leader	0	0.6330481645013073	0	0.2853034077721701	13.93084499360945	0.08164842772652264	0.000001265670420580456	0.0000017930330958223128
ORF7a	0.005064353136574561	0.9018472824898629	0.005064477912452424	0.02767956081090991	11.59500236069065	0.07047315669922719	0.0000118924963416478	0.000015551725985231737
nsp9	0.3754900945390462	0.9355588343325639	0.5856495809345462	0.06435080327522233	2362.952868660802	0.00009036239221374783	0.000112627303377133	0.00013676172552937578
ORF6	0.00002134326352328045	0.1692784226278802	0.001357105954345245	0.7363715859794067	10.43697818753678	0.09434999139271309	0.0003539647758075137	0.0004011600792485155
nsp8	0.01778439271913874	0.2155301622312006	0.2304847259913524	0.7547622944491721	8.288697047725574	0.02970754331962724	0.2082687650294775	0.22128556284381984
nsp7	0.4433939450423207	0.8317688756566127	0.5412145223605819	0.1682311243433873	3.306422965760282	0	0.5	0.5
