# Supplementary material for: RASCL: Rapid Assessment of Selection in CLades through molecular sequence analysis
Source: PLoS One. 2022 Nov 2;17(11):e0275623. doi: 10.1371/journal.pone.0275623 (PMC9629619; doi:10.1371/journal.pone.0275623)
Supplement: S8 Table — Coordinate (SARS-CoV-2): the starting coordinate of the codon in the NCBI reference SARS-CoV-2 genome. Gene/ORF: which gene or ORF does this site belong to. Codon (in gene/ORF): the location of the codon in the corresponding Gene/ORF. % Of branches with omega>1: the fraction of tree branches (internal branches BA.1 clade) that have evidence of diversifying positive selection at this site (100%—pervasive selection, <100% –episodic selection). p-value: the p-value for the likelihood ratio test that a non-zero fraction of branches have omega > 1 (i.e., episodic diversifying selection at this branch). This is not corrected for multiple testing; the MEME test is generally conservative on real data. q-value: multiple-test corrected q-value (Benjamini-Hochberg). Properties: which, if any, of the five compositive biochemical properties from [52] are conserved or changed at this site. (CSV) [file pone.0275623.s009.csv]

Coordinate (SARS-CoV-2)	Gene/ORF	Codon (in gene/ORF)	# of selected branches	p-value	q-value	Properties
21562	S	1	1	0.0001687272430347386	0.019526343671202023
27201	ORF6	1	1	0.01027501283205412	0.3270022833801224
21568	S	3	2	0.007319562221084985	0.26622293449831963
26528	M	3	4	0.01430680702017073	0.3794284445141112
26268	E	9	4	0.02108954251868378	0.4971664375237861
301	leader	13	1	0.04805380802940151	0.679694418015868
25431	ORF3a	14	1	0.005009080508482588	0.21255198290994445
21616	S	19	2	0.005160346310798758	0.2052850266764631
325	leader	21	1	0.03892580796363576	0.6352891479193375
25458	ORF3a	23	3	0.01966274046908412	0.48135901186815544
21640	S	27	3	0.003239186785344628	0.16493939110974848
28369	N	33	0	0.01445272385715768	0.3607513229443476
394	leader	44	1	0.03018373690018172	0.5734910011034526
25536	ORF3a	49	2	0.03979536585632426	0.6254259350012442
28043	ORF8	51	1	0.04872157746987538	0.6741583491212104
27354	ORF6	52	1	0.01971788806273878	0.4736013491295559
27357	ORF6	53	1	0.03908933301414985	0.6298825433799083
27375	ORF6	59	1	0.002565862345695114	0.15554013171761333
27381	ORF6	61	7	0.03111704326361453	0.574086899631613
28471	N	67	1	0.02659272576561145	0.5642089983270562
26445	E	68	2	0.004124048289167126	0.1810314990382673
21766	S	69	1	0.0003200683721656938	0.03395391981391068
27609	ORF7a	73	2	0.003889569226498413	0.17683648661901716
26460	E	73	0	0.0288191429154131	0.5732307645518887
27624	ORF7a	78	2	0.01090058780260861	0.33039162554097046
511	leader	83	3	0.001528918574371541	0.11448902030441009
517	leader	85	1	0.0001317494113013407	0.01677170005866067
535	leader	91	2	0.02661191005186048	0.5553600245248917
25713	ORF3a	108	2	0.01442346432420549	0.36722140169427175
28250	ORF8	120	3	0.006090196318968677	0.23493393678930685
27753	ORF7a	121	1	0.00355794037701751	0.16775029999789962
21985	S	142	2	0.03032402975186876	0.567683674619543
28723	N	151	1	0.02652803498027334	0.572376076777762
814	nsp2	184	1	0.02908578899757497	0.5696339906755836
28876	N	202	2	0.002951057238800625	0.16333460282579113
883	nsp2	207	1	0.04822113966820762	0.6745660527211901
22198	S	213	2	0.0004482539347318015	0.04075908992239881
26058	ORF3a	223	2	0.01337799605235157	0.3623444462690117
1168	nsp2	302	1	0.04951244713882741	0.6705249490183754
22576	S	339	5	0.00001584837074131151	0.005043743988422388
22597	S	346	2	0.02871637356364942	0.5802530721670748
1312	nsp2	350	1	0.04339840989936983	0.6499550094340917
22672	S	371	6	1.56028237774386e-7	0.00019862394668679337
22675	S	372	1	0.000004513557622876085	0.0028728794269606284
22678	S	373	3	0.0006266951991892311	0.05318553257119274
22684	S	375	2	0.02958049570319576	0.5705450156086092
22687	S	376	3	0.0009323614030510852	0.07418100413025197
22774	S	405	3	0.01120810705341035	0.3242709154316222
22783	S	408	0	0.03929041571068814	0.6252087399963251
29509	N	413	2	0.02386877136086507	0.5524535625887497
29518	N	416	1	0.0003236564641676543	0.0316934368373403
22810	S	417	1	0.001809272617553703	0.12795578011921468
29524	N	418	1	0.002590492483745765	0.14989531508219814
29527	N	419	2	0.00002688989963084421	0.004890120318580668
22879	S	440	6	0.00001776438389577972	0.004522812139865516
22915	S	452	3	0.0001031777234832276	0.014593915777127637
22990	S	477	2	0.001914546043569332	0.12827458491914526
22993	S	478	3	0.005043968730942039	0.20712813530610372
23011	S	484	2	0.0346676864698513	0.5963779037313608
23017	S	486	2	0.01117170265578527	0.33073436001894535
23053	S	498	2	0.007739571375274257	0.273679843353448
14959	RdRp	498	1	0.03542215611509913	0.6012320631269492
23074	S	505	4	0.00001366788127499241	0.005799737621021779
1819	nsp2	519	1	0.04206561570416145	0.6374943903737801
15358	RdRp	631	1	0.02445920669639634	0.5462556162195182
23524	S	655	2	0.01061209078802627	0.32949247739408394
2230	nsp2	656	1	0.04614669271399774	0.6600532564597654
23533	S	658	1	0.02423578439389273	0.550931313096883
23596	S	679	3	0.002980387038551746	0.15808469583651552
15520	RdRp	685	1	0.03156684315484082	0.5659801596635544
23851	S	764	6	0.00001790493760833733	0.0037988309292355704
23947	S	796	1	0.01333315671837532	0.36898061961938655
2788	nsp3	842	2	0.03811569047721608	0.6301464152921568
24421	S	954	2	0.03170833583800192	0.5606209933580063
24466	S	969	3	0.003244613074374514	0.15886124783379832
16614	helicase	1049	2	0.002475754469286273	0.15758177197007128
25045	S	1162	6	0.00002740593861594309	0.004360969982261944
16974	helicase	1169	1	0.04029862368903647	0.6180740717607642
3889	nsp3	1209	2	0.02799425592007176	0.5747852868750217
17205	helicase	1246	1	0.04003323943055381	0.6214916316475
25333	S	1258	2	0.04553324939925274	0.6662508791407901
17409	helicase	1314	1	0.04893186209849387	0.6697877467890613
17676	helicase	1403	1	0.02504494783405897	0.5496934240130529
17745	helicase	1426	3	0.01218100748618389	0.34458716733137984
19974	endornase	2169	0	0.009098077470205745	0.30478559525189247
6937	nsp3	2225	1	0.006549412063131754	0.24521769283431535
6994	nsp3	2244	1	0.04601862730607043	0.6657012790980417
21294	methyltransferase	2609	2	0.009391830332116657	0.30655897468678217
21516	methyltransferase	2683	1	0.03555366316410424	0.5955238579987461
21522	methyltransferase	2685	1	0.03239575579837894	0.5649287278265259
21534	methyltransferase	2689	1	0.0083369331036528	0.2868355632689193
9343		3027	2	0.04440851330923534	0.6573492725890302
12028	nsp7	3922	2	0.01432066180211911	0.37204494845097197
13462	RdRp	4400	1	0.03119846687962258	0.5673664048251365
