# Supplementary material for: RASCL: Rapid Assessment of Selection in CLades through molecular sequence analysis
Source: PLoS One. 2022 Nov 2;17(11):e0275623. doi: 10.1371/journal.pone.0275623 (PMC9629619; doi:10.1371/journal.pone.0275623)
Supplement: S9 Table — Coordinate (SARS-CoV-2): the starting coordinate of the codon in the NCBI reference SARS-CoV-2 genome. Gene/ORF: which gene or ORF does this site belong to. Codon (in gene/ORF): the location of the codon in the corresponding Gene/ORF. % Of branches with omega>1: the fraction of tree branches (internal branches BA.1 clade) that have evidence of diversifying positive selection at this site (100%—pervasive selection, <100% –episodic selection). p-value: the p-value for the likelihood ratio test that a non-zero fraction of branches have omega > 1 (i.e., episodic diversifying selection at this branch). This is not corrected for multiple testing; the MEME test is generally conservative on real data. q-value: multiple-test corrected q-value (Benjamini-Hochberg). Properties: which, if any, of the five compositive biochemical properties from [52] are conserved or changed at this site. (CSV) [file pone.0275623.s010.csv]

Coordinate (SARS-CoV-2)	Gene/ORF	Codon (in gene/ORF)	# of selected branches	p-value	p-value/int	q-value	Properties
21562	S	1	1	0.000007550073210738084	0.0001687272430347386	0.0032037477324231936
25392	ORF3a	1	1	0.006288731752064458	0.6666666666666666	0.11772875765261845
27201	ORF6	1	1	0.01267765233991724	0.01027501283205412	0.18986648739664289
25398	ORF3a	3	2	0.005659467864102208	0.6666666666666666	0.11257035298440798
26528	M	3	1	0.01836615007307507	0.01430680702017073	0.23380109043024566
25401	ORF3a	4	1	0.001146131440196485	0.6666666666666666	0.040528481204725714
25404	ORF3a	5	2	0.02684990072818827	0.6666666666666666	0.31357728098150156
21574	S	5	5	0.04263559903580971	0.6666666666666666	0.43770256106924
25407	ORF3a	6	1	0.01817196013193556	0.6666666666666666	0.2360500535505507
26268	E	9	12	0.01290021102239569	0.02108954251868378	0.18451650147763723
25431	ORF3a	14	5	0.002943696775291493	0.005009080508482588	0.07806929156137646
21616	S	19	7	0.04030552816866129	0.005160346310798758	0.4171458321846002
27450	ORF7a	20	2	0.004938176111430104	0.6666666666666666	0.10654742694661902
27453	ORF7a	21	1	0.02315265620643159	0.6666666666666666	0.280698393817023
28369	N	33	1	0.003594423248740486	0.01445272385715768	0.08799424607012767
27354	ORF6	52	1	0.0393943531162847	0.01971788806273878	0.411057471451069
25554	ORF3a	55	5	0.02894681963549584	0.07692642590999654	0.331975688252128
27375	ORF6	59	2	0.004601123217407022	0.002565862345695114	0.10649508828652979
27570	ORF7a	60	4	0.001540649181880238	0.6666666666666666	0.05300665969009575
28471	N	67	2	0.04667309806351339	0.02659272576561145	0.4570373371911735
28094	ORF8	68	3	0.01797806365082166	0.2791225712362008	0.23593891780923681
26445	E	68	2	0.020882067752102	0.004124048289167126	0.2580861383342315
21766	S	69	0	0.009251006280929563	0.0003200683721656938	0.149070012602827
26460	E	73	2	0.007645653936462438	0.0288191429154131	0.12806470343574583
490	ORF1a	76	5	0.01488253977672782	0.6666666666666666	0.2037147649008012
21787	S	76	4	0.0462594286119028	0.05427935885010005	0.4564980823484671
517	ORF1a	85	1	0.0000136897638077782	0.0001317494113013407	0.002904511554550275
535	ORF1a	91	6	0.03772038860304083	0.02661191005186048	0.40351306463589054
544	ORF1a	94	4	0.01272961296040653	0.6666666666666666	0.18842787556508736
27696	ORF7a	102	3	0.03643472567854988	0.3338352108384162	0.393062760921983
27708	ORF7a	106	2	0.01090771233272314	0.6666666666666666	0.16933558292142142
28244	ORF8	118	2	0.006889041637830995	0.3200821227978241	0.12351760570364587
28247	ORF8	119	4	0.00003931483216867981	0.06793913574999622	0.004170648445894116
28250	ORF8	120	6	0.03160267558554752	0.006090196318968677	0.3528965440386139
27753	ORF7a	121	2	0.01297139890542298	0.00355794037701751	0.1834732311844828
26894	M	125	5	0.04347640369905736	0.6666666666666666	0.4427636952712001
28672	N	134	1	0.0008882862997198204	0.6666666666666666	0.0353371393607291
28723	N	151	4	0.004964204160113783	0.02652803498027334	0.1053238649304141
25854	ORF3a	155	3	0.04525186503302547	0.05057796617898869	0.45358759202394816
28735	N	155	2	0.0480768194293828	0.6666666666666666	0.46718924529468936
27038	M	173	2	0.00006233601828709023	0.6666666666666666	0.006104134713805067
814	ORF1a	184	2	0.04469568968667481	0.02908578899757497	0.451568356913786
895	ORF1a	211	1	0.01829979176345065	0.6666666666666666	0.23530944358457248
28903	N	211	2	0.04809224671921175	0.6666666666666666	0.4637987126784588
901	ORF1a	213	1	0.005561981711840747	0.6666666666666666	0.11238734474878206
22198	S	213	6	0.005793705503710389	0.0004482539347318015	0.1117482894882322
904	ORF1a	214	1	0.004494572986238343	0.6666666666666666	0.10595539650891501
910	ORF1a	216	1	0.002959332427875716	0.6666666666666666	0.07688224858542422
27170	M	217	1	0.00008998442147645225	0.6666666666666666	0.0076366779026349136
952	ORF1a	230	1	0.008968977736920958	0.6666666666666666	0.14637831614231256
1033	ORF1a	257	1	0.0293078616140855	0.6666666666666666	0.3331152485243825
1042	ORF1a	260	1	0.0007208750564818844	0.6666666666666666	0.03164392920349789
1111	ORF1a	283	1	0.006267814901179114	0.6666666666666666	0.11908848312240317
22534	S	325	1	0.0001905415097716023	0.6666666666666666	0.011550444854249988
22576	S	339	8	0.004840549638311598	0.00001584837074131151	0.10624171878570109
22597	S	346	9	0.03893198268522191	0.02871637356364942	0.409590198002376
1309	ORF1a	349	1	0.0001260580927673338	0.6666666666666666	0.008915108449600886
22642	S	361	1	0.00000280026726917626	0.6666666666666666	0.003564740233661379
29353	N	361	2	0.006655202749393352	0.1070859125005199	0.12102961571396768
22672	S	371	9	0.001107811934397351	1.56028237774386e-7	0.040292702642509365
22675	S	372	1	0.000005433133385079891	0.000004513557622876085	0.003458189399603351
22678	S	373	4	0.01229256175976179	0.0006266951991892311	0.18629084666877094
22684	S	375	4	0.007301092457468794	0.02958049570319576	0.1273190506624353
22687	S	376	4	0.0005833115076060436	0.0009323614030510852	0.029702221967299738
29467	N	399	3	0.028441627435983	0.6666666666666666	0.3291471975091487
14674	ORF1b	403	1	0.005500281410483754	0.6666666666666666	0.1129331973475132
22783	S	408	0	0.007223835933921285	0.03929041571068814	0.12772143255391386
29518	N	416	1	0.0001708797535976414	0.0003236564641676543	0.010876496316489875
22810	S	417	5	0.01634971014052777	0.001809272617553703	0.22141681924353032
29524	N	418	1	0.02194993413161761	0.002590492483745765	0.26867563605335787
29527	N	419	2	0.00003110498707170617	0.00002688989963084421	0.0043996276158091065
1546	ORF1a	428	1	0.000009108515832467745	0.6666666666666666	0.002319028130946288
14752	ORF1b	429	1	0.004256862372213344	0.6666666666666666	0.10224501509108654
22879	S	440	13	0.002459151352160904	0.00001776438389577972	0.06956665936224068
14791	ORF1b	442	1	0.01279797961420981	0.6666666666666666	0.18726239136654127
22915	S	452	10	0.00003261050812974897	0.0001031777234832276	0.004151317684917044
23017	S	486	8	0.001885950187798691	0.01117170265578527	0.060020364726693344
23053	S	498	5	0.01283191129782724	0.007739571375274257	0.18562526229697815
23068	S	503	1	0.00010499448201573	0.6666666666666666	0.008353623475376519
23074	S	505	4	0.007386695773907714	0.00001366788127499241	0.12537684960246026
1891	ORF1a	543	1	0.004668481066214647	0.6666666666666666	0.1042627438121271
15112	ORF1b	549	1	0.02541820523711524	0.6666666666666666	0.2996053265448861
23293	S	578	1	0.02074283870837379	0.6666666666666666	0.2588787615270572
23524	S	655	6	0.03105010938790365	0.01061209078802627	0.3497945951398349
15520	ORF1b	685	2	0.02482213076298478	0.03156684315484082	0.29531376132037035
15682	ORF1b	739	1	0.0008892620280375185	0.6666666666666666	0.03430395641490185
23851	S	764	0	0.03494192856798584	0.00001790493760833733	0.3834575436814308
2698	ORF1a	812	1	0.00289128259061755	0.6666666666666666	0.08001310299687263
15970	ORF1b	835	1	0.001578693056170977	0.6666666666666666	0.05288621738172773
24217	S	886	1	0.002168890852461747	0.6666666666666666	0.06420925709729777
3181	ORF1a	973	2	0.005759025263451512	0.6666666666666666	0.11278829477498117
3544	ORF1a	1094	2	0.00002868020372970292	0.6666666666666666	0.004563737418488977
24928	S	1123	2	0.006388926628100755	0.6666666666666666	0.11787106663148204
16896	ORF1b	1143	3	0.0007553594042065681	0.6666666666666666	0.03205241738516537
25045	S	1162	10	0.01101545881593002	0.00002740593861594309	0.16894794063468574
3805	ORF1a	1181	1	0.0002335521344002389	0.6666666666666666	0.013514175776886551
3814	ORF1a	1184	1	0.00001389808096541323	0.6666666666666666	0.002527465295567292
3949	ORF1a	1229	1	0.002349577449921925	0.6666666666666666	0.06797754758524116
4021	ORF1a	1253	1	0.000597308417469411	0.6666666666666666	0.029245139055329238
4423	ORF1a	1387	1	0.01636548162985174	0.6666666666666666	0.21929745384001334
4426	ORF1a	1388	1	0.003081653455362821	0.6666666666666666	0.07845889697353743
4639	ORF1a	1459	1	0.0005489791468106242	0.6666666666666666	0.029118768912080192
4660	ORF1a	1466	1	0.002112730246263461	0.6666666666666666	0.06403584770222348
18039	ORF1b	1524	2	0.000007808058670399909	0.6666666666666666	0.002484914671854771
18393	ORF1b	1642	6	0.04894553442523841	0.1321504712664827	0.46847868664156767
19320	ORF1b	1951	1	0.01090587169836654	0.6666666666666666	0.1713972181730939
19326	ORF1b	1953	2	0.00007311648176255847	0.6666666666666666	0.006648377234552638
6355	ORF1a	2031	1	0.003321027664433984	0.6666666666666666	0.08289545523185218
19620	ORF1b	2051	1	0.0001694962416882717	0.6666666666666666	0.011356248193114205
20088	ORF1b	2207	4	0.0454225188984555	0.6666666666666666	0.45174114498229573
6937	ORF1a	2225	1	0.002080396777900062	0.006549412063131754	0.06459378288455558
7054	ORF1a	2264	1	0.0006478875321018762	0.6666666666666666	0.02945574387020316
7057	ORF1a	2265	2	0.002900683882597899	0.6666666666666666	0.07856533154355586
20541	ORF1b	2358	1	0.0196814878190632	0.6666666666666666	0.24806469300660844
7348	ORF1a	2362	1	0.00003640147123540327	0.6666666666666666	0.0042126429893334875
20646	ORF1b	2393	1	0.0009658595308442708	0.6666666666666666	0.0361629171401399
20658	ORF1b	2397	2	0.004613083631952897	0.6666666666666666	0.10486527613350068
20814	ORF1b	2449	1	0.001874676774184625	0.6666666666666666	0.06119137265479559
20817	ORF1b	2450	1	0.01446497517302747	0.6666666666666666	0.20015123255721706
21384	ORF1b	2639	1	0.03550699329371765	0.6666666666666666	0.3863282261786544
21516	ORF1b	2683	1	0.02426829398537123	0.03555366316410424	0.29144847399412804
21522	ORF1b	2685	2	0.03322714891791334	0.03239575579837894	0.3678100919348146
21534	ORF1b	2689	2	0.009963811082779439	0.0083369331036528	0.15854914385472782
21543	ORF1b	2692	1	0.0008034137913935924	0.6666666666666666	0.03299179859496913
8920	ORF1a	2886	2	0.007327083385812672	0.6666666666666666	0.1260456371640477
10051	ORF1a	3263	1	0.0001189663347949121	0.6666666666666666	0.00890847907023077
10885	ORF1a	3541	1	0.01771701865697384	0.6666666666666666	0.2349350494825802
11068	ORF1a	3602	2	0.005112238655436196	0.6666666666666666	0.10668655423557832
12667	ORF1a	4135	2	0.01350640349957299	0.6666666666666666	0.18894122697754304
12676	ORF1a	4138	1	0.03858657417841604	0.6666666666666666	0.4093392410760301
12679	ORF1a	4139	1	0.00794721001677956	0.6666666666666666	0.13138699157610884
13441	ORF1a	4393	1	0.0006099185248983341	0.6666666666666666	0.028756528970206637
13456	ORF1a	4398	1	0.0002891297488876177	0.6666666666666666	0.016002703057997277
