# Supplementary material for: RASCL: Rapid Assessment of Selection in CLades through molecular sequence analysis
Source: PLoS One. 2022 Nov 2;17(11):e0275623. doi: 10.1371/journal.pone.0275623 (PMC9629619; doi:10.1371/journal.pone.0275623)
Supplement: S10 Table — Coordinate (SARS-CoV-2): the starting coordinate of the codon in the NCBI reference SARS-CoV-2 genome. Gene/ORF: which gene or ORF does this site belong to. Codon (in gene/ORF): the location of the codon in the corresponding Gene/ORF. Ratio of omega (BA.1: background): the ratio of site-level omega estimates for the two sets of branches. If this ratio is > 1, then selection on BA.1 is stronger. These values are highly imprecise and should be viewed as qualitative measures. p-value: the p-value for the likelihood ratio test that omega ratios between the internal branches of the two clades are different. This is not corrected for multiple testing. q-value: multiple-test corrected q-value (Benjamini-Hochberg). (CSV) [file pone.0275623.s011.csv]

Coordinate (SARS-CoV-2)	Gene/ORF	Codon (in gene/ORF)	Ratio of &omega; (BA.5-08092022 : reference)	p	q
910	ORF1a	216	NaN	0.005140709605568117	1
8656	ORF1a	2798	NaN	0.04749546847669806	1
8692	ORF1a	2810	NaN	0.0473528280629909	1
9751	ORF1a	3163	NaN	0.04935159835518566	1
9928	ORF1a	3222	NaN	0.001606203007189944	0.8031015035949718
18414	ORF1b	1649	NaN	0.003789060427351165	1
19689	ORF1b	2074	NaN	0.04334789983524001	0.9373983339370653
22204	S	215	NaN	0.004135049802509561	0.4785380362358791
22939	S	460	NaN	0.04816335489350254	1
23590	S	677	NaN	0.003930716965779957	0.5003802697437885
24466	S	969	NaN	0.01979749234539185	1
29353	N	361	NaN	0.01100004335697158	1
