# Supplementary material for: RASCL: Rapid Assessment of Selection in CLades through molecular sequence analysis
Source: PLoS One. 2022 Nov 2;17(11):e0275623. doi: 10.1371/journal.pone.0275623 (PMC9629619; doi:10.1371/journal.pone.0275623)
Supplement: S11 Table — The BA.5 tree was rooted on the genome reference sequence for this analysis. Coordinate (SARS-CoV-2): the starting coordinate of the codon in the NCBI reference SARS-CoV-2 genome Gene/ORF: which gene or ORF does this site belong to. Codon (in gene/ORF): the location of the codon in the corresponding Gene/ORF. Target amino-acid: which amino-acids have statistical support (Bayes Factor ≥ 100) for accelerated evolution towards them. (CSV) [file pone.0275623.s012.csv]

Coordinate (SARS-CoV-2)	Gene/ORF	Codon (in gene/ORF)	Target amino-acids
535	ORF1a	91	K
4183	ORF1a	1307	S
17676	ORF1b	1403	M
21574	S	5	F
22426	S	289	I
22783	S	408	S
23602	S	681	P
23671	S	704	L
25887	ORF3a	166	L
26268	E	9	I
28142	ORF8	84	L
