# Supplementary material for: RASCL: Rapid Assessment of Selection in CLades through molecular sequence analysis
Source: PLoS One. 2022 Nov 2;17(11):e0275623. doi: 10.1371/journal.pone.0275623 (PMC9629619; doi:10.1371/journal.pone.0275623)
Supplement: S12 Table — Gene/ORF: which gene or ORF does this site belong to. Codon 1/2 (in gene/ORF): the location of the two interacting codons in the corresponding Gene/ORF. Posterior probability of non-independence: estimated posterior probability that substitutions which occur on the interior branches of the BA.1 clade are not independent. (CSV) [file pone.0275623.s013.csv]

Gene/ORF	Codon 1 (in gene/ORF)	Codon 2 (in gene/ORF)	Posterior probability of non-independence
ORF1a	15	16	0.9460066726341758
ORF1b	2683	2684	0.6796267705890838
ORF1b	2683	2685	0.6119887137156921
ORF1b	2684	2685	0.6645619595817467
ORF1b	2688	2689	0.9642157900053955
N	361	368	0.9188086809348832
N	413	418	0.5108169241073923
N	413	419	0.5032335259268343
N	418	419	0.8033787342869876
ORF1a	842	1307	0.8426859781366594
ORF1a	930	1209	0.8324828524376405
ORF1a	953	1693	0.9230439280237932
ORF1a	1102	1786	0.9270064503915606
ORF1a	1382	1452	0.9288943265423444
ORF1a	1428	2285	0.7797276269554971
ORF1a	2284	2285	0.7928900687005318
ORF1a	3675	3676	0.9735330780523671
ORF1a	3753	3758	0.9320128882795227
ORF6	52	53	0.9099227072261635
ORF6	58	59	0.7737911602346718
ORF6	59	60	0.7552878818138404
ORF7a	54	83	0.8772679661567724
ORF8	5	6	0.9114769779204666
ORF8	11	51	0.7606222622883483
ORF1b	631	690	0.9308696506996781
S	2	3	0.8358316422095369
S	67	829	0.9307612055002541
S	69	452	0.5943352678025045
S	153	1258	0.6598706558409703
S	184	968	0.9240746943853844
S	372	373	0.9219970972942697
S	375	376	0.5299535353204372
S	440	452	0.834061930113886
S	477	478	0.9622859615087609
S	498	501	0.6337293338912483
S	679	1128	0.6156971400399879
S	954	969	0.9927062382038045
