# Supplementary material for: RASCL: Rapid Assessment of Selection in CLades through molecular sequence analysis
Source: PLoS One. 2022 Nov 2;17(11):e0275623. doi: 10.1371/journal.pone.0275623 (PMC9629619; doi:10.1371/journal.pone.0275623)
Supplement: S13 Table — Coordinate (SARS-CoV-2): the starting coordinate of the codon in the NCBI reference SARS-CoV-2 genome. Gene/ORF: which gene or ORF does this site belong to. Codon (in gene/ORF): the location of the codon in the corresponding Gene/ORF. Synonymous rate: Site estimate for the synonymous substitution rate (alpha). These values are highly imprecise and should be viewed as qualitative measures. Non-synonymous rate: Site estimate for the non-synonymous substitution rate (beta). These values are highly imprecise and should be viewed as qualitative measures. p-value: the p-value for the likelihood ratio test. “q-value”: multiple-test corrected q-value (Benjamini-Hochberg). (CSV) [file pone.0275623.s014.csv]

Coordinate (SARS-CoV-2)	Gene/ORF	Codon (in gene/ORF)	Synonymous rate	Non-synonymous rate	p-value	q-value
28273	N	1	10000	0	0.000006295179020177066	0.008013762892685405
27893	ORF8	1	247.1457042110329	1.318600314867036	0.00002370654849703779	0.015089218118364554
26522	M	1	559.332111901956	0	0.001514595400742835	0.642693315048543
27393	ORF7a	1	152.2260891759855	0	0.003268381485254213	1
27486	ORF7a	32	5.692067551836816	0	0.04665665023131615	1
26678	M	53	6.057653415392839	0	0.02225225077226844	1
26439	E	66	2.885190397288497	0	0.04056470389789979	1
27603	ORF7a	71	3.702750475066725	0	0.04673369378577275	1
27627	ORF7a	79	3.745722795370402	0	0.02294476334045337	1
26846	M	109	90.93501168415561	1.717621293877219	0.02472205133885486	1
26855	M	112	6.794666021403439	0	0.01521805503128248	1
27750	ORF7a	120	4.781122659989005	0	0.02636950936934179	1
11848	ORF1a	3862	91.50478573544113	2.364265203262748	0.0382287330958293	1
12634	ORF1a	4124	223.8635982290104	0	0.01543812243157883	1
