# Supplementary material for: RASCL: Rapid Assessment of Selection in CLades through molecular sequence analysis
Source: PLoS One. 2022 Nov 2;17(11):e0275623. doi: 10.1371/journal.pone.0275623 (PMC9629619; doi:10.1371/journal.pone.0275623)
Supplement: S14 Table — Coordinate (SARS-CoV-2): the starting coordinate of the codon in the NCBI reference SARS-CoV-2 genome. Gene/ORF: which gene or ORF does this site belong to. Codon (in gene/ORF): the location of the codon in the corresponding Gene/ORF. % of branches with omega > 1: the fraction of tree branches (internal branches BA.1 clade) that have evidence of diversifying positive selection at this site (100%—pervasive selection, <100% –episodic selection). p-value: the p-value for the likelihood ratio test that a non-zero fraction of branches have omega > 1 (i.e., episodic diversifying selection at this branch). This is not corrected for multiple testing; the MEME test is generally conservative on real data. q-value: multiple-test corrected q-value (Benjamini-Hochberg). Properties: which, if any, of the five compositive biochemical properties from [52] are conserved or changed at this site. (CSV) [file pone.0275623.s015.csv]

Coordinate (SARS-CoV-2)	Gene/ORF	Codon (in gene/ORF)	# of selected branches	p-value	q-value	Properties
27210	ORF6	4	2	0.000007985675997246311	0.00047914055983477866	[]
13516	ORF1b	17	1	0.03361532579530591	0.16807662897652956	[]
21640	S	27	1	0.0008241920515589252	0.024725761546767755	[]
21844	S	95	2	0.006738382709845836	0.08663634912658932	[]
25707	ORF3a	106	2	0.04108471221389454	0.14500486663727485	[]
28253	ORF8	121	0	0.03003847754081368	0.18023086524488208	[]
28675	N	135	1	0.03227505231520333	0.17086792402166467	[]
21991	S	144	5	0.000002431413428372053	0.00043765441710696956	[]
21994	S	145	4	0.0001984616409748119	0.008930773843866535	[]
21997	S	146	3	0.0005989694568857562	0.021562900447887223	[]
22000	S	147	3	0.01101226611923189	0.11660046479186706	[["Overall",0.009809110281853162,null],["secondary",0.03079239088597696,15]]
22003	S	148	1	0.02212436941254214	0.16593277059406605	[]
25887	ORF3a	166	2	0.03456534554047763	0.16373058413910457	[]
28873	N	201	1	0.04602853308847965	0.13808559926543895	[]
14122	ORF1b	219	1	0.03686698576695668	0.1701553189244154	[]
29023	N	251	1	0.04252284111697591	0.14174280372325304	[]
26157	ORF3a	256	4	0.02033381377096688	0.159134194729306	[]
26160	ORF3a	257	2	0.001985901046237859	0.05106602690325923	[["charge",0.0006613880399832794,4.373655245819593]]
14407	ORF1b	314	2	0.02396102804857125	0.172519401949713	[]
14470	ORF1b	335	1	0.03390052545425493	0.16492147518286185	[]
14530	ORF1b	355	1	0.04164664678366525	0.14416146963576434	[]
29443	N	391	1	0.03257376116320987	0.1675222002679365	[]
22810	S	417	3	0.003098568261545531	0.055774228707819555	[]
1546	ORF1a	428	1	0.04960509847687611	0.13326742874384628	[]
14767	ORF1b	434	1	0.03846235378069773	0.1610052018726882	[]
14785	ORF1b	440	1	0.03832524236953028	0.16825716162232807	[["charge",0,14.96638344453895]]
23062	S	501	2	0.007020553603829027	0.08424664324594833	[]
15001	ORF1b	512	1	0.04579866579887881	0.13972474311522348	[]
1819	ORF1a	519	2	0.01228309823035789	0.11054788407322101	[]
23275	S	572	2	0.004679220880691282	0.07018831321036922	[]
15406	ORF1b	647	1	0.03831779896250087	0.17243009533125392	[]
2230	ORF1a	656	3	0.0316126791370287	0.1724327952928838	[]
16075	ORF1b	870	1	0.04521154431167373	0.14031168924312537	[]
2944	ORF1a	894	1	0.02466923104654795	0.1585879138706654	[]
16260	ORF1b	931	1	0.03098110450836067	0.17989028424209422	[]
24409	S	950	6	0.000003355214777567284	0.0003019693299810556	[["Overall",0.02493895424621928,null]]
16911	ORF1b	1148	1	0.04172502232046948	0.14170762297517936	[]
17025	ORF1b	1186	1	0.02414844374888225	0.16718153364610788	[]
25333	S	1258	3	0.008527708250012811	0.09593671781264412	[]
25336	S	1259	2	0.01573864341706621	0.13490265786056752	[]
17820	ORF1b	1451	2	0.03926352725084514	0.16062352057163923	[]
17976	ORF1b	1503	2	0.01131564651688965	0.10720086173895457	[]
18129	ORF1b	1554	1	0.03954424641800491	0.15817698567201963	[]
18327	ORF1b	1620	1	0.03959572791098609	0.154939804869076	[]
18393	ORF1b	1642	1	0.04618415362672923	0.1362811090624797	[]
18411	ORF1b	1648	1	0.04439271752610263	0.14018752902979778	[]
18525	ORF1b	1686	1	0.04799936408380312	0.13292131592437786	[]
18960	ORF1b	1831	1	0.04620542869696909	0.1341447929912006	[]
19479	ORF1b	2004	2	0.003583491050499599	0.058638944462720714	[["volume",0,9.847027104931275],["charge",0.0002093437661232489,-9.903173533212716]]
19482	ORF1b	2005	1	0.04743947396379189	0.1334235205231647	[]
19548	ORF1b	2027	1	0.04705481587809235	0.13444233108026385	[]
6535	ORF1a	2091	1	0.02465876961043778	0.16439179740291854	[]
20550	ORF1b	2361	1	0.006450873730487028	0.08931979011443578	[]
21234	ORF1b	2589	1	0.04947397629989003	0.13492902627242734	[]
21540	ORF1b	2691	1	0.002993214865226523	0.05986429730453046	[["bipolar",2.775557561562891e-15,14.65946104227764],["volume",0,11.02121929945064],["charge",0.01871545714606748,-15]]
8578	ORF1a	2772	1	0.01980221161440709	0.1620180950269671	[["volume",0.00003053614500259094,14.28300343026133]]
8614	ORF1a	2784	1	0.04004820873892878	0.15337611857462088	[]
8659	ORF1a	2799	1	0.04418310727666042	0.14201713053212278	[["charge",0,15]]
8728	ORF1a	2822	1	0.03833412963109817	0.16428912699042073	[]
9139	ORF1a	2959	1	0.0111344584293066	0.11134458429306601	[]
9244	ORF1a	2994	1	0.04021369045220002	0.15080133919575006	[]
9424	ORF1a	3054	1	0.04025142707681884	0.14786238518015085	[]
9472	ORF1a	3070	1	0.04030395838088296	0.14509425017117866	[]
9478	ORF1a	3072	1	0.03105542701316955	0.17468677694907872	[]
9892	ORF1a	3210	1	0.04319647425495765	0.1413702793798614	[]
10027	ORF1a	3255	2	0.001995682541299781	0.044902857179245075	[]
11080	ORF1a	3606	1	0.02879265178903367	0.17871301110434692	[]
