# Supplementary material for: RASCL: Rapid Assessment of Selection in CLades through molecular sequence analysis
Source: PLoS One. 2022 Nov 2;17(11):e0275623. doi: 10.1371/journal.pone.0275623 (PMC9629619; doi:10.1371/journal.pone.0275623)
Supplement: S15 Table — The B.1.621 tree was rooted on the genome reference sequence for this analysis. Coordinate (SARS-CoV-2): the starting coordinate of the codon in the NCBI reference SARS-CoV-2 genome Gene/ORF: which gene or ORF does this site belong to. Codon (in gene/ORF): the location of the codon in the corresponding Gene/ORF. Target amino-acid: which amino-acids have statistical support (Bayes Factor ≥ 100) for accelerated evolution towards them. (CSV) [file pone.0275623.s016.csv]

Coordinate (SARS-CoV-2)	Gene/ORF	Codon (in gene/ORF)	Target amino-acids
10027	ORF1a	3255	I
21574	S	5	F
22810	S	417	N
23011	S	484	E
26157	ORF3a	256	S
